# Supplementary material for: Global profiling of co- and post-translationally N-myristoylated proteomes in human cells
Source: Nat Commun. 2014 Sep 26;5:4919. doi: 10.1038/ncomms5919 (PMC4200515; doi:10.1038/ncomms5919)
Supplement: Supplementary Data 1 — Label-free quantification of YnMyr-tagged proteins in HeLa [file ncomms5919-s2.xlsx]

## Sheet: Sheet1
Supplementary Data 1: Label-free quantification of YnMyr-tagged proteins in HeLa
Cells were treated for 24 h with 20 µM YnMyr or 20 µM Myr. Cells were lysed, tagged proteins were captured, enriched, digested with trypsin and analyzed by LC-MS/MS. The data was analyzed with MaxQuant version 1.3.0.5. The LFQ intensity, number of "razor + unique peptides", MS/MS count, sequence coverage are displayed for each replicate (N = 4 biological replicates) for the Myr and YnMyr samples.…
Protein names	Gene names	Protein IDs	GPI anchor	LFQ (YnMyr/Myr)	LFQ intensity M1	LFQ intensity M2	LFQ intensity M3	LFQ intensity M4	LFQ intensity Y1	LFQ intensity Y2	LFQ intensity Y3	LFQ intensity Y4	N-terminal Glycine	Myr predictor	Myristoylator	Predictors	GPI	Palm	Known	Razor + unique peptides M1	Razor + unique peptides M2	Razor + unique peptides M3	Razor + unique peptides M4	Razor + unique peptides Y1	Razor + unique peptides Y2	Razor + unique peptides Y3	Razor + unique peptides Y4	MS/MS Count M1	MS/MS Count M2	MS/MS Count M3	MS/MS Count M4	MS/MS Count Y1	MS/MS Count Y2	MS/MS Count Y3	MS/MS Count Y4	Value -Log t-test p	t-test Difference	Mol. weight [kDa]	Sequence length	Unique + razor sequence coverage [%]	Unique sequence coverage [%]	Sequence coverage M1 [%]	Sequence coverage M2 [%]	Sequence coverage M3 [%]	Sequence coverage M4 [%]	Sequence coverage Y1 [%]	Sequence coverage Y2 [%]	Sequence coverage Y3 [%]	Sequence coverage Y4 [%]
ADP-ribosylation factor 3;ADP-ribosylation factor 1	ARF3;ARF1	P61204;P84077	No	2500.95	16.437	16.4957	16.5714	18.154	28.2362	28.2404	28.3656	28.7352	+	T	H	M	No	+;++	NN	1	0	1	2	15	14	15	15	1	0	0	0	81	70	86	103	6.73651	11.4798	20.601	181	66.3	36.5	11.6	0	11.6	21.5	66.3	60.8	66.3	66.3
Myristoylated alanine-rich C-kinase substrate	MARCKS	P29966	No	1603.63	16.6403	16.3572	16.0559	17.0071	26.9904	26.9354	27.0039	27.7302	+	R	H	H	No		N	0	1	1	3	14	15	14	16	0	0	0	0	24	21	23	30	7.6826	10.6499	31.554	332	58.1	55.1	0	5.7	5.7	15.7	57.8	57.8	57.8	58.1
26S protease regulatory subunit 4	PSMC1	P62191	No	1281.69	16.0873	16.1162	15.954	16.2261	26.373	26.2125	26.3633	26.6983	+	R	H	H	No	++	NN	0	1	0	0	29	29	28	29	0	0	0	0	33	33	30	42	9.85166	10.3159	49.184	440	60.9	60.9	0	2.5	0	0	60.9	60.9	60.9	60.9
Coiled-coil-helix-coiled-coil-helix domain-containing protein 3, mitochondrial	CHCHD3	Q9NX63	No	821.726	16.3606	16.3539	16.2062	16.1153	25.9625	25.8243	26.0367	25.9492	+	R	H	H	No	+	NN	0	1	1	1	18	18	17	17	0	0	0	0	19	21	19	21	10.8655	9.68419	26.152	227	59.5	59.5	0	3.5	3.5	4	59.5	59.5	55.9	59
cAMP-dependent protein kinase catalytic subunit alpha	PRKACA	P17612;P17612-2	No	738.854	15.9071	16.3274	16.5385	16.3636	25.5123	25.4622	25.8358	26.3378	+	R	H	H	No	-	N	0	0	0	0	24	23	24	24	0	0	0	0	28	23	29	31	7.74116	9.50288	40.589	351	53.6	21.1	0	0	0	0	53.6	53.6	53.6	53.6
Protein FAM49B	FAM49B	Q9NUQ9;Q9H0Q0	No	685.676	16.2446	16.8127	16.4302	16.5135	25.7593	25.9448	25.9334	26.0893	+	N	M	L	No	+++	CP	0	1	1	1	20	19	20	20	0	0	0	0	26	23	29	32	9.21355	9.43147	36.748	324	76.2	76.2	0	5.9	5.9	4.3	76.2	73.5	76.2	76.2
MARCKS-related protein	MARCKSL1	P49006	No	683.475	16.0468	16.0559	16.1199	16.3667	25.3793	25.2978	25.6532	25.8765	+	R	H	H	No	+		0	0	0	0	7	7	7	7	0	0	0	0	10	10	12	12	8.92099	9.40434	19.529	195	59	59	0	0	0	0	64.1	64.1	64.1	64.1
ADP-ribosylation factor 4	ARF4	P18085	No	585.346	16.293	16.338	18.3363	16.4574	26.1334	26.3106	25.801	26.9156	+	R	H	H	No	+	CP	0	0	2	0	7	8	9	8	0	0	0	0	12	12	15	16	5.61355	9.43396	20.511	180	51.7	51.7	11.7	0	22.8	11.7	81.1	81.1	81.7	81.1
Brain acid soluble protein 1	BASP1	P80723;P80723-2	No	519.176	22.4847	18.8882	19.0437	20.6997	29.7853	29.8296	30.1177	30.4026	+	R	H	H	No		N	5	7	4	10	32	28	31	31	5	0	0	5	87	76	80	88	4.56893	9.75471	22.693	227	93.8	93.8	34.8	48.5	31.7	70	93.8	93.8	93.8	93.8
Hippocalcin-like protein 1;Neuron-specific calcium-binding protein hippocalcin	HPCAL1;HPCA	P37235;P84074;P61601	No	504.249	15.9574	16.5366	16.0095	16.1482	25.1042	25.3798	25.0491	25.0799	+	R	H	H	No		NN	0	0	0	0	12	13	12	12	0	0	0	0	15	16	12	14	8.81188	8.99031	22.313	193	69.9	69.9	0	0	0	0	61.7	69.9	61.7	61.7
ADP-ribosylation factor-like protein 1	ARL1	P40616	No	499.097	16.0011	16.1422	16.173	16.3535	25.0289	25.1325	25.3189	25.0454	+	R	H	H	No		CF	0	1	1	0	10	10	10	10	0	0	0	0	13	9	14	11	9.93056	8.96397	20.417	181	72.9	72.9	0	7.7	7.7	0	72.9	72.9	72.9	72.9
Protein phosphatase 1G	PPM1G	O15355	No	475.331	16.2095	16.5157	17.8455	16.5241	25.567	25.6372	25.5127	26.3834	+	R	M	M	No	+	CP	0	1	2	0	23	22	23	22	0	0	0	0	30	29	31	27	6.18372	9.00137	59.271	546	59.3	59.3	0	2	3.8	0	59.3	52.6	59.3	57.5
Tescalcin	TESC	Q96BS2;Q96BS2-2	No	458.358	16.5863	16.3232	16.1875	16.063	25.5277	25.6141	25.1346	23.4804	+	R	H	H	No			0	0	0	0	9	9	9	9	0	0	0	0	12	13	11	7	5.57158	8.64919	24.75	214	44.4	44.4	0	0	0	0	44.4	44.4	44.4	44.4
NADH-cytochrome b5 reductase 3;NADH-cytochrome b5 reductase 3 membrane-bound form;NADH-cytochrome b5 reductase 3 soluble form	CYB5R3	P00387-3;P00387;P00387-2	No	456.538	16.5937	16.6406	18.6959	19.8515	27.3213	27.5815	27.2418	27.5037	+	R	H	H	No	++	NN	0	1	2	2	20	20	20	20	0	0	0	0	37	32	31	35	4.63765	9.46666	38.226	334	68.3	68.3	0	5.7	8.1	9	68.3	68.3	68.3	68.3
Bone marrow stromal antigen 2	BST2	Q10589	Pot	413.731	16.2438	16.409	15.9352	16.2886	24.8956	24.8267	25.0164	24.9425					Potential			0	0	0	0	6	6	6	6	0	0	0	0	6	7	6	4	9.59728	8.70114	19.769	180	22.8	22.8	0	0	0	0	22.8	22.8	22.8	22.8
ADP-ribosylation factor 6	ARF6	P62330	No	389.488	16.331	15.652	16.0989	16.1731	24.5901	24.4129	24.4934	25.1437	+	R	H	H	No		NN	0	0	0	0	8	8	8	8	0	0	0	0	9	11	10	14	7.72411	8.59627	20.082	175	60.6	60.6	0	0	0	0	60.6	60.6	60.6	60.6
ADP-ribosylation factor 5	ARF5	P84085	No	310.201	15.981	16.3441	16.1032	16.668	24.225	24.3432	24.5048	25.0736	+	R	H	H	No	+	CP	0	0	1	1	9	9	9	9	0	0	0	0	17	12	18	23	7.38328	8.26254	20.529	180	52.2	52.2	11.7	0	17.2	17.2	81.1	81.1	81.1	81.1
Cytochrome c-type heme lyase	HCCS	P53701	No	305.915	16.4685	16.004	16.1597	16.29	24.1703	24.3086	24.3572	25.0021	+	R	L	M	No			0	1	0	1	17	17	16	16	0	0	0	0	14	15	15	20	7.7375	8.229	30.601	268	66	66	0	2.6	0	2.6	66	66	66	66
Golgi reassembly-stacking protein 2	GORASP2	Q9H8Y8;Q9H8Y8-2	No	265.355	16.3994	16.0241	16.076	16.2248	24.0984	24.1913	24.2577	24.3975	+	R	H	H	No	u	CP	0	1	1	1	10	9	9	10	0	0	0	0	10	9	10	14	9.47663	8.05512	47.145	452	32.5	32.5	0	1.8	1.8	1.8	32.5	30.5	30.5	32.5
Transferrin receptor protein 1;Transferrin receptor protein 1, serum form	TFRC	P02786;Q9UP52;Q9UP52-3;Q9UP52-2	No	260.702	19.0072	18.4493	19.5739	20.001	27.2839	27.4383	27.5247	27.3352					No	++++		2	6	7	9	34	34	35	35	2	0	1	1	47	44	47	51	6.44176	8.13769	84.87	760	51.1	51.1	3.2	10.1	10.9	13.8	50.9	50.5	51.1	51.1
Nucleolar protein 3	NOL3	O60936-2;O60936	No	248.479	16.2045	16.1775	16.3703	16.6218	24.4874	24.1446	24.5814	23.9423	+	T	L	L	No			0	0	0	0	10	9	10	10	0	0	0	0	11	12	11	11	8.03599	7.94538	22.629	208	84.6	84.6	0	0	0	0	84.6	65.9	84.6	84.6
Prostaglandin F2 receptor negative regulator	PTGFRN	Q9P2B2	No	226.348	16.0164	16.3922	15.7348	16.0902	23.908	23.8623	24.0722	23.7366	+	N	M	L	No	++		0	0	0	0	22	21	22	21	0	0	0	0	24	20	21	19	8.44972	7.83635	98.555	879	28.2	28.2	0	0	0	0	28.2	25.8	28.2	28.1
Guanine nucleotide-binding protein G(k) subunit alpha	GNAI3	P08754;Q5JWF2;Q5JWF2-2;P38405-2;P63092;P38405;P63092-2;P63092-3;A8MTJ3;P19087;P11488	No	221.472	16.3398	16.2998	19.803	18.92	25.758	25.8248	26.2078	27.2077	+	R	H	H	No	u, ++++	NN	0	0	3	2	21	20	21	21	0	0	1	0	25	33	38	45	3.91967	8.40892	40.532	354	66.1	46.9	0	0	12.7	8.5	66.1	65.8	66.1	66.1
Ragulator complex protein LAMTOR1	LAMTOR1	Q6IAA8	No	215.27	16.3821	16.6472	16.4274	16.3172	24.2199	24.0215	24.2436	24.2961	+	T	H	M	No			0	0	0	0	9	7	9	9	0	0	0	0	13	10	12	14	9.68458	7.75178	17.745	161	75.2	75.2	0	0	0	0	75.2	64.6	75.2	75.2
Secretory carrier-associated membrane protein 3	SCAMP3	O14828;O14828-2	No	207.684	16.2171	16.1679	15.9382	16.0495	23.8898	23.9936	24.0872	22.9615					No	+++		0	0	0	0	8	8	8	8	0	0	0	0	12	13	12	8	6.9116	7.63987	38.287	347	40.6	40.6	0	0	0	0	40.6	40.6	40.6	40.6
Proteolipid protein 2	PLP2	Q04941;Q04941-2	No	205.858	16.2965	16.2618	16.255	16.1155	23.9786	23.9389	24.098	23.62					No			0	1	0	1	2	2	2	2	0	0	0	0	3	3	3	3	9.24417	7.67666	16.691	152	18.4	18.4	0	8.6	0	8.6	18.4	18.4	18.4	18.4
cAMP-dependent protein kinase catalytic subunit beta	PRKACB	P22694;P22694-2;P22694-9;P22694-6;P22694-7;P22694-5;P22694-3;P22694-4;P22694-8	No	201.601	16.1396	15.7482	15.9365	16.1619	23.3632	23.4443	23.4981	24.1812	+	R	H	H	No			0	1	1	1	7	7	6	7	0	0	0	0	6	7	8	9	7.51049	7.62517	40.622	351	26.5	26.5	0	2.6	2.3	2.3	59.3	59.3	56.7	59.3
Niban-like protein 1	FAM129B	Q96TA1;Q96TA1-2	No	195.944	16.6302	15.9414	20.321	18.473	25.9096	26.0136	26.014	27.2681	+	N	H	M	No			0	1	2	6	29	29	30	30	0	0	0	0	30	33	35	51	3.7412	8.45992	84.137	746	60.1	60.1	0	1.1	2.3	10.6	59.9	55.4	59.9	54.6
Erythrocyte band 7 integral membrane protein	STOM	P27105;P27105-2	No	190.154	16.2975	16.4199	16.5506	16.2696	23.6499	23.4228	23.926	24.5707					No	+++		0	0	0	0	8	9	8	9	0	0	0	0	9	7	10	10	6.97618	7.50793	31.73	288	37.8	37.8	0	0	0	0	34.4	37.8	34.4	37.8
Apoptosis-inducing factor 2	AIFM2	Q9BRQ8;Q9BRQ8-2	No	189.276	15.6255	16.136	15.863	16.1787	23.4896	23.6658	23.6221	23.327	+	R	H	H	No		CF	0	1	0	1	18	17	18	18	0	0	0	0	18	17	20	18	8.3957	7.57533	40.526	373	62.7	62.7	0	2.1	0	2.1	62.7	57.4	62.7	62.7
Cytoskeleton-associated protein 4	CKAP4	Q07065;Q96K21;Q96K21-2;Q96K21-3	No	183.935	15.8539	17.5305	17.9965	18.3671	24.828	24.7708	24.9589	25.9536					No	+++		0	3	3	4	29	29	28	29	0	0	0	1	31	26	30	35	4.77354	7.69083	66.022	602	60.6	60.6	0	6.3	5.6	7.5	60.6	60.6	59.1	60.6
Sn1-specific diacylglycerol lipase beta	DAGLB	Q8NCG7;Q8NCG7-4;Q8NCG7-2;Q8NCG7-3	No	176.715	16.2599	16.0531	15.9803	16.5045	23.0913	23.3719	23.4804	24.4067					No	++		0	1	1	1	11	12	12	13	0	0	0	0	6	6	5	13	6.45897	7.38813	73.731	672	26.8	26.8	0	1.2	1.2	1.2	22.3	24.1	24.1	26.8
CD81 antigen	CD81	P60033	No	151.791	16.3792	15.9142	16.232	16.2798	23.3732	23.3283	23.4491	23.6566	+	N	N	N	No	+++	CP	0	0	0	0	4	4	4	4	0	0	0	0	5	5	4	5	8.77382	7.25046	25.809	236	27.5	27.5	0	0	0	0	27.5	27.5	27.5	27.5
CD44 antigen	CD44	P16070;P16070-5;P16070-7;P16070-3;P16070-4;P16070-6;P16070-17;P16070-8;P16070-16;P16070-10;P16070-11;P16070-13;P16070-14;P16070-12;P16070-18;P16070-9;P16070-15;P16070-19	No	149.089	16.3864	16.7689	16.0769	16.4683	23.3504	23.3229	23.6085	24.1995					No	+		0	0	0	0	8	8	8	8	0	0	0	0	11	11	11	16	6.95148	7.19523	81.537	742	10.6	10.6	0	0	0	0	10.6	10.6	10.6	10.6
Leucine-rich repeat-containing protein 57	LRRC57	Q8N9N7	No	143.794	15.9916	16.0113	16.218	16.058	23.0917	23.1934	23.2444	23.413	+	N	N	N	No			0	0	0	0	12	12	12	12	0	0	0	0	13	12	12	11	9.74231	7.16592	26.754	239	58.6	58.6	0	0	0	0	58.6	58.6	58.6	58.6
CD9 antigen	CD9	P21926	No	127.566	16.2514	16.0021	16.5615	16.12	23.4548	23.2835	23.4505	22.649					No	+		0	0	0	0	4	5	5	5	0	0	0	0	4	4	5	4	7.11624	6.97568	25.416	228	25.4	25.4	0	0	0	0	14.5	25.4	25.4	25.4
CD151 antigen	CD151	P48509	No	117.269	16.3498	16.2443	16.1185	16.5224	23.1124	23.5136	23.5706	22.1879	+	N	N	N	No	+		0	0	0	1	5	5	5	5	0	0	0	0	5	4	4	3	6.06053	6.78736	28.295	253	14.6	14.6	0	0	0	3.2	14.6	14.6	14.6	14.6
Trifunctional enzyme subunit beta, mitochondrial;3-ketoacyl-CoA thiolase	HADHB	P55084	No	116.108	16.0222	15.9149	16.446	16.1389	23.3299	22.9304	23.0108	22.6662					No	++		1	1	1	1	13	12	12	13	0	0	0	0	12	10	10	9	7.68204	6.85381	51.294	474	31.6	31.6	2.1	1.9	1.9	1.9	29.5	27.6	27.2	29.5
CD59 glycoprotein	CD59	P13987	Yes	114.865	16.3722	16.3471	16.2709	16.3377	23.4369	23.1409	23.5539	22.2519	+	N	N	N	Yes			0	0	0	0	4	3	3	3	0	0	0	0	6	4	5	4	6.34381	6.76395	14.177	128	25	25	0	0	0	0	25	25	25	25
Protein phosphatase 1A	PPM1A	P35813;P35813-2	No	114.718	16.1512	15.9303	16.0775	16.6948	22.7004	22.9514	22.9652	23.5754	+	N	H	M	No		NN	0	0	0	1	13	12	12	13	0	0	0	0	12	9	14	12	6.80148	6.83466	42.447	382	43.5	35.3	0	0	0	2.9	43.5	40.3	40.6	43.5
Lysosome membrane protein 2	SCARB2	Q14108	No	110.765	16.5268	16.2107	16.5673	16.4289	23.0563	23.141	22.68	23.8088	+	N	N	N	No	++		0	0	0	0	11	12	11	12	0	0	0	0	8	7	9	14	6.78422	6.73812	54.29	478	31.8	31.8	0	0	0	0	27.8	31.8	29.1	31.8
Guanine nucleotide-binding protein G(i) subunit alpha-1	GNAI1	P63096	No	102.797	16.1558	16.536	16.4872	16.4636	22.6299	22.7798	22.7631	23.8573	+	R	H	H	No	u, ++	NN	0	0	0	0	10	9	10	11	0	0	0	0	11	9	9	12	6.25535	6.59685	40.361	354	40.1	40.1	0	0	7.3	3.1	62.7	62.7	63.3	65.8
Calnexin	CANX	P27824;O14967	No	101.572	16.0392	19.8515	19.7068	19.6465	26.2914	26.2378	26.0548	25.3321					No	++++		0	9	8	8	28	29	30	27	0	0	0	0	31	31	31	26	3.54838	7.16801	67.567	592	44.8	44.8	0	17.1	12.8	14.4	41	43.6	44.8	40.9
Sphingolipid delta(4)-desaturase DES1	DEGS1	O15121	No	99.0027	16.5071	16.3573	16.5923	16.3404	22.6579	22.5103	22.9578	23.8182	+	T	H	M	No		NN	0	0	0	0	5	5	5	5	0	0	0	0	6	6	6	8	6.22475	6.53677	37.866	323	16.1	16.1	0	0	0	0	16.1	16.1	16.1	16.1
Choline transporter-like protein 1	SLC44A1	Q8WWI5;Q8WWI5-2;Q8WWI5-3	No	94.386	16.0773	16.5523	16.4657	16.0297	22.5093	22.2941	22.3157	23.7513	+	R	M	M	No	+		0	0	0	0	11	10	11	11	0	0	0	0	10	9	9	15	5.61836	6.43634	73.301	657	19.5	19.5	0	0	0	0	19.5	19.5	19.5	19.5
Calcium-binding protein p22	CHP	Q99653	No	92.7937	16.3443	16.1818	16.2374	16.1671	22.4516	22.6872	22.7422	23.1192	+	R	H	H	No			0	0	0	0	7	7	7	7	0	0	0	0	6	7	6	6	8.1092	6.51736	22.456	195	41.5	41.5	0	0	0	0	41.5	41.5	41.5	41.5
Complement decay-accelerating factor	CD55	P08174-2;P08174	Yes	92.2198	16.0048	16.4519	16.2014	16.4604	23.0788	22.9689	22.993	21.9946					Yes			0	0	0	0	9	9	9	9	0	0	0	0	7	9	8	8	6.38533	6.47918	48.717	440	26.1	26.1	0	0	0	0	26.1	26.1	26.1	26.1
Golgi-associated plant pathogenesis-related protein 1	GLIPR2	Q9H4G4	No	92.2041	16.7625	16.4888	16.1243	16.213	22.3654	22.0287	22.3076	24.0566	+	R	H	H	No		N	0	0	0	0	6	6	6	6	0	0	0	0	7	9	9	8	4.89635	6.29242	17.218	154	61.7	61.7	0	0	0	0	61.7	61.7	61.7	61.7
NADH dehydrogenase [ubiquinone] 1 alpha subcomplex assembly factor 4	NDUFAF4	Q9P032	No	90.6598	16.395	15.9445	16.5331	16.1647	22.6754	22.7329	22.9763	22.711	+	N	N	N	No			0	1	1	0	10	10	10	10	0	0	0	0	8	7	9	9	8.06145	6.5146	20.266	175	53.1	53.1	0	5.1	5.1	0	53.1	53.1	53.1	53.1
Serine incorporator 1	SERINC1	Q9NRX5	No	85.1292	16.1344	16.2953	16.5336	16.3742	22.786	22.7857	22.741	22.6979	+	N	N	N	No		CF	0	0	0	0	4	4	4	4	0	0	0	0	5	7	7	6	9.41829	6.41829	50.494	453	11.9	11.9	0	0	0	0	11.9	11.9	11.9	11.9
Flotillin-2	FLOT2	Q14254	No	83.0608	16.5858	19.0465	19.3383	15.6663	24.3968	24.4576	25.1379	24.8608	+	N	N	N	No	+++		0	2	2	0	18	18	18	19	0	0	0	0	18	18	18	20	3.58034	7.05408	47.064	428	52.3	52.3	0	4.2	4.2	0	50.2	50.5	50.5	52.3
Beta-1,4-galactosyltransferase 1;Lactose synthase A protein;N-acetyllactosamine synthase;Beta-N-acetylglucosaminylglycopeptide beta-1,4-galactosyltransferase;Beta-N-acetylglucosaminyl-glycolipid beta-1,4-galactosyltransferase;Processed beta-1,4-galactosyltransferase 1	B4GALT1	P15291;P15291-2	No	82.705	16.3439	16.0039	16.7542	16.1956	22.4934	22.5574	22.7712	23.0068					No			0	0	0	0	9	9	9	9	0	0	0	0	12	13	10	14	7.23841	6.38278	43.92	398	41.2	41.2	0	0	0	0	41.2	41.2	41.2	41.2
Tyrosine-protein kinase Lyn	LYN	P07948	No	79.4717	16.1934	16.1275	16.2004	16.2015	22.4185	22.4545	22.5879	22.5072	+	R	H	H	No	u, +	NN	0	0	0	0	15	15	15	14	0	0	0	0	14	11	11	15	11.3032	6.31128	58.573	512	35.4	2.9	0	0	0	0	35.4	35.4	35.4	34
Thioredoxin-related transmembrane protein 1	TMX1	Q9H3N1	No	78.322	16.3256	15.7855	16.2582	16.6022	22.6589	22.422	22.6086	22.5521					No			0	0	0	0	11	11	11	11	0	0	0	0	6	7	8	10	7.48907	6.31754	31.791	280	28.6	28.6	0	0	0	0	28.6	28.6	28.6	28.6
Polypeptide N-acetylgalactosaminyltransferase 2;Polypeptide N-acetylgalactosaminyltransferase 2 soluble form	GALNT2	Q10471;Q8N4A0	No	77.0473	16.2842	19.0833	18.2078	17.7424	24.7453	24.2464	24.6915	23.7437					No			0	5	3	2	26	26	25	25	0	0	0	0	25	25	25	24	4.32531	6.5273	64.732	571	49.9	49.9	0	10.2	5.4	3.5	49.9	49.9	48	48
Protein lunapark	LNP	Q9C0E8;Q9C0E8-2;Q9C0E8-3	No	76.4556	16.258	16.234	16.2227	15.9149	22.1649	22.1113	22.2765	22.9569	+	T	H	M	No		CF	0	0	0	0	9	9	10	10	0	0	0	0	6	10	6	9	6.97927	6.22001	47.739	428	25.5	25.5	0	0	0	0	23.6	23.6	25.5	25.5
Proto-oncogene tyrosine-protein kinase Src	SRC	P12931-2;P12931;P08581-2;Q04912;P08581;Q04912-2;P42685;Q9H3Y6	No	71.6154	16.3612	16.464	16.5694	15.8916	22.2634	22.4028	22.6939	22.6222	+	R	H	H	No	+	N	0	0	0	0	11	11	11	12	0	0	0	0	11	11	11	10	7.39744	6.17404	60.588	542	30.4	26	0	0	0	0	31.7	31.2	31.2	33.2
Voltage-dependent calcium channel subunit alpha-2/delta-1;Voltage-dependent calcium channel subunit alpha-2-1;Voltage-dependent calcium channel subunit delta-1	CACNA2D1	P54289;P54289-5;P54289-4;P54289-2;P54289-3	No	71.3252	16.6501	16.8323	15.9854	16.2125	22.6132	22.544	22.849	22.4208					No			0	0	0	0	18	19	18	19	0	0	0	0	21	19	20	15	6.9391	6.18672	124.57	1103	25.5	25.5	0	0	0	0	22.7	24.2	22.6	23.9
26S protease regulatory subunit 7	PSMC2	P35998	No	69.6769	15.736	16.6818	16.4257	16.2228	22.4594	22.4323	22.3499	22.4721					No			0	0	0	1	13	14	14	15	0	0	0	0	10	10	9	16	7.0827	6.16185	48.633	433	44.3	44.3	0	0	0	3	37.2	38.8	39.7	41.3
Guanine nucleotide-binding protein G(o) subunit alpha	GNAO1	P09471-2;P09471	No	67.5169	16.04	16.2583	16.1627	16.3263	22.1272	22.1692	22.4127	22.3809	+	R	H	H	No	u, +++	NN	0	0	0	0	9	9	8	9	0	0	0	0	9	8	9	8	8.9932	6.07569	40.086	354	35.9	35.9	0	0	3.1	3.1	44.9	44.1	40.1	44.1
CD63 antigen	CD63	P08962	No	67.3116	15.8613	15.9455	16.2736	15.8004	22.0381	21.8052	21.4937	22.6331					No	+		0	0	0	0	3	3	3	2	0	0	0	0	5	5	4	4	6.34312	6.02231	25.636	238	10.1	10.1	0	0	0	0	10.1	10.1	10.1	5
Serpin B6	SERPINB6	P35237;P50452;P50452-2	No	65.5656	16.3162	16.4937	16.3635	16.6557	22.3313	22.4948	22.4684	22.6771					No			0	0	0	0	11	10	11	11	0	0	0	0	8	8	9	7	8.75218	6.03566	42.621	376	36.4	36.4	0	0	0	0	36.4	32.2	36.4	36.4
Transmembrane protein 106B	TMEM106B	Q9NUM4	No	64.7661	16.5259	16.368	16.1612	15.9116	21.958	21.8034	22.0226	22.9905	+	T	H	M	No			0	0	0	1	7	7	8	8	0	0	0	0	6	6	7	10	5.96809	5.95193	31.127	274	32.1	32.1	0	0	0	4.7	31.8	31.8	32.1	32.1
Monocarboxylate transporter 4	SLC16A3	O15427	No	60.2871	16.1299	16.0577	16.0029	16.3545	21.9298	22.1522	21.6709	22.3781	+	N	N	N	No	+		0	1	1	1	6	6	6	6	0	0	0	0	5	6	5	5	7.41762	5.8965	49.469	465	15.1	15.1	0	2.8	2.8	2.8	15.1	15.1	15.1	15.1
HLA class I histocompatibility antigen, Cw-12 alpha chain;HLA class I histocompatibility antigen, Cw-14 alpha chain;HLA class I histocompatibility antigen, Cw-15 alpha chain;HLA class I histocompatibility antigen, Cw-4 alpha chain;HLA class I histocompatibility antigen, Cw-16 alpha chain;HLA class I histocompatibility antigen, Cw-2 alpha chain;HLA class I histocompatibility antigen, Cw-8 alpha ch…	HLA-C	P30508;P30510;Q07000;P30504;Q29960;P30501;P30505;Q29960-2;Q9TNN7;Q95604;Q09160	No	59.9721	16.3325	16.3089	16.3958	16.1793	22.1625	21.8471	22.4157	22.3584					No	+		0	1	1	1	6	7	8	9	0	0	0	0	6	7	7	10	7.99252	5.89182	40.885	366	40.7	0	0	2.5	2.5	2.5	24	28.7	35.2	40.7
Neutral amino acid transporter B(0)	SLC1A5	Q15758	No	59.8728	16.4311	16.4112	16.1952	16.6194	22.067	22.0058	21.8394	23.0478					No	+++		0	0	0	0	11	11	11	11	0	0	0	0	10	9	6	12	6.0324	5.82578	56.598	541	26.8	26.8	0	0	0	0	26.6	26.6	26.6	24.4
Tyrosine-protein kinase Yes	YES1	P07947	No	59.6371	16.1722	16.4759	15.9778	16.15	21.8917	21.8267	22.1965	22.4191	+	R	H	H	No	u, ++	NN	0	0	0	0	10	9	10	10	0	0	0	0	5	6	9	9	7.37748	5.88952	60.801	543	25.2	23	0	0	0	0	32.4	29.7	32.4	32.4
E3 ubiquitin-protein ligase ZNRF2	ZNRF2	Q8NHG8	No	57.1268	16.1435	15.9723	15.9658	15.837	21.7514	21.7653	22.0183	21.7246	+	R	M	M	No		NN	0	0	0	0	5	5	5	5	0	0	0	0	2	3	4	6	8.96166	5.83524	24.115	242	47.9	47.9	0	0	0	0	47.9	47.9	47.9	47.9
Interferon-induced transmembrane protein 3;Interferon-induced transmembrane protein 2;Interferon-induced transmembrane protein 1	IFITM3;IFITM2;IFITM1	Q01628;Q01629;P13164	No	53.9112	16.1913	16.085	16.4041	16.6767	21.9827	21.765	22.3554	22.2621					No	u		0	0	0	0	3	3	3	3	0	0	0	0	5	7	5	3	7.0992	5.75206	14.632	133	31.6	31.6	0	0	0	0	31.6	31.6	31.6	31.6
Tetraspanin-3	TSPAN3	O60637;O60637-2;O60637-3	No	49.3464	16.3626	15.8724	16.6196	16.3891	22.003	21.7601	22.0906	21.9676	+	N	N	N	No			0	0	0	0	3	3	2	3	0	0	0	0	3	2	0	2	7.27272	5.64442	28.017	253	11.9	11.9	0	0	0	0	11.9	11.9	5.5	11.9
Cytospin-B	SPECC1	Q5M775;Q5M775-4;Q5M775-2;Q5M775-3;Q5M775-5	No	49.1405	16.6052	16.3012	16.1111	16.0519	21.7693	21.872	21.7231	22.1974	+	T	N	L	No			0	1	1	0	16	17	18	17	0	0	0	0	13	11	10	17	7.3849	5.6231	118.58	1068	17.6	17.6	0	0.7	0.7	0	15.5	16.7	17.6	16.9
E3 ubiquitin-protein ligase TRIM23	TRIM23	P36406;P36406-2;P36406-3	No	47.7857	16.666	16.5396	16.1175	16.3174	21.9244	22.1616	22.0966	21.8052					No			0	0	0	0	2	2	2	2	0	0	0	0	2	2	1	2	7.67332	5.58682	64.066	574	3.7	3.7	0	0	0	0	3.7	3.7	3.7	3.7
Niemann-Pick C1 protein	NPC1	O15118	No	46.9813	15.8322	16.4093	16.3271	16.7727	22.0697	22.0153	22.1201	21.3928					No			0	0	0	0	10	11	11	11	0	0	0	0	8	9	8	8	6.18963	5.56415	142.17	1278	10.4	10.4	0	0	0	0	9.7	10.4	10.4	10.4
BAG family molecular chaperone regulator 5	BAG5	Q9UL15-2;Q9UL15	No	45.2827	16.4765	16.5117	15.9756	16.2175	21.584	21.6421	21.8153	22.14					No			0	0	0	0	11	10	12	12	0	0	0	0	10	8	10	13	7.13469	5.50004	56.026	488	36.5	36.5	0	0	0	0	33.4	28.5	36.5	36.5
Choline transporter-like protein 2	SLC44A2	Q8IWA5-2;Q8IWA5;Q8IWA5-3	No	44.272	16.2956	16.0796	15.9739	16.192	21.5384	21.6188	21.717	21.5533	+	N	N	N	No			0	0	0	0	9	11	11	10	0	0	0	0	7	7	8	4	9.16349	5.47162	80.736	711	18.6	18.6	0	0	0	0	14.8	18.6	18.6	15.6
Phosphatidylinositol 4-kinase type 2-alpha	PI4K2A	Q9BTU6	No	44.0593	16.0443	16.3899	16.3387	15.9752	21.5422	21.5036	21.6365	21.9183					No	+++		0	0	0	0	14	14	13	14	0	0	0	0	10	9	9	13	7.72655	5.46314	54.022	479	44.5	44.5	0	0	0	0	41.1	41.1	39.5	42.8
28S ribosomal protein S36, mitochondrial	MRPS36	P82909	No	43.5871	16.1288	16.1351	16.3389	16.127	21.8207	21.5793	21.5682	21.5382					No			0	0	0	1	5	4	5	5	0	0	0	0	5	3	2	5	9.05527	5.44417	11.466	103	57.3	57.3	0	0	0	15.5	57.3	56.3	57.3	57.3
Charged multivesicular body protein 6	CHMP6	Q96FZ7	No	43.5505	15.7698	16.1815	16.2938	16.4726	21.5762	21.5374	22.1151	21.2042	+	R	H	H	No		NN	0	0	0	0	4	4	4	4	0	0	0	0	3	4	5	4	6.30766	5.42882	23.485	201	19.9	19.9	0	0	0	0	19.9	19.9	19.9	19.9
MOSC domain-containing protein 2, mitochondrial	MARC2	Q969Z3;Q969Z3-2	No	43.3247	16.4389	16.1127	16.3042	15.9883	21.8652	21.5746	22.0138	20.9764	+	N	N	N	No			0	0	0	0	7	8	7	8	0	0	0	0	5	6	7	6	6.18903	5.39648	38.023	335	23	18.5	0	0	0	0	20.6	23	20.3	23
NADH dehydrogenase [ubiquinone] 1 beta subcomplex subunit 7	NDUFB7	P17568	No	42.7415	16.5001	15.9603	16.2755	16.7479	21.7854	21.8104	21.6651	21.9893	+	N	L	N	No		CF	0	0	0	0	5	5	4	5	0	0	0	0	5	3	3	5	7.05626	5.44161	16.402	137	46.7	46.7	0	0	0	0	46.7	46.7	40.1	46.7
Phosphoinositide 3-kinase regulatory subunit 4	PIK3R4	Q99570	No	41.708	16.5036	16.386	15.9959	16.3462	21.0933	21.4152	21.4562	22.4517	+	T	H	M	No		CF	0	0	0	0	15	15	15	16	0	0	0	0	11	11	10	17	5.56004	5.2962	153.1	1358	14.7	14.7	0	0	0	0	14.1	14	14.1	14.7
Protein phosphatase 1B	PPM1B	O75688;O75688-2;O75688-4;O75688-5;O75688-3	No	40.5255	16.2234	16.2902	16.198	16.5206	21.3833	21.7887	21.8052	21.6017	+	N	M	L	No		NN	0	0	0	0	8	8	8	8	0	0	0	0	6	6	7	7	7.99908	5.33664	52.642	479	29.2	29.2	0	0	0	0	35.7	35.7	35.7	35.7
Calcineurin subunit B type 1	PPP3R1	P63098	No	40.09	16.0018	16.6509	15.9978	16.0414	21.0363	21.3318	20.7888	22.3861	+	R	H	H	No		NN	0	0	0	0	4	6	6	6	0	0	0	0	5	4	6	8	4.99062	5.2128	19.3	170	39.4	39.4	0	0	0	0	33.5	39.4	39.4	39.4
Polyubiquitin-C;Ubiquitin;Polyubiquitin-B;Ubiquitin;Ubiquitin-40S ribosomal protein S27a;Ubiquitin;40S ribosomal protein S27a;Ubiquitin-60S ribosomal protein L40;Ubiquitin;60S ribosomal protein L40	UBC;UBB;RPS27A;UBA52	P0CG48;P0CG47;P62979;P62987	No	39.6252	16.2595	18.5984	18.8061	18.8439	23.6961	23.5968	23.9299	23.6739					No	-;+		0	3	2	3	4	4	4	4	0	0	0	1	5	5	5	5	3.95019	5.59723	77.038	685	61.8	61.8	0	44.7	32.8	44.7	61.8	61.8	61.8	61.8
Cell surface glycoprotein MUC18	MCAM	P43121;P43121-2	No	39.4577	15.9969	15.7344	16.041	16.2102	21.5975	21.2732	21.3403	20.9466	+	N	N	N	No	+		0	0	0	0	10	9	10	9	0	0	0	0	10	10	9	6	7.19572	5.29375	71.607	646	24.3	24.3	0	0	0	0	24.3	21.7	24.3	22.9
Reticulon-4	RTN4	Q9NQC3-2;Q9NQC3;Q9NQC3-5;Q9NQC3-4;Q9NQC3-6;Q9NQC3-3	No	39.2771	16.0899	16.4173	16.1219	16.2142	21.4262	21.4799	21.5724	21.5652					No	+		0	1	0	1	7	7	7	6	0	0	0	0	7	6	4	5	9.04573	5.3001	40.317	373	33.5	33.5	0	3.8	0	3.5	33.5	33.5	33.5	31.4
Phosphate carrier protein, mitochondrial	SLC25A3	Q00325-2;Q00325	No	36.9665	16.1283	15.9059	16.3494	16.0642	21.3534	21.5363	21.3574	21.0221					No	+		0	1	0	0	5	5	6	5	0	0	0	0	5	3	6	4	7.5746	5.20537	39.958	361	22.2	22.2	0	4.4	0	0	14.7	19.7	22.2	14.7
Guanine nucleotide-binding protein G(i) subunit alpha-2	GNAI2	P04899;P04899-2;P04899-3;P04899-4	No	35.4587	16.481	16.2304	15.9302	21.8243	24.6268	24.6879	24.6131	25.8686	+	R	H	H	No	u, ++++	NN	0	1	1	2	13	12	12	13	0	0	0	0	21	21	16	22	2.64967	7.33258	40.45	355	47	40.6	0	8.2	15.5	14.9	63.7	58.6	58.6	61.1
Cell division cycle-associated protein 3	CDCA3	Q99618	No	35.1765	16.58	16.0033	16.6896	16.2873	21.6371	21.37	21.6407	21.5389	+	R	H	H	No			0	0	0	1	7	7	7	6	0	0	0	0	5	7	5	5	7.11741	5.15661	28.998	268	38.4	38.4	0	0	0	4.5	38.4	38.4	38.4	35.4
Plasminogen receptor (KT)	PLGRKT	Q9HBL7	No	35.0072	16.2606	16.0029	15.807	16.4124	21.3925	21.1064	21.1703	21.3842	+	N	H	M	No			0	0	0	0	5	5	5	5	0	0	0	0	6	6	7	10	7.3331	5.14264	17.201	147	27.2	27.2	0	0	0	0	27.2	27.2	27.2	27.2
CD276 antigen	CD276	Q5ZPR3;Q5ZPR3-4;Q5ZPR3-2;Q5ZPR3-3	No	34.7635	16.1788	16.1407	16.3383	16.0346	21.55	21.1565	21.5985	20.715					No	-		0	0	0	0	7	7	7	7	0	0	0	0	9	8	8	8	6.42625	5.08189	57.235	534	23.2	23.2	0	0	0	0	23.2	23.2	23.2	23.2
Zinc transporter 1	SLC30A1	Q9Y6M5	No	34.261	16.1884	16.1206	16.0619	16.3933	21.2016	21.2601	21.0571	21.6039	+	N	N	N	No	-		0	0	0	0	8	8	7	8	0	0	0	0	8	6	5	6	7.60439	5.08965	55.299	507	19.3	19.3	0	0	0	0	19.3	19.3	18.9	19.3
HLA class I histocompatibility antigen, B-15 alpha chain;HLA class I histocompatibility antigen, B-52 alpha chain;HLA class I histocompatibility antigen, B-51 alpha chain;HLA class I histocompatibility antigen, B-46 alpha chain;HLA class I histocompatibility antigen, B-53 alpha chain;HLA class I histocompatibility antigen, B-56 alpha chain;HLA class I histocompatibility antigen, B-78 alpha chain;…	HLA-B	P30464;P30490;P18464;P30484;P30491;P30495;P30498;P30685;P10319;P30493;Q29940;P30487;P30488;P18465	No	33.2458	16.2955	16.5951	16.1347	16.3443	21.4756	21.0993	21.6294	21.3735					No	+		0	0	0	0	6	5	6	6	0	0	0	0	3	3	5	4	7.39731	5.05201	40.388	362	23.8	0	0	2.5	2.5	2.5	33.7	30.4	33.7	33.7
Caveolin-1	CAV1	Q03135;Q03135-2	No	33.0144	16.3337	16.084	16.6106	15.9724	18.6235	18.966	19.2292	23.0879					No	+		0	1	0	1	3	3	3	3	0	0	0	0	1	0	1	3	1.91053	3.72651	20.471	178	16.3	16.3	0	4.5	0	4.5	16.3	16.3	16.3	16.3
Protein XRP2	RP2	O75695	No	31.4175	16.0253	15.9909	15.8523	16.5546	20.989	21.1953	21.106	21.1236	+	R	H	H	No	u		0	0	0	0	6	5	5	6	0	0	0	0	4	6	5	5	7.14525	4.99771	39.641	350	20	20	0	0	0	0	20	17.7	17.7	20
Protein tweety homolog 3	TTYH3	Q9C0H2-4;Q9C0H2;Q9C0H2-2;Q9C0H2-3	No	29.5557	16.7272	15.999	16.3072	15.991	21.2229	20.7876	21.2281	21.3908					No	++		0	0	0	0	7	5	7	8	0	0	0	0	10	5	7	10	6.31548	4.90126	57.982	526	15.8	15.8	0	0	0	0	15.8	10.1	15.8	15.8
MOSC domain-containing protein 1, mitochondrial	MARC1	Q5VT66-2;Q5VT66;Q5VT66-3	No	28.9369	16.1091	16.2642	15.8375	16.251	20.9213	20.6014	20.8424	21.4259	+	N	H	M	No			0	0	0	0	5	5	5	6	0	0	0	0	4	3	5	6	6.48602	4.83229	39.453	354	21.5	21.5	0	0	0	0	23.7	23.7	23.7	25.7
RING finger protein 141	RNF141	Q8WVD5	No	28.7724	16.0667	15.993	16.7222	16.3174	21.1503	21.1887	21.2803	20.9654	+	N	H	M	No			0	0	0	1	5	5	5	5	0	0	0	0	3	4	3	3	6.81325	4.87132	25.535	230	26.5	26.5	0	0	0	3.9	26.5	26.5	26.5	26.5
Formin-like protein 1	FMNL1	O95466-3;O95466-2;O95466	No	28.0157	16.3789	16.1627	16.3542	16.1417	20.6298	20.8526	20.6911	21.7821	+	T	N	L	No		NN	0	0	0	0	11	11	13	13	0	0	0	0	8	7	6	15	5.60031	4.72952	128.33	1158	14.7	13	0	0	0	0	12.7	12.7	14.7	14.7
5-AMP-activated protein kinase subunit beta-2	PRKAB2	O43741	No	27.5221	16.3176	16.2432	15.8926	16.2059	20.8553	21.2468	20.9943	20.6654	+	N	M	L	No		NN	0	0	0	0	4	3	3	3	0	0	0	0	2	3	3	1	7.12513	4.77562	30.302	272	30.1	30.1	0	0	0	0	33.8	29.8	29.8	29.8
Scavenger receptor class B member 1	SCARB1	Q8WTV0;Q8WTV0-2;Q8WTV0-4;Q8WTV0-3	No	26.7234	16.1413	16.1027	16.1436	16.6407	20.7805	20.8989	21.0423	21.2883	+	N	N	N	No	+		0	1	0	0	4	4	4	4	0	0	0	0	3	3	4	4	6.87795	4.74547	60.877	552	7.8	7.8	0	1.8	0	0	7.8	7.8	7.8	7.8
High affinity cationic amino acid transporter 1	SLC7A1	P30825	No	26.5603	16.2339	16.1969	16.4008	15.5982	20.5575	20.8107	20.7697	21.2464	+	N	N	N	No	++		0	0	0	0	4	4	4	4	0	0	0	0	4	4	4	4	6.10069	4.7386	67.638	629	7.9	5.9	0	0	0	0	7.9	7.9	7.9	7.9
Phospholipid scramblase 1	PLSCR1	O15162	No	25.97	16.2153	16.2693	16.227	16.3814	20.8884	20.8626	20.8758	21.2326					No	+		0	0	0	0	4	4	4	4	0	0	0	0	4	5	4	4	8.27839	4.69164	35.049	318	15.7	15.7	0	0	0	0	15.7	15.7	15.7	15.7
Podocalyxin	PODXL	O00592;O00592-2	No	25.7474	16.1178	16.1565	16.1711	16.2899	20.9043	20.9634	20.7517	20.8589					No			0	0	0	0	5	5	5	5	0	0	0	0	4	4	3	5	9.60971	4.68574	58.635	558	13.4	13.4	0	0	0	0	13.4	13.4	13.4	13.4
Peptidyl-prolyl cis-trans isomerase B	PPIB	P23284	No	25.7154	16.0104	16.1786	16.3574	16.256	20.9793	20.8311	21.1157	20.5837					No	+		0	2	1	1	5	4	5	5	0	0	0	0	4	3	4	3	7.40717	4.67683	23.742	216	26.4	26.4	0	7.9	3.7	4.2	26.4	22.2	26.4	26.4
Golgi integral membrane protein 4	GOLIM4	O00461	No	25.2931	16.249	16.1209	16.4114	16.3056	20.9328	21.1429	21.079	20.5099	+	R	H	H	No	+		0	1	0	0	8	9	9	7	0	0	0	0	6	9	9	4	7.04274	4.64444	81.879	696	14.8	14.8	0	1.3	0	0	13.6	14.8	14.8	11.8
Trafficking protein particle complex subunit 3	TRAPPC3	O43617	No	25.2208	16.4525	16.0138	16.0954	16.0476	20.6604	20.4017	20.4386	21.488					No	u, ++		0	0	0	0	4	4	5	5	0	0	0	0	3	2	4	4	5.55114	4.59482	20.274	180	31.7	31.7	0	0	0	0	24.4	24.4	31.7	31.7
Raftlin	RFTN1	Q14699	No	24.9788	16.1217	16.7441	16.2842	16.0987	21.1927	21.1299	20.7256	20.8143	+	N	H	M	No	u	NN	0	0	0	0	13	12	12	12	0	0	0	0	10	9	9	11	6.53126	4.65344	63.145	578	34.1	34.1	0	0	0	0	34.1	30.1	30.1	30.1
Leucine-rich repeat-containing protein 15	LRRC15	Q8TF66-2;Q8TF66	No	24.2172	16.3961	16.2188	15.9946	16.6855	20.667	21.0079	21.2253	20.8143					No			0	0	0	1	8	8	9	7	0	0	0	0	8	8	11	5	6.49487	4.6049	65.021	587	20.3	20.3	0	0	0	1.7	17.5	17.5	20.3	15.3
5-AMP-activated protein kinase subunit beta-1	PRKAB1	Q9Y478	No	24.1848	16.4143	16.2498	16.3374	16.0802	20.8508	20.837	20.9132	20.8847	+	N	N	N	No		NN	0	0	0	0	5	5	5	5	0	0	0	0	5	3	4	5	8.94172	4.601	30.382	270	24.4	20.7	0	0	0	0	24.4	24.4	24.4	24.4
Mitochondrial inner membrane protein	IMMT	Q16891;Q16891-2;Q16891-3	No	23.9565	16.4611	16.0076	16.057	26.2692	30.1358	24.0091	28.5528	28.3928					No			0	2	2	3	4	4	4	4	0	0	0	0	3	1	2	2	1.72331	9.07391	83.677	758	7.4	7.4	0	2.8	2.8	3.8	6.2	5.7	6.2	6.2
Protein Niban	FAM129A	Q9BZQ8	No	23.4659	15.859	16.1945	15.6475	16.1302	19.8016	20.277	19.9562	21.4377	+	R	H	H	No			0	0	0	0	10	8	10	10	0	0	0	0	5	5	4	10	4.53691	4.41033	103.13	928	16.5	16.5	0	0	0	0	16.5	13.6	16.5	16.5
Peroxiredoxin-6	PRDX6	P30041	No	23.3626	16.0341	15.9753	16.1384	16.1808	21.1685	20.9245	20.2428	19.7885					No	+		0	1	1	1	6	6	4	6	0	0	0	0	6	3	2	2	5.07097	4.44893	25.035	224	36.2	36.2	0	9.4	9.4	9.4	36.2	36.2	26.3	36.2
60S ribosomal protein L22	RPL22	P35268	No	22.9114	16.1728	16.3842	16.0077	16.108	20.7105	20.7196	20.892	20.4084					No			0	1	1	1	3	3	3	3	0	0	1	0	4	4	3	2	7.45653	4.51443	14.787	128	39.1	39.1	0	10.2	10.2	10.2	39.1	39.1	39.1	39.1
TLD domain-containing protein KIAA1609	KIAA1609	Q6P9B6	No	22.8512	16.2567	16.3193	16.1342	16.3732	20.6911	20.6604	20.6015	21.1331	+	T	H	M	No		CF	0	0	0	0	6	6	6	7	0	0	0	0	4	3	3	8	7.36621	4.50067	50.993	456	25.9	25.9	0	0	0	0	23.7	23.7	23.7	25.9
Rho-related GTP-binding protein RhoB	RHOB	P62745	No	22.5985	15.9363	15.9897	15.7044	16.401	20.2941	20.4783	20.9357	20.3072					No	u, ++		0	0	0	0	6	5	6	5	0	0	0	0	4	5	5	4	6.18697	4.496	22.123	196	38.8	38.8	0	0	0	0	38.8	34.7	38.8	32.7
Neural cell adhesion molecule L1	L1CAM	P32004;P32004-2	No	22.3099	16.2221	15.8259	15.9269	15.8834	20.3677	20.1167	20.382	20.8449					No	+		0	0	0	0	6	7	6	9	0	0	0	0	3	4	4	6	6.61191	4.46326	140	1257	9.2	9.2	0	0	0	0	5.5	7.4	5.5	9.2
Small VCP/p97-interacting protein	SVIP	Q8NHG7	No	21.5866	16.1968	15.9727	16.2604	15.6938	20.4422	20.5444	20.6947	20.1911	+	N	N	N	No			0	0	0	0	2	2	2	2	0	0	0	0	2	2	2	2	6.73804	4.43721	8.4426	77	32.5	32.5	0	0	0	0	32.5	32.5	32.5	32.5
Major prion protein	PRNP	P04156;P04156-2	Sim	21.5375	16.5363	16.3795	16.0387	16.0852	20.3979	20.6023	20.687	21.0485					Potential			0	0	0	0	3	3	3	3	0	0	0	0	3	3	4	3	6.51613	4.42399	27.661	253	12.6	12.6	0	0	0	0	12.6	12.6	12.6	12.6
Vesicle-associated membrane protein 3	VAMP3	Q15836;P63027	No	21.2751	16.3203	16.174	16.6772	16.2736	20.3083	20.4533	20.6035	21.4684					No	+++		0	0	0	0	3	2	3	3	0	0	0	0	2	1	2	5	5.32195	4.34711	11.309	100	41	41	0	0	0	0	41	41	41	41
Sodium-coupled neutral amino acid transporter 1	SLC38A1	Q9H2H9	No	21.2626	15.9921	16.163	16.1184	16.1392	20.2291	20.5899	20.3666	20.8066					No			0	0	0	0	4	4	3	3	0	0	0	0	1	3	2	3	7.30071	4.39486	54.047	487	11.3	11.3	0	0	0	0	11.3	11.3	9.7	9.7
DnaJ homolog subfamily C member 5	DNAJC5	Q9H3Z4;Q9H3Z4-2	No	20.9568	16.1293	16.1208	16.1897	16.3367	20.0746	20.3126	20.2715	21.3235					No	u, ++		0	0	0	0	4	5	4	5	0	0	0	0	1	4	1	2	5.27085	4.30141	22.149	198	28.8	28.8	0	0	0	0	28.8	28.8	28.8	28.8
Adenosine 3-phospho 5-phosphosulfate transporter 1	SLC35B2	Q8TB61;Q8TB61-2;Q8TB61-3	No	20.8483	16.0699	16.1876	16.2119	16.2719	20.1986	20.4045	20.4495	21.0686					No	+		0	0	0	0	4	3	4	4	0	0	0	0	5	5	5	5	6.30814	4.34495	47.514	432	12.3	12.3	0	0	0	0	12.3	9.5	12.3	12.3
Polypeptide N-acetylgalactosaminyltransferase 1;Polypeptide N-acetylgalactosaminyltransferase 1 soluble form	GALNT1	Q10472;Q8IUC8	No	20.8125	16.0635	16.3573	16.1297	16.2481	20.4102	20.3899	20.4772	20.9726					No			0	0	0	0	9	7	8	8	0	0	0	0	7	4	3	8	6.91817	4.36284	64.218	559	19.5	19.5	0	0	0	0	19.5	14.7	15.7	17.7
Sodium-coupled neutral amino acid transporter 2	SLC38A2	Q96QD8;Q96QD8-2	No	20.8079	16.2777	16.4063	16.2573	15.6838	20.7178	20.5015	20.5134	20.4969					No	++		0	1	1	0	3	3	3	2	0	0	0	0	4	5	5	1	6.66557	4.40114	56.025	506	9.5	9.5	0	4.2	4.2	0	9.5	9.5	9.5	5.3
Disrupted in renal carcinoma protein 2	DIRC2	Q96SL1;Q96SL1-2	No	20.0873	16.5395	16.1309	16.7422	16.1683	21.0866	20.9103	20.8409	19.8733	+	R	H	H	No			0	0	0	0	3	3	3	3	0	0	0	0	4	3	2	2	5.04331	4.28256	52.087	478	8.4	8.4	0	0	0	0	8.4	8.4	8.4	8.4
Endothelial protein C receptor	PROCR	Q9UNN8	No	20.0598	16.203	16.042	16.4254	16.2391	20.3379	20.8436	20.4217	20.5845					No	+		0	0	0	0	3	3	3	3	0	0	0	0	1	3	1	1	7.18209	4.31952	26.671	238	15.1	15.1	0	0	0	0	15.1	15.1	15.1	15.1
3-ketoacyl-CoA thiolase, mitochondrial	ACAA2	P42765	No	19.7694	16.7892	16.2601	16.0878	15.9513	20.81	20.31	20.6837	20.6074					No			0	0	0	1	9	7	9	8	0	0	0	0	8	4	5	8	6.04756	4.33065	41.924	397	32.7	32.7	0	0	0	3.3	32.7	23.7	32.7	30.5
Endothelin-converting enzyme 1	ECE1	P42892;P42892-4;P42892-3;P42892-2	No	19.7055	16.5826	16.2952	16.0422	16.1647	20.1987	20.0855	20.3364	21.3409					No	+		0	0	0	0	6	5	5	9	0	0	0	0	4	3	4	9	5.00553	4.21916	87.163	770	18.3	18.3	0	0	0	0	11.7	10.6	9.1	18.3
Serine incorporator 3	SERINC3	Q13530	No	19.1799	16.1557	16.2826	16.3964	16.2578	20.557	20.4178	20.8129	20.311	+	N	N	N	No			0	0	0	0	3	3	3	3	0	0	0	0	3	3	3	3	7.48952	4.2516	52.58	473	8.9	8.9	0	0	0	0	8.9	8.9	8.9	8.9
60S ribosomal protein L27	RPL27	P61353	No	18.7943	16.1665	16.1499	16.3319	16.1149	20.5007	20.7938	20.6328	19.4285	+	N	N	N	No			0	1	0	0	3	3	3	3	0	0	0	0	2	2	3	2	4.94212	4.14817	15.798	136	27.9	27.9	0	5.9	0	0	27.9	27.9	27.9	27.9
Neuronal calcium sensor 1	NCS1	P62166	No	18.7169	16.4886	16.6684	15.9699	16.2437	20.2214	20.5971	20.4656	20.9795	+	R	H	H	No		NN	0	0	0	0	3	4	4	4	0	0	0	0	0	2	2	4	5.89707	4.22326	21.878	190	26.8	26.8	0	0	0	0	18.9	26.8	26.8	26.8
Secretory carrier-associated membrane protein 2	SCAMP2	O15127	No	18.1395	16.4042	16.7317	15.9316	16.0462	20.6738	20.4805	20.6611	20.0881					No	++		0	0	0	0	3	3	3	3	0	0	0	0	1	1	1	3	5.79021	4.19745	36.648	329	13.7	13.7	0	0	0	0	13.7	13.7	13.7	13.7
Coxsackievirus and adenovirus receptor	CXADR	P78310;P78310-2;P78310-5;P78310-4;P78310-3	No	17.7165	16.0703	16.1448	16.5799	16.7852	20.7889	20.6096	20.5572	20.2929					No	+		0	0	0	0	5	6	6	5	0	0	0	0	6	5	6	7	6.09743	4.16709	40.029	365	22.7	22.7	0	0	0	0	19.7	22.7	22.7	19.7
Protein-L-isoaspartate O-methyltransferase domain-containing protein 1	PCMTD1	Q96MG8;Q96MG8-2	No	17.6469	16.1147	16.232	16.2342	16.5752	20.3155	20.1986	20.3384	20.8269	+	R	H	H	No			0	0	0	0	5	5	5	4	0	0	0	0	4	5	2	5	6.48143	4.13079	40.675	357	16	16	0	0	0	0	16	16	16	14
Synaptosomal-associated protein 23	SNAP23	O00161;O00161-2	No	17.3521	15.7738	16.6728	15.8802	16.5893	20.5386	20.3918	20.694	19.8536					No	u, ++++		0	0	0	0	4	4	4	4	0	0	0	0	3	3	4	3	5.07399	4.14045	23.354	211	26.1	26.1	0	0	0	0	26.1	26.1	26.1	26.1
Serine/threonine-protein phosphatase 2B catalytic subunit alpha isoform;Serine/threonine-protein phosphatase 2B catalytic subunit beta isoform	PPP3CA;PPP3CB	Q08209;Q08209-2;Q08209-3;P16298-4;P16298;P16298-3;P16298-2;P48454;P48454-2	No	17.211	16.1018	16.1792	16.3487	16.4351	19.7881	19.4865	20.0355	21.3827					No			0	1	1	1	5	7	6	8	0	0	0	0	4	3	3	8	4.0274	3.90701	58.687	521	15.9	15.9	0	1.9	1.9	1.9	9.4	13.2	11.3	15.9
Vasorin	VASN	Q6EMK4	No	17.201	16.3823	16.1986	16.1562	16.2344	20.3051	19.9865	20.3603	20.6672					No			0	0	0	0	5	6	6	6	0	0	0	0	3	4	3	7	6.82962	4.08685	71.712	673	13.5	13.5	0	0	0	0	9.4	12.3	11.1	11.1
Loss of heterozygosity 12 chromosomal region 1 protein	LOH12CR1	Q969J3;Q969J3-2	No	17.0505	16.4713	16.1173	16.0576	15.901	20.5514	20.1396	20.2462	19.977	+	R	H	H	No			0	0	0	0	5	6	4	5	0	0	0	0	3	4	2	4	6.45979	4.09174	22.222	196	36.2	36.2	0	0	0	0	30.1	36.2	25	30.1
Endoplasmic reticulum mannosyl-oligosaccharide 1,2-alpha-mannosidase	MAN1B1	Q9UKM7	No	16.5163	16.4307	16.0908	16.1316	16.1387	19.9244	20.2085	20.4116	20.4043					No			0	0	0	0	6	6	6	6	0	0	0	0	6	7	5	7	6.9656	4.03923	79.579	699	13.7	13.7	0	0	0	0	13.7	13.7	13.7	13.7
E3 ubiquitin-protein ligase MGRN1	MGRN1	O60291-2;O60291-3;O60291;O60291-4;Q96PX1;Q96PX1-2	No	15.8044	15.8276	16.3947	16.1745	16.1113	20.0331	20.1545	20.152	20.1499	+	R	H	H	No		CF	0	0	0	0	7	8	6	7	0	0	0	0	5	5	6	5	7.29877	3.99536	63.189	576	21.7	21.7	0	0	0	0	19.6	21.7	17.4	18.8
A-kinase anchor protein 12	AKAP12	Q02952;Q02952-2;Q02952-3	No	15.7081	15.7999	22.2521	22.4062	16.3603	25.5374	25.831	25.4898	23.5724	+	R	H	H	No		NN	0	2	2	1	48	45	48	32	0	0	0	0	46	51	48	21	1.69711	5.90308	191.48	1782	43.4	43.4	0	2.9	2.9	1.5	40.9	39.2	43.4	27.9
Voltage-dependent anion-selective channel protein 3	VDAC3	Q9Y277-2;Q9Y277	No	15.665	16.0973	16.0121	16.4175	15.7854	20.8961	16.2902	20.2783	20.0509					No	+		0	1	0	0	3	2	4	4	0	0	0	0	3	1	3	2	1.69437	3.30077	30.789	284	19.4	19.4	0	3.9	0	0	12.3	7.7	19.4	19.4
Myoferlin	MYOF	Q9NZM1;Q9NZM1-3;Q9NZM1-6;Q9NZM1-2;Q9NZM1-5	No	15.063	16.0976	16.6282	16.2017	16.4478	19.7786	19.8334	19.8022	21.1431					No			0	0	0	0	6	8	8	11	0	0	0	0	1	4	1	11	4.39905	3.79554	234.71	2061	6.7	6.7	0	0	0	0	3.9	4.6	5.2	6.7
Cyclin-dependent kinase 1;Cyclin-dependent kinase 3;Cyclin-dependent kinase 2	CDK1;CDK3;CDK2	P06493;Q00526;P24941;P24941-2;P06493-2;Q14004;Q9NYV4;Q9NYV4-2;Q14004-2;Q9NYV4-3;Q00537;Q00537-2;Q07002-3;Q00536;P50750-2;Q07002-2;Q07002;O94921;O94921-2;Q96Q40;O94921-3;Q96Q40-3;Q96Q40-4;P50750;Q96Q40-2;Q00534;P11802;Q00535;Q00535-2	No	14.8446	16.3491	16.0553	15.9243	16.0258	20.0668	20.3681	18.5912	20.3289	+	T	N	L	No			0	1	1	1	2	2	2	3	0	0	0	0	3	3	1	4	3.89534	3.75012	34.095	297	9.8	9.8	0	2.7	2.7	3.4	6.1	6.1	6.1	9.8
Malate dehydrogenase, cytoplasmic	MDH1	P40925;P40925-2	No	14.44	16.0908	16.5184	16.0158	16.3219	20.1643	20.3825	20.3805	19.1849					No			1	1	1	1	4	4	4	4	1	1	1	0	3	4	3	4	4.75913	3.79133	36.426	334	16.5	16.5	5.1	5.1	5.1	5.1	16.5	16.5	16.5	16.5
Ras-related protein Rap-2b;Ras-related protein Rap-2a	RAP2B;RAP2A	P61225;P10114	No	13.8627	16.2915	16.268	15.9886	15.9805	19.2274	19.2157	19.3728	21.0033					No	+++		0	0	0	0	5	5	5	5	0	0	0	0	2	3	2	5	3.71305	3.57268	20.504	183	40.4	14.8	0	0	0	0	40.4	40.4	40.4	40.4
Golgi apparatus protein 1	GLG1	Q92896-2;Q92896-3;Q92896	No	13.7597	16.6132	16.0842	16.1584	16.3846	20.17	20.1962	20.2874	19.7111					No	+		0	0	0	1	8	8	7	6	0	0	0	0	8	5	5	4	6.17811	3.78104	137.22	1203	8.8	8.8	0	0	0	0.7	8.1	7.9	6.7	6
Protein-associating with the carboxyl-terminal domain of ezrin	SCYL3	Q8IZE3;Q8IZE3-2	No	13.7142	15.7273	16.5555	16.3931	16.11	19.9773	20.2038	20.0111	19.809	+	R	H	H	No		NN	0	0	0	0	8	8	7	8	0	0	0	0	9	6	6	7	5.88114	3.80384	82.857	742	14.8	14.8	0	0	0	0	14.8	14.8	13.3	14.8
Voltage-dependent anion-selective channel protein 2	VDAC2	P45880-1;P45880;P45880-2	No	13.7014	16.3001	18.6877	18.9885	19.028	22.3482	22.2068	22.0528	22.6993					No	+		0	3	3	3	8	8	8	9	0	0	0	0	6	6	6	8	3.05007	4.07573	33.371	309	37.5	37.5	0	16.5	16.5	13.6	37.5	37.5	37.5	37.5
Guanine nucleotide-binding protein G(I)/G(S)/G(T) subunit beta-2	GNB2	P62879	No	13.5858	16.3253	16.3365	16.0009	19.0746	21.5588	21.6326	21.5311	20.2657					No			0	0	0	2	7	7	7	5	0	0	0	0	8	7	6	3	2.80588	4.31273	37.331	340	34.7	18.8	0	0	0	6.2	34.7	34.7	34.7	19.4
Pituitary tumor-transforming gene 1 protein-interacting protein	PTTG1IP	P53801	No	13.434	16.8946	16.225	15.8521	16.6512	20.21	20.5222	20.5345	19.2078					No	++		0	0	0	0	3	3	3	3	0	0	0	0	2	3	3	1	4.12455	3.7129	20.324	180	20.6	20.6	0	0	0	0	20.6	20.6	20.6	20.6
Dymeclin	DYM	Q7RTS9;Q7RTS9-2	No	12.6789	15.8561	18.17	17.6237	17.2885	21.305	20.3845	20.4638	21.8097	+	R	H	H	No			0	2	2	2	8	9	9	9	0	0	0	0	9	7	5	8	3.10656	3.75617	75.935	669	15.7	15.7	0	2.5	2.5	2.5	14.5	15.7	15.7	15.7
Transforming acidic coiled-coil-containing protein 1	TACC1	O75410-2;O75410;O75410-7;O75410-3;O75410-6;O75410-4;O75410-5;O75410-8	No	12.653	16.2859	16.1089	16.0946	15.9773	19.7983	19.4662	19.1292	20.4143	+	R	H	H	No			0	0	0	0	6	6	5	7	0	0	0	0	5	1	0	6	4.84503	3.58536	89.217	817	12.9	12.9	0	0	0	0	11.4	11	9.5	12.9
Tetraspanin-4	TSPAN4	O14817	No	12.6299	16.1365	16.1631	15.9989	16.0597	19.8733	20.0389	19.7188	19.2555					No			0	0	0	0	3	3	3	3	0	0	0	0	3	4	3	2	6.12406	3.63207	26.118	238	17.2	17.2	0	0	0	0	17.2	17.2	17.2	17.2
Trifunctional enzyme subunit alpha, mitochondrial;Long-chain enoyl-CoA hydratase;Long chain 3-hydroxyacyl-CoA dehydrogenase	HADHA	P40939	No	12.6131	16.205	15.8619	16.2183	16.3593	19.9482	19.9462	19.7964	19.5983					No	+		0	1	0	0	8	8	8	8	0	0	0	0	6	4	3	6	6.79528	3.66112	82.999	763	19.4	19.4	0	2.8	0	0	18.3	18.2	18.2	18.2
Battenin	CLN3	Q13286;Q13286-3;Q13286-2;Q13286-4;Q13286-5	No	12.5769	15.8304	16.4951	16.1181	16.4647	19.5783	20.1765	19.9175	19.8854	+	T	L	L	No			0	0	0	0	2	2	2	2	0	0	0	0	1	2	1	2	5.77395	3.66232	47.622	438	6.6	6.6	0	0	0	0	6.6	6.6	6.6	6.6
Carboxypeptidase D	CPD	O75976	No	12.4646	16.1552	16.4628	16.1644	16.1063	20.0389	20.187	20.004	18.9542					No	u, +		0	0	0	0	7	7	7	6	0	0	0	0	5	6	6	4	4.71796	3.57385	152.93	1380	6.2	6.2	0	0	0	0	6.2	6.2	6.2	5
LanC-like protein 1	LANCL1	O43813	No	12.3153	16.203	16.1236	16.5436	18.2129	19.4222	19.3388	19.809	22.0829					No			0	0	1	2	5	7	6	7	0	0	0	0	0	1	2	7	2.23453	3.39243	45.283	399	25.1	25.1	0	0	2.8	4.8	16.5	25.1	21.6	25.1
Opioid growth factor receptor-like protein 1	OGFRL1	Q5TC84	No	12.003	16.2366	16.2723	16.0602	15.9738	19.2218	18.9546	19.1161	20.7649	+	N	M	L	No			0	0	0	0	6	6	6	7	0	0	0	0	2	1	1	7	3.6682	3.37863	51.251	451	19.7	19.7	0	0	0	0	16.2	16.2	17.1	19.7
40S ribosomal protein S25	RPS25	P62851	No	11.6707	16.5138	16.3115	16.5153	16.2891	19.9925	19.7834	20.2574	19.7309					No			0	1	1	1	2	2	2	2	0	0	0	0	0	0	1	2	6.69243	3.53359	13.742	125	15.2	15.2	0	8	8	8	15.2	15.2	15.2	15.2
Endoplasmic reticulum-Golgi intermediate compartment protein 3	ERGIC3	Q9Y282-3;Q9Y282;Q9Y282-2	No	11.4572	16.275	16.1887	16.8748	16.5291	19.8754	19.9003	20.2877	19.9378					No	++		0	0	0	0	6	6	6	6	0	0	0	0	4	4	4	3	5.92033	3.53341	43.772	388	14.9	14.9	0	0	0	0	14.9	14.9	14.9	14.9
60S acidic ribosomal protein P1	RPLP1	P05386	No	11.2482	16.2838	16.1594	16.349	16.2137	19.8712	19.4734	20.1458	19.3485					No			1	1	1	1	2	2	2	2	1	1	1	1	1	1	2	1	5.78225	3.45822	11.514	114	51.8	51.8	14	14	14	14	51.8	51.8	51.8	51.8
PRA1 family protein 2	PRAF2	O60831	No	10.9656	16.3487	16.3432	16.0081	16.0012	19.1637	19.3401	19.5954	20.2251					No	+		0	0	0	0	2	2	2	2	0	0	0	0	2	2	2	2	4.98969	3.40576	19.258	178	12.4	12.4	0	0	0	0	12.4	12.4	12.4	12.4
DDB1- and CUL4-associated factor 11	DCAF11	Q8TEB1;Q8TEB1-2;Q8TEB1-3	No	10.8146	16.4938	16.2846	16.0996	15.8593	19.5668	19.5188	19.4009	19.9933	+	R	H	H	No			0	0	0	0	6	6	6	5	0	0	0	0	5	4	6	5	5.77746	3.43557	61.669	546	15.9	15.9	0	0	0	0	15.9	15.9	15.9	14.5
Platelet-activating factor acetylhydrolase 2, cytoplasmic	PAFAH2	Q99487	No	10.6014	15.9116	15.7764	16.3317	16.4536	19.0881	19.018	18.9401	20.5003	+	N	N	N	No			0	0	0	0	4	4	5	5	0	0	0	0	0	0	1	5	3.704	3.2683	44.035	392	15.8	15.8	0	0	0	0	13.3	13.3	15.8	15.8
Syntaxin-12	STX12	Q86Y82	No	10.4096	16.1342	16.5971	15.973	16.1911	19.5348	19.3347	19.5771	19.9687					No	++		0	0	0	0	3	3	3	3	0	0	0	0	1	1	1	3	5.72554	3.38	31.642	276	12.3	12.3	0	0	0	0	12.3	12.3	12.3	12.3
26S proteasome non-ATPase regulatory subunit 2	PSMD2	Q13200	No	10.3563	16.0901	18.4579	17.5099	17.6693	21.4797	21.1151	20.7676	20.5752					No			1	4	2	2	12	10	12	11	1	1	0	1	11	9	7	6	3.26402	3.55258	100.2	908	16.9	16.9	2.5	5.8	3.9	2.2	16.9	15.5	16.9	15.7
Proteasome subunit alpha type-4	PSMA4	P25789;P25789-2	No	10.275	16.2662	16.108	16.061	15.9819	19.5105	19.5777	19.5208	19.2453					No			0	1	0	1	5	4	5	4	0	0	0	0	4	3	4	2	7.45571	3.35928	29.483	261	21.8	21.8	0	3.1	0	3.8	21.8	13.4	21.8	13.4
Vesicle-associated membrane protein 7	VAMP7	P51809;P51809-3;P51809-2	No	10.2025	16.209	16.4328	16.3277	16.6952	19.5578	19.3056	19.589	20.4053					No	+		0	0	0	0	4	4	4	4	0	0	0	0	4	3	3	4	4.82868	3.29827	24.935	220	21.8	21.8	0	0	0	0	21.8	21.8	21.8	21.8
UPF0574 protein C9orf169	C9orf169	A8MQ03	No	9.87172	16.5067	16.1463	16.0167	16.3261	19.7137	20.0838	19.5206	18.5261					No			0	0	0	0	2	2	2	2	0	0	0	0	1	3	1	1	4.02865	3.21208	15.313	144	25	25	0	0	0	0	25	25	25	25
Transmembrane protein 33	TMEM33	P57088	No	9.78786	16.2262	16.3674	15.8164	16.349	19.3959	18.9822	19.299	20.0782					No			0	0	0	0	3	3	3	3	0	0	0	0	3	3	2	2	4.7558	3.24904	27.978	247	12.6	12.6	0	0	0	0	12.6	12.6	12.6	12.6
Microsomal glutathione S-transferase 3	MGST3	O14880	No	9.72008	16.308	15.8772	16.2999	16.0941	19.3318	19.4256	19.5597	19.4189					No	u		0	1	0	0	2	2	2	2	0	0	0	0	2	1	2	2	6.97851	3.28922	16.516	152	18.4	18.4	0	9.9	0	0	18.4	18.4	18.4	18.4
Desmoglein-2	DSG2	Q14126	No	9.65567	16.1734	16.2372	16.6547	16.1483	19.568	19.4364	19.6937	19.6491					No	+		0	0	0	0	5	3	6	4	0	0	0	0	4	3	4	6	6.56911	3.28344	122.29	1118	8.9	8.9	0	0	0	0	6	3.9	8.9	6.7
Protein disulfide-isomerase TMX3	TMX3	Q96JJ7;Q96JJ7-2	No	9.55153	15.9746	15.8788	16.1009	16.0213	19.0869	18.718	18.8787	19.9701					No			0	0	0	0	4	5	4	5	0	0	0	0	1	0	1	5	4.51808	3.16955	51.871	454	16.1	16.1	0	0	0	0	16.1	16.1	16.1	16.1
Ancient ubiquitous protein 1	AUP1	Q9Y679;Q9Y679-2;Q9Y679-3	No	9.53544	15.9921	16.1582	16.207	16.0511	19.039	18.83	18.9821	20.152					No	++		0	0	0	0	4	4	4	4	0	0	0	0	2	2	2	3	4.29541	3.1487	53.028	476	11.6	11.6	0	0	0	0	11.6	11.6	11.6	11.6
High mobility group protein B1;Putative high mobility group protein B1-like 1	HMGB1;HMGB1P1	P09429;B2RPK0	No	9.33743	16.3939	16.3569	16.2413	16.3226	19.773	19.5571	19.4706	19.3807	+	N	N	N	No	+	CP	0	1	1	1	2	2	2	2	0	0	0	0	1	0	2	2	7.49228	3.21665	24.893	215	13.5	13.5	0	7	7	7	13.5	13.5	13.5	13.5
26S protease regulatory subunit 6A	PSMC3	P17980	No	9.33721	16.5189	15.9547	15.8786	16.2682	19.4948	19.6061	19.4487	18.9796					No			0	0	0	0	5	5	5	5	0	0	0	0	6	5	4	4	5.41463	3.22719	49.203	439	17.8	17.8	0	0	0	0	17.8	17.8	17.8	17.8
Testisin	PRSS21	Q9Y6M0;Q9Y6M0-2;Q9Y6M0-3;Q7RTY9	Pot	9.33138	16.2602	16.5291	15.8265	16.199	19.4878	19.1561	19.2834	19.7822	+	N	N	N	Potential			0	0	0	0	4	4	4	4	0	0	0	0	3	1	2	3	5.45345	3.22366	34.884	314	15	15	0	0	0	0	15	15	15	15
Carboxypeptidase M	CPM	P14384	Yes	9.0922	16.1809	15.7483	16.1289	16.1903	18.6997	18.6158	19.1901	20.045					Yes			0	0	0	0	4	2	3	4	0	0	0	0	2	1	2	4	3.95837	3.07554	50.513	443	10.2	10.2	0	0	0	0	10.2	6.3	8.1	10.2
Glucocorticoid receptor	NR3C1	P04150-3;P04150;P04150-10;P04150-8;P04150-6;P04150-2;P04150-9;P04150-5;P04150-7	No	8.96105	16.5502	16.2683	16.038	16.4187	18.7937	18.958	19.0592	20.4629					No			0	0	0	0	6	6	6	7	0	0	0	0	3	2	3	6	3.53196	2.99965	85.815	778	15.3	15.3	0	0	0	0	13.9	12.7	9.9	15.3
Retinoic acid-induced protein 3	GPRC5A	Q8NFJ5	No	8.94612	16.421	16.4125	16.5762	16	19.379	19.3322	19.8248	19.5265					No	+		0	0	0	0	3	3	3	3	0	0	0	0	1	2	3	3	5.86988	3.1632	40.251	357	15.7	15.7	0	0	0	0	15.7	15.7	15.7	15.7
Surfeit locus protein 4	SURF4	O15260;O15260-2	No	8.83029	16.3745	16.6203	16.1039	16.1459	19.2783	19.5705	19.2647	19.71	+	N	N	N	No	++		0	1	0	0	3	3	3	3	0	0	0	0	4	5	5	5	5.91403	3.14476	30.394	269	17.5	17.5	0	6.7	0	0	17.5	17.5	17.5	17.5
Formin-like protein 2	FMNL2	Q96PY5-3;Q96PY5;Q8IVF7;Q8IVF7-3;Q8IVF7-2	No	8.79367	16.1005	16.2106	16.2032	16.3076	18.1567	18.3034	18.0656	20.7565	+	T	H	M	No		CF	0	0	0	0	4	5	6	8	0	0	0	0	1	0	0	8	2.16347	2.61507	124.11	1092	8.6	8.6	0	0	0	0	6.9	7.9	8.7	10.4
Protein EFR3 homolog A	EFR3A	Q14156;Q14156-2;Q14156-3;Q9Y2G0;Q9Y2G0-3	No	8.69592	16.4221	16.2203	16.3043	16.2538	18.7464	18.8432	18.9821	20.3992					No	+		0	1	0	0	6	5	7	7	0	0	0	0	2	1	2	7	3.54493	2.94261	92.923	821	10.6	10.6	0	1	0	0	9.6	8.3	10.6	10.6
Starch-binding domain-containing protein 1	STBD1	O95210	No	8.5918	16.1598	16.2482	16.0571	16.6029	19.2768	19.0279	19.8484	19.2536	+	R	M	M	No			0	0	0	0	3	3	3	3	0	0	0	0	4	3	3	5	5.18887	3.0847	39.007	358	14.8	14.8	0	0	0	0	14.8	14.8	14.8	14.8
Alkaline phosphatase, tissue-nonspecific isozyme	ALPL	P05186;P05186-3;P05186-2	Prob	8.57338	16.0267	21.2947	16.1513	16.2745	22.4935	22.2378	22.5518	22.7246					Potential			0	2	1	1	10	8	10	10	0	0	0	0	6	7	7	9	2.10965	5.06511	57.304	524	26.5	26.5	0	4.6	2.7	2.7	26.5	16.4	26.5	26.5
Poly(rC)-binding protein 1	PCBP1	Q15365	No	8.44849	16.0341	16.2542	16.1076	16.1577	19.2211	19.3884	19.5217	18.5782					No			0	1	2	1	3	3	2	2	0	0	0	1	2	2	2	1	5.11785	3.03896	37.497	356	10.7	10.7	3.1	6.7	9.8	6.7	13.8	13.8	10.7	10.7
BET1 homolog	BET1	O15155	No	8.4325	15.8668	16.4847	16.0267	16.395	19.012	19.0988	18.8803	19.9231					No			0	0	0	0	2	2	2	2	0	0	0	0	1	2	1	3	4.45565	3.03525	13.289	118	24.6	24.6	0	0	0	0	24.6	24.6	24.6	24.6
Tumor necrosis factor receptor superfamily member 10A	TNFRSF10A	O00220	No	8.29963	15.7786	16.1295	16.5405	16.1403	19.1069	18.7587	18.7534	19.9346					No	+		0	0	0	0	4	4	4	4	0	0	0	0	3	4	1	3	4.08117	2.99117	50.089	468	11.5	11.5	0	0	0	0	11.5	11.5	11.5	11.5
Trans-2,3-enoyl-CoA reductase	TECR	Q9NZ01;Q9NZ01-2	No	8.27416	16.2698	15.9251	16.0115	16.3669	19.2489	18.8962	19.133	19.4748					No			0	0	1	0	2	2	2	3	0	0	0	0	3	2	3	1	5.87487	3.04491	36.034	308	10.1	10.1	0	0	3.2	0	6.2	6.2	6.2	10.1
Tyrosine-protein kinase ABL1	ABL1	P00519-2;P00519;P42684-3;P42684-2;P42684-10;P42684-4;P42684-9	No	8.16984	15.8316	16.2253	16.2643	16.1537	18.9759	19.1221	19.0241	19.4611	+	T	N	L	No		NN	0	0	0	0	5	4	4	5	0	0	0	0	4	3	1	4	6.06619	3.02706	124.95	1149	6.4	4.9	0	0	0	0	6.4	5.5	4.4	6.4
Transmembrane protein 106C	TMEM106C	Q9BVX2;Q9BVX2-2	No	8.16754	15.9532	16.6311	16.4071	16.2598	19.2578	19.1774	19.4542	19.5352	+	R	H	H	No			0	0	0	0	2	2	2	2	0	0	0	0	1	1	1	1	5.78984	3.04336	27.875	250	19.6	19.6	0	0	0	0	12.8	19.6	19.6	19.6
Transmembrane protein 168	TMEM168	Q9H0V1	No	7.95925	16.6108	16.4081	15.7201	16.6374	18.994	18.8611	18.4574	20.3873					No			0	0	0	0	5	5	5	6	0	0	0	0	3	3	3	6	3.01771	2.83088	79.754	697	10.6	10.6	0	0	0	0	8.3	8.3	8.3	10.6
ADP/ATP translocase 3;ADP/ATP translocase 1	SLC25A6;SLC25A4	P12236;P12235;Q9H0C2	No	7.82777	16.2123	18.1571	17.9267	16.3718	19.8665	20.6988	20.6756	20.1505	+	N	N	N	No	+;++		0	3	2	1	3	3	3	3	0	0	0	0	2	3	4	3	2.94088	3.18087	32.866	298	17.1	17.1	13.1	32.9	31.9	20.1	35.6	35.6	35.6	35.6
B-cell receptor-associated protein 31	BCAP31	P51572-2;P51572	No	7.82576	16.0382	16.6365	16.4012	17.8582	19.4773	19.5447	20.64	19.4814	+	R	H	H	No			0	0	1	2	3	3	3	3	0	0	0	0	1	1	3	1	3.11656	3.05232	34.752	313	10.2	10.2	0	0	2.9	7.7	10.2	10.2	10.2	10.2
Syntaxin-7	STX7	O15400;O15400-2	No	7.60599	16.567	16.0312	15.9565	16.4405	19.6427	18.9211	19.3279	18.7305					No	+		0	0	1	1	3	4	3	5	0	0	0	0	2	1	2	3	4.57446	2.90674	29.815	261	24.1	24.1	0	0	5	4.2	13.8	20.3	15.3	24.1
Protein transport protein Sec61 subunit alpha isoform 1;Protein transport protein Sec61 subunit alpha isoform 2	SEC61A1;SEC61A2	P61619;Q9H9S3;Q9H9S3-2	No	7.12423	16.236	15.9805	16.1625	16.5378	18.9669	19.3133	18.7615	19.2009	+	N	N	N	No			0	0	1	0	2	2	2	2	0	0	0	0	1	1	1	2	5.53719	2.83145	52.264	476	6.1	6.1	0	0	4.2	0	6.1	6.1	6.1	6.1
Poliovirus receptor	PVR	P15151;P15151-2;P15151-3;P15151-4	No	7.10494	15.9336	16.1374	16.1488	16.1792	19.0748	18.6083	19.0863	18.9077					No	+		0	1	0	1	3	4	4	4	0	0	0	0	0	3	4	2	6.3094	2.81956	45.302	417	12.7	12.7	0	3.4	0	3.4	10.6	12.7	12.7	12.7
Metalloreductase STEAP3	STEAP3	Q658P3-2;Q658P3;Q658P3-3;Q658P3-4	No	7.05542	16.1741	16.0742	16.2109	15.9983	18.5043	18.9804	19.0708	19.1099					No			0	0	0	0	3	3	3	3	0	0	0	0	3	3	3	2	5.85142	2.80197	55.651	498	6.6	6.6	0	0	0	0	6.6	6.6	6.6	6.6
Protein ITFG3	ITFG3	Q9H0X4;Q9H0X4-2	No	6.85377	16.2599	16.3485	16.2364	16.2308	19.2626	19.0465	19.0474	18.7915					No			0	0	0	0	3	3	3	3	0	0	0	0	2	2	2	1	6.82944	2.76811	59.659	552	8	8	0	0	0	0	8	8	8	8
Leucyl-cystinyl aminopeptidase;Leucyl-cystinyl aminopeptidase, pregnancy serum form	LNPEP	Q9UIQ6;Q9UIQ6-2;Q9UIQ6-3	No	6.75835	16.0907	16.3973	16.7341	16.2835	18.927	18.9306	19.126	19.5369					No	+++		0	0	0	0	5	5	3	5	0	0	0	0	3	3	2	4	5.0793	2.75368	117.35	1025	5.4	5.4	0	0	0	0	5.4	5.4	3.4	5.4
Flotillin-1	FLOT1	O75955	No	6.72505	16.2037	19.8962	20.3254	20.1243	21.9059	22.4725	22.7796	22.6633					No	+++		0	2	2	2	14	15	15	16	0	0	0	0	13	15	17	16	1.79329	3.31793	47.355	427	47.5	47.5	0	4.9	4.9	4.9	41.9	44.3	44.3	47.5
Golgi reassembly-stacking protein 1	GORASP1	Q9BQQ3;Q9BQQ3-3;Q9BQQ3-2	No	6.62961	16.2388	16.0826	16.5029	16.2217	18.9285	18.9203	19.0231	19.1137	+	R	H	H	No		CF	0	0	0	0	2	2	2	2	0	0	0	0	3	2	3	2	6.83136	2.73491	46.482	440	7	7	0	0	0	0	7	7	7	7
Tetraspanin-6	TSPAN6	O43657	No	6.57003	16.0246	16.3943	16.7362	16.4533	19.2868	19.2797	19.0509	18.9068					No			0	0	0	0	3	3	3	3	0	0	0	0	2	3	2	2	5.38296	2.72895	27.563	245	15.1	15.1	0	0	0	0	15.1	15.1	15.1	15.1
Transmembrane protein 87A	TMEM87A	Q8NBN3;Q8NBN3-3;Q8NBN3-2	No	6.56008	16.2848	16.5321	16.4122	16.3788	18.8194	19.2315	18.7496	19.5311					No			0	0	0	0	3	4	3	4	0	0	0	0	0	2	0	4	5.09725	2.68095	63.429	555	9	9	0	0	0	0	7.4	9	7.4	9
Pachytene checkpoint protein 2 homolog	TRIP13	Q15645;Q15645-2	No	6.55495	16.2208	16.6375	16.2847	16.1397	19.1731	19.4014	19.0974	18.292					No			0	1	1	0	4	3	3	3	0	0	0	0	1	3	2	2	4.25142	2.67031	48.55	432	13.2	13.2	0	3.5	4.4	0	13.2	10.2	10.2	10.2
Spliceosome RNA helicase DDX39B;ATP-dependent RNA helicase DDX39A	DDX39B;DDX39A	Q13838-2;Q13838;O00148	No	6.29943	15.9574	16.0681	16.5957	16.0391	19.1549	18.7879	18.7453	18.6309					No			0	1	0	1	2	2	2	2	0	0	0	0	2	1	1	2	5.16244	2.66467	50.679	443	5	5	0	2.7	0	2.3	5	5	5	5
Annexin A3	ANXA3	P12429	No	6.29254	16.0969	16.3391	15.8518	16.0269	18.7152	18.4801	19.402	18.0221					No			0	1	1	1	4	4	4	3	0	0	0	0	2	1	4	0	3.82422	2.57618	36.375	323	12.7	12.7	0	4	4	4	12.7	12.7	12.7	9.3
Ras-related C3 botulinum toxin substrate 2;Ras-related C3 botulinum toxin substrate 3;Ras-related C3 botulinum toxin substrate 1	RAC2;RAC3;RAC1	P63000-2;P15153;P60763;P63000	No	6.28261	15.7899	15.8521	16.4971	16.5194	19.1153	18.7905	18.9405	18.5142					No	-;+		0	0	1	0	2	2	2	2	0	0	0	0	1	2	0	0	4.54843	2.67551	23.467	211	8.5	8.5	0	0	3.8	0	8.5	8.5	8.5	8.5
40S ribosomal protein S20	RPS20	P60866-2;P60866	No	6.07666	16.0163	15.8803	16.3828	16.1987	18.7238	18.5092	18.8197	18.8633					No			0	1	1	1	2	2	2	2	0	0	0	0	2	1	2	2	5.90999	2.60945	16.005	142	16.2	16.2	0	7.7	7.7	7.7	16.2	16.2	16.2	16.2
Solute carrier organic anion transporter family member 3A1	SLCO3A1	Q9UIG8;Q9UIG8-2;Q9UIG8-3;Q9UIG8-4	No	6.01588	16.1278	16.0754	15.8363	15.8067	18.9275	18.7658	18.8084	17.0907					No			0	0	0	0	2	2	2	2	0	0	0	0	2	2	2	1	2.81102	2.43654	76.552	710	3.8	3.8	0	0	0	0	3.8	3.8	3.8	3.8
Importin subunit alpha-2	KPNA2	P52292	No	5.9795	16.3238	16.2586	15.9894	16.5328	18.7295	18.656	18.9946	19.0564					No			0	0	0	1	3	3	2	3	0	0	0	0	2	2	2	3	5.62878	2.58297	57.861	529	10	10	0	0	0	3.8	10	10	6.6	10
RING finger and SPRY domain-containing protein 1	RSPRY1	Q96DX4;Q96DX4-2	No	5.90407	15.9507	16.2313	16.3259	16.5776	18.6452	18.5701	18.4296	19.4939					No	+		0	0	0	0	4	4	4	4	0	0	0	0	2	0	2	4	4.03126	2.51333	64.18	576	9.9	9.9	0	0	0	0	9.9	9.9	9.9	9.9
ATP-binding cassette sub-family B member 6, mitochondrial	ABCB6	Q9NP58;Q9NP58-4	No	5.87857	16.0317	15.9847	16.571	16.5565	19.2466	18.4736	18.7609	18.8839					No	+		0	0	0	0	3	3	3	3	0	0	0	0	4	1	1	2	4.53354	2.55523	93.884	842	6.9	6.9	0	0	0	0	6.9	6.9	6.9	6.9
C-1-tetrahydrofolate synthase, cytoplasmic;Methylenetetrahydrofolate dehydrogenase;Methenyltetrahydrofolate cyclohydrolase;Formyltetrahydrofolate synthetase	MTHFD1	P11586	No	5.80676	16.1447	16.4257	15.99	16.2277	18.9938	18.859	18.6863	18.3583					No			0	1	0	1	3	4	2	2	0	0	0	0	2	1	1	1	5.31722	2.52733	101.56	935	5.1	5.1	0	1.7	0	1.7	3.9	5.1	2.9	2.9
Cleft lip and palate transmembrane protein 1-like protein	CLPTM1L	Q96KA5;Q96KA5-2	No	5.75834	16.1752	16.3209	16.0053	16.2227	18.9006	19.0612	18.6173	18.0852					No			0	0	1	0	3	3	3	3	0	0	0	0	3	2	2	1	4.49329	2.48506	62.228	538	9.1	9.1	0	0	4.3	0	9.1	9.1	9.1	9.1
Transmembrane protein 63A	TMEM63A	O94886	No	5.71935	16.2818	16.1082	16.0406	16.2772	18.6889	18.6897	18.645	18.7605					No			0	0	0	0	3	3	3	3	0	0	0	0	1	1	1	3	7.69181	2.51908	92.125	807	3.8	3.8	0	0	0	0	3.8	3.8	3.8	3.8
ATP synthase subunit f, mitochondrial	ATP5J2	P56134;P56134-2	No	5.68762	16.3057	17.9529	15.9403	18.2197	19.9462	20.013	19.8207	19.9365					No			0	2	1	2	2	2	2	2	0	0	0	0	3	2	2	2	2.56984	2.82444	10.918	94	25.5	25.5	0	25.5	13.8	25.5	25.5	25.5	25.5	25.5
26S protease regulatory subunit 8	PSMC5	P62195;Q8NB90;Q8NB90-2;Q8NB90-3	No	5.68496	15.9286	20.256	20.5991	20.4638	22.8205	22.1146	22.9214	22.2044					No			0	2	2	2	4	3	4	3	0	1	0	1	5	3	5	3	1.4997	3.20332	45.626	406	12.3	12.3	0	5.4	5.4	5.4	12.3	8.4	12.3	9.1
26S protease regulatory subunit 10B	PSMC6	P62333	No	5.65698	16.1559	16.4516	16.4436	18.6484	19.696	20.0347	20.016	19.5448					No			0	0	0	2	5	5	5	6	0	0	0	0	4	2	3	5	2.56804	2.89802	44.172	389	18.5	18.5	0	0	0	5.7	15.7	15.7	15.7	18.5
Protein DJ-1	PARK7	Q99497	No	5.6448	16.2131	16.1361	16.0174	16.0311	19.1859	17.9671	19.0784	17.4706					No			0	0	0	0	2	2	2	2	0	0	0	0	2	0	2	0	2.8167	2.32605	19.891	189	22.2	22.2	0	0	0	0	22.2	22.2	22.2	22.2
Ras-related protein Rab-1A;Ras-related protein Rab-1B;Putative Ras-related protein Rab-1C	RAB1A;RAB1B;RAB1C	P62820;Q9H0U4;P62820-2;Q92928	No	5.51968	16.6749	16.0502	16.7181	16.154	18.8777	18.9911	18.8217	18.8833					No	++;+++		0	0	0	0	3	3	2	3	0	0	0	0	1	2	2	2	5.10266	2.49414	22.677	205	15.6	15.6	0	0	0	0	15.6	15.6	11.7	15.6
Receptor expression-enhancing protein 5	REEP5	Q00765	No	5.47227	16.7433	16.0515	16.331	16.4378	18.8336	19.0026	18.9249	18.676					No	+		0	0	0	0	3	4	3	4	0	0	0	0	3	4	2	3	5.34121	2.46836	21.493	189	16.4	16.4	0	0	0	0	11.1	16.4	11.1	16.4
Prohibitin	PHB	P35232	No	5.45646	16.1113	16.0477	16.3605	16.3029	18.9521	18.2324	18.8508	18.4902					No	+		0	0	0	1	4	5	4	3	0	0	0	0	4	2	2	2	4.95751	2.42578	29.804	272	23.5	23.5	0	0	0	3.3	20.2	23.5	20.2	15.8
Large neutral amino acids transporter small subunit 1	SLC7A5	Q01650	No	5.44065	18.7435	20.6829	20.846	18.7805	22.306	22.645	22.689	22.4537					No			2	5	3	5	5	6	5	5	2	2	1	1	5	7	6	6	2.48339	2.76024	55.01	507	14.2	14.2	6.3	14.2	9.5	11.2	14.2	14.2	14.2	12.4
Cytochrome b-c1 complex subunit 1, mitochondrial	UQCRC1	P31930	No	5.38652	16.5169	16.4655	16.3784	16.3398	18.8314	18.9929	18.8106	18.7801					No			0	2	1	1	3	3	3	3	0	0	1	0	3	1	2	2	7.7179	2.42865	52.645	480	10.6	10.6	0	8.5	2.5	2.5	10.6	10.6	10.6	10.6
Zinc transporter ZIP10	SLC39A10	Q9ULF5	No	5.29622	16.6191	16.0421	16.3522	16.2486	18.6921	19.0124	18.4755	18.7109					No			0	0	0	0	3	3	3	3	0	0	0	0	4	2	2	1	5.21741	2.40723	94.131	831	3.2	3.2	0	0	0	0	3.2	3.2	3.2	3.2
Major facilitator superfamily domain-containing protein 12	MFSD12	Q6NUT3;Q6NUT3-2	No	5.2725	15.9748	15.8817	15.9682	16.4041	18.1885	18.41	18.0922	19.0065	+	N	N	N	No			0	0	0	0	2	2	2	2	0	0	0	0	1	1	1	2	4.23999	2.3671	52.075	480	2.9	2.9	0	0	0	0	2.9	2.9	2.9	2.9
Up-regulated during skeletal muscle growth protein 5	USMG5	Q96IX5	No	5.08913	16.4505	16.0603	16.4307	16.3428	18.7547	18.6397	18.9335	18.3087					No			0	0	0	0	2	2	2	2	0	0	0	0	2	0	1	1	5.20034	2.33804	6.4575	58	44.8	44.8	0	0	0	0	44.8	44.8	44.8	44.8
Tubulin alpha-4A chain	TUBA4A	P68366	No	5.07465	16.2642	16.5851	19.001	15.9202	20.154	19.387	20.2121	19.6248					No			1	1	2	1	3	3	3	3	1	0	0	0	4	3	3	5	2.14086	2.90186	49.924	448	10	10	24.1	35.7	45.5	40.2	54.2	56	50.7	56
Annexin A5	ANXA5	P08758	No	5.04189	19.5476	19.8606	19.8437	20.3239	21.8587	21.776	21.8751	23.0665					No			2	6	3	6	13	13	13	14	2	2	2	2	13	13	13	18	3.19139	2.25014	35.936	320	51.2	51.2	7.8	24.1	12.5	24.1	51.2	51.2	51.2	51.2
Sperm-associated antigen 1	SPAG1	Q07617	No	5.00512	16.3538	16.0187	16.2429	16.8087	18.7705	18.8948	18.7197	18.4083					No			0	0	0	1	4	4	4	3	0	0	0	0	3	2	3	2	4.68508	2.34229	103.64	926	6.3	6.3	0	0	0	0.9	6.3	6.3	6.3	5.4
Ankyrin repeat and IBR domain-containing protein 1	ANKIB1	Q9P2G1	No	4.92389	16.2254	16.2406	16.0844	16.2186	18.1373	18.4642	18.247	18.9745	+	R	H	H	No		CF	0	0	0	0	4	4	4	8	0	0	0	0	1	2	3	6	4.68365	2.26348	122	1089	8.1	8.1	0	0	0	0	4.6	4.6	4.5	8.1
Fumarate hydratase, mitochondrial	FH	P07954;P07954-2	No	4.82676	16.2273	16.24	16.5762	16.3117	19.1659	18.4618	18.7639	17.7056					No			0	1	1	1	3	3	2	2	0	0	0	0	2	1	1	1	3.32116	2.18549	54.636	510	11.4	11.4	0	4.1	4.1	4.1	11.4	11.4	7.3	8.6
Chloride intracellular channel protein 1	CLIC1	O00299	No	4.80732	16.0231	16.3409	18.8497	16.0149	19.4833	19.444	19.8074	19.8498					No	++		1	1	2	1	4	3	3	3	0	1	0	1	2	3	3	3	2.19444	2.83897	26.922	241	17	17	5	5	8.3	5	17	13.3	13.3	13.3
Endoplasmic reticulum-Golgi intermediate compartment protein 2	ERGIC2	Q96RQ1	No	4.7548	16.9218	16.2192	16.5013	16.3503	19.1267	18.5737	18.2876	18.9568					No	+		0	0	0	0	3	3	3	3	0	0	0	0	2	1	2	3	4.03527	2.23808	42.548	377	13.8	13.8	0	0	0	0	13.8	13.8	13.8	13.8
Elongation of very long chain fatty acids protein 1	ELOVL1	Q9BW60	No	4.63999	15.9477	15.9087	16.1198	16.6565	17.9878	18.3428	18.4818	18.7138					No	+		0	0	0	0	2	2	2	2	0	0	0	0	2	1	1	2	4.15627	2.22339	32.662	279	7.5	7.5	0	0	0	0	7.5	7.5	7.5	7.5
Probable phospholipid-transporting ATPase IIA	ATP9A	O75110;O75110-2;O43861;O43861-2	No	4.63291	15.871	16.4241	16.5794	16.4567	18.8444	18.2942	18.3867	18.6818					No			0	0	0	0	4	4	3	4	0	0	0	0	3	1	1	1	4.46012	2.21901	118.58	1047	5.2	5.2	0	0	0	0	5.2	5.2	4.1	5.2
Cytoplasmic dynein 1 intermediate chain 2	DYNC1I2	Q13409;Q13409-5;Q13409-2;Q13409-3;Q13409-6	No	4.57368	16.1739	16.3172	16.4928	16.4144	18.0695	18.9504	18.2634	18.7357					No			0	1	1	1	3	3	3	3	0	0	0	0	1	3	2	2	4.23971	2.1552	71.456	638	8	8	0	1.6	1.6	1.6	8	8	8	8
Vesicle transport protein SFT2C	SFT2D3	Q587I9	No	4.56944	15.6694	16.2179	16.2529	16.3379	18.1283	17.8686	18.1017	18.9733					No			0	0	0	0	2	2	2	2	0	0	0	0	1	1	1	2	3.54014	2.14839	21.789	215	11.6	11.6	0	0	0	0	11.6	11.6	11.6	11.6
Syntaxin-6	STX6	O43752	No	4.53111	16.3708	16.4136	16.3971	16.0561	18.7894	18.2069	18.9318	17.7702					No	+++		0	0	0	0	2	2	2	2	0	0	0	0	2	2	2	1	3.53933	2.11519	29.176	255	11.8	11.8	0	0	0	0	11.8	11.8	11.8	11.8
Golgin subfamily A member 7	GOLGA7	Q7Z5G4;Q2TAP0	No	4.52097	16.3524	16.4068	16.095	16.2339	18.787	17.891	18.1049	18.8071					No	u, ++		0	0	0	0	3	3	3	3	0	0	0	0	1	1	1	2	3.89014	2.12545	15.824	137	24.8	24.8	0	0	0	0	24.8	24.8	24.8	24.8
Protein-L-isoaspartate O-methyltransferase domain-containing protein 2	PCMTD2	Q9NV79;Q9NV79-2;Q9NV79-3	No	4.50193	16.1797	16.1478	16.1859	16.1448	18.1088	18.1794	18.1265	18.8024	+	R	H	H	No			0	0	0	0	3	3	2	3	0	0	0	0	1	1	2	2	4.85656	2.13969	41.071	361	10.8	10.8	0	0	0	0	10.8	10.8	5.5	10.8
Probable palmitoyltransferase ZDHHC6	ZDHHC6	Q9H6R6;Q9H6R6-2	No	4.46692	16.463	16.2629	15.9166	16.1561	18.5729	18.3481	18.3379	18.2058	+	N	H	M	No	+		0	0	0	0	3	2	3	3	0	0	0	0	2	2	2	3	5.39351	2.16652	47.662	413	12.6	12.6	0	0	0	0	12.6	8	12.6	12.6
Tyrosine--tRNA ligase, cytoplasmic	YARS	P54577	No	4.44234	15.8455	16.3337	16.2562	16.0717	17.8587	17.8933	17.8612	19.1025	+	N	M	L	No			0	0	1	0	3	4	5	5	0	0	0	0	0	1	2	2	3.12161	2.05215	59.143	528	9.3	9.3	0	0	2.1	0	5.1	7.6	9.3	9.3
Integrin alpha-3;Integrin alpha-3 heavy chain;Integrin alpha-3 light chain	ITGA3	P26006-1;P26006	No	4.37799	16.2354	16.2821	16.5541	15.9389	18.3213	18.4421	18.629	18.1646	+	N	N	N	No			0	0	0	0	2	2	2	2	0	0	0	0	2	1	2	1	4.96782	2.13665	118.75	1066	2	2	0	0	0	0	2	2	2	2
Peptidyl-tRNA hydrolase 2, mitochondrial	PTRH2	Q9Y3E5	No	4.336	16.1431	16.3436	15.8395	15.7605	17.9966	17.9036	17.8315	18.7118					No	++		0	0	0	0	2	2	2	2	0	0	0	0	1	1	1	2	3.8551	2.0892	19.193	179	21.2	21.2	0	0	0	0	21.2	21.2	21.2	21.2
Succinyl-CoA:3-ketoacid-coenzyme A transferase 1, mitochondrial	OXCT1	P55809	No	4.33329	16.2708	18.7334	16.2438	16.5652	19.7178	19.5455	19.7634	18.843					No			0	2	1	1	6	6	4	5	0	0	0	0	9	7	2	1	2.12813	2.5141	56.157	520	20	20	0	4	2.1	1.9	20	20	16	17.9
Tubulin beta-6 chain	TUBB6	Q9BUF5	No	4.30669	16.6011	16.6136	16.5164	16.013	18.7352	18.6954	18.6421	18.0874					No	+		0	0	0	1	2	2	2	3	0	0	0	0	1	1	1	2	4.25948	2.104	49.857	446	15.7	15.7	5.4	12.8	14.8	20.9	28.7	28.5	26.5	34.5
Ubiquitin carboxyl-terminal hydrolase 32	USP32	Q8NFA0	No	4.29377	16.5523	16.1163	16.2549	16.3163	17.9634	18.3119	18.6442	18.6562	+	N	H	M	No			0	0	0	0	3	3	3	3	0	0	0	0	2	1	1	3	4.49732	2.08398	181.65	1604	3.7	3.7	0	0	0	0	3.7	3.7	3.7	3.7
ADP/ATP translocase 2	SLC25A5	P05141	No	4.29281	21.6019	21.5012	21.4082	21.7127	23.6549	23.6477	23.7295	23.6149					No	++		4	7	8	8	9	9	9	9	3	1	2	3	8	8	9	9	7.05404	2.10578	32.852	298	29.9	11.4	13.1	23.8	26.5	27.2	29.9	29.9	29.9	29.9
Vesicular integral-membrane protein VIP36	LMAN2	Q12907	No	4.29213	16.0278	16.288	16.5638	16.1723	18.7664	18.1537	18.4679	18.0039					No			0	1	0	1	3	2	2	3	0	0	0	0	3	0	2	3	4.28906	2.08501	40.228	356	11.5	11.5	0	2.5	0	2.5	11.5	9	5.6	11.5
Voltage-dependent anion-selective channel protein 1	VDAC1	P21796	No	4.28216	16.5094	16.3549	16.4283	19.9061	20.4134	20.0047	20.415	20.5132					No	+		0	1	0	2	7	6	6	6	0	0	0	1	6	5	5	6	1.87288	3.0369	30.772	283	36.4	36.4	0	3.9	0	7.8	36.4	29.3	29.3	29.3
Neuronal growth regulator 1	NEGR1	Q7Z3B1	Prob	4.21612	16.9508	15.9539	16.0202	16.375	18.4779	18.3158	18.3715	18.6443					Potential			0	0	0	0	2	2	2	2	0	0	0	0	1	2	2	3	3.94718	2.12738	38.719	354	10.7	10.7	0	0	0	0	10.7	10.7	10.7	10.7
Malectin	MLEC	Q14165	No	4.1772	15.6359	15.9038	16.3676	16.1023	18.2034	18.0201	18.0615	18.0672					No			0	0	0	0	2	2	2	2	0	0	0	0	1	0	1	2	4.90411	2.08566	32.233	292	10.3	10.3	0	0	0	0	10.3	10.3	10.3	10.3
Protein LYRIC	MTDH	Q86UE4	No	4.03719	16.1525	16.3731	16.1103	15.9626	18.0669	18.0774	18.3401	18.1808					No	+++		0	0	0	0	2	2	2	2	0	0	0	0	3	1	1	1	5.86681	2.01668	63.836	582	3.4	3.4	0	0	0	0	3.4	3.4	3.4	3.4
[truncated: 2 more columns]
