# Supplementary material for: Global profiling of co- and post-translationally N-myristoylated proteomes in human cells
Source: Nat Commun. 2014 Sep 26;5:4919. doi: 10.1038/ncomms5919 (PMC4200515; doi:10.1038/ncomms5919)
Supplement: Supplementary Data 2 — Spike-in experiment with increasing amount of inhibitor 1 [file ncomms5919-s3.xlsx]

## Sheet: Key
Supplementary Data 2	Spike-in experiment with increasing amount of inhibitor 1
Sheet 1	Quantitative proteomics in HeLa cells metabolically labelled with YnMyr in the presence of an increasing amount of NMT inhibitor 1: raw dataset.
	HeLa cells were treated with YnMyr in the presence of an increasing amount of NMT inhibitor 1. Cells were lysed, lysates combined in a 1:2 ratio "heavy spike-in standard":" lysate treated with inhibitor". Proteins were captured, enriched, on-bead trypsin digested and analyzed by LC-MS/MS. 6 concentrations of inhibitors were used: 0, 0.08, 0.2, 0.4, 1 and 5 µM (n= 5; labeled A, B, C, D, E).The dat…
Sheet 2	NMT substrate candidates divided into substrates and non substrates based on the responsivenes to NMT inhibitor 1: List of proteins in HeLa with in-cell IC50
	The mean, median and standard deviation of the normalized ratios were determined for each inhibitor concentration, for each protein. Following data normalization, 13 proteins from the raw dataset (Sheet1) that produced ≤1 valid values were removed from further analysis. The standard deviation, and the number of “razor + unique” are displayed for each concentration and each protein. IC50 values an…

## Sheet: Sheet 1 
						Ratio L/H																														Normalised ratio L/H
Protein names	Gene names	Protein IDs	Majority protein IDs	Proteins	Sequence 30aaa	A0	A0.08	A0.2	A0.4	A1	A5	B0	B0.08	B0.2	B0.4	B1	B5	C0	C0.08	C0.2	C0.4	C1	C5	D0	D0.08	D0.2	D0.4	D1	D5	E0	E0.08	E0.2	E0.4	E1	E5	A0	A0.08	A0.2	A0.4	A1	A5	B0	B0.08	B0.2	B0.4	B1	B5	C0	C0.08
Tyrosine-protein kinase ABL1	ABL1	P00519-2;P00519	P00519-2;P00519	2	MGQQPGKVLGDQRRPSLPALHFIKGAGKKE	1.87684	2.22876	0.713776	0.385951	0.574614	0.133894	NaN	NaN	NaN	NaN	NaN	NaN	NaN	NaN	NaN	NaN	NaN	NaN	NaN	NaN	NaN	NaN	NaN	NaN	4.64231	NaN	NaN	NaN	NaN	NaN	1	1.18751	0.380307	0.205639	0.30616	0.07134	NaN	NaN	NaN	NaN	NaN	NaN	NaN	NaN
Abelson tyrosine-protein kinase 2	ABL2	P42684;P42684-6;P42684-5;P42684-7;P42684-8;P42684-3;P42684-2;P42684-10;P42684-4;P42684-9	P42684;P42684-6;P42684-5;P42684-7;P42684-8;P42684-3;P42684-2;P42684-10;P42684-4;P42684-9	10	MGQQVGRVGEAPGLQQPQPRGIRGSSAARP	2.20162	0.779788	NaN	0.874891	NaN	NaN	NaN	NaN	NaN	NaN	NaN	NaN	NaN	NaN	NaN	NaN	NaN	NaN	NaN	NaN	NaN	NaN	NaN	NaN	4.64231	NaN	NaN	NaN	NaN	NaN	1	0.354187	NaN	0.397384	NaN	NaN	NaN	NaN	NaN	NaN	NaN	NaN	NaN	NaN
Apoptosis-inducing factor 2	AIFM2	Q9BRQ8;Q9BRQ8-2	Q9BRQ8;Q9BRQ8-2	2	MGSQVSVESGALHVVIVGGGFGGIAAASQL	2.26055	1.40724	0.771188	0.37319	0.154902	0.276037	2.89235	1.66129	0.930233	0.577634	0.278311	0.522657	2.18317	1.49379	0.872981	0.513189	0.174061	1.23428	2.80206	1.74813	0.938967	0.516049	0.343903	NaN	2.88193	1.88009	0.945716	0.464404	0.187392	0.114006	1	0.622522	0.341151	0.165088	0.068524	0.122111	1	0.574376	0.321619	0.199711	0.0962233	0.180703	1	0.684229
A-kinase anchor protein 12	AKAP12	Q02952;Q02952-2;Q02952-3	Q02952;Q02952-2;Q02952-3	3	MGAGSSTEQRSPEQPPEGSSTPAEPEPSGG	5.44929	4.71009	3.07834	1.73467	0.803148	0.234379	4.59221	4.27387	2.29589	1.31685	0.549058	0.190843	4.52878	3.46885	2.79759	1.25329	0.624844	0.15726	3.96024	3.91389	2.29127	1.30998	0.785238	NaN	6.13422	4.77304	2.57958	1.38238	0.602736	0.188947	1	0.864349	0.564907	0.318329	0.147386	0.0430108	1	0.930678	0.499954	0.286756	0.119563	0.041558	1	0.765957
Ankyrin repeat and IBR domain-containing protein 1	ANKIB1	Q9P2G1	Q9P2G1	1	MGNTTTKFRKALINGDENLACQIYENNPQL	3.34874	3.15487	2.70658	1.25837	0.415991	NaN	NaN	NaN	NaN	NaN	NaN	NaN	NaN	NaN	NaN	NaN	NaN	NaN	NaN	NaN	NaN	NaN	NaN	NaN	NaN	NaN	NaN	NaN	NaN	NaN	1	0.942108	0.808239	0.375774	0.124223	NaN	NaN	NaN	NaN	NaN	NaN	NaN	NaN	NaN
Annexin A2;Putative annexin A2-like protein	ANXA2;ANXA2P2	P07355-2;P07355;A6NMY6	P07355-2;P07355;A6NMY6	3	MGRQLAGCGDAGKKASFKMSTVHEILCKLS	1.80388	1.71641	1.75642	1.57319	1.46267	1.52737	2.49532	2.31171	2.16183	2.13079	1.81143	2.20872	2.42707	2.1924	2.35732	1.99187	2.02856	2.18493	2.25693	2.16783	2.19727	1.91655	2.49215	2.31589	2.56404	2.36429	2.25973	2.08008	1.79353	2.14427	1	0.951511	0.973689	0.872115	0.810847	0.846713	1	0.926418	0.866355	0.853913	0.725931	0.885146	1	0.903315
ADP-ribosylation factor 1	ARF1	P84077	P84077	1	MGNIFANLFKGLFGKKEMRILMVGLDAAGK	2.56082	1.78158	0.913993	0.523615	0.242442	0.0790889	2.98605	2.00309	1.07713	0.615688	0.319091	0.11322	2.61356	1.84778	1.08834	0.637877	0.335334	0.119236	2.60709	1.95263	1.04876	0.661288	0.337336	0.114613	2.85388	1.91986	1.03968	0.592207	0.312344	0.113031	1	0.695707	0.356914	0.204472	0.0946736	0.0308842	1	0.670813	0.360721	0.206188	0.10686	0.0379161	1	0.706998
ADP-ribosylation factor 3	ARF3	P61204	P61204	1	MGNIFGNLLKSLIGKKEMRILMVGLDAAGK	NaN	2.14362	1.16614	0.685918	NaN	NaN	NaN	NaN	NaN	NaN	NaN	NaN	NaN	NaN	NaN	NaN	NaN	NaN	NaN	NaN	NaN	NaN	NaN	NaN	2.85388	1.91986	1.03968	0.592207	0.312344	0.113031	NaN	NaN	NaN	NaN	NaN	NaN	NaN	NaN	NaN	NaN	NaN	NaN	NaN	NaN
ADP-ribosylation factor 4	ARF4	P18085	P18085	1	MGLTISSLFSRLFGKKQMRILMVGLDAAGK	2.57891	2.65943	1.73548	1.14601	0.572705	0.186557	3.52696	3.18756	1.9824	1.31456	0.617436	0.2369	3.04637	3.01214	2.00256	1.23289	0.752389	0.239366	3.56125	3.08804	1.97879	1.2839	0.806127	0.240102	3.29305	3.13952	1.98334	1.30455	0.625704	0.224669	1	1.03122	0.672949	0.444378	0.222072	0.0723392	1	0.903768	0.562069	0.372717	0.175062	0.0671681	1	0.988765
ADP-ribosylation factor 5	ARF5	P84085	P84085	1	MGLTVSALFSRIFGKKQMRILMVGLDAAGK	2.54991	1.84356	1.08004	0.580956	0.315647	0.100337	2.77085	1.83834	1.07016	0.552303	0.260661	0.0969932	2.499	1.70494	1.07597	0.557631	0.292843	0.149281	2.5518	1.81567	0.991965	0.724638	NaN	0.263769	2.62405	1.97851	1.02849	0.561829	0.267351	0.125557	1	0.722987	0.42356	0.227834	0.123787	0.0393492	1	0.663456	0.386221	0.199326	0.0940726	0.0350049	1	0.68225
ADP-ribosylation factor 6	ARF6	P62330	P62330	1	MGKVLSKIFGNKEMRILMLGLDAAGKTTIL	2.361	1.4694	0.893416	0.531519	0.243689	0.0773874	3.13038	2.03496	1.28606	0.648971	0.344471	0.171547	2.49016	1.9775	1.24111	0.689132	0.423496	NaN	2.79994	1.89955	1.15084	0.78456	0.340032	0.35859	2.86025	1.88615	1.13886	0.624961	0.238339	0.0947329	1	0.622364	0.378406	0.225125	0.103214	0.0327774	1	0.650068	0.410831	0.207314	0.110041	0.0548008	1	0.794123
ADP-ribosylation factor-like protein 1	ARL1	P40616	P40616	1	MGGFFSSIFSSLFGTREMRILILGLDGAGK	2.53043	1.09311	0.597264	0.288667	0.144265	0.0590423	3.0553	1.33014	0.62822	0.362004	0.171659	0.103098	2.64403	1.30991	0.631074	0.391896	0.177614	0.0798531	2.93203	1.32076	0.647082	0.384172	0.240743	0.139045	3.1295	1.53337	0.686059	0.532907	0.202704	0.0602627	1	0.431987	0.236033	0.114078	0.057012	0.0233329	1	0.435355	0.205616	0.118484	0.056184	0.033744	1	0.495422
ADP-ribosylation factor-like protein 2	ARL2	P36404	P36404	1	MGLLTILKKMKQKERELRLLMLGLDNAGKT	2.27536	1.28457	1.00486	0.623597	NaN	NaN	NaN	NaN	NaN	NaN	NaN	NaN	NaN	NaN	NaN	NaN	NaN	NaN	NaN	NaN	NaN	NaN	NaN	NaN	2.86771	2.11654	1.1441	0.769527	0.279423	NaN	1	0.564556	0.441628	0.274065	NaN	NaN	NaN	NaN	NaN	NaN	NaN	NaN	NaN	NaN
ADP-ribosylation factor-like protein 5B	ARL5B	Q96KC2;Q9Y689	Q96KC2	2	MGILFTRIWRLFNHQEHKVIIVGLDNAGKT;MGLIFAKLWSLFCNQEHKVIIVGLDNAGKT	2.49644	1.2593	0.699105	0.538039	NaN	0.047918	NaN	NaN	NaN	NaN	NaN	NaN	NaN	NaN	NaN	NaN	NaN	NaN	NaN	NaN	NaN	NaN	NaN	NaN	3.45985	2.92954	NaN	NaN	NaN	NaN	1	0.504439	0.28004	0.215522	NaN	0.0191945	NaN	NaN	NaN	NaN	NaN	NaN	NaN	NaN
Sodium/potassium-transporting ATPase subunit alpha-1	ATP1A1	P05023;P05023-3;P05023-2;P50993;P13637;Q13733;P54707-2;P54707;P20648	P05023;P05023-3;P05023-2	9	MGDKKDDKDSPKKNKGKERRDLDDLKKEVA;MGKAENYELYSVELGPGPGGDMAAKMSKKK;MGKGVGRDKYEPAAVSEQGDKKGKKGKKDR;MGLWGKKGTVAPHDQSPRRRPKKGLIKKKM;MGRGAGREYSPAATTAENGGGKKKQKEKEL	1.71836	1.36004	1.40621	1.27745	1.16896	1.20508	1.63806	1.35062	1.16809	1.27554	0.912825	1.2095	1.57816	1.18115	1.37342	1.17982	1.14986	1.06867	1.5435	1.70074	1.29396	1.33339	1.55277	1.43384	1.5266	1.29544	1.10665	1.05072	0.913993	1.27734	1	0.791478	0.818346	0.743411	0.680277	0.701297	1	0.824527	0.713094	0.778694	0.557262	0.738374	1	0.748438
Brain acid soluble protein 1	BASP1	P80723;P80723-2	P80723;P80723-2	2	MGGKLSKKKKGYNVNDEKAKEKDKKAEGAA	3.02416	2.32072	1.48401	0.927644	0.456288	0.102104	3.46572	2.61835	1.73043	1.05992	0.466135	0.119442	3.15239	2.53794	1.7676	1.03475	0.542182	0.123637	3.15278	2.61376	1.6619	1.04033	0.624181	0.129722	3.42442	2.75847	1.7359	1.09194	0.47132	0.122469	1	0.767394	0.490718	0.306744	0.150881	0.0337629	1	0.755498	0.499299	0.305828	0.134499	0.0344637	1	0.805086
B-cell receptor-associated protein 31	BCAP31	P51572-2;P51572	P51572-2;P51572	2	MGAEASSSWCPGTALPEERLSVKRASEISG	1.46763	1.60689	2.09573	1.39447	1.36483	1.53645	NaN	NaN	NaN	NaN	NaN	NaN	NaN	NaN	NaN	NaN	NaN	NaN	NaN	NaN	NaN	NaN	NaN	NaN	NaN	1.26067	NaN	NaN	NaN	NaN	1	1.09489	1.42797	0.950148	0.929957	1.04689	NaN	NaN	NaN	NaN	NaN	NaN	NaN	NaN
Protein bassoon	BSN	Q9UPA5	Q9UPA5	1	MGNEVSLEGGAGDGPLPPGGAGPGPGPGPG	22.4921	NaN	NaN	50.5153	NaN	32.001	NaN	NaN	NaN	NaN	NaN	NaN	NaN	NaN	NaN	NaN	NaN	NaN	NaN	NaN	NaN	NaN	NaN	NaN	NaN	NaN	NaN	NaN	NaN	NaN	1	NaN	NaN	2.24591	NaN	1.42277	NaN	NaN	NaN	NaN	NaN	NaN	NaN	NaN
Transmembrane protein C9orf123	C9orf123	Q96GE9;Q96GE9-2	Q96GE9;Q96GE9-2	2	MGSRLSQPFESYITAPPGTAAAPAKPAPPA	3.07088	0.214261	NaN	NaN	0.487187	NaN	NaN	NaN	NaN	NaN	NaN	NaN	NaN	NaN	NaN	NaN	NaN	NaN	NaN	NaN	NaN	NaN	NaN	NaN	3.1344	NaN	NaN	NaN	NaN	NaN	1	0.069772	NaN	NaN	0.158648	NaN	NaN	NaN	NaN	NaN	NaN	NaN	NaN	NaN
Caveolin-2	CAV2	P51636;P51636-2;P51636-3	P51636;P51636-2	3	MGLETEKADVQLFMDDDSYSHHSGLEYADP	2.11627	1.81002	1.5811	1.32503	1.16561	1.21536	NaN	1.75759	1.98831	NaN	1.3639	1.34744	2.09701	NaN	2.21739	1.72658	1.65813	1.57168	NaN	NaN	NaN	NaN	1.15538	NaN	NaN	1.96425	1.66061	1.78492	1.39837	NaN	1	0.855289	0.747119	0.626116	0.550786	0.574295	NaN	NaN	NaN	NaN	NaN	NaN	1	NaN
Cyclin-Y;Cyclin-Y-like protein 1	CCNY;CCNYL1	Q8ND76;Q8ND76-2;Q8ND76-3;Q8N7R7;Q8N7R7-2;Q8N7R7-3;Q5T2Q4	Q8ND76;Q8ND76-2;Q8ND76-3;Q8N7R7;Q8N7R7-2;Q8N7R7-3	7	MGNILTCCVCPRASPGLHQHQGLVCHCESE;MGNTLTCCVSPNASPKLGRRAGSAELYCAS;MGNTTSCCVSSSPKLRRNAHSRLESYRPDT	2.79408	3.94244	3.10878	2.0677	1.19079	0.347234	NaN	3.38192	NaN	NaN	1.88281	NaN	NaN	3.54409	NaN	NaN	NaN	NaN	3.42959	3.69304	5.72541	3.11925	1.87003	NaN	4.81047	3.88818	3.5596	2.78823	1.50677	NaN	1	1.411	1.11263	0.740028	0.426183	0.124275	NaN	NaN	NaN	NaN	NaN	NaN	NaN	NaN
CD151 antigen	CD151	P48509	P48509	1	MGEFNEKKTTCGTVCLKYLLFTYNCCFWLA	1.27466	1.13705	1.10951	0.880902	0.776096	0.859845	1.22403	1.06688	1.08062	0.896781	0.738716	0.918949	1.15547	1.08992	1.06059	0.88968	0.822842	0.954563	NaN	NaN	0.96609	1.02078	1.2053	0.984058	1.2849	1.08705	1.12529	0.864379	0.740467	0.959509	1	0.892037	0.870432	0.691085	0.608863	0.674566	1	0.871612	0.882838	0.732643	0.603509	0.750754	1	0.94327
CD59 glycoprotein	CD59	P13987	P13987	1	MGIQGGSVLFGLLLVLAVFCHSGHSLQCYN	1.04985	0.887863	0.753864	0.793903	0.683994	0.6888	1.4104	1.23481	0.911993	0.935541	0.922509	0.958681	1.45992	1.03459	1.11549	0.886368	1.00814	1.05664	1.45047	1.07227	1.0248	0.953562	0.911411	1.0625	1.54529	1.04651	0.997805	1.04505	0.849545	1.50446	1	0.845707	0.71807	0.756208	0.651518	0.656096	1	0.875507	0.646621	0.663318	0.654078	0.679724	1	0.70866
CD81 antigen	CD81	P60033	P60033	1	MGVEGCTKCIKYLLFVFNFVFWLAGGVILG	1.36134	1.19716	1.49122	1.22103	0.98174	1.18202	1.31041	1.09539	1.37446	1.23133	0.975515	1.21046	1.50957	1.06163	1.3132	1.1527	1.13585	1.25924	1.33486	1.11414	1.29099	1.21405	1.40247	1.29266	1.52791	1.11771	1.3568	1.12343	0.972668	1.17492	1	0.879398	1.09541	0.896933	0.721156	0.868275	1	0.835911	1.04888	0.939652	0.744435	0.923728	1	0.703265
CD82 antigen	CD82	P27701	P27701	1	MGSACIKVTKYFLFLFNLIFFILGAVILGF	2.87513	2.25749	2.70446	2.08651	1.9369	2.0819	NaN	2.12694	3.47488	NaN	2.30622	2.73269	NaN	NaN	2.92048	NaN	NaN	3.38742	NaN	NaN	NaN	NaN	NaN	NaN	NaN	2.44493	2.96305	2.1389	2.28864	1.9887	1	0.785177	0.940637	0.725708	0.673672	0.724106	NaN	NaN	NaN	NaN	NaN	NaN	NaN	NaN
CD97 antigen;CD97 antigen subunit alpha;CD97 antigen subunit beta	CD97	P48960;P48960-3;P48960-2	P48960;P48960-3;P48960-2	3	MGGRVFLAFCVWLTLPGAETQDSRGCARWC	1.42576	1.18587	1.0534	1.25889	1.10105	1.20446	NaN	NaN	NaN	NaN	NaN	NaN	NaN	NaN	NaN	NaN	NaN	NaN	NaN	NaN	NaN	NaN	NaN	NaN	1.07476	0.86192	NaN	NaN	0.626645	NaN	1	0.831748	0.738831	0.882961	0.772258	0.844781	NaN	NaN	NaN	NaN	NaN	NaN	NaN	NaN
Cell division cycle-associated protein 3	CDCA3	Q99618	Q99618	1	MGSAKSVPVTPARPPPHNKHLARVADPRSP	3.23164	1.67188	1.10448	0.517438	0.256377	0.293625	NaN	NaN	NaN	NaN	NaN	NaN	NaN	NaN	NaN	NaN	NaN	NaN	NaN	NaN	NaN	NaN	NaN	NaN	3.41111	2.02918	0.827335	NaN	NaN	NaN	1	0.517346	0.341772	0.160116	0.0793334	0.0908595	NaN	NaN	NaN	NaN	NaN	NaN	NaN	NaN
Coiled-coil-helix-coiled-coil-helix domain-containing protein 3, mitochondrial	CHCHD3	Q9NX63	Q9NX63	1	MGGTTSTRRVTFEADENENITVVKGIRLSE	2.30547	2.30324	1.60898	0.820075	0.38912	0.099681	2.59114	2.29838	1.48938	0.813339	0.359428	0.109154	2.29011	2.08043	1.47078	0.830151	0.397393	0.0982704	2.30798	2.18131	1.41463	0.886132	0.399904	0.0988924	2.80175	2.38852	1.50184	0.861401	0.365952	0.0904568	1	0.999033	0.697897	0.355708	0.168781	0.0432367	1	0.887012	0.574797	0.313892	0.138714	0.0421257	1	0.90844
Charged multivesicular body protein 6	CHMP6	Q96FZ7	Q96FZ7	1	MGNLFGRKKQSRVTEQDKAILQLKQQRDKL	2.06326	1.17644	0.535074	0.331192	0.18047	0.172783	2.73665	1.546	0.730407	NaN	NaN	NaN	2.71275	1.20877	0.713929	0.332005	NaN	NaN	1.86933	1.19647	0.868433	NaN	NaN	NaN	2.39149	1.60041	0.737518	NaN	NaN	NaN	1	0.570187	0.259334	0.160519	0.0874682	0.0837429	1	0.564924	0.266898	NaN	NaN	NaN	1	0.445587
Calcium-binding protein p22	CHP	Q99653	Q99653	1	MGSRASTLLRDEELEEIKKETGFSHSQITR	2.29985	2.13224	1.44728	0.945448	0.450552	0.25601	2.55912	3.22706	2.2201	1.27026	0.472545	0.142013	2.40894	2.8512	2.06864	1.21011	0.590598	NaN	2.85079	2.93427	2.0501	1.24682	0.595026	NaN	2.85624	2.98409	1.97083	1.17336	0.524879	0.149417	1	0.92712	0.629293	0.41109	0.195904	0.111316	1	1.261	0.867527	0.496367	0.184652	0.0554931	1	1.18359
Battenin	CLN3	Q13286;Q13286-3;Q13286-2;Q13286-4;Q13286-5	Q13286;Q13286-3;Q13286-2;Q13286-4;Q13286-5	5	MGGCAGSRRRFSDSEGEETVPEPRLPLLDH	1.78107	0.750638	0.656039	0.481928	0.507717	0.65475	NaN	NaN	NaN	NaN	NaN	NaN	NaN	NaN	NaN	NaN	NaN	NaN	NaN	NaN	NaN	NaN	NaN	NaN	0.511876	0.81646	NaN	NaN	NaN	NaN	1	0.421453	0.368339	0.270583	0.285063	0.367616	NaN	NaN	NaN	NaN	NaN	NaN	NaN	NaN
NADH-cytochrome b5 reductase 3;NADH-cytochrome b5 reductase 3 membrane-bound form;NADH-cytochrome b5 reductase 3 soluble form	CYB5R3	P00387-3;P00387;P00387-2	P00387-3;P00387;P00387-2	3	MGAQLSTLGHMVLFPVWFLYSLLMKLFQRS	2.68197	0.456413	0.216624	0.110579	0.0625469	0.0662164	3.07333	0.473261	0.210522	0.11519	0.0795545	0.0525265	2.6255	0.42983	0.22007	0.12239	0.0655308	0.124412	2.82478	0.46657	0.208125	0.121684	0.0905387	0.0591576	2.87795	0.452775	0.213762	0.112464	0.0756315	0.0659587	1	0.170178	0.0807703	0.0412305	0.0233212	0.0246894	1	0.15399	0.0684996	0.0374806	0.0258854	0.0170911	1	0.163714
Cytochrome c	CYCS	P99999;CON__P62894	P99999	2	MGDVEKGKKIFIMKCSQCHTVEKGGKHKTG	NaN	NaN	NaN	NaN	NaN	NaN	NaN	NaN	NaN	NaN	NaN	NaN	NaN	NaN	NaN	NaN	NaN	NaN	NaN	NaN	NaN	NaN	NaN	NaN	2.09314	2.09674	1.80054	1.54674	1.58148	1.66962	NaN	NaN	NaN	NaN	NaN	NaN	NaN	NaN	NaN	NaN	NaN	NaN	NaN	NaN
DDB1- and CUL4-associated factor 11	DCAF11	Q8TEB1;Q8TEB1-2	Q8TEB1;Q8TEB1-2	2	MGSRNSSSAGSGSGDPSEGLPRRGAGLRRS	2.21666	0.416875	NaN	NaN	0.0636092	NaN	NaN	NaN	NaN	NaN	NaN	NaN	NaN	NaN	NaN	NaN	NaN	NaN	NaN	NaN	NaN	NaN	NaN	NaN	NaN	NaN	NaN	NaN	NaN	NaN	1	0.188065	NaN	NaN	0.028696	NaN	NaN	NaN	NaN	NaN	NaN	NaN	NaN	NaN
DCN1-like protein 3	DCUN1D3	Q8IWE4	Q8IWE4	1	MGQCVTKCKNPSSTLGSKNGDREPSNKSHS	2.74597	3.03841	2.75058	2.32937	1.41373	NaN	NaN	3.39294	NaN	NaN	NaN	NaN	NaN	NaN	NaN	NaN	NaN	NaN	NaN	NaN	NaN	NaN	NaN	NaN	NaN	5.567	NaN	NaN	NaN	NaN	1	1.1065	1.00168	0.848288	0.514837	NaN	NaN	NaN	NaN	NaN	NaN	NaN	NaN	NaN
ATP-dependent RNA helicase DDX19A;ATP-dependent RNA helicase DDX19B	DDX19A;DDX19B	Q9NUU7;Q9UMR2;Q9UMR2-4;Q9UMR2-2;Q9UMR2-3	Q9NUU7;Q9UMR2;Q9UMR2-4;Q9UMR2-2;Q9UMR2-3	5	MGFNRPSKIQENALPLMLAEPPQNLIAQSQ	NaN	NaN	NaN	1.25326	0.967399	1.51174	NaN	NaN	NaN	NaN	NaN	NaN	NaN	NaN	NaN	NaN	NaN	NaN	NaN	NaN	NaN	NaN	NaN	NaN	NaN	NaN	NaN	NaN	NaN	NaN	NaN	NaN	NaN	NaN	NaN	NaN	NaN	NaN	NaN	NaN	NaN	NaN	NaN	NaN
Probable ATP-dependent RNA helicase DDX46	DDX46	Q7L014	Q7L014	1	MGRESRHYRKRSASRGRSGSRSRSRSPSDK	1.31864	1.27026	0.821828	0.769349	0.786102	0.780823	0.370604	0.598623	0.407133	0.405252	NaN	0.267194	NaN	0.429997	0.332845	0.213415	0.259504	0.295919	0.72759	0.433313	0.556483	0.380026	0.484449	0.372939	0.659239	0.521213	0.522903	0.461467	0.297336	0.373329	1	0.963315	0.623241	0.583444	0.596148	0.592145	1	1.61527	1.09857	1.09349	NaN	0.720969	NaN	NaN
Sphingolipid delta(4)-desaturase DES1	DEGS1	O15121	O15121	1	MGSRVSREDFEWVYTDQPHADRRREILAKY	2.6381	1.00333	0.523396	0.243813	0.122498	0.05001	3.89727	1.14812	0.579777	NaN	NaN	NaN	2.89243	1.69159	0.492417	0.544929	NaN	NaN	NaN	NaN	NaN	NaN	NaN	NaN	3.46837	1.09419	NaN	NaN	NaN	0.214316	1	0.380323	0.198398	0.0924198	0.0464341	0.0189568	1	0.294596	0.148765	NaN	NaN	NaN	1	0.584833
ATP-dependent RNA helicase A	DHX9	Q08211;Q08211-2	Q08211	2	MGDVKNFLYAWCGKRKMTPSYEIRAVGNKN	1.22924	1.06743	1.00385	1.2037	0.993542	1.14962	NaN	NaN	NaN	NaN	NaN	NaN	NaN	NaN	NaN	NaN	NaN	NaN	NaN	NaN	NaN	NaN	NaN	NaN	NaN	2.02926	NaN	NaN	NaN	NaN	1	0.868365	0.816646	0.979225	0.808256	0.935231	NaN	NaN	NaN	NaN	NaN	NaN	NaN	NaN
Disrupted in renal carcinoma protein 2	DIRC2	Q96SL1;Q96SL1-2	Q96SL1;Q96SL1-2	2	MGSRWSSEEERQPLLGPGLGPGLGASWRSR	1.47141	0.696621	0.456997	0.240668	0.19369	0.265365	NaN	NaN	NaN	NaN	NaN	NaN	NaN	NaN	NaN	NaN	NaN	NaN	NaN	NaN	NaN	NaN	NaN	NaN	NaN	NaN	NaN	NaN	NaN	NaN	1	0.473438	0.310584	0.163563	0.131635	0.180347	NaN	NaN	NaN	NaN	NaN	NaN	NaN	NaN
Dymeclin	DYM	Q7RTS9;Q7RTS9-2	Q7RTS9;Q7RTS9-2	2	MGSNSSRIGDLPKNEYLKKLSGTESISEND	2.64354	1.78209	1.04869	0.51549	0.266759	0.123066	3.50103	2.48688	1.14056	0.641313	NaN	NaN	3.27557	2.63581	1.31315	0.84076	NaN	NaN	2.42901	2.51143	1.36405	NaN	NaN	NaN	4.07897	2.28446	1.24127	NaN	NaN	NaN	1	0.674128	0.396699	0.195	0.10091	0.0465535	1	0.710328	0.325779	0.183178	NaN	NaN	1	0.804686
Elongation factor 1-alpha 1;Putative elongation factor 1-alpha-like 3	EEF1A1;EEF1A1P5	P68104;Q5VTE0	P68104;Q5VTE0	2	MGKEKTHINIVVIGHVDSGKSTTTGHLIYK	1.445	1.42312	1.25461	1.0954	1.00547	1.09641	1.26908	1.23403	1.0287	0.827815	0.725689	0.821693	1.3252	1.16594	1.132	0.861623	0.801346	0.866251	1.23356	1.2752	1.03081	0.907359	0.892698	0.833959	1.33378	1.29359	1.06393	0.864528	0.788395	0.82149	1	0.984858	0.868241	0.758059	0.695826	0.758758	1	0.972382	0.810585	0.652293	0.571821	0.647469	1	0.879816
Elongation factor 1-alpha 2	EEF1A2	Q05639	Q05639	1	MGKEKTHINIVVIGHVDSGKSTTTGHLIYK	1.40154	1.60424	1.44948	1.71742	1.47497	1.35918	NaN	NaN	NaN	NaN	NaN	NaN	NaN	NaN	NaN	NaN	NaN	NaN	NaN	NaN	NaN	NaN	NaN	NaN	1.33378	1.29359	1.06393	0.864528	0.788395	0.82149	1	1.14462	1.03421	1.22538	1.05239	0.969772	NaN	NaN	NaN	NaN	NaN	NaN	NaN	NaN
Elongation factor 1-beta	EEF1B2	P24534	P24534	1	MGFGDLKSPAGLQVLNDYLADKSYIEGYVP	1.64829	1.60403	1.47549	1.29596	1.4481	1.42233	1.41199	1.31235	NaN	1.39239	0.876347	1.07787	NaN	NaN	NaN	NaN	NaN	NaN	NaN	NaN	2.28081	NaN	NaN	NaN	1.59497	1.61262	1.51325	1.51729	1.0886	1.55654	1	0.973149	0.895166	0.786245	0.878548	0.862915	1	0.929434	NaN	0.986117	0.620647	0.763365	NaN	NaN
Ectonucleoside triphosphate diphosphohydrolase 8	ENTPD8	Q5MY95;Q5MY95-2	Q5MY95;Q5MY95-2	2	MGLSRKEQVFLALLGASGVSGLTALILLLV	NaN	1.41151	1.69895	NaN	NaN	2.09096	NaN	NaN	NaN	NaN	NaN	NaN	NaN	NaN	NaN	NaN	NaN	NaN	NaN	NaN	NaN	NaN	NaN	NaN	NaN	NaN	NaN	NaN	NaN	NaN	NaN	NaN	NaN	NaN	NaN	NaN	NaN	NaN	NaN	NaN	NaN	NaN	NaN	NaN
Endoplasmic reticulum-Golgi intermediate compartment protein 1	ERGIC1	Q969X5;Q969X5-2;Q969X5-3	Q969X5;Q969X5-2	3	MGRHEVGHIDNSMKIPLNNGAGCRFEGQFS	1.21195	1.14271	1.09299	1.10088	0.866176	1.26759	NaN	1.12892	NaN	NaN	NaN	NaN	NaN	NaN	NaN	NaN	NaN	NaN	NaN	NaN	NaN	NaN	NaN	NaN	0.992753	NaN	NaN	NaN	NaN	0.978761	1	0.942876	0.90185	0.908362	0.714699	1.04591	NaN	NaN	NaN	NaN	NaN	NaN	NaN	NaN
Protein Niban	FAM129A	Q9BZQ8	Q9BZQ8	1	MGGSASSQLDEGKCAYIRGKTEAAIKNFSP	2.24578	1.56223	0.943574	0.429572	0.365524	0.310145	NaN	NaN	NaN	NaN	NaN	NaN	1.61556	NaN	NaN	0.687238	NaN	NaN	NaN	NaN	NaN	NaN	NaN	NaN	1.59492	1.06906	0.683387	NaN	NaN	NaN	1	0.69563	0.420155	0.19128	0.16276	0.138101	NaN	NaN	NaN	NaN	NaN	NaN	1	NaN
Niban-like protein 1	FAM129B	Q96TA1;Q96TA1-2	Q96TA1;Q96TA1-2	2	MGDVLSTHLDDARRQHIAEKTGKILTEFLQ;MGWMGEKTGKILTEFLQFYEDQYGVALFNS	2.24704	1.10568	0.523423	0.262508	0.129924	0.0670331	2.60369	1.20994	0.570386	0.311023	0.135829	0.0736811	2.18785	1.13614	0.558098	0.295325	0.169073	0.0868432	2.30314	1.15516	0.548878	0.329402	0.174298	0.157292	2.5935	1.28381	0.574944	0.292193	0.133294	0.0744935	1	0.492061	0.232939	0.116824	0.0578201	0.0298317	1	0.4647	0.219068	0.119454	0.0521678	0.0282987	1	0.519297
Protein FAM49B	FAM49B	Q9NUQ9;Q9H0Q0	Q9NUQ9	2	MGNLLKVLTCTDLEQGPNFFLDFENAQPTE;MGNLLKVLTREIENYPHFFLDFENAQPTEG	2.33209	0.515172	0.215359	0.123896	0.0653253	0.0344281	2.8251	0.60183	0.254608	0.147977	0.062422	0.0529213	2.37829	0.573526	0.261322	0.128848	0.0860437	0.0412456	2.47298	0.601214	0.251889	0.138972	0.0826993	0.063004	2.72896	0.644205	0.256529	0.1676	0.0811952	0.137998	1	0.220906	0.0923461	0.0531265	0.0280115	0.0147628	1	0.21303	0.0901237	0.0523795	0.0220955	0.0187325	1	0.24115
F-box only protein 17	FBXO17	Q96EF6	Q96EF6	1	MGARLSRRRLPADPSLALDALPPELLVQVL	1.90009	0.734322	0.674991	NaN	NaN	NaN	NaN	NaN	NaN	NaN	NaN	NaN	NaN	NaN	NaN	NaN	NaN	NaN	NaN	NaN	NaN	NaN	NaN	NaN	NaN	NaN	NaN	NaN	NaN	NaN	1	0.386466	0.355241	NaN	NaN	NaN	NaN	NaN	NaN	NaN	NaN	NaN	NaN	NaN
Flap endonuclease 1	FEN1	P39748	P39748	1	MGIQGLAKLIADVAPSAIRENDIKSYFGRK	1.38087	1.91523	1.68765	0.782167	1.02771	1.16382	NaN	NaN	NaN	NaN	NaN	NaN	NaN	NaN	NaN	NaN	NaN	NaN	NaN	NaN	NaN	NaN	NaN	NaN	NaN	NaN	NaN	NaN	NaN	NaN	1	1.38697	1.22216	0.566429	0.744245	0.842815	NaN	NaN	NaN	NaN	NaN	NaN	NaN	NaN
Flotillin-2	FLOT2	Q14254	Q14254	1	MGNCHTVGPNEALVVSGGCCGSDYKQYVFG	1.29396	0.923105	0.536452	0.3081	0.13985	0.0781677	1.8018	1.53813	0.907523	0.513479	0.296042	0.585309	2.30335	1.35962	0.791891	0.431499	0.622239	1.19232	2.34417	1.54326	0.968148	0.570939	0.286788	0.536481	2.07348	1.66828	0.845952	0.457666	0.202643	NaN	1	0.713395	0.414581	0.238106	0.108079	0.0604096	1	0.853662	0.503675	0.284981	0.164303	0.324846	1	0.590279
Formin-like protein 1	FMNL1	O95466-2;O95466-3;O95466	O95466-2;O95466-3;O95466	3	MGNAAGSAEQPAGPAAPPPKQPAPPKQPMP	3.11119	1.37624	0.595841	0.373566	0.298249	0.22238	NaN	NaN	NaN	NaN	NaN	NaN	NaN	NaN	NaN	NaN	NaN	NaN	NaN	NaN	NaN	NaN	NaN	NaN	4.11811	1.95534	0.897263	0.735835	NaN	NaN	1	0.442349	0.191515	0.120072	0.0958633	0.0714775	NaN	NaN	NaN	NaN	NaN	NaN	NaN	NaN
Formin-like protein 2	FMNL2	Q96PY5-3;Q96PY5	Q96PY5-3;Q96PY5	2	MGNAGSMDSQQTDFRAHNVPLKLPMPEPGE	3.6092	3.09713	1.5685	1.70503	0.688421	NaN	5.62778	3.99074	NaN	NaN	NaN	NaN	NaN	NaN	NaN	NaN	NaN	NaN	NaN	NaN	NaN	NaN	NaN	NaN	4.08213	3.73204	NaN	NaN	NaN	NaN	1	0.858121	0.434585	0.472413	0.190741	NaN	1	0.709115	NaN	NaN	NaN	NaN	NaN	NaN
Formin-like protein 3	FMNL3	Q8IVF7;Q8IVF7-3;Q8IVF7-2	Q8IVF7;Q8IVF7-3;Q8IVF7-2	3	MGNLESAEGVPGEPPSVPLLLPPGKMPMPE	3.31796	NaN	NaN	NaN	NaN	NaN	5.62778	3.99074	NaN	NaN	NaN	NaN	NaN	NaN	NaN	NaN	NaN	NaN	NaN	NaN	NaN	NaN	NaN	NaN	4.08213	3.73204	NaN	NaN	NaN	NaN	1	NaN	NaN	NaN	NaN	NaN	1	0.709115	NaN	NaN	NaN	NaN	NaN	NaN
Glucose-6-phosphate 1-dehydrogenase	G6PD	P11413-2;P11413-3;P11413	P11413-2;P11413-3;P11413	3	MGRRGSAPGNGRTLRGCERGGRRRRSADSV	2.80686	2.16981	2.05057	1.62678	1.5624	1.72628	1.27895	1.24635	1.56101	1.40592	NaN	NaN	1.37263	1.49403	1.97281	1.11485	1.32231	1.1701	1.49396	1.40225	1.44248	1.21697	1.44261	1.64815	1.59591	1.60279	1.3933	1.20646	1.01086	1.29868	1	0.773038	0.730555	0.579574	0.556637	0.615022	1	0.974512	1.22054	1.09927	NaN	NaN	1	1.08845
Glyceraldehyde-3-phosphate dehydrogenase	GAPDH	P04406;O14556	P04406	2	MGKVKVGVNGFGRIGRLVTRAAFNSGKVDI	1.45554	1.43349	1.37028	1.19056	1.10248	1.28112	1.43606	1.4093	1.30339	1.18436	0.950751	1.22938	1.28533	1.28664	1.35117	1.1418	1.17933	1.26658	1.28543	1.41283	1.26376	1.2242	1.34237	1.26145	1.46417	1.40974	1.2657	1.21195	0.98668	1.26229	1	0.984848	0.941421	0.817951	0.757434	0.880165	1	0.981369	0.907616	0.824727	0.662056	0.856077	1	1.00102
Golgi-associated plant pathogenesis-related protein 1	GLIPR2	Q9H4G4	Q9H4G4	1	MGKSASKQFHNEVLKAHNEYRQKHGVPPLK	4.98629	2.33166	1.04042	0.572574	0.800192	0.121264	12.5466	4.17467	2.54557	1.19161	NaN	NaN	10.3303	NaN	1.66617	NaN	NaN	NaN	6.88421	NaN	NaN	NaN	NaN	NaN	10.0986	4.1377	1.83399	NaN	NaN	NaN	1	0.467613	0.208656	0.11483	0.160479	0.0243194	1	0.332734	0.202889	0.094975	NaN	NaN	1	NaN
Guanine nucleotide-binding protein G(i) subunit alpha-1	GNAI1	P63096	P63096	1	MGCTLSAEDKAAVERSKMIDRNLREDGEKA	2.32245	1.68745	0.887863	0.562493	0.271017	0.0897908	2.45839	1.96525	1.11444	0.579039	0.267358	NaN	2.16802	1.85141	1.14294	0.625156	0.302334	0.119694	2.32526	1.62766	1.12607	0.602047	NaN	0.109626	2.38231	1.69082	1.03293	0.543419	NaN	NaN	1	0.726582	0.382296	0.242198	0.116695	0.0386621	1	0.799406	0.453322	0.235536	0.108753	NaN	1	0.853961
Guanine nucleotide-binding protein G(i) subunit alpha-2	GNAI2	P04899;P04899-4;P04899-2;P04899-3	P04899;P04899-4;P04899-2;P04899-3	4	MGCTVSAEDKAAAERSKMIDKNLREDGEKA	2.79548	1.95764	1.0226	0.570516	0.295508	0.0909504	2.79002	1.8848	1.04998	0.627471	0.248682	0.0839913	2.35566	1.65662	1.0646	0.568666	0.29932	0.129607	2.39722	1.64425	1.12568	0.568279	0.333256	0.100731	2.69782	1.8596	0.985125	0.574185	0.236883	0.0804958	1	0.700286	0.365804	0.204085	0.105709	0.0325348	1	0.67555	0.376333	0.224898	0.0891326	0.0301041	1	0.70325
Guanine nucleotide-binding protein G(k) subunit alpha	GNAI3	P08754;Q5JWF2;Q5JWF2-2;P38405-2;P63092;P38405;P63092-2;P63092-3;A8MTJ3;P19087;P11488	P08754	11	MGAGASAEEKHSRELEKKLKEDAEKDARTV;MGCLGGNSKTTEDQGVDEKERREANKKIEK;MGCLGNSKTEDQRNEEKAQREANKKIEKQL;MGCTLSAEDKAAVERSKMIDRNLREDGEKA;MGLCYSLRPLLFGGPGDDPCAASEPPVEDA;MGSGASAEDKELAKRSKELEKKLQEDADKE;MGSGISSESKESAKRSKELEKKLQEDAERD;MGVRNCLYGNNMSGQRDIPPEIGEQPEQPP	2.42442	1.69512	0.918864	0.53952	0.243789	0.0685542	2.5668	1.97245	1.06056	0.596161	0.252774	0.0788706	2.25342	1.80291	1.09867	0.585566	0.28317	0.116118	2.33607	1.63436	1.10397	0.565723	0.313982	0.0993843	2.55823	1.78988	1.01337	0.54754	0.222811	0.0807559	1	0.699184	0.379004	0.222536	0.100556	0.0282765	1	0.768445	0.413183	0.232258	0.0984783	0.0307272	1	0.800075
Guanine nucleotide-binding protein G(o) subunit alpha	GNAO1	P09471-2;P09471	P09471-2;P09471	2	MGCTLSAEERAALERSKAIEKNLKEDGISA	3.67067	2.02729	1.04661	0.580046	0.284463	0.073654	2.87613	1.71703	NaN	NaN	NaN	NaN	3.10299	NaN	NaN	NaN	NaN	NaN	2.70175	1.99525	1.24856	NaN	NaN	NaN	4.00946	2.5373	0.990884	NaN	NaN	NaN	1	0.552294	0.285127	0.158022	0.0774962	0.0200655	1	0.596995	NaN	NaN	NaN	NaN	1	NaN
Guanine nucleotide-binding protein G(I)/G(S)/G(T) subunit beta-1	GNB1	P62873;P16520	P62873	2	MGEMEQLRQEAEQLKKQIADARKACADVTL	2.82965	2.44194	1.87336	1.05223	1.11874	0.833194	2.03695	1.17056	NaN	NaN	NaN	0.696185	1.83925	1.27598	NaN	0.583873	0.621929	NaN	NaN	NaN	0.752332	NaN	NaN	NaN	NaN	NaN	NaN	NaN	NaN	NaN	1	0.862983	0.662046	0.371859	0.395364	0.294451	1	0.574665	NaN	NaN	NaN	0.341778	1	0.693751
Golgi integral membrane protein 4	GOLIM4	O00461	O00461	1	MGNGMCSRKQKRIFQTLLLLTVVFGFLYGA	1.0108	1.01469	1.04688	0.884643	0.81626	0.94518	1.02041	1.01803	1.02466	0.774413	0.737735	0.863707	1.02839	0.962464	0.944109	0.834307	0.94688	0.875274	1.13127	1.10469	0.971157	0.872068	1.00306	1.12693	0.961816	0.926183	0.990884	0.813074	0.681385	0.824674	1	1.00385	1.03569	0.875186	0.807534	0.935076	1	0.997669	1.00417	0.758925	0.722981	0.846433	1	0.93589
Golgi reassembly-stacking protein 1	GORASP1	Q9BQQ3;Q9BQQ3-2;Q9BQQ3-3	Q9BQQ3;Q9BQQ3-2;Q9BQQ3-3	3	MGLGVSAEQPAGGAEGFHLHGVQENSPAQQ	3.12832	0.382599	NaN	NaN	1.59205	NaN	NaN	NaN	NaN	NaN	NaN	NaN	NaN	NaN	NaN	NaN	NaN	NaN	NaN	NaN	NaN	NaN	NaN	NaN	NaN	NaN	NaN	NaN	NaN	NaN	1	0.122302	NaN	NaN	0.508915	NaN	NaN	NaN	NaN	NaN	NaN	NaN	NaN	NaN
Golgi reassembly-stacking protein 2	GORASP2	Q9H8Y8;Q9H8Y8-2	Q9H8Y8;Q9H8Y8-2	2	MGSSQSVEIPGGGTEGYHVLRVQENSPGHR	2.70797	2.34236	1.45047	0.892777	0.398597	0.121146	3.65778	2.75035	1.89685	0.984252	0.552822	0.35014	3.15537	2.7549	1.84815	1.05444	0.639304	0.345566	2.79681	2.68183	1.89304	1.05315	0.532907	0.142829	3.16215	2.61281	1.65653	1.0218	0.42434	0.134876	1	0.864986	0.535631	0.329685	0.147194	0.0447368	1	0.751919	0.51858	0.269085	0.151136	0.0957248	1	0.873082
Cytochrome c-type heme lyase	HCCS	P53701	P53701	1	MGLSPSAPAVAVQASNASASPPSGCPMHEG	2.19169	0.966277	0.40024	0.230622	0.106059	0.0579173	2.46057	1.11724	0.485531	0.274461	0.137453	0.200361	2.27842	0.998303	0.494022	0.259619	0.149178	0.181357	2.26608	1.07409	0.507202	0.298588	0.197761	0.0598731	2.52455	1.06198	0.494731	0.318786	0.171471	0.102427	1	0.440883	0.182618	0.105226	0.0483916	0.0264259	1	0.454059	0.197325	0.111544	0.0558624	0.0814286	1	0.438155
High mobility group protein B1;Putative high mobility group protein B1-like 1	HMGB1;HMGB1P1	P09429;B2RPK0;P26583	P09429;B2RPK0	3	MGKGDPKKPRGKMSSYAFFVQTCREEHKKK;MGKGDPNKPRGKMSSYAFFVQTCREEHKKK	NaN	1.59609	1.90683	1.67695	1.82017	1.96684	NaN	NaN	1.82732	NaN	NaN	NaN	NaN	NaN	1.72402	NaN	NaN	NaN	1.69145	1.82782	2.36614	NaN	1.92604	1.97914	1.85739	2.09688	NaN	NaN	NaN	NaN	NaN	NaN	NaN	NaN	NaN	NaN	NaN	NaN	NaN	NaN	NaN	NaN	NaN	NaN
Hippocalcin-like protein 1;Neuron-specific calcium-binding protein hippocalcin	HPCAL1;HPCA	P37235;P84074;P61601	P37235;P84074	3	MGKQNSKLRPEMLQDLRENTEFSELELQEW;MGKQNSKLRPEVLQDLRENTEFTDHELQEW;MGKQNSKLRPEVMQDLLESTDFTEHEIQEW	2.63998	1.00716	0.467137	0.239975	0.0938438	0.0498977	3.08899	1.25546	0.562208	0.275126	0.103338	0.051581	2.91011	1.20912	0.574383	0.269107	0.127629	0.0501957	2.91639	1.18318	0.565803	0.276449	0.143848	0.0477783	3.24002	1.22954	0.562873	0.276863	0.136125	0.0540979	1	0.381503	0.176947	0.0909002	0.0355471	0.0189008	1	0.40643	0.182004	0.0890665	0.0334535	0.0166983	1	0.415489
Heat shock protein HSP 90-alpha	HSP90AA1	P07900-2;P07900;Q14568;Q58FG0;Q58FG1	P07900-2;P07900	5	MGFHHVGQAGLELLTSGHPALERRPEYLEE	1.88331	1.69653	1.69248	1.65319	1.36934	1.76629	1.53617	1.57188	1.45745	1.30676	1.04372	1.45433	1.47319	1.41321	1.46856	1.2571	1.26529	1.50087	1.43786	1.75193	1.49216	1.28291	1.45822	1.41515	1.52283	1.50446	1.55352	1.29527	1.0426	1.42961	1	0.900821	0.898671	0.877812	0.727091	0.937862	1	1.02325	0.948756	0.850663	0.679432	0.946728	1	0.959286
Integrin alpha-3;Integrin alpha-3 heavy chain;Integrin alpha-3 light chain	ITGA3	P26006-1;P26006	P26006-1;P26006	2	MGPGPSRAPRAPRLMLCALALMVAAGGCVV	0.83382	0.768403	1.26279	0.953834	1.24188	0.594849	NaN	0.499326	0.693577	NaN	0.560256	0.69056	NaN	0.669837	0.732172	0.588132	0.513373	0.686436	NaN	NaN	0.988338	NaN	NaN	NaN	NaN	0.738825	0.826446	0.822368	0.5418	0.695265	1	0.921546	1.51446	1.14393	1.48939	0.713402	NaN	NaN	NaN	NaN	NaN	NaN	NaN	NaN
TLD domain-containing protein KIAA1609	KIAA1609	Q6P9B6	Q6P9B6	1	MGNSRSRVGRSFCSQFLPEEQAEIDQLFDA	2.8696	1.49058	0.785546	0.501052	NaN	NaN	NaN	NaN	NaN	NaN	NaN	NaN	NaN	NaN	NaN	NaN	NaN	NaN	NaN	NaN	NaN	NaN	NaN	NaN	1.64074	NaN	NaN	NaN	NaN	NaN	1	0.519437	0.273747	0.174607	NaN	NaN	NaN	NaN	NaN	NaN	NaN	NaN	NaN	NaN
Ragulator complex protein LAMTOR1	LAMTOR1	Q6IAA8	Q6IAA8	1	MGCCYSSENEDSDQDREERKLLLDPSSPPT	2.77963	2.3658	1.43033	0.765169	0.345113	0.136314	2.94377	2.90225	1.62046	0.894855	0.457185	0.162285	2.89076	2.71157	1.57826	0.924813	0.446708	NaN	2.80536	2.94742	1.78463	1.06702	0.520237	0.379881	3.43572	2.78241	1.67465	1.01586	0.377701	0.138806	1	0.85112	0.514575	0.275277	0.124158	0.0490404	1	0.985895	0.550469	0.303982	0.155306	0.0551282	1	0.938013
L-lactate dehydrogenase A chain	LDHA	P00338-3;P00338;P00338-4;P00338-2;P00338-5;Q6ZMR3;P07864	P00338-3;P00338;P00338-4;P00338-2;P00338-5	7	MGEPSGGYTYTQTSIFLFHAKIPFGSKSNM	1.51313	1.38827	1.20322	0.954836	0.850195	0.901551	1.30323	1.17612	0.932488	0.724375	0.622278	0.672382	1.21242	1.09116	0.960108	0.697447	0.662932	0.653958	1.11065	1.1339	0.886761	0.720643	0.709446	0.654515	1.31215	1.17932	0.964088	0.718572	0.634498	0.669905	1	0.917481	0.795187	0.631032	0.561877	0.595817	1	0.902465	0.715521	0.555831	0.477489	0.515935	1	0.89999
Protein lunapark	LNP	Q9C0E8;Q9C0E8-2;Q9C0E8-3	Q9C0E8;Q9C0E8-2;Q9C0E8-3	3	MGGLFSRWRTKPSTVEVLESIDKEIQALEE	2.64159	2.19631	1.07505	0.637714	0.75523	0.358564	3.11808	2.53177	1.2875	0.810964	NaN	NaN	2.51395	2.50639	NaN	0.713013	NaN	NaN	NaN	2.13165	NaN	0.843028	NaN	NaN	3.01723	2.0636	1.47091	0.723118	0.300084	NaN	1	0.831434	0.406971	0.241413	0.2859	0.135738	1	0.811965	0.412913	0.260084	NaN	NaN	1	0.996992
Loss of heterozygosity 12 chromosomal region 1 protein	LOH12CR1	Q969J3	Q969J3	1	MGSEQSSEAESRPNDLNSSVTPSPAKHRAK	NaN	NaN	NaN	1.12025	0.701705	NaN	NaN	NaN	NaN	NaN	NaN	NaN	NaN	NaN	NaN	NaN	NaN	NaN	NaN	NaN	NaN	NaN	NaN	NaN	NaN	1.67968	NaN	NaN	NaN	NaN	NaN	NaN	NaN	NaN	NaN	NaN	NaN	NaN	NaN	NaN	NaN	NaN	NaN	NaN
Leucine-rich repeat-containing protein 57	LRRC57	Q8N9N7	Q8N9N7	1	MGNSALRAHVETAQKTGVFQLKDRGLTEFP	3.08081	1.26288	0.71449	0.373692	0.179727	0.189674	3.98343	1.46419	0.638488	NaN	NaN	NaN	3.70069	1.49997	0.643335	0.420929	NaN	NaN	3.0888	1.61031	0.684369	0.230033	0.119877	NaN	3.22217	1.4244	0.668852	0.362371	0.157547	NaN	1	0.409918	0.231916	0.121297	0.0583375	0.0615663	1	0.367571	0.160286	NaN	NaN	NaN	1	0.405322
Tyrosine-protein kinase Lyn	LYN	P07948;P07948-2;P08631;P08631-4;P08631-2;P08631-3	P07948;P07948-2	6	MGCIKSKGKDSLSDDGVDLKTQPVPESQLL;MGCIKSKGKDSLSDDGVDLKTQPVRNTERT;MGCMKSKFLQVGGNTFSKTETSASPHCPVY;MGGRSSCEDPGCPRDEERAPRMGCMKSKFL	1.89775	0.629763	0.129936	0.226111	0.108577	0.237846	4.15541	2.14615	1.2727	0.582717	NaN	NaN	2.97832	2.28681	1.22507	0.497043	0.326595	NaN	3.27536	2.00554	1.10469	0.564175	0.283118	NaN	3.59932	NaN	NaN	NaN	NaN	NaN	1	0.331847	0.0684684	0.119147	0.0572133	0.125331	1	0.516472	0.306276	0.140231	NaN	NaN	1	0.76782
MOSC domain-containing protein 1, mitochondrial	MARC1	Q5VT66-2;Q5VT66;Q5VT66-3	Q5VT66-2;Q5VT66;Q5VT66-3	3	MGAAGSSALARFVLLAQSRPGWLGVAALGL	2.36658	0.855578	0.318756	0.231787	0.123204	0.0729714	2.36077	NaN	NaN	NaN	NaN	NaN	NaN	NaN	NaN	NaN	NaN	NaN	NaN	NaN	NaN	NaN	NaN	NaN	2.69273	NaN	NaN	NaN	NaN	NaN	NaN	NaN	NaN	NaN	NaN	NaN	NaN	NaN	NaN	NaN	NaN	NaN	NaN	NaN
MOSC domain-containing protein 2, mitochondrial	MARC2	Q969Z3;Q969Z3-2	Q969Z3;Q969Z3-2	2	MGASSSSALARLGLPARPWPRWLGVAALGL	2.77093	1.48243	0.498505	0.334538	0.179321	NaN	NaN	NaN	NaN	NaN	NaN	NaN	NaN	NaN	NaN	NaN	NaN	NaN	NaN	NaN	NaN	NaN	NaN	NaN	2.64005	NaN	NaN	NaN	NaN	NaN	1	0.534993	0.179905	0.120731	0.0647151	NaN	NaN	NaN	NaN	NaN	NaN	NaN	NaN	NaN
Myristoylated alanine-rich C-kinase substrate	MARCKS	P29966	P29966	1	MGAQFSKTAAKGEAAAERPGEAAVASSPSK	2.30851	2.59747	2.20303	1.53001	0.778574	0.238732	3.13854	3.31906	2.67315	1.87935	0.976086	0.291834	2.74975	3.08957	2.81365	1.86864	1.10153	0.310684	2.98223	4.04613	3.09799	1.96375	1.37389	0.342009	2.84341	3.11507	2.66709	1.88019	0.957579	0.327858	1	1.12517	0.954309	0.66277	0.337263	0.103414	1	1.05752	0.85172	0.598797	0.311	0.0929843	1	1.12358
MARCKS-related protein	MARCKSL1	P49006	P49006	1	MGSQSSKAPRGDVTAEEAAGASPAKANGQE	2.84843	2.41231	1.56752	0.858074	0.384793	0.102593	3.53832	2.98561	2.0552	1.03024	0.403454	0.126553	3.00291	2.75816	1.69056	0.979048	0.461318	0.122699	4.09903	3.07882	1.9336	1.1879	0.577034	NaN	NaN	NaN	1.78158	1.03799	0.398042	NaN	1	0.846891	0.55031	0.301244	0.135089	0.0360171	1	0.843793	0.580841	0.291166	0.114024	0.0357665	1	0.918496
Lysophospholipid acyltransferase 7	MBOAT7	Q96N66;Q96N66-2;Q96N66-3	Q96N66;Q96N66-2;Q96N66-3	3	MGSSRCGPGAHPVHLWPPHFAFSGHHPRDL	1.49887	0.506098	1.45618	1.07385	0.951294	2.29342	NaN	NaN	NaN	NaN	NaN	NaN	NaN	NaN	NaN	NaN	NaN	NaN	NaN	NaN	NaN	NaN	NaN	NaN	NaN	NaN	NaN	NaN	NaN	NaN	1	0.337654	0.971517	0.71644	0.634675	1.5301	NaN	NaN	NaN	NaN	NaN	NaN	NaN	NaN
Cell surface glycoprotein MUC18	MCAM	P43121;P43121-2	P43121;P43121-2	2	MGLPRLVCAFLLAACCCCPRVAGVPGEAEQ	1.62472	1.41892	1.27356	1.11214	0.975229	1.13612	1.73822	1.68614	1.5445	1.27453	1.01322	1.45751	2.19771	1.76153	1.62904	1.29836	1.56428	1.45089	2.11189	1.60367	1.95561	1.68623	1.69002	1.75559	1.63867	1.66697	1.36407	1.38416	1.03948	1.38871	1	0.873333	0.783864	0.684509	0.600244	0.699269	1	0.970037	0.888549	0.73324	0.582907	0.838507	1	0.801529
Major facilitator superfamily domain-containing protein 10	MFSD10	Q14728	Q14728	1	MGWGGGGGCTPRPPIHQQPPERRVVTVVFL	1.36242	1.89484	1.41981	1.52066	1.42098	1.59238	NaN	NaN	NaN	NaN	NaN	NaN	NaN	NaN	NaN	NaN	NaN	NaN	NaN	NaN	NaN	NaN	NaN	NaN	NaN	NaN	NaN	NaN	NaN	NaN	1	1.39079	1.04213	1.11615	1.04298	1.16879	NaN	NaN	NaN	NaN	NaN	NaN	NaN	NaN
Major facilitator superfamily domain-containing protein 12	MFSD12	Q6NUT3;Q6NUT3-2	Q6NUT3;Q6NUT3-2	2	MGPGPPAAGAAPSPRPLSLVARLSYAVGHF	1.42517	1.77245	0.846597	1.16655	0.806387	1.11871	NaN	1.93795	1.5195	1.76286	1.25747	1.94647	NaN	NaN	1.64609	NaN	1.59765	NaN	NaN	NaN	NaN	NaN	NaN	NaN	2.73725	NaN	2.24835	2.19303	2.09529	2.82606	1	1.24368	0.594032	0.818532	0.565817	0.784963	NaN	NaN	NaN	NaN	NaN	NaN	NaN	NaN
E3 ubiquitin-protein ligase MGRN1	MGRN1	O60291-2;O60291-3;O60291;O60291-4;Q96PX1;Q96PX1-2	O60291-2;O60291-3;O60291;O60291-4	6	MGALTSRQHAGVEEVDIPSNSVYRYPPKSG;MGSILSRRIAGVEDIDIQANSAYRYPPKSG	2.94664	3.42936	2.43226	1.83147	0.912159	0.377886	NaN	3.92927	NaN	2.29516	0.915667	NaN	NaN	NaN	NaN	NaN	NaN	NaN	NaN	NaN	NaN	NaN	NaN	NaN	NaN	NaN	NaN	NaN	NaN	NaN	1	1.16382	0.825437	0.621545	0.309559	0.128243	NaN	NaN	NaN	NaN	NaN	NaN	NaN	NaN
MHC class I polypeptide-related sequence B	MICB	Q29980	Q29980	1	MGLGRVLLFLAVAFPFAPPAAAAEPHSLRY	NaN	0.652103	0.545583	NaN	0.601866	NaN	NaN	NaN	NaN	NaN	NaN	NaN	NaN	NaN	NaN	NaN	NaN	NaN	NaN	NaN	NaN	NaN	NaN	NaN	NaN	NaN	NaN	NaN	NaN	NaN	NaN	NaN	NaN	NaN	NaN	NaN	NaN	NaN	NaN	NaN	NaN	NaN	NaN	NaN
Mitochondrial peptide methionine sulfoxide reductase	MSRA	Q9UJ68;Q9UJ68-5;Q9UJ68-4;Q9UJ68-3;Q9UJ68-2	Q9UJ68;Q9UJ68-5;Q9UJ68-4;Q9UJ68-3;Q9UJ68-2	5	MGNSASNIVSPQEALPGRKEQTPVAAKHHV	1.29698	1.91641	1.47167	0.948407	NaN	NaN	NaN	2.43013	NaN	NaN	NaN	NaN	NaN	NaN	1.68617	NaN	NaN	NaN	NaN	NaN	NaN	NaN	NaN	NaN	NaN	NaN	NaN	NaN	NaN	NaN	1	1.47759	1.13469	0.731241	NaN	NaN	NaN	NaN	NaN	NaN	NaN	NaN	NaN	NaN
Monofunctional C1-tetrahydrofolate synthase, mitochondrial	MTHFD1L	Q6UB35;Q6UB35-2	Q6UB35	2	MGTRLPLVLRQLRRPPQPPGPPRRLRVPCR	NaN	2.93376	3.48991	2.40021	3.0447	2.67874	NaN	NaN	NaN	NaN	NaN	NaN	NaN	NaN	NaN	NaN	NaN	NaN	NaN	NaN	NaN	NaN	NaN	NaN	2.88525	2.20424	NaN	NaN	NaN	NaN	NaN	NaN	NaN	NaN	NaN	NaN	NaN	NaN	NaN	NaN	NaN	NaN	NaN	NaN
Neuronal calcium sensor 1	NCS1	P62166	P62166	1	MGKSNSKLKPEVVEELTRKTYFTEKEVQQW	3.29012	2.68104	1.91106	1.00042	0.429498	0.145435	4.47107	3.13018	1.58028	1.26531	0.723799	NaN	3.41939	3.48238	2.45411	0.796115	0.497043	NaN	4.40975	3.22383	1.75988	NaN	NaN	NaN	3.56697	3.24749	1.92515	1.08384	0.449236	NaN	1	0.814874	0.580847	0.304068	0.130542	0.0442037	1	0.700097	0.353445	0.282999	0.161885	NaN	1	1.01842
NADH dehydrogenase [ubiquinone] 1 alpha subcomplex assembly factor 4	NDUFAF4	Q9P032	Q9P032	1	MGALVIRGIRNFNLENRAEREISKMKPSVA	1.63233	0.196866	0.0833056	0.0978857	0.0833195	0.208017	2.29489	NaN	NaN	NaN	NaN	NaN	1.63696	NaN	NaN	NaN	NaN	NaN	NaN	NaN	NaN	NaN	NaN	NaN	2.32385	NaN	NaN	NaN	NaN	NaN	1	0.120604	0.0510347	0.0599667	0.0510432	0.127435	1	NaN	NaN	NaN	NaN	NaN	1	NaN
NADH dehydrogenase [ubiquinone] 1 beta subcomplex subunit 7	NDUFB7	P17568	P17568	1	MGAHLVRRYLGDASVEPDPLQMPTFPPDYG	3.01087	2.14371	1.39454	0.71772	0.316326	0.0863185	NaN	2.72057	NaN	NaN	NaN	NaN	NaN	NaN	NaN	NaN	NaN	NaN	NaN	NaN	NaN	NaN	NaN	NaN	3.77387	2.5337	1.69751	0.96609	0.367067	0.588097	1	0.711992	0.46317	0.238377	0.105061	0.028669	NaN	NaN	NaN	NaN	NaN	NaN	NaN	NaN
Nucleolar protein 3	NOL3	O60936-2;O60936	O60936-2;O60936	2	MGNAQERPSETIDRERKRLVETLQADSGLL	2.05364	1.09494	0.542859	0.271798	0.119944	0.0481951	2.05145	1.08342	0.54609	0.287919	0.162306	0.0994332	1.83197	1.02752	0.540015	0.275771	0.192371	0.213011	1.76657	1.06032	0.509684	0.252589	0.18075	NaN	1.99529	1.09925	0.540073	0.284706	0.114283	0.0901876	1	0.533171	0.26434	0.132349	0.0584057	0.0234681	1	0.528126	0.266197	0.140349	0.0791177	0.0484697	1	0.56088
tRNA (cytosine(34)-C(5))-methyltransferase	NSUN2	Q08J23;Q08J23-2	Q08J23;Q08J23-2	2	MGRRSRGRRLQQQQRPEDAEDGAEGGGKRG	1.45452	1.17096	1.16829	0.979912	0.802633	1.09116	NaN	1.09446	NaN	NaN	NaN	NaN	NaN	0.759763	NaN	NaN	NaN	NaN	NaN	NaN	NaN	0.925669	NaN	NaN	NaN	1.1556	NaN	1.10341	NaN	1.15423	1	0.805047	0.803213	0.673699	0.551818	0.75018	NaN	NaN	NaN	NaN	NaN	NaN	NaN	NaN
Opioid growth factor receptor-like protein 1	OGFRL1	Q5TC84	Q5TC84	1	MGNLLGGVSFREPTTVEDCDSTWQTDSEPE	3.30426	2.67137	2.45863	2.0816	NaN	NaN	NaN	NaN	2.08725	NaN	NaN	NaN	NaN	NaN	NaN	NaN	NaN	NaN	NaN	NaN	NaN	NaN	NaN	NaN	3.08794	0.834376	NaN	NaN	NaN	NaN	1	0.808463	0.744081	0.629975	NaN	NaN	NaN	NaN	NaN	NaN	NaN	NaN	NaN	NaN
Polyadenylate-binding protein 1	PABPC1	P11940;P11940-2;Q9H361;Q13310-3;Q13310;Q13310-2;Q4VXU2;Q96DU9	P11940;P11940-2	8	MGSGEPNPAGKKKKYLKAALYVGDLDPDVT	1.45444	1.00634	1.04646	0.919879	NaN	0.753864	NaN	NaN	NaN	NaN	NaN	NaN	NaN	NaN	NaN	NaN	NaN	NaN	NaN	NaN	NaN	NaN	NaN	NaN	1.13061	1.85729	NaN	0.904159	0.714337	1.03744	1	0.691909	0.719495	0.632462	NaN	0.518319	NaN	NaN	NaN	NaN	NaN	NaN	NaN	NaN
Platelet-activating factor acetylhydrolase 2, cytoplasmic	PAFAH2	Q99487	Q99487	1	MGVNQSVGFPPVTGPHLVGCGDVMEGQNLQ	2.53781	1.53008	0.797957	NaN	NaN	0.987264	NaN	NaN	NaN	NaN	NaN	NaN	NaN	NaN	NaN	NaN	NaN	NaN	NaN	NaN	NaN	NaN	NaN	NaN	3.19847	NaN	NaN	NaN	NaN	NaN	1	0.602913	0.314427	NaN	NaN	0.389022	NaN	NaN	NaN	NaN	NaN	NaN	NaN	NaN
Poly(rC)-binding protein 2	PCBP2	Q15366-2;Q15366;Q15366-3;Q15366-6;Q15366-5;Q15366-4;P57721;P57721-4;P57721-5;P57721-3;P57721-2	Q15366-2;Q15366;Q15366-3;Q15366-6;Q15366-5;Q15366-4	11	MGEGDAFWAPSVLPHSTLSTLSHHPQPQFG	1.37099	1.39936	1.22392	0.832362	1.21464	1.35472	NaN	NaN	NaN	NaN	0.965531	0.948947	1.33889	NaN	NaN	NaN	1.03985	NaN	1.2997	1.24233	1.06011	0.851861	1.22647	1.16112	NaN	1.29071	1.08783	1.14891	NaN	NaN	1	1.0207	0.892724	0.607125	0.885958	0.988133	NaN	NaN	NaN	NaN	NaN	NaN	1	NaN
Protein-L-isoaspartate O-methyltransferase domain-containing protein 1	PCMTD1	Q96MG8;Q96MG8-2	Q96MG8;Q96MG8-2	2	MGGAVSAGEDNDDLIDNLKEAQYIRTERVE	3.08442	0.877193	0.481162	0.247011	0.205888	NaN	NaN	NaN	NaN	NaN	NaN	NaN	NaN	NaN	NaN	NaN	NaN	NaN	NaN	NaN	NaN	NaN	NaN	NaN	3.59079	0.975134	NaN	NaN	NaN	NaN	1	0.284395	0.155998	0.0800835	0.0667511	NaN	NaN	NaN	NaN	NaN	NaN	NaN	NaN	NaN
Pescadillo homolog	PES1	O00541;O00541-2	O00541;O00541-2	2	MGGLEKKKYERGSATNYITRNKARKKLQLS	NaN	NaN	NaN	3.94773	0.74162	0.702395	NaN	NaN	NaN	NaN	NaN	NaN	NaN	NaN	NaN	NaN	NaN	NaN	NaN	NaN	NaN	NaN	NaN	NaN	NaN	NaN	NaN	NaN	NaN	NaN	NaN	NaN	NaN	NaN	NaN	NaN	NaN	NaN	NaN	NaN	NaN	NaN	NaN	NaN
Phosphoinositide 3-kinase regulatory subunit 4	PIK3R4	Q99570	Q99570	1	MGNQLAGIAPSQILSVESYFSDIHDFEYDK	2.55853	2.21141	1.72153	1.16872	0.611546	0.354396	3.83921	3.41285	3.03085	NaN	NaN	NaN	2.69331	4.76667	3.05801	2.06642	NaN	NaN	3.26819	3.54711	2.07413	2.27319	0.633955	NaN	3.96291	3.47029	2.42436	1.32816	0.607349	NaN	1	0.86433	0.672859	0.456793	0.239023	0.138516	1	0.888946	0.789446	NaN	NaN	NaN	1	1.76982
NADPH--cytochrome P450 reductase	POR	P16435	P16435	1	MGDSHVDTSSTVSEAVAEEVSLFSMTDMIL	NaN	1.20558	NaN	1.39285	NaN	2.26701	NaN	NaN	NaN	NaN	NaN	NaN	NaN	NaN	NaN	NaN	NaN	NaN	NaN	NaN	NaN	NaN	NaN	NaN	NaN	NaN	NaN	NaN	NaN	NaN	NaN	NaN	NaN	NaN	NaN	NaN	NaN	NaN	NaN	NaN	NaN	NaN	NaN	NaN
Protein phosphatase 1A	PPM1A	P35813;P35813-2	P35813;P35813-2	2	MGAFLDKPKMEKHNAQGQGNGLRYGLSSMQ	2.43558	2.35877	1.73295	1.13789	0.551816	0.192749	3.18026	2.88052	1.75948	1.0907	0.601034	NaN	2.76465	2.68291	2.13329	1.26011	0.671817	0.377117	2.72755	2.96771	2.05217	1.31895	0.666444	NaN	2.97239	2.8486	2.0599	1.31454	0.652656	0.264327	1	0.968463	0.711515	0.467194	0.226564	0.0791388	1	0.905749	0.553251	0.342961	0.188989	NaN	1	0.970434
Protein phosphatase 1B	PPM1B	O75688;O75688-2;O75688-4;O75688-5;O75688-3	O75688;O75688-2;O75688-4;O75688-5	5	MGAFLDKPKTEKHNAHGAGNGLRYGLSSMQ	2.2829	2.5346	2.06552	1.14274	0.536625	0.134747	1.94239	3.13863	2.26696	NaN	NaN	NaN	3.0568	3.06654	2.14009	1.52586	NaN	NaN	NaN	3.21699	2.64026	NaN	NaN	NaN	2.7727	3.25468	1.91924	1.12883	0.58751	NaN	1	1.11025	0.904779	0.500566	0.235063	0.0590247	1	1.61586	1.1671	NaN	NaN	NaN	1	1.00319
Protein phosphatase 1G	PPM1G	O15355	O15355	1	MGAYLSQPNTVKCSGDGVGAPRLPLPYGFS	2.25586	2.13315	1.34909	0.820614	0.373608	0.111866	2.83591	2.70878	1.65199	1.0044	0.388169	0.167026	2.63109	2.48546	1.70483	0.961538	0.486429	0.150175	2.49794	2.58071	1.60516	1.04267	0.568085	0.191296	2.72643	2.43433	1.68959	0.942152	0.418357	0.15072	1	0.945604	0.598038	0.36377	0.165617	0.0495889	1	0.95517	0.582525	0.354171	0.136876	0.0588966	1	0.944649
Calcineurin subunit B type 1	PPP3R1	P63098;Q96LZ3	P63098	2	MGNEASYPAEMCSHFDNDEIKRLGRRFKKL;MGNEASYPLEMCSHFDADEIKRLGKRFKKL	2.47592	1.62138	0.806452	0.426457	0.199521	0.150087	3.34035	1.87977	0.911826	0.455685	0.200827	0.149795	2.46956	1.77889	0.978474	0.458737	0.170494	NaN	2.96042	1.99808	1.05482	0.571984	0.298187	NaN	3.23384	2.11082	0.927386	0.538648	0.185158	0.159619	1	0.654857	0.325718	0.172242	0.0805846	0.0606187	1	0.562747	0.272973	0.136418	0.0601217	0.0448441	1	0.720324
Peroxiredoxin-5, mitochondrial	PRDX5	P30044;P30044-2	P30044;P30044-2	2	MGLAGVCALRRSAGYILVGGAGGQSAAAAA	2.24967	1.8854	1.65673	NaN	1.5757	1.50116	NaN	NaN	NaN	NaN	NaN	NaN	NaN	NaN	NaN	NaN	NaN	NaN	NaN	NaN	NaN	NaN	NaN	NaN	NaN	NaN	NaN	NaN	NaN	NaN	1	0.838081	0.736431	NaN	0.700413	0.667282	NaN	NaN	NaN	NaN	NaN	NaN	NaN	NaN
5-AMP-activated protein kinase subunit beta-1	PRKAB1	Q9Y478;O43741	Q9Y478	2	MGNTSSERAALERHGGHKTPRRDSSGGTKD;MGNTTSDRVSGERHGAKAARSEGAGGHAPG	2.36178	0.781189	NaN	NaN	NaN	NaN	NaN	NaN	NaN	NaN	NaN	NaN	NaN	NaN	NaN	NaN	NaN	NaN	NaN	NaN	NaN	NaN	NaN	NaN	3.31257	NaN	NaN	NaN	NaN	NaN	1	0.330763	NaN	NaN	NaN	NaN	NaN	NaN	NaN	NaN	NaN	NaN	NaN	NaN
cAMP-dependent protein kinase catalytic subunit alpha	PRKACA	P17612;P17612-2	P17612;P17612-2	2	MGNAAAAKKGSEQESVKEFLAKAKEDFLKK	2.97133	0.801025	0.353357	0.184189	0.0869112	0.0453782	3.45411	0.990197	0.479134	0.22818	0.0973994	0.0567119	3.31455	0.962186	0.43305	0.235471	0.103256	0.103655	3.07512	0.846955	0.451141	0.264936	0.131359	0.0438385	3.50717	0.946074	0.475624	0.253685	0.101953	0.0504515	1	0.269585	0.118922	0.0619889	0.02925	0.015272	1	0.286672	0.138714	0.0660605	0.0281981	0.0164186	1	0.290292
cAMP-dependent protein kinase catalytic subunit beta	PRKACB	P22694-2;P22694-9;P22694-6;P22694-7;P22694-5;P22694;P22694-3;P22694-4;P22694-8	P22694-2;P22694-9;P22694-6;P22694-7;P22694-5;P22694;P22694-3;P22694-4;P22694-8	9	MGLLKEFLAKAKEDFLKKWENPTQNNAGLE;MGLSRKSSDASACSSSEISDSFVKEFLAKA;MGLSRKSSDASACSSSEISVKEFLAKAKED;MGNAATAKKGSEVESVKEFLAKAKEDFLKK	3.10472	1.25108	0.497413	0.29341	0.130727	0.078604	4.52304	1.94784	0.970026	0.544099	0.216906	0.260268	3.78458	1.52639	0.814399	0.494584	0.345961	0.199677	4.04809	1.97297	0.792456	0.469484	0.221239	NaN	4.29849	1.64698	0.815794	0.468362	NaN	NaN	1	0.40296	0.160212	0.0945044	0.042106	0.0253176	1	0.430647	0.214463	0.120295	0.0479557	0.0575426	1	0.403318
cAMP-dependent protein kinase catalytic subunit gamma	PRKACG	P22612	P22612	1	MGNAPAKKDTEQEESVNEFLAKARGDFLYR	3.04423	0.932053	0.398756	0.199641	0.0686672	0.0459791	NaN	NaN	NaN	NaN	NaN	NaN	NaN	NaN	NaN	NaN	NaN	NaN	NaN	NaN	NaN	NaN	NaN	NaN	NaN	NaN	NaN	NaN	NaN	NaN	1	0.30617	0.130987	0.06558	0.0225565	0.0151037	NaN	NaN	NaN	NaN	NaN	NaN	NaN	NaN
Protein arginine N-methyltransferase 1	PRMT1	Q99873;Q99873-2;Q99873-3;Q9NR22;Q9NR22-2	Q99873;Q99873-2;Q99873-3	5	MGMKHSSRCLLLRRKMAENAAESTEVNSPP	1.68609	1.79382	2.3271	1.21429	1.57154	1.39809	NaN	NaN	NaN	NaN	NaN	NaN	NaN	NaN	NaN	NaN	NaN	NaN	NaN	NaN	NaN	NaN	NaN	NaN	1.38864	NaN	NaN	NaN	NaN	NaN	1	1.0639	1.38018	0.72018	0.932062	0.829195	NaN	NaN	NaN	NaN	NaN	NaN	NaN	NaN
Testisin	PRSS21	Q9Y6M0;Q9Y6M0-2;Q9Y6M0-3;Q7RTY9	Q9Y6M0;Q9Y6M0-2;Q9Y6M0-3	4	MGARGALLLALLLARAGLGKPGELGALQAG;MGARGALLLALLLARAGLRKPESQEAAPLS	1.80369	1.21023	1.27491	0.794849	0.785238	NaN	1.50807	NaN	1.01612	0.729341	0.703482	0.615422	1.28464	NaN	NaN	NaN	NaN	NaN	NaN	NaN	NaN	NaN	NaN	NaN	1.38355	1.12013	NaN	NaN	NaN	0.747161	1	0.670975	0.706835	0.44068	0.435351	NaN	1	NaN	0.673787	0.483626	0.466479	0.408087	1	NaN
26S protease regulatory subunit 4	PSMC1	P62191	P62191	1	MGQSQSGGHGPGGGKKDDKDKKKKYEPPVP	1.75892	1.54086	0.923531	0.513189	0.246944	0.0801154	2.3855	1.97375	1.20031	0.713013	0.322497	0.174627	2.20196	1.92478	1.28291	0.686012	0.349101	0.124779	2.11461	2.048	1.24966	0.754546	0.403079	0.126384	2.39051	2.07486	1.23021	0.681942	0.294291	0.106883	1	0.876023	0.525055	0.291763	0.140395	0.045548	1	0.827396	0.503169	0.298895	0.135191	0.0732035	1	0.87412
Prostaglandin F2 receptor negative regulator	PTGFRN	Q9P2B2	Q9P2B2	1	MGRLASRPLLLALLSLALCRGRVVRVPTAT	1.25941	0.977422	1.30654	1.13612	1.03456	1.0913	1.25188	0.941354	1.33593	1.08991	0.896218	1.09293	1.19412	0.915583	1.28936	1.14838	1.075	1.12047	1.29297	1.01558	1.35764	1.15003	1.43012	1.26465	1.26003	0.970214	1.39016	1.09223	0.928936	1.11872	1	0.776092	1.03742	0.902101	0.821465	0.866513	1	0.751953	1.06714	0.870617	0.715899	0.873034	1	0.766746
Inactive tyrosine-protein kinase 7	PTK7	Q13308-6;Q13308;Q13308-2;Q13308-4;Q13308-3;Q13308-5	Q13308-6;Q13308;Q13308-2;Q13308-4;Q13308-3;Q13308-5	6	MGAARGSPARPRRLPLLSVLLLPLLGGTQT;MGSFLSGEKRPSAPTVGSAMEKKEFPTPPG	2.91911	3.1838	1.99187	1.79675	2.26819	1.72545	NaN	NaN	NaN	NaN	NaN	NaN	NaN	NaN	NaN	NaN	NaN	NaN	NaN	NaN	NaN	NaN	NaN	NaN	NaN	NaN	NaN	NaN	NaN	NaN	1	1.09067	0.682356	0.615513	0.777014	0.591086	NaN	NaN	NaN	NaN	NaN	NaN	NaN	NaN
Protein RFT1 homolog	RFT1	Q96AA3	Q96AA3	1	MGSQEVLGHAARLASSGLLLQVLFRLITFV	1.73214	NaN	NaN	2.05191	7.77847	2.01304	NaN	NaN	NaN	NaN	NaN	NaN	NaN	NaN	NaN	NaN	NaN	NaN	NaN	NaN	NaN	NaN	NaN	NaN	NaN	NaN	NaN	NaN	NaN	NaN	1	NaN	NaN	1.18461	4.49066	1.16217	NaN	NaN	NaN	NaN	NaN	NaN	NaN	NaN
Raftlin	RFTN1	Q14699	Q14699	1	MGCGLNKLEKRDEKRPGNIYSTLKRPQVET	1.49278	0.671592	0.106261	0.31345	0.245002	0.85237	NaN	NaN	NaN	NaN	NaN	NaN	NaN	NaN	NaN	NaN	NaN	NaN	NaN	NaN	NaN	NaN	NaN	NaN	NaN	NaN	NaN	NaN	NaN	NaN	1	0.449893	0.0711831	0.209977	0.164124	0.570994	NaN	NaN	NaN	NaN	NaN	NaN	NaN	NaN
RING finger protein 11	RNF11	Q9Y3C5	Q9Y3C5	1	MGNCLKSPTSDDISLLHESQSDRASFGEGT	2.71194	NaN	NaN	0.589553	0.64487	NaN	NaN	NaN	NaN	NaN	NaN	NaN	NaN	NaN	NaN	NaN	NaN	NaN	NaN	NaN	NaN	NaN	NaN	NaN	NaN	NaN	NaN	NaN	NaN	NaN	1	NaN	NaN	0.217392	0.237789	NaN	NaN	NaN	NaN	NaN	NaN	NaN	NaN	NaN
RING finger protein 141	RNF141	Q8WVD5	Q8WVD5	1	MGQQISDQTQLVINKLPEKVAKHVTLVRES	2.7674	0.791014	0.382453	0.275649	NaN	0.656901	3.34158	NaN	NaN	NaN	NaN	NaN	NaN	NaN	NaN	NaN	NaN	NaN	NaN	NaN	NaN	NaN	NaN	NaN	2.57069	NaN	NaN	NaN	NaN	NaN	1	0.285833	0.138199	0.0996058	NaN	0.237371	1	NaN	NaN	NaN	NaN	NaN	NaN	NaN
Protein XRP2	RP2	O75695	O75695	1	MGCFFSKRRKADKESRPENEEERPKQYSWD	2.51496	3.00436	2.40206	1.74496	0.877424	0.251471	3.36247	2.84665	2.76955	2.13033	0.729395	NaN	NaN	NaN	2.97239	1.67224	0.888021	NaN	NaN	3.95179	NaN	NaN	NaN	NaN	2.99724	3.37234	2.54861	1.59276	NaN	NaN	1	1.19459	0.955106	0.69383	0.348881	0.0999899	1	0.846594	0.823663	0.633561	0.216922	NaN	NaN	NaN
60S ribosomal protein L10;60S ribosomal protein L10-like	RPL10;RPL10L	P27635;Q96L21	P27635;Q96L21	2	MGRRPARCYRYCKNKPYPKSRFCRGVPDAK	1.0241	0.946253	0.998901	0.777605	0.728491	1.01744	NaN	NaN	NaN	NaN	NaN	NaN	NaN	NaN	NaN	NaN	NaN	NaN	NaN	NaN	NaN	NaN	NaN	NaN	1.60751	NaN	NaN	NaN	1.06052	1.42963	1	0.923987	0.975397	0.759308	0.71135	0.993499	NaN	NaN	NaN	NaN	NaN	NaN	NaN	NaN
60S ribosomal protein L15	RPL15	P61313	P61313	1	MGAYKYIQELWRKKQSDVMRFLLRVRCWQY	0.427551	0.451508	0.335942	0.273913	0.358051	0.427004	0.511745	0.480169	0.358346	0.281294	0.313844	0.405186	0.944376	0.552914	0.351778	0.270066	0.563	0.460109	0.393345	0.592277	0.52579	0.326659	0.417171	0.294169	0.540921	0.597407	0.387837	0.29685	0.413719	0.4761	1	1.05603	0.785736	0.640654	0.837445	0.998719	1	0.938298	0.700244	0.549677	0.613282	0.791775	1	0.58548
60S ribosomal protein L18	RPL18	Q07020	Q07020	1	MGVDIRHNKDRKVRRKEPKSQDIYLRLLVK	0.540745	0.553526	0.426021	0.429535	0.503829	0.538416	0.625039	0.631194	0.496253	0.492271	0.552883	0.736377	0.982318	0.611172	0.39468	0.350263	0.607238	0.651381	0.498902	0.566476	0.608125	0.473911	0.618927	0.439271	0.677644	0.621581	0.511274	0.476531	0.527343	0.806452	1	1.02364	0.787841	0.794339	0.931731	0.995693	1	1.00985	0.793956	0.787585	0.884558	1.17813	1	0.622173
60S ribosomal protein L27	RPL27	P61353	P61353	1	MGKFMKPGKVVLVLAGRYSGRKAVIVKNID	NaN	0.580855	0.48033	0.452407	0.359699	0.690322	NaN	NaN	NaN	NaN	NaN	NaN	NaN	NaN	NaN	NaN	NaN	NaN	NaN	NaN	NaN	NaN	NaN	NaN	NaN	NaN	NaN	NaN	NaN	NaN	NaN	NaN	NaN	NaN	NaN	NaN	NaN	NaN	NaN	NaN	NaN	NaN	NaN	NaN
60S ribosomal protein L5	RPL5	P46777	P46777	1	MGFVKVVKNKAYFKRYQVKFRRRREGKTDY	1.5707	1.6029	1.251	1.29735	1.11421	1.25734	NaN	NaN	NaN	NaN	NaN	NaN	NaN	NaN	NaN	NaN	NaN	NaN	NaN	NaN	NaN	NaN	NaN	NaN	2.37513	2.13516	1.53214	2.05575	NaN	1.93368	1	1.0205	0.796462	0.825973	0.70937	0.800498	NaN	NaN	NaN	NaN	NaN	NaN	NaN	NaN
60S ribosomal protein L8	RPL8	P62917	P62917	1	MGRVIRGQRKGAGSVFRAHVKHRKGAARLR	0.455332	0.409551	0.308223	0.242242	0.31346	0.303933	NaN	NaN	NaN	0.3081	NaN	0.566733	NaN	0.32457	NaN	NaN	NaN	NaN	NaN	NaN	NaN	NaN	NaN	NaN	NaN	0.517786	NaN	0.310154	NaN	NaN	1	0.899455	0.67692	0.532012	0.688421	0.667497	NaN	NaN	NaN	NaN	NaN	NaN	NaN	NaN
40S ribosomal protein S13	RPS13	P62277	P62277	1	MGRMHAPGKGLSQSALPYRRSVPTWLKLTS	NaN	1.60759	NaN	NaN	0.977135	1.39764	NaN	NaN	NaN	NaN	NaN	NaN	NaN	NaN	NaN	NaN	NaN	NaN	NaN	NaN	NaN	NaN	NaN	NaN	NaN	NaN	NaN	NaN	NaN	NaN	NaN	NaN	NaN	NaN	NaN	NaN	NaN	NaN	NaN	NaN	NaN	NaN	NaN	NaN
40S ribosomal protein S17;40S ribosomal protein S17-like	RPS17;RPS17L	P08708;P0CW22	P08708;P0CW22	2	MGRVRTKTVKKAARVIIEKYYTRLGNDFHT	NaN	1.61538	1.03475	1.26095	1.20378	1.02858	NaN	NaN	NaN	NaN	NaN	NaN	NaN	NaN	NaN	NaN	NaN	NaN	NaN	NaN	NaN	NaN	NaN	NaN	NaN	NaN	NaN	NaN	NaN	NaN	NaN	NaN	NaN	NaN	NaN	NaN	NaN	NaN	NaN	NaN	NaN	NaN	NaN	NaN
40S ribosomal protein S23	RPS23	P62266	P62266	1	MGKCRGLRTARKLRSHRRDQKWHDKQYKKA	0.765638	0.6668	0.653424	0.593613	0.581835	0.718959	NaN	NaN	0.839701	NaN	NaN	NaN	1.16145	NaN	0.707864	NaN	NaN	0.742115	NaN	1.07379	0.907523	NaN	0.876732	0.990001	1.07734	1.08961	0.857412	0.819874	0.687853	1.01033	1	0.870907	0.853437	0.775318	0.759935	0.939032	NaN	NaN	NaN	NaN	NaN	NaN	1	NaN
40S ribosomal protein S8	RPS8	P62241	P62241	1	MGISRDNWHKRRKTGGKRKPYHKKRKYELG	0.558378	0.512269	0.392819	0.310598	0.367175	0.40868	0.603173	0.49776	0.454814	0.289519	0.390885	0.658154	0.948857	0.580923	0.410897	0.351259	0.553403	0.509424	0.4804	0.664628	0.458442	0.413924	NaN	0.421478	0.664717	0.621311	0.472143	0.387807	0.40085	0.546508	1	0.917422	0.7035	0.556249	0.657573	0.731906	1	0.825236	0.754036	0.479994	0.648048	1.09115	1	0.612234
RRP12-like protein	RRP12	Q5JTH9;Q5JTH9-2	Q5JTH9;Q5JTH9-2	2	MGRSGKLPSGVSAKLKRWKKGHSSDSNPAI	1.73626	1.3521	1.04402	0.948047	0.957671	1.21052	NaN	NaN	NaN	NaN	NaN	NaN	NaN	NaN	NaN	NaN	NaN	NaN	NaN	NaN	NaN	NaN	NaN	NaN	NaN	NaN	NaN	NaN	NaN	NaN	1	0.778742	0.601301	0.546028	0.551571	0.6972	NaN	NaN	NaN	NaN	NaN	NaN	NaN	NaN
Sorting and assembly machinery component 50 homolog	SAMM50	Q9Y512	Q9Y512	1	MGTVHARSLEPLPSSGPDFGGLGEEAEFVE	NaN	1.92998	NaN	2.89419	3.9604	1.75812	NaN	NaN	NaN	NaN	NaN	NaN	NaN	NaN	NaN	NaN	NaN	NaN	NaN	NaN	NaN	NaN	NaN	NaN	NaN	NaN	NaN	NaN	NaN	NaN	NaN	NaN	NaN	NaN	NaN	NaN	NaN	NaN	NaN	NaN	NaN	NaN	NaN	NaN
Scavenger receptor class B member 1	SCARB1	Q8WTV0-2;Q8WTV0-4;Q8WTV0;Q8WTV0-3	Q8WTV0-2;Q8WTV0-4;Q8WTV0;Q8WTV0-3	4	MGCSAKARWAAGALGVAGLLCAVLGAVMIV	1.20843	1.05033	0.909752	0.779241	0.720202	1.05167	1.3374	1.0474	0.983671	0.812414	0.700133	1.14082	1.2135	0.644704	1.03672	0.733837	0.806712	1.15331	NaN	1.17521	0.704374	NaN	NaN	NaN	1.2875	1.05791	1.02781	0.72685	0.726691	1.07325	1	0.869171	0.752838	0.644838	0.595981	0.870277	1	0.783158	0.735511	0.607458	0.523503	0.853016	1	0.531274
Lysosome membrane protein 2	SCARB2	Q14108	Q14108	1	MGRCCFYTAGTLSLLLLVTSVTLLVARVFQ	1.67994	1.62565	1.59635	1.41782	1.36748	1.63511	1.57642	1.47798	1.45397	1.17848	1.08039	1.39978	1.47299	1.33535	1.40489	1.18423	1.25323	1.45624	1.41411	1.42288	1.30722	1.21168	1.47506	1.48337	1.48985	1.38514	1.47319	1.20923	1.08461	1.43384	1	0.967682	0.950242	0.843969	0.814009	0.973315	1	0.937555	0.922328	0.747569	0.685347	0.887948	1	0.906552
Protein-associating with the carboxyl-terminal domain of ezrin	SCYL3	Q8IZE3;Q8IZE3-2	Q8IZE3;Q8IZE3-2	2	MGSENSALKSYTLREPPFTLPSGLAVYPAV	2.46111	0.676865	0.552151	NaN	0.32803	0.081367	2.85323	NaN	NaN	NaN	NaN	NaN	NaN	NaN	NaN	NaN	NaN	NaN	NaN	NaN	NaN	NaN	NaN	NaN	NaN	NaN	NaN	NaN	NaN	NaN	1	0.275024	0.22435	NaN	0.133285	0.033061	1	NaN	NaN	NaN	NaN	NaN	NaN	NaN
Protein transport protein Sec61 subunit alpha isoform 1	SEC61A1	P61619;P61619-3;Q9H9S3;Q9H9S3-2	P61619;P61619-3	4	MGIKFLEVIKPFCAVLPEIQKPERKIQFRE	1.519	1.47265	1.60054	1.25175	1.13987	1.49748	0.655308	1.12445	0.577001	NaN	NaN	NaN	NaN	NaN	0.804959	0.508027	1.22531	0.599449	NaN	NaN	NaN	NaN	NaN	NaN	1.63159	1.65095	1.382	1.17618	1.23242	1.46131	1	0.969487	1.05368	0.824066	0.750413	0.985834	1	1.71592	0.880503	NaN	NaN	NaN	NaN	NaN
Septin-9	SEPT9	Q9UHD8;Q9UHD8-5;Q9UHD8-2;Q9UHD8-7;Q9UHD8-3;Q9UHD8-8;Q9UHD8-9;Q9UHD8-4	Q9UHD8;Q9UHD8-5;Q9UHD8-2;Q9UHD8-7;Q9UHD8-3;Q9UHD8-8;Q9UHD8-9;Q9UHD8-4	8	MGSSFWEGLQVAVGLPQGCWPQGLDSGEPA	NaN	1.27	1.59903	0.772082	0.875887	1.28371	NaN	NaN	NaN	NaN	NaN	NaN	NaN	NaN	NaN	NaN	NaN	NaN	NaN	NaN	NaN	NaN	NaN	NaN	NaN	1.3632	1.27559	NaN	NaN	NaN	1	0.361525	0.13469	0.0979417	0.05206	0.0308341	1	NaN	NaN	NaN	NaN	NaN	NaN	NaN
Serine incorporator 1	SERINC1	Q9NRX5	Q9NRX5	1	MGSVLGLCSMASWIPCLCGSAPCLLCRCCP	1.57604	1.05327	0.994728	0.930579	0.834934	0.9176	1.4489	0.974184	1.01097	0.826856	0.675721	1.07541	1.41034	0.985416	0.954016	0.784745	0.780823	1.04469	1.34331	1.06593	0.988631	0.783945	0.889838	1.00545	1.69932	1.18561	0.998502	0.823791	0.735348	1.06703	1	0.668303	0.631155	0.590452	0.529765	0.582217	1	0.672363	0.697751	0.57068	0.466369	0.742225	1	0.698709
Serine incorporator 3	SERINC3	Q13530	Q13530	1	MGAVLGVFSLASWVPCLCSGASCLLCSCCP	1.24117	0.998402	0.798339	0.704722	0.583056	0.591261	1.49519	1.15284	1.03971	0.725426	0.613459	0.970685	1.39788	1.00485	0.881601	0.854701	0.624181	0.859402	1.2166	1.16956	0.813868	0.693722	0.950299	0.903016	1.53624	1.01126	0.926956	0.705119	0.560193	0.786658	1	0.804403	0.643214	0.567787	0.469763	0.476373	1	0.771034	0.695366	0.485172	0.410288	0.649204	1	0.718842
Monocarboxylate transporter 4	SLC16A3	O15427	O15427	1	MGGAVVDEGPTGVKAPDGGWGWAVLFGCFV	1.39587	1.2069	1.15234	1.0238	0.933097	1.09798	1.41685	1.24606	1.13786	1.04261	0.88269	1.09807	1.32151	1.2035	1.07041	0.958773	1.15639	1.09235	1.39332	1.26397	1.08625	1.15523	1.21155	1.28692	1.45887	1.18004	1.12689	0.992851	0.900901	1.14496	1	0.864623	0.825536	0.733453	0.668471	0.786596	1	0.879456	0.803093	0.735865	0.622994	0.775005	1	0.910701
ADP/ATP translocase 3;ADP/ATP translocase 1	SLC25A6;SLC25A4	P12236;P12235	P12236;P12235	2	MGDHAWSFLKDFLAGGVAAAVSKTAVAPIE	1.478	1.33483	1.13033	0.924471	0.874202	0.949848	1.11455	1.05022	0.82176	0.659283	0.603683	0.682082	1.18236	0.964041	0.827404	0.655308	0.632511	0.685119	1.09451	1.03613	0.731904	0.654493	0.734376	0.64973	1.51151	1.133	0.932053	0.716743	0.616713	0.667289	1	0.903131	0.764768	0.625488	0.591477	0.642658	1	0.94228	0.7373	0.591522	0.541636	0.611977	1	0.815357
Zinc transporter 1	SLC30A1	Q9Y6M5	Q9Y6M5	1	MGCWGRNRGRLLCMLALTFMFMVLEVVVSR	1.30605	1.10991	0.954016	1.03673	0.953016	1.22901	1.2678	1.36097	1.18604	2.73045	1.08428	1.45205	1.18391	1.20725	0.84488	1.01425	1.71671	1.29921	1.28984	0.970214	0.979432	1.01657	1.26121	1.42499	1.28936	1.17342	1.11219	0.940291	0.862887	1.18974	1	0.849828	0.730462	0.793794	0.729696	0.94102	1	1.07349	0.935515	2.1537	0.855248	1.14534	1	1.01971
Zinc transporter ZIP1	SLC39A1	Q9NY26	Q9NY26	1	MGPWGEPELLVWRPEAVASEPPVPVGLEVK	NaN	NaN	NaN	1.11193	0.883783	1.01037	NaN	NaN	NaN	NaN	NaN	NaN	NaN	NaN	NaN	NaN	NaN	NaN	NaN	NaN	NaN	NaN	NaN	NaN	NaN	NaN	NaN	NaN	NaN	NaN	NaN	NaN	NaN	NaN	NaN	NaN	NaN	NaN	NaN	NaN	NaN	NaN	NaN	NaN
Zinc transporter ZIP6	SLC39A6	Q13433;Q13433-2	Q13433;Q13433-2	2	MGIQVPLNATEFNYLCPAIINQIDARSCLI	NaN	NaN	1.37811	0.950209	0.942774	1.09131	NaN	NaN	NaN	NaN	NaN	NaN	NaN	NaN	NaN	NaN	NaN	NaN	NaN	NaN	NaN	NaN	NaN	NaN	NaN	1.35254	1.34313	NaN	0.795545	1.21065	NaN	NaN	NaN	NaN	NaN	NaN	NaN	NaN	NaN	NaN	NaN	NaN	NaN	NaN
Choline transporter-like protein 1	SLC44A1	Q8WWI5;Q8WWI5-2;Q8WWI5-3	Q8WWI5;Q8WWI5-2;Q8WWI5-3	3	MGCCSSASSAAQSSKREWKPLEDRSCTDIP	2.55585	1.35163	1.11706	0.890472	0.84246	0.942863	2.55676	1.27621	1.15591	0.981066	0.74162	1.12126	2.33448	1.08421	1.37233	0.921829	0.935716	0.935279	2.09701	1.33542	1.25263	0.950299	1.09937	1.10336	2.64564	1.26685	1.29316	0.949127	0.82203	0.897183	1	0.528837	0.437059	0.348406	0.329621	0.368904	1	0.499151	0.452099	0.383714	0.290062	0.438549	1	0.464433
Choline transporter-like protein 2	SLC44A2	Q8IWA5;Q8IWA5-2;Q8IWA5-3	Q8IWA5;Q8IWA5-2;Q8IWA5-3	3	MGDERPHYYGKHGTPQKYDPTFKGPIYNRG	1.41219	1.3468	1.24406	1.11453	1.13554	1.14119	0.98464	0.769172	0.812744	0.68292	0.61885	0.749232	0.857339	0.803729	0.723956	0.464684	0.653125	0.84717	0.621079	0.72881	1.09836	0.818599	0.86423	0.694541	0.857192	0.709874	0.788644	0.638366	0.587372	0.725637	1	0.953697	0.880944	0.78922	0.804097	0.808098	1	0.781171	0.825423	0.693574	0.628504	0.76092	1	0.93747
High affinity cationic amino acid transporter 1	SLC7A1	P30825	P30825	1	MGCKVLLNIGQQMLRRKVVDCSREETRLSR	1.08899	1.0978	0.863856	0.820816	0.769112	0.853461	NaN	1.64908	1.28881	1.20205	0.918611	1.76832	NaN	NaN	1.02914	1.23554	1.67288	NaN	1.30125	NaN	1.16333	NaN	NaN	NaN	1.27031	0.870853	1.05966	1.19243	0.831739	1.01624	1	1.00809	0.793262	0.753739	0.706261	0.783716	NaN	NaN	NaN	NaN	NaN	NaN	NaN	NaN
Cytospin-B	SPECC1	Q5M775;Q5M775-4;Q5M775-2;Q5M775-3;Q5M775-5;Q9BW85	Q5M775;Q5M775-4;Q5M775-2;Q5M775-3;Q5M775-5	6	MGNHSGRPEDPEPGAFTTTKRTGIPAPREF	3.43383	1.52395	0.734862	0.413565	0.209547	0.170019	2.3843	2.20546	NaN	NaN	NaN	NaN	NaN	NaN	1.0079	NaN	NaN	NaN	NaN	NaN	NaN	NaN	NaN	NaN	4.11607	3.00057	NaN	0.617284	NaN	NaN	1	0.443804	0.214006	0.120438	0.0610242	0.0495129	1	0.924992	NaN	NaN	NaN	NaN	NaN	NaN
Signal peptide peptidase-like 2A	SPPL2A	Q8TCT8	Q8TCT8	1	MGPQRRLSPAGAALLWGFLLQLTAAQEAIL	1.12729	1.43918	1.59635	1.3856	1.244	1.53046	NaN	NaN	NaN	NaN	NaN	NaN	NaN	NaN	NaN	NaN	NaN	NaN	NaN	NaN	NaN	NaN	NaN	NaN	NaN	NaN	NaN	NaN	NaN	NaN	1	1.27667	1.41609	1.22914	1.10353	1.35764	NaN	NaN	NaN	NaN	NaN	NaN	NaN	NaN
Proto-oncogene tyrosine-protein kinase Src	SRC	P12931-2;P12931;P08581-2;Q04912;P08581;Q04912-2;P06239-3;P06239;P42685;Q9H3Y6	P12931-2;P12931	10	MGCGCSSHPEDDWMENIDVCENCHYPIVPL;MGSNKSKPKDASQRRRSLEPAENVHGAGGG	3.11003	2.40154	1.20677	0.694155	0.222504	0.036539	4.15541	2.14615	1.2727	0.582717	NaN	NaN	2.97832	2.28681	1.22507	0.497043	0.326595	NaN	3.27536	2.00554	1.10469	0.564175	0.283118	NaN	3.85728	2.22623	1.51046	0.641437	NaN	NaN	1	0.77219	0.388024	0.223199	0.071544	0.0117488	1	0.516472	0.306276	0.140231	NaN	NaN	1	0.76782
Surfeit locus protein 4	SURF4	O15260;O15260-2	O15260;O15260-2	2	MGQNDLMGTAEDFADQFLRVTKQYLPHVAR	1.60516	1.6078	1.46499	1.27141	1.34356	1.54914	1.46785	1.31919	1.1599	1.13131	1.05385	1.31252	1.44982	1.31204	1.39616	1.14084	1.10978	1.27431	1.34253	1.28657	1.23933	1.22971	1.25434	1.32326	NaN	1.27789	NaN	0.987459	NaN	1.2682	1	1.00164	0.912672	0.792074	0.837026	0.965098	1	0.898726	0.790208	0.770728	0.717958	0.894184	1	0.904968
Small VCP/p97-interacting protein	SVIP	Q8NHG7	Q8NHG7	1	MGLCFPCPGESAPPTPDLEEKRAKLAEAAE	2.05309	0.305913	0.413189	0.248998	NaN	NaN	2.79103	NaN	NaN	NaN	NaN	NaN	NaN	NaN	NaN	NaN	NaN	NaN	NaN	NaN	NaN	NaN	NaN	NaN	2.53299	NaN	NaN	NaN	NaN	NaN	1	0.149001	0.201252	0.121279	NaN	NaN	1	NaN	NaN	NaN	NaN	NaN	NaN	NaN
Tescalcin	TESC	Q96BS2;Q96BS2-2	Q96BS2;Q96BS2-2	2	MGAAHSASEEVRELEGKTGFSSDQIEQLHR	6.25039	5.38416	3.0673	1.77702	0.76599	0.31508	4.32582	3.33979	2.07091	0.936944	0.480423	0.306767	4.18165	2.86656	1.86445	0.939055	0.424412	NaN	3.97852	3.24402	1.81459	1.01284	0.577501	NaN	4.22583	3.19969	2.01906	0.956297	0.405778	0.176072	1	0.861412	0.490737	0.284305	0.122551	0.0504096	1	0.772059	0.478732	0.216593	0.111059	0.0709154	1	0.685509
Transmembrane protein 106B	TMEM106B	Q9NUM4	Q9NUM4	1	MGKSLSHLPLHSSKEDAYDGVTSENMRNGL	2.30208	1.26002	0.559065	0.367094	0.193364	0.166539	5.19832	1.85708	0.896298	NaN	0.339651	NaN	4.32563	1.84475	1.01328	0.60687	NaN	NaN	NaN	NaN	NaN	NaN	NaN	NaN	5.57289	1.74642	0.901957	NaN	NaN	NaN	1	0.547339	0.242852	0.159462	0.0839953	0.0723429	1	0.357246	0.172421	NaN	0.0653386	NaN	1	0.426468
Mitochondrial import receptor subunit TOM40 homolog	TOMM40	O96008;O96008-2	O96008;O96008-2	2	MGNVLAASSPPAGPPPPPAPALVGLPPPPP	1.76001	1.21161	1.32338	1.25343	0.609384	0.805412	NaN	1.61632	2.0816	NaN	1.07436	1.01308	1.69895	NaN	NaN	1.03472	0.811425	NaN	NaN	1.97847	NaN	1.36765	NaN	NaN	NaN	NaN	NaN	NaN	NaN	NaN	1	0.688411	0.751919	0.712174	0.34624	0.457619	NaN	NaN	NaN	NaN	NaN	NaN	1	NaN
Tetraspanin-3	TSPAN3	O60637;O60637-2;O60637-3	O60637;O60637-2;O60637-3	3	MGQCGITSSKTVLVFLNLIFWFVIILLLVF;MGQCGITSSKTVLVFLNLIFWGAAGILCYV	1.35879	1.31572	1.23279	1.11332	1.04883	1.68569	1.66326	1.64531	1.27504	1.02391	1.25772	1.91861	1.35818	1.29431	1.1324	1.21962	1.21899	1.67977	NaN	NaN	NaN	NaN	NaN	NaN	1.60192	1.61663	1.43904	1.27068	1.10088	1.89268	1	0.968304	0.90727	0.819352	0.771889	1.24058	1	0.989207	0.766592	0.615604	0.756178	1.15353	1	0.952977
Thioredoxin reductase 1, cytoplasmic	TXNRD1	Q16881;Q16881-6;Q16881-3;Q16881-4;Q16881-2;Q16881-5	Q16881;Q16881-6;Q16881-3;Q16881-4;Q16881-2;Q16881-5	6	MGCAEGKAVAAAAPTELQTKGKNGDGRRRS	NaN	1.6021	1.48633	1.8457	1.72992	1.68535	1.27543	1.281	1.08732	NaN	1.0083	1.01212	1.045	NaN	1.33088	1.17222	1.05664	NaN	NaN	NaN	NaN	NaN	NaN	NaN	1.48694	1.41281	1.22366	1.17182	0.972763	1.32373	NaN	NaN	NaN	NaN	NaN	NaN	1	1.00437	0.852516	NaN	0.790556	0.793557	1	NaN
Cytochrome b-c1 complex subunit 8	UQCRQ	O14949	O14949	1	MGREFGNLTRMRHVISYSLSPFEQRAYPHV	2.00666	1.88491	2.13799	1.99414	1.8044	1.71503	NaN	1.60821	1.45573	1.51511	1.25033	1.55323	1.65202	1.39503	1.5155	1.45966	1.42464	1.68677	NaN	NaN	NaN	NaN	NaN	NaN	NaN	1.69947	1.48117	1.49111	1.26638	1.62832	1	0.939325	1.06544	0.993758	0.899206	0.854669	NaN	NaN	NaN	NaN	NaN	NaN	1	0.84444
Ubiquitin carboxyl-terminal hydrolase 32	USP32	Q8NFA0	Q8NFA0	1	MGAKESRIGFLSYEEALRRVTDVELKRLKD	2.16338	1.26299	0.360231	0.179614	NaN	0.187294	NaN	NaN	NaN	NaN	NaN	NaN	NaN	NaN	NaN	NaN	NaN	NaN	NaN	NaN	NaN	NaN	NaN	NaN	NaN	NaN	NaN	NaN	NaN	NaN	1	0.583806	0.166513	0.0830247	NaN	0.0865748	NaN	NaN	NaN	NaN	NaN	NaN	NaN	NaN
Vitamin K epoxide reductase complex subunit 1	VKORC1	Q9BQB6;Q9BQB6-2;Q9BQB6-3	Q9BQB6;Q9BQB6-2;Q9BQB6-3	3	MGSTWGSPGWVRLALCLTGLVLSLYALHVK	2.4785	2.09529	1.97703	1.56072	1.72738	1.61436	NaN	NaN	NaN	NaN	NaN	NaN	NaN	NaN	NaN	NaN	NaN	NaN	NaN	NaN	NaN	NaN	NaN	NaN	2.04069	NaN	NaN	NaN	NaN	NaN	1	0.845388	0.797671	0.629704	0.696948	0.651346	NaN	NaN	NaN	NaN	NaN	NaN	NaN	NaN
Tyrosine--tRNA ligase, cytoplasmic	YARS	P54577	P54577	1	MGDAPSPEEKLHLITRNLQEVLGEEKLKEI	1.43575	1.55688	1.90589	1.44515	1.13769	1.40359	NaN	NaN	NaN	NaN	NaN	NaN	NaN	NaN	NaN	NaN	NaN	NaN	NaN	3.46177	NaN	1.00737	NaN	NaN	1.42914	1.29274	1.05849	1.2968	0.957854	1.31082	1	1.08437	1.32745	1.00655	0.792405	0.977599	NaN	NaN	NaN	NaN	NaN	NaN	NaN	NaN
Tyrosine-protein kinase Yes	YES1	P07947	P07947	1	MGCIKSKENKSPAIKYRPENTPEPVSTSVS	2.29416	1.21017	0.58827	0.335638	0.190727	NaN	3.58731	2.163	NaN	NaN	NaN	NaN	NaN	NaN	NaN	0.541419	NaN	NaN	NaN	1.28192	NaN	NaN	NaN	NaN	1.70931	1.27668	NaN	NaN	NaN	NaN	1	0.527501	0.256421	0.146301	0.0831359	NaN	1	0.602959	NaN	NaN	NaN	NaN	NaN	NaN
14-3-3 protein eta	YWHAH	Q04917	Q04917	1	MGDREQLLQRARLAEQAERYDDMASAMKAV	1.6796	1.66714	1.69621	1.74602	1.39782	1.68022	NaN	1.75976	NaN	NaN	NaN	NaN	1.77217	1.71028	NaN	1.13916	NaN	NaN	NaN	NaN	NaN	NaN	NaN	NaN	2.46178	2.05927	2.06437	NaN	2.40159	2.87307	1	0.992581	1.00989	1.03955	0.832233	1.00037	NaN	NaN	NaN	NaN	NaN	NaN	1	0.965076
Probable palmitoyltransferase ZDHHC6	ZDHHC6	Q9H6R6;Q9H6R6-2	Q9H6R6;Q9H6R6-2	2	MGTFCSVIKFENLQELKRLCHWGPIIALGV	1.41832	NaN	NaN	0.589102	0.747328	NaN	NaN	NaN	NaN	NaN	NaN	NaN	NaN	NaN	NaN	NaN	NaN	NaN	NaN	NaN	NaN	NaN	NaN	NaN	NaN	NaN	NaN	NaN	NaN	NaN	1	NaN	NaN	0.415352	0.526911	NaN	NaN	NaN	NaN	NaN	NaN	NaN	NaN	NaN
CAAX prenyl protease 1 homolog	ZMPSTE24	O75844	O75844	1	MGMWASLDALWEMPAEKRIFGAVLLFSWTV	1.60434	1.18471	1.26746	1.13711	1.08037	1.16047	NaN	1.13323	1.05544	1.14172	0.93668	1.31366	NaN	NaN	1.21439	NaN	1.02964	NaN	1.3804	1.21696	1.13194	1.24335	NaN	1.12072	NaN	NaN	0.892061	NaN	NaN	1.04556	1	0.73844	0.79002	0.708774	0.673405	0.723333	NaN	NaN	NaN	NaN	NaN	NaN	NaN	NaN
E3 ubiquitin-protein ligase ZNRF2	ZNRF2	Q8NHG8	Q8NHG8	1	MGAKQSGPAAANGRTRAYSGSDLPSSSSGG	2.89276	0.784375	0.376591	0.274687	0.484004	0.436548	NaN	NaN	NaN	NaN	NaN	NaN	NaN	NaN	NaN	NaN	NaN	NaN	NaN	NaN	NaN	NaN	NaN	NaN	3.27557	NaN	NaN	NaN	NaN	NaN	1	0.271151	0.130184	0.0949567	0.167315	0.15091	NaN	NaN	NaN	NaN	NaN	NaN	NaN	NaN
Zinc finger ZZ-type and EF-hand domain-containing protein 1	ZZEF1	O43149;O43149-3;O43149-2	O43149;O43149-3	3	MGNAPSHSSEDEAAAAGGEGWGPHQDWAAV	2.27144	3.30458	2.62571	1.51681	1.00379	1.01362	NaN	NaN	NaN	NaN	NaN	NaN	NaN	NaN	NaN	NaN	NaN	NaN	NaN	NaN	NaN	NaN	NaN	NaN	NaN	NaN	NaN	1.13309	NaN	NaN	1	1.45484	1.15597	0.667774	0.44192	0.446247	NaN	NaN	NaN	NaN	NaN	NaN	NaN	NaN
[truncated: 106 more columns]

## Sheet: Sheet2
									Mean Ratio L/H						Median Ratio L/H						Standard deviation					Modification site identified with AzRTB reagent				Modification site identified with AzKTB reagent														Chemical proteomics-other groups (Jurkat cells)				razor + unique peptide
Protein names	Gene names	Protein IDs	Majority protein IDs	Proteins	Modification site identified	IC50 (µM)	Error IC50	Slope factor	0	0.08	0.2	0.4	1	5	0	0.08	0.2	0.4	1	5	0.08	0.2	0.4	1	5	Modified peptides (# samples identified in)	PEP	Score	Delta score	Modified peptides (# samples identified in)	PEP_	Score_	Delta score_	Localisation	Biological process	Molecular function	Sequence 30aaa	Myr predictor	myristoylator	Predictors	Known	Palm	GPI	Hang HC	Yao SQ	LFQ ratio (dataset S1)	Cluster	A0	A0.08
N-myristoylated proteins- High confidence
Tyrosine-protein kinase ABL1	ABL1	P00519-2;P00519	P00519-2;P00519	2		0.147	0.2456	1.2552	1	1.18751	0.380307	0.205639	0.30616	0.07134	1	1.18751	0.380307	0.205639	0.30616	0.07134	NaN	NaN	NaN	NaN	NaN									Cytoskeleton; Membrane; Mitochondrion; Nucleus;Cytoplasm	DNA repair; Autophagy; Cell adhesion; DNA damage; Endocytosis;Apoptosis	Tyrosine-protein kinase; Transferase;Kinase	MGQQPGKVLGDQRRPSLPALHFIKGAGKKE	T	N	L	CF		No			8.16984	Cluster 140	2	4
Apoptosis-inducing factor 2	AIFM2	Q9BRQ8;Q9BRQ8-2	Q9BRQ8;Q9BRQ8-2	2		0.1139	0.0545	0.9627	1	0.631474	0.345178	0.189035	0.0864463	0.226934	1	0.623872	0.335099	0.184168	0.0797288	0.151407	0.168876	0.127323	0.071349	0.0492835	0.207035									Cytoplasm, Membrane, Mitochondrion, Mitochondrion outer membrane	Apoptosis, chromosome condensation	Oxidoreductase, DNA binding	MGSQVSVESGALHVVIVGGGFGGIAAASQL	R	H	H	CF		No			189.276	Cluster 132	14	14
A-kinase anchor protein 12	AKAP12	Q02952;Q02952-2;Q02952-3	Q02952;Q02952-2;Q02952-3	3	+	0.2268	0.0204	1.4823	1	0.865476	0.536338	0.287593	0.140292	0.0375239	1	0.864349	0.564907	0.286756	0.137972	0.0381413	0.0998252	0.219585	0.139036	0.0935786	0.0720651	GAGSSTEQR (3)	0.0011457	130.54	130.54	GAGSSTEQR (3)	0.00041027	114.84	114.84	Cytoplasm, Cytoskeleton	G-protein coupled receptor signaling pathway, positive regulation of cAMP biosynthetic process, positive regulation of protein kinase A signaling cascade, protein targeting	Protein kinase A binding	MGAGSSTEQRSPEQPPEGSSTPAEPEPSGG	R	H	H	NN		No			15.7081	Cluster 140	42	39
Ankyrin repeat and IBR domain-containing protein 1	ANKIB1	Q9P2G1	Q9P2G1	1		0.3436	0.0296	2.3042	1	0.942108	0.808239	0.375774	0.124223	NaN	1	0.942108	0.808239	0.375774	0.124223	NaN	NaN	NaN	NaN	NaN	NaN									Unknown	Unknown	Zinc ion binding	MGNTTTKFRKALINGDENLACQIYENNPQL	R	H	H	CF		No			4.92389	Cluster 141	5	7
ADP-ribosylation factor 1	ARF1	P84077	P84077	1	+	0.1457	0.0124	1.2219	1	0.699042	0.380127	0.223177	0.113735	0.0395982	1	0.695707	0.364306	0.207509	0.109445	0.0396062	0.141011	0.169181	0.0851141	0.0654398	0.0409828	GNIFANLFK (3)	0.0005944	81.594	79.644	GNIFANLFK (3)	0.0034708	48.796	48.796	Cytoplasm, Golgi apparatus	ER-Golgi transport, Protein transport	GTP binding, GTPase activity, receptor signaling protein activity	MGNIFANLFKGLFGKKEMRILMVGLDAAGK	T	H	M	NN	++	No	+	+	2500.95	Cluster 140	6	6
ADP-ribosylation factor 3	ARF3	P61204	P61204	1	+	0.1352	0.0111	1.2036	1	0.672721	0.364306	0.207509	0.109445	0.0396062	1	0.672721	0.364306	0.207509	0.109445	0.0396062	NaN	NaN	NaN	NaN	NaN	GNIFGNLLK (3)	0.002068	64.652	60.3525	GNIFGNLLK (3)	0.0015908	59.435	55.834	Cytoplasm, Golgi apparatus	ER-Golgi transport, Protein transport	GTP binding, GTPase activity	MGNIFGNLLKSLIGKKEMRILMVGLDAAGK	T	H	M		+	No			2500.95	Cluster 140	0	1
ADP-ribosylation factor 4	ARF4	P18085	P18085	1	+	0.3012	0.049	1.325	1	0.948851	0.610061	0.395695	0.212096	0.0707455	1	0.953378	0.602281	0.396151	0.222072	0.0682251	0.0487749	0.117508	0.0723675	0.0734934	0.0693661	GLTISSLFSR (3)	0.000510152	79.4045	75.609	GLTISSLFSR (3)	0.00019146	71.615	69.699	Cytoplasm, Golgi apparatus	ER-Golgi transport, Protein transport	GTP binding, GTPase activity	MGLTISSLFSRLFGKKQMRILMVGLDAAGK	R	H	H	CP	+	No	+	+	585.346	Cluster 140	6	6
ADP-ribosylation factor 5	ARF5	P84085	P84085	1	+	0.1529	0.0436	1.2168	1	0.706842	0.404204	0.229676	0.109232	0.0570609	1	0.711526	0.391947	0.223142	0.109534	0.0478486	0.136262	0.137068	0.0779635	0.0790345	0.0108959	GLTVSALFSR (3)	0.00021668	74.944	74.044	GLTVSALFSR (3)	0.0009243	58.676	52.199	Cytoplasm, Golgi apparatus	ER-Golgi transport, Protein transport	GTP binding, GTPase activity	MGLTVSALFSRIFGKKQMRILMVGLDAAGK	R	H	H	CP	+	No	+	+	310.201	Cluster 140	12	12
ADP-ribosylation factor 6	ARF6	P62330	P62330	1		0.1511	0.0126	1.1053	1	0.680883	0.419367	0.241577	0.117619	0.0621923	1	0.659436	0.410831	0.225125	0.110041	0.0439606	0.157171	0.123751	0.0844142	0.0799765	0.0418913									Cell membrane, Cell projection, Endosome, Golgi apparatus, Membrane	Differentiation, ER-Golgi transport, Neurogenesis, Protein transport, Transport	GTP binding, GTPase activity	MGKVLSKIFGNKEMRILMLGLDAAGKTTIL	R	H	H	NN		No			389.488	Cluster 140	7	7
ADP-ribosylation factor-like protein 1	ARL1	P40616	P40616	1		0.0667	0.0051	1.046	1	0.460639	0.224049	0.136418	0.0654503	0.0307915	1	0.450458	0.220694	0.131026	0.0647721	0.0302012	0.241889	0.101764	0.0435924	0.0315518	0.0254486									Golgi apparatus, Membrane	Golgi organization, Golgi vesicle transport, activation of phospholipase D activity, protein localization to Golgi apparatus, retrograde transport, endosome to Golgi, small GTPase mediated signal transduction, toxin metabolic process	GTP binding, GTPase activity, enzyme activator activity, metal ion binding	MGGFFSSIFSSLFGTREMRILILGLDGAGK	R	H	H	CF		No			499.097	Cluster 132	10	9
ADP-ribosylation factor-like protein 5B	ARL5B	Q96KC2;Q9Y689	Q96KC2	2		0.1233	0.0198	1.4013	1	0.675582	0.280041	0.215522	NaN	0.0191945	1	0.675582	0.280041	0.215522	NaN	0.0191945	0.242033	NaN	NaN	NaN	NaN									Intracellular	Small GTPase mediated signal transduction	GTP binding	MGILFTRIWRLFNHQEHKVIIVGLDNAGKT;MGLIFAKLWSLFCNQEHKVIIVGLDNAGKT	N	M	L	NN		No				Cluster 140	5	2
Brain acid soluble protein 1	BASP1	P80723;P80723-2	P80723;P80723-2	2		0.2189	0.0126	1.1992	1	0.792508	0.516955	0.317931	0.158597	0.0368711	1	0.805086	0.506918	0.318869	0.150881	0.0357635	0.0994173	0.143335	0.0953496	0.0823778	0.0725573									Cell membrane, cell projection	Diaphragm development, glomerular visceral epithelial cell differentiation, gonad development, mesenchymal to epithelial transition, metanephric mesenchyme development, negative regulation of transcription, DNA-dependent, positive regulation of heart growth, positive regulation of metanephric ureteric bud development, thorax and anterior abdomen determination	Transcription corepressor activity, transcription regulatory region DNA binding	MGGKLSKKKKGYNVNDEKAKEKDKKAEGAA	R	H	H	N		No			519.176	Cluster 140	21	21
Cyclin-Y;Cyclin-Y-like protein 1	CCNY;CCNYL1	Q8ND76;Q8ND76-2;Q8ND76-3;Q8N7R7;Q8N7R7-2;Q8N7R7-3;Q5T2Q4	Q8ND76;Q8ND76-2;Q8ND76-3;Q8N7R7;Q8N7R7-2;Q8N7R7-3	7		0.7621	0.2072	1.7625	1	1.0987	1.17401	0.743052	0.428225	0.124275	1	1.07682	1.11263	0.740028	0.426183	0.124275	0.307938	0.205598	0.58838	0.316733	0.297684									Cell membrane, nucleus	Cell division; Wnt signaling pathway;Cell cycle	Cyclin-dependent protein serine/threonine kinase regulator activity	MGNILTCCVCPRASPGLHQHQGLVCHCESE;MGNTLTCCVSPNASPKLGRRAGSAELYCAS;MGNTTSCCVSSSPKLRRNAHSRLESYRPDT	R	H	H	NN	-;+++	No				Cluster 141	5	3
Cell division cycle-associated protein 3	CDCA3	Q99618	Q99618	1		0.0935	0.0159	1.0812	1	0.55611	0.292156	0.160116	0.0793334	0.0908594	1	0.55611	0.292156	0.160116	0.0793334	0.0908594	0.0548211	0.0701662	NaN	NaN	NaN									Cytoplasm	Cell division; Mitosis; Ubl conjugation pathway;Cell cycle		MGSAKSVPVTPARPPPHNKHLARVADPRSP	R	H	H			No			35.1765	Cluster 132	4	3
Coiled-coil-helix-coiled-coil-helix domain-containing protein 3, mitochondrial	CHCHD3	Q9NX63	Q9NX63	1	+	0.2725	0.0241	1.5266	1	0.918423	0.612779	0.344698	0.156981	0.0406814	1	0.90844	0.61293	0.355708	0.168781	0.0428481	0.0670472	0.161109	0.126724	0.104973	0.0597116					GGTTSTR (3)	0.00287739	92.487	71.7415	Cytoplasm, Membrane, Mitochondrion, Mitochondrion inner membrane, Nucleus	Transcription regulation, inner mitochondrial membrane organization, mitochondrial fusion	RNA polymerase II transcription regulatory region sequence-specific DNA binding transcription factor activity involved in negative regulation of transcription, phosphatase binding, protein complex scaffold	MGGTTSTRRVTFEADENENITVVKGIRLSE	R	H	H	NN	+	No	+	+	821.726	Cluster 140	11	11
Charged multivesicular body protein 6	CHMP6	Q96FZ7	Q96FZ7	1		0.1014	0.0159	1.1569	1	0.577993	0.312474	0.141453	0.0874682	0.0837429	1	0.570187	0.266898	0.141453	0.0874682	0.0837428	0.211105	0.164694	0.187522	NaN	NaN									Endosome, Membrane	Protein transport	Unknown	MGNLFGRKKQSRVTEQDKAILQLKQQRDKL	R	H	H	NN		No		+	43.5505	Cluster 132	4	5
Calcium-binding protein p22	CHP	Q99653	Q99653	1		0.3608	0.0631	1.7209	1	1.08915	0.752939	0.451593	0.203643	0.0730403	1	1.04476	0.719136	0.43736	0.195905	0.0554931	0.13643	0.158666	0.126079	0.108061	0.0730523									Cell membrane, Cytoplasm, Cytoskeleton, Endoplasmic reticulum, Membrane, Nucleus	Protein transport	Protein kinase inhibitor	MGSRASTLLRDEELEEIKKETGFSHSQITR	R	H	H	CF		No			92.7937	Cluster 141	5	5
Battenin	CLN3	Q13286;Q13286-3;Q13286-2;Q13286-4;Q13286-5	Q13286;Q13286-3;Q13286-2;Q13286-4;Q13286-5	5		0.2305	0.312	0.6916	1	1.00825	0.368339	0.270583	0.285063	0.367616	1	1.00825	0.368339	0.270583	0.285063	0.267616	0.829848	NaN	NaN	NaN	NaN									Endosome, Lysosome, Membrane	Transport of late endosomes and lysosomes	Unfolded protein binding	MGGCAGSRRRFSDSEGEETVPEPRLPLLDH	T	L	L			No			12.5769	Cluster 140	4	3
NADH-cytochrome b5 reductase 3;NADH-cytochrome b5 reductase 3 membrane-bound form;NADH-cytochrome b5 reductase 3 soluble form	CYB5R3	P00387-3;P00387;P00387-2	P00387-3;P00387;P00387-2	3		0.0108	0.0041	0.8327	1	0.162076	0.0762089	0.0414965	0.0264995	0.0266055	1	0.163714	0.0742759	0.0412305	0.0258854	0.0229187	0.375129	0.0399434	0.014972	0.00811499	0.0116683									Cytoplasm, Endoplasmic reticulum, Membrane, Mitochondrion, Mitochondrion outer membrane	Cholesterol, lipid, steroid, sterol biosynthesis and metabolism, blood circulation	Oxidoreductase	MGAQLSTLGHMVLFPVWFLYSLLMKLFQRS	R	H	H	NN	++	No		+	456.538	Cluster 132	18	17
Sphingolipid delta(4)-desaturase DES1	DEGS1	O15121	O15121	1		0.0487	0.009	0.9638	1	0.393807	0.172469	0.140409	0.0464341	0.0403742	1	0.347899	0.170243	0.140409	0.0464341	0.0403742	0.132478	0.0248914	0.0678671	NaN	0.0302888									Endoplasmic reticulum, Membrane, Mitochondrion	Lipid biosynthesis and metabolism	Oxidoreductase	MGSRVSREDFEWVYTDQPHADRRREILAKY	T	H	M	NN		No			99.0027	Cluster 132	4	3
Disrupted in renal carcinoma protein 2	DIRC2	Q96SL1;Q96SL1-2	Q96SL1;Q96SL1-2	2		0.0497	0.0342	0.5663	1	0.473438	0.310584	0.163563	0.131635	0.180347	1	0.473438	0.310584	0.163563	0.131635	0.180347	NaN	NaN	NaN	NaN	NaN									Lysosome, membrane	Electrogenic metabolite transporter.	Transport	MGSRWSSEEERQPLLGPGLGPGLGASWRSR	R	H	H			No			20.0873	Cluster 132	2	1
Dymeclin	DYM	Q7RTS9;Q7RTS9-2	Q7RTS9;Q7RTS9-2	2		0.16	0.0148	1.4294	1	0.756626	0.397849	0.211618	0.10091	0.0465535	1	0.710328	0.396699	0.195	0.10091	0.0465535	0.164999	0.305748	0.177917	NaN	NaN									Cytoplasm, Golgi apparatus	Golgi organisation, bone development	Unknown	MGSNSSRIGDLPKNEYLKKLSGTESISEND	R	H	H	CF		No			12.6789	Cluster 140	9	8
Protein Niban	FAM129A	Q9BZQ8	Q9BZQ8	1	+	0.1597	0.0637	0.8324	1	0.68296	0.424316	0.308333	0.16276	0.138101	1	0.68296	0.424316	0.308333	0.16276	0.138101	0.0179179	0.00588453	0.165539	NaN	NaN	GGSASSQLDEGK (1)	0.013386	25.705	25.56					Cytoplasm	Translation regulation;Stress response	Regulates phosphorylation of a number of proteins involved in translation regulation including EIF2A, EIF4EBP1 and RPS6KB1.	MGGSASSQLDEGKCAYIRGKTEAAIKNFSP	R	H	H			No			23.4659	Cluster 140	7	5
Niban-like protein 1	FAM129B	Q96TA1;Q96TA1-2	Q96TA1;Q96TA1-2	2	+	0.0764	0.0063	1.161	1	0.494526	0.23342	0.12539	0.062868	0.0389683	1	0.495012	0.232939	0.119454	0.0578201	0.0298317	0.227665	0.121298	0.0531483	0.0387203	0.0202456	GDVLSTHLDDAR (3); GDVLSTHLDDARR (3)	6.999e-08	122.45	122.32	GDVLSTHLDDAR (3); GDVLSTHLDDARR (3)	1.8063e-07	122.45	121	Cytoplasm, cell junction	Negative regulation of apoptosis process	phospholipid binding	MGDVLSTHLDDARRQHIAEKTGKILTEFLQ;MGWMGEKTGKILTEFLQFYEDQYGVALFNS	N	H	M			No			195.944	Cluster 132	33	29
Protein FAM49B	FAM49B	Q9NUQ9;Q9H0Q0	Q9NUQ9	2		0.0234	0.0045	0.995	1	0.230852	0.0976413	0.0554588	0.029896	0.0253765	1	0.236063	0.0940023	0.0541766	0.0297532	0.0187325	0.345529	0.0659903	0.0211413	0.0131532	0.015069									Cilium	Unknown	Unknown	MGNLLKVLTCTDLEQGPNFFLDFENAQPTE;MGNLLKVLTREIENYPHFFLDFENAQPTEG	N	M	L	CP	+++	No	+	+	685.676	Cluster 132	19	15
Flotillin-2	FLOT2	Q14254	Q14254	1	+	0.1495	0.1047	0.7423	1	0.72405	0.416609	0.23494	0.15252	0.28294	1	0.713395	0.413002	0.238106	0.122341	0.276852	0.153374	0.121815	0.0879575	0.0779431	0.20762	GNCHTVGPNEALVVSGGCCGSDYK (1)	1.1681e-07	73.546	70.056					Cell membrane, endosome	Cell adhesion	Unknown	MGNCHTVGPNEALVVSGGCCGSDYKQYVFG	N	N	N		+++	No			83.0608	Cluster 140	14	14
Formin-like protein 1	FMNL1	O95466-2;O95466-3;O95466	O95466-2;O95466-3;O95466	3		0.0596	0.0148	0.9116	1	0.458582	0.204699	0.149377	0.0958633	0.0714775	1	0.458582	0.204699	0.149377	0.0958633	0.0714775	0.0229568	0.0186444	0.0414443	NaN	NaN									Cell projection; Cytoplasm; Cytoplasmic vesicle; Membrane;Cell membrane	cortical actin cytoskeleton organization; regulation of cell shape; substrate-dependent cell migration;actin filament severing	Actin filament binding; Rac GTPase binding;GTPase activating protein binding	MGNAAGSAEQPAGPAAPPPKQPAPPKQPMP	T	N	L	NN		No			28.0157	Cluster 132	11	8
Formin-like protein 2	FMNL2	Q96PY5-3;Q96PY5	Q96PY5-3;Q96PY5	2		0.2462	0.085	0.9886	1	0.827158	0.434585	0.472413	0.190741	NaN	1	0.858121	0.434585	0.472413	0.190741	NaN	0.106009	NaN	NaN	NaN	NaN									Cytoplasm	Regulation of cell morphology and cytoskeletal organization	Unknown	MGNAGSMDSQQTDFRAHNVPLKLPMPEPGE	T	H	M	CF		No			8.79367	Cluster 140	3	7
Golgi-associated plant pathogenesis-related protein 1	GLIPR2	Q9H4G4	Q9H4G4	1		0.0415	0.0201	0.7755	1	0.40336	0.188611	0.104902	0.160478	0.0243194	1	0.409732	0.192249	0.104902	0.160478	0.0243194	0.303393	0.0216114	0.0140394	NaN	NaN									Membrane, Golgi apparatus	Unknown	Unknown	MGKSASKQFHNEVLKAHNEYRQKHGVPPLK	R	H	H	N		No			92.2041	Cluster 132	5	3
Guanine nucleotide-binding protein G(i) subunit alpha-1	GNAI1	P63096	P63096	1	+	0.1793	0.0134	1.2843	1	0.757935	0.456132	0.250622	0.121633	0.0470057	1	0.726582	0.453321	0.242198	0.116695	0.0471459	0.117091	0.123669	0.108013	0.0698636	0.0117005	GCTLSAEDK (3)	0.00073368	123.945	107.1	GCTLSAEDK (3)	0.0010145	64.841	64.841	Cell membrane, Cytoplasm, Cytoskeleton, Membrane	Cell cycle, cell division	Transducer, GTP binding, GTPase activity, metal ion binding, G-protein beta/gamma-subunit complex binding, G-protein coupled serotonin receptor binding	MGCTLSAEDKAAVERSKMIDRNLREDGEKA	R	H	H	NN	u, ++	No			102.797	Cluster 140	8	8
Guanine nucleotide-binding protein G(i) subunit alpha-2	GNAI2	P04899;P04899-4;P04899-2;P04899-3	P04899;P04899-4;P04899-2;P04899-3	4	+	0.1492	0.0086	1.2004	1	0.690857	0.405761	0.224056	0.109746	0.0379032	1	0.689298	0.376333	0.224898	0.105709	0.0325348	0.138128	0.13726	0.112132	0.0622664	0.0468777	GCTVSAEDK (3)	0.00081144	109.554	87.897	GCTVSAEDK (3)	0.0010145	64.841	64.841	Cell membrane, Cytoplasm, Cytoskeleton, Membrane	Cell cycle, cell division	Transducer, GTP binding, GTPase activity, metal ion binding, G-protein beta/gamma-subunit complex binding, G-protein coupled serotonin receptor binding	MGCTVSAEDKAAAERSKMIDKNLREDGEKA	R	H	H	NN	++++	No	+		35.4587	Cluster 140	16	16
Guanine nucleotide-binding protein G(k) subunit alpha	GNAI3	P08754;Q5JWF2;Q5JWF2-2;P38405-2;P63092;P38405;P63092-2;P63092-3;A8MTJ3;P19087;P11488	P08754	11	+	0.1653	0.0048	1.2884	1	0.733397	0.429688	0.23417	0.10924	0.0369288	1	0.699657	0.413183	0.232258	0.100556	0.0315671	0.123506	0.132166	0.108886	0.0638336	0.0451922	GCTLSAEDK (3) grouped with GNAI1	0.00073368	123.945	107.1	GCTVSAEDK (3) grouped with GNAI1	0.0010145	64.841	64.841	Cell membrane, Cytoplasm, Cytoskeleton, Membrane	Cell cycle, cell division	Transducer, GTP binding, GTPase activity, metal ion binding, G-protein beta/gamma-subunit complex binding, G-protein coupled serotonin receptor binding	MGAGASAEEKHSRELEKKLKEDAEKDARTV;MGCLGGNSKTTEDQGVDEKERREANKKIEK;MGCLGNSKTEDQRNEEKAQREANKKIEKQL;MGCTLSAEDKAAVERSKMIDRNLREDGEKA;MGLCYSLRPLLFGGPGDDPCAASEPPVEDA;MGSGASAEDKELAKRSKELEKKLQEDADKE;MGSGISSESKESAKRSKELEKKLQEDAERD;MGVRNCLYGNNMSGQRDIPPEIGEQPEQPP	R	H	H	NN	++++	No	+	+	221.472	Cluster 140	9	9
Guanine nucleotide-binding protein G(o) subunit alpha	GNAO1	P09471-2;P09471	P09471-2;P09471	2	+	0.1182	0.0052	1.3082	1	0.630155	0.331465	0.158022	0.0774962	0.0200656	1	0.614911	0.285127	0.158022	0.0774962	0.0200656	0.205637	0.273384	0.215038	NaN	NaN	GCTLSAEER (3)	0.0005939	99.815	92.223	GCTLSAEER (3)	0.0011805	63.283	44.871	neuron projection;heterotrimeric G-protein complex	Adenylate cyclase-modulating G-protein coupled receptor signaling pathway	Transducer	MGCTLSAEERAALERSKAIEKNLKEDGISA	R	H	H	NN	u, +++	No	+		67.5169	Cluster 132	7	4
Golgi reassembly-stacking protein 2	GORASP2	Q9H8Y8;Q9H8Y8-2	Q9H8Y8;Q9H8Y8-2	2	+	0.2483	0.0267	1.3168	1	0.85503	0.568129	0.326526	0.165134	0.06874	1	0.864986	0.535631	0.329685	0.151136	0.0510683	0.0902249	0.188788	0.164374	0.100819	0.0603998	GSSQSVEIPGGGTEGYHVLR (3)	4.4178e-26	162.4	159.32	GSSQSVEIPGGGTEGYHVLR (3)	2.5057e-16	115.15	111.87	Golgi apparatus, Membrane	Organelle organisation	Unknown	MGSSQSVEIPGGGTEGYHVLRVQENSPGHR	R	H	H	CP		No		+	265.355	Cluster 140	10	10
Cytochrome c-type heme lyase	HCCS	P53701	P53701	1	+	0.0628	0.0086	1.0776	1	0.445549	0.203312	0.117751	0.0649839	0.0508891	1	0.440883	0.197325	0.113947	0.0654742	0.0405722	0.251419	0.123944	0.0495956	0.0332828	0.0275897	GLSPSAPAVAVQASNASASPPSGCPMHEGK (3)	5.6994e-15	87.439	83.453	GLSPSAPAVAVQASNASASPPSGCPMHEGK (3)	1.3343e-06	63.901	63.154	Mitochondrion inner membrane	Organ morphogenesis, oxidation-reduction process	Lyase, holocytochrome-c synthase activity	MGLSPSAPAVAVQASNASASPPSGCPMHEG	R	L	M			No			305.915	Cluster 132	17	15
Hippocalcin-like protein 1;Neuron-specific calcium-binding protein hippocalcin	HPCAL1;HPCA	P37235;P84074;P61601	P37235;P84074	3		0.0554	0.0022	1.1457	1	0.397722	0.184812	0.0905365	0.0408391	0.0171855	1	0.405701	0.182004	0.0909002	0.0420135	0.0166983	0.270688	0.100224	0.0468229	0.0254483	0.0143115									Unknown	Inner ear development	Calcium ion binding, actin binding	MGKQNSKLRPEMLQDLRENTEFSELELQEW;MGKQNSKLRPEVLQDLRENTEFTDHELQEW;MGKQNSKLRPEVMQDLLESTDFTEHEIQEW	R	H	H	NN		No			504.249	Cluster 132	14	11
TLD domain-containing protein KIAA1609	KIAA1609	Q6P9B6	Q6P9B6	1		0.0845	0.0063	1.0535	1	0.519437	0.273747	0.174607	NaN	NaN	1	0.519437	0.273747	0.174607	NaN	NaN	NaN	NaN	NaN	NaN	NaN									Unknown	Unknown	Unknown	MGNSRSRVGRSFCSQFLPEEQAEIDQLFDA	T	H	M	CF		No			22.8512	Cluster 132	5	5
Ragulator complex protein LAMTOR1	LAMTOR1	Q6IAA8	Q6IAA8	1	+	0.242	0.0351	1.5438	1	0.927103	0.546917	0.315041	0.145874	0.0699955	1	0.938013	0.545967	0.303982	0.15453	0.0520843	0.0835141	0.236629	0.151762	0.111027	0.0688925	GCCYSSENEDSDQDR (2); GCCYSSENEDSDQDREER (3)	0.00020442	68.0465	67.4555	GCCYSSENEDSDQDREER (3)	1.0029e-12	108.56	108.56	Cell membrane, endosome, Lysosome	Cell growth, cellular protein localisation, cellular response to amino acid stimulus, cholesterol homeostasis, endosome localization, endosome organization, lysosome localization, lysosome organization, positive regulation of MAPK cascade, positive regulation of TOR signaling cascade, regulation of cholesterol efflux, regulation of cholesterol esterification, regulation of cholesterol import, reg…	Unknown	MGCCYSSENEDSDQDREERKLLLDPSSPPT	T	H	M			No	+		215.27	Cluster 140	10	9
Protein lunapark	LNP	Q9C0E8;Q9C0E8-2;Q9C0E8-3	Q9C0E8;Q9C0E8-2;Q9C0E8-3	3		0.191	0.0546	1.1964	1	0.831083	0.435796	0.256196	0.192678	0.135738	1	0.821699	0.412913	0.250749	0.192678	0.135738	0.128508	0.0448793	0.0204873	0.131835	NaN									Cytoplasm	Blood coagulation, embryonic digit morphogenesis, embryonic forelimb morphogenesis, limb development	Developmental protein	MGGLFSRWRTKPSTVEVLESIDKEIQALEE	T	H	M	CF		No			76.4556	Cluster 140	8	5
Leucine-rich repeat-containing protein 57	LRRC57	Q8N9N7	Q8N9N7	1		0.0604	0.0093	1.108	1	0.429242	0.199037	0.105494	0.0486808	0.0615663	1	0.409919	0.207578	0.113103	0.0488948	0.0615663	0.266859	0.149327	0.0530087	0.0129343	0.0160911									Unknown	Unknown	Unknown	MGNSALRAHVETAQKTGVFQLKDRGLTEFP	N	N	N			No			143.794	Cluster 132	8	5
Tyrosine-protein kinase Lyn	LYN	P07948;P07948-2;P08631;P08631-4;P08631-2;P08631-3	P07948;P07948-2	6		0.0916	0.0229	1.0818	1	0.557112	0.280837	0.149628	0.0844365	0.125331	1	0.564391	0.321775	0.153559	0.0864387	0.125331	0.291758	0.226377	0.0995284	0.057592	0.0275008									Cell membrane, Cytoplasm, Golgi apparatus, Membrane, Nucleus	Adaptive immunity, Host-virus interaction, Immunity, Inflammatory response, Innate immunity	Tyrosine-protein kinase	MGCIKSKGKDSLSDDGVDLKTQPVPESQLL;MGCIKSKGKDSLSDDGVDLKTQPVRNTERT;MGCMKSKFLQVGGNTFSKTETSASPHCPVY;MGGRSSCEDPGCPRDEERAPRMGCMKSKFL	R	H	H	NN	u, +	No			79.4717	Cluster 132	7	5
MOSC domain-containing protein 1, mitochondrial	MARC1	Q5VT66-2;Q5VT66;Q5VT66-3	Q5VT66-2;Q5VT66;Q5VT66-3	3	+	0.0457	0.0079	1.0993	1	0.361525	0.13469	0.0979417	0.05206	0.0308341	1	0.361525	0.13469	0.0979417	0.05206	0.0308341	NaN	NaN	NaN	NaN	NaN	GAAGSSALAR (3)	5.3563e-05	143.7	127.95					Mitochondrion; Mitochondrion outer membrane;Membraneï¿½	nitrate metabolic process;detoxification of nitrogen compound	Oxidoreductase	MGAAGSSALARFVLLAQSRPGWLGVAALGL	N	H	M			No			28.9369	Cluster 132	4	3
MOSC domain-containing protein 2, mitochondrial	MARC2	Q969Z3;Q969Z3-2	Q969Z3;Q969Z3-2	2	+	0.0844	0.0111	1.4689	1	0.534993	0.179905	0.120731	0.0647151	NaN	1	0.534993	0.179905	0.120731	0.0647151	NaN	NaN	NaN	NaN	NaN	NaN	GASSSSALAR (3)	4.2662e-05	107.21	94.373	GASSSSALAR (3)	0.00015802	75.387	72.191	Mitochondrion; Mitochondrion outer membrane; Peroxisome;Membraneï¿½	nitrate metabolic process;detoxification of nitrogen compound	Oxidoreductase	MGASSSSALARLGLPARPWPRWLGVAALGL	N	N	N			No			43.3247	Cluster 132	5	3
Myristoylated alanine-rich C-kinase substrate	MARCKS	P29966	P29966	1		0.6119	0.1366	1.5241	1	1.15171	0.961216	0.652173	0.369264	0.107874	1	1.12358	0.954309	0.661246	0.337263	0.112987	0.0526454	0.195354	0.176322	0.143423	0.158792									Cytoplasm, cytoskeleton	energy reserve metabolic process, regulation of insulin secretion, small molecule metabolic process	actin filament binding, calmodulin binding	MGAQFSKTAAKGEAAAERPGEAAVASSPSK	R	H	H	N		No			1603.63	Cluster 141	10	13
MARCKS-related protein	MARCKSL1	P49006	P49006	1		0.2287	0.0147	1.4048	1	0.840072	0.541461	0.302061	0.135878	0.0375479	1	0.845342	0.556642	0.296205	0.137931	0.0360171	0.0737131	0.0940379	0.0840731	0.0794421	0.0516659									Cell membrane, cytoplasm	Controls cell movement by regulating actin cytoskeleton homeostasis and filopodium and lamellipodium formation;Positive regulation of cell proliferation	Unknown	MGSQSSKAPRGDVTAEEAAGASPAKANGQE	R	H	H		+	No	+	+	683.475	Cluster 140	6	7
E3 ubiquitin-protein ligase MGRN1	MGRN1	O60291-2;O60291-3;O60291;O60291-4;Q96PX1;Q96PX1-2	O60291-2;O60291-3;O60291;O60291-4	6		0.5271	0.1383	1.433	1	1.16382	0.825437	0.621545	0.309559	0.128243	1	1.16382	0.825437	0.621545	0.309559	0.128243	NaN	NaN	NaN	NaN	NaN									Cytoplasm; Endosome; Membrane; Nucleus;Cell membrane	Ubl conjugation pathway	Ligase	MGALTSRQHAGVEEVDIPSNSVYRYPPKSG;MGSILSRRIAGVEDIDIQANSAYRYPPKSG	R	H	H	CF		No			15.8044	Cluster 141	3	2
Neuronal calcium sensor 1	NCS1	P62166	P62166	1		0.2162	0.0192	1.3997	1	0.834979	0.51816	0.280936	0.140932	0.0442037	1	0.814874	0.539716	0.293426	0.137951	0.0442037	0.132956	0.153811	0.0603061	0.0162403	NaN									Cell junction, Cell membrane, Cytoplasm, Golgi apparatus, Membrane, Postsynaptic cell membrane, Synapse	phosphatidylinositol-mediated signaling, positive regulation of exocytosis, regulation of neuron projection development	Calcium ion binding, voltage-gated calcium channel activity	MGKSNSKLKPEVVEELTRKTYFTEKEVQQW	R	H	H	NN		No			18.7169	Cluster 140	6	6
NADH dehydrogenase [ubiquinone] 1 alpha subcomplex assembly factor 4	NDUFAF4	Q9P032	Q9P032	1		0.0024	0.0062	0.5612	1	0.120604	0.0510347	0.0599667	0.0510432	0.127435	1	0.120604	0.0510347	0.0599667	0.0510432	0.127435	NaN	NaN	NaN	NaN	NaN									Mitochondrion	mitochondrial respiratory chain complex I assembly	Involved in the assembly of mitochondrial NADH:ubiquinone oxidoreductase complex (complex I).	MGALVIRGIRNFNLENRAEREISKMKPSVA	N	N	N			No			90.6598	Cluster 132	4	4
NADH dehydrogenase [ubiquinone] 1 beta subcomplex subunit 7	NDUFB7	P17568	P17568	1		0.1626	0.0222	1.1286	1	0.691686	0.456488	0.247186	0.101163	0.0922514	1	0.691686	0.456488	0.247186	0.101163	0.0922514	0.0287176	0.00945078	0.0124578	0.00551252	0.0899192									Membrane, Mitochondrion, Mitochondrion inner membrane	Electron transport, Respiratory chain, Transport	NADH dehydrogenase (ubiquinone) activity	MGAHLVRRYLGDASVEPDPLQMPTFPPDYG	N	L	N	CF		No			42.7415	Cluster 140	4	3
Nucleolar protein 3	NOL3	O60936-2;O60936	O60936-2;O60936	2	+	0.0928	0.0105	1.1697	1	0.554663	0.2769	0.141781	0.0804249	0.058353	1	0.550923	0.270674	0.142689	0.0791177	0.046835	0.204682	0.146401	0.0660756	0.0360884	0.0399648	GNAQERPSETIDR (3)	0.00036586	76.262	69.602	GNAQERPSETIDR (2)	5.6121e-05	79.466	59.913	Cytoplasm, nucleus	Negative regulation of apoptosis, mRNA processing, mRNA splicing, response to hypoxia	RNA binding	MGNAQERPSETIDRERKRLVETLQADSGLL	T	L	L			No			248.479	Cluster 132	7	7
Protein-L-isoaspartate O-methyltransferase domain-containing protein 1	PCMTD1	Q96MG8;Q96MG8-2	Q96MG8;Q96MG8-2	2	+	0.0237	0.054	0.7947	1	0.27798	0.155998	0.0800835	0.0667511	NaN	1	0.27798	0.155998	0.0800835	0.0667511	NaN	0.00907191	NaN	NaN	NaN	NaN	GGAVSAGEDNDDLIDNLK (3)	2.9867e-06	84.14	71.658					Cytoplasm	Unknown	protein-L-isoaspartate (D-aspartate) O-methyltransferase activity	MGGAVSAGEDNDDLIDNLKEAQYIRTERVE	R	H	H			No			17.6469	Cluster 132	6	5
Phosphoinositide 3-kinase regulatory subunit 4	PIK3R4	Q99570	Q99570	1		0.4199	0.0956	1.6208	1	1.09683	0.768824	0.563683	0.195419	0.138516	1	0.888946	0.672859	0.576172	0.193977	0.138516	0.389552	0.238875	0.190785	0.291506	0.0392173									Endosome	innate immune response, insulin receptor signaling pathway, phosphatidylinositol biosynthetic process, small molecule metabolic process	Serine/threonine-protein kinase, transferase	MGNQLAGIAPSQILSVESYFSDIHDFEYDK	T	H	M	CF		No			41.708	Cluster 141	28	26
Protein phosphatase 1A	PPM1A	P35813;P35813-2	P35813;P35813-2	2	+	0.3543	0.0581	1.3708	1	0.978211	0.696359	0.438354	0.224494	0.101491	1	0.968463	0.711515	0.455795	0.226564	0.0889274	0.0343676	0.19829	0.153635	0.119691	0.0756762	GAFLDKPK (3)	0.0080073	69.198	69.198	GAFLDKPK (3)	0.015116	63.565	63.565	Nucleus	Wnt receptor signaling pathway, cell cycle arrest, insulin receptor signaling pathway, negative regulation of SMAD protein complex assembly, negative regulation of transcription from RNA polymerase II promoter, negative regulation of transforming growth factor beta receptor signaling pathway, peptidyl-threonine dephosphorylation, positive regulation of I-kappaB kinase/NF-kappaB cascade, positive …	Hydrolase, Protein phosphatase, metal ion binding	MGAFLDKPKMEKHNAQGQGNGLRYGLSSMQ	N	H	M	NN		No			114.718	Cluster 141	13	11
Protein phosphatase 1B	PPM1B	O75688;O75688-2;O75688-4;O75688-5;O75688-3	O75688;O75688-2;O75688-4;O75688-5	5	+	0.3732	0.0848	1.9481	1	1.22578	0.866044	0.468953	0.223477	0.0590247	1	1.14204	0.802444	0.499169	0.223477	0.0590247	0.269416	0.223527	0.0535491	0.016385	NaN	GAFLDKPK (3) grouped with PPM1A	0.0080073	69.198	69.198	GAFLDKPK (3) grouped with PPM1A	0.015116	63.565	63.565	Cytosoplasm	cytokine-mediated signaling pathway, peptidyl-threonine dephosphorylation	Hydrolase, Protein phosphatase, metal ion binding	MGAFLDKPKTEKHNAHGAGNGLRYGLSSMQ	N	M	L	NN		No			40.5255	Cluster 141	8	8
Protein phosphatase 1G	PPM1G	O15355	O15355	1	+	0.2853	0.037	1.4986	1	0.954285	0.618164	0.369273	0.173647	0.0594851	1	0.945604	0.619707	0.36377	0.165617	0.057077	0.0381171	0.18991	0.127865	0.116353	0.0770939	GAYLSQPNTVK (3)	1.11359e-05	106.644	103.689	GAYLSQPNTVK (3)	1.1854e-06	94.692	94.546	Cytoplasm, nucleus	Cell cycle arrest, peptidyl-threonine dephosphorylation	Hydrolase, Protein phosphatase, metal ion binding	MGAYLSQPNTVKCSGDGVGAPRLPLPYGFS	R	M	M	CP	+	No	+	+	475.331	Cluster 140	20	24
Calcineurin subunit B type 1	PPP3R1	P63098;Q96LZ3	P63098	2	+	0.123	0.0102	1.3386	1	0.653118	0.327597	0.170839	0.0735451	0.0516073	1	0.654857	0.325718	0.172242	0.0690382	0.0493591	0.167243	0.165604	0.0873299	0.057281	0.0254387	GNEASYPLEMCSHFDADEIKR (3)	5.0399e-15	115.76	110.14	GNEASYPLEMCSHFDADEIKR (3)	2.3665e-10	91.725	88.384	Cytoplasm	Apoptosis	Calcium ion binding protein, calcium-dependent protein serine/threonine phosphatase activity, calmodulin binding protein	MGNEASYPAEMCSHFDNDEIKRLGRRFKKL;MGNEASYPLEMCSHFDADEIKRLGKRFKKL	R	H	H	NN		No			40.09	Cluster 140	11	10
cAMP-dependent protein kinase catalytic subunit alpha	PRKACA	P17612;P17612-2	P17612;P17612-2	2	+	0.0301	0.0022	0.9782	1	0.278345	0.134122	0.0715157	0.0320774	0.0183209	1	0.275421	0.135615	0.0710417	0.02925	0.015272	0.322547	0.0650355	0.0355027	0.0253964	0.012543	GNAAAAK (3)	0.0013595	94.887	92.925					Cell membrane, Cytoplasm, Membrane, Mitochondrion, Nucleus	Cell proliferation,cell cycle regulation, blood coagulation, transmembrane transport	Serine/threonine-protein kinase, Transferase	MGNAAAAKKGSEQESVKEFLAKAKEDFLKK	R	H	H	N		No		+	738.854	Cluster 132	14	15
cAMP-dependent protein kinase catalytic subunit beta	PRKACB	P22694-2;P22694-9;P22694-6;P22694-7;P22694-5;P22694;P22694-3;P22694-4;P22694-8	P22694-2;P22694-9;P22694-6;P22694-7;P22694-5;P22694;P22694-3;P22694-4;P22694-8	9		0.0572	0.0072	1.0504	1	0.421493	0.195082	0.114084	0.0590319	0.0452069	1	0.403318	0.19576	0.115976	0.0513042	0.0527605	0.266619	0.132717	0.0391206	0.0354037	0.0149636					GNAATAK (2)	0.0024911	85.3115	85.3115	Cell membrane, Cytoplasm, Nucleus	Cell proliferation,cell cycle regulation, differentiation and regulation of microtubule dynamics, chromatin condensation and decondensation, nuclear envelope disassembly and reassembly, as well as regulation of intracellular transport mechanisms and ion flux	Serine/threonine-protein kinase, Transferase	MGLLKEFLAKAKEDFLKKWENPTQNNAGLE;MGLSRKSSDASACSSSEISDSFVKEFLAKA;MGLSRKSSDASACSSSEISVKEFLAKAKED;MGNAATAKKGSEVESVKEFLAKAKEDFLKK	R	H	H			No			201.601	Cluster 132	5	5
5-AMP-activated protein kinase subunit beta-1	PRKAB1	Q9Y478;O43741	Q9Y478	2	+	0.0656	0.0081	3.518	1	0.330763	NaN	NaN	NaN	NaN	1	0.330763	NaN	NaN	NaN	NaN	NaN	NaN	NaN	NaN	NaN	GNTSSER (2)	0.0263335	38.782	38.782					Cytoplasm, Nucleus	Lipid biosynthesis and metabolism, cell cycle arrest, insulin receptor signaling pathway, positive regulation of gene expression, protein terooligomerization, regulation of catalytic activity	Protein kinase activity	MGNTSSERAALERHGGHKTPRRDSSGGTKD;MGNTTSDRVSGERHGAKAARSEGAGGHAPG	N	N	N	NN		No				Cluster -50	4	2
26S protease regulatory subunit 4	PSMC1	P62191	P62191	1	+	0.2363	0.0268	1.4462	1	0.882799	0.543285	0.30886	0.14957	0.0559794	1	0.87412	0.525055	0.298895	0.140395	0.0566669	0.0650936	0.197871	0.131884	0.0981085	0.0617165	GQSQSGGHGPGGGK (3); GQSQSGGHGPGGGKK (2)	2.6888e-05	110.199	110.199	GQSQSGGHGPGGGK (3); GQSQSGGHGPGGGKK (2)	0.00038005	91.1975	91.1975	Cytoplasm, Nucleus, Proteasome	Degradation of ubiquitinated proteins	ATP binding, ATPase activity	MGQSQSGGHGPGGGKKDDKDKKKKYEPPVP	R	H	H	NN	++	No	+	+	1281.69	Cluster 140	25	28
Raftlin	RFTN1	Q14699	Q14699	1		0.042	0.0344	0.7536	1	0.449893	0.0711831	0.209977	0.164124	0.570994	1	0.449893	0.0711831	0.209977	0.164124	0.570994	NaN	NaN	NaN	NaN	NaN									Membrane, cell membrane	Unknown	Unknown	MGCGLNKLEKRDEKRPGNIYSTLKRPQVET	N	H	M	NN	u	No			24.9788	Cluster 141	5	1
RING finger protein 141	RNF141	Q8WVD5	Q8WVD5	1	+	0.0015	0.0049	0.298	1	0.285833	0.138199	0.0996058	NaN	0.237371	1	0.285833	0.138199	0.0996058	NaN	0.237371	NaN	NaN	NaN	NaN	NaN	GQQISDQTQLVINK (3)	3.909e-05	93.494	89.659	GQQISDQTQLVINK (3)	0.00137775	50.2455	45.1415	Unknown	Regulation of transcription, DNA-dependent	DNA binding, Zinc ion binding	MGQQISDQTQLVINKLPEKVAKHVTLVRES	N	H	M			No			28.7724	Cluster 132	4	1
Protein XRP2	RP2	O75695	O75695	1		0.5348	0.0738	1.5861	1	1.05544	0.876363	0.6196	0.282902	0.0999899	1	1.12515	0.85032	0.633561	0.282902	0.0999899	0.184173	0.0694835	0.0821052	0.0933093	NaN									Cell membrane, Cell projection, Cilium, Membrane	Protein transport	GTP binding, GTPase activity, ATP binding, nucleoside diphosphate kinase activity, unfolded protein binding	MGCFFSKRRKADKESRPENEEERPKQYSWD	R	H	H		u	No			31.4175	Cluster 141	7	8
Protein-associating with the carboxyl-terminal domain of ezrin	SCYL3	Q8IZE3;Q8IZE3-2	Q8IZE3;Q8IZE3-2	2		0.0102	0.006	0.4427	1	0.275024	0.22435	NaN	0.133285	0.033061	1	0.275024	0.22435	NaN	0.133285	0.033061	NaN	NaN	NaN	NaN	NaN									Cytoplasm; Golgi apparatus;Cell projection	protein phosphorylation;cell migration	Transferase activity, transferring phosphorus-containing groups;ATP binding	MGSENSALKSYTLREPPFTLPSGLAVYPAV	R	H	H	NN		No				Cluster 140	3	2
Cytospin-B	SPECC1	Q5M775;Q5M775-4;Q5M775-2;Q5M775-3;Q5M775-5;Q9BW85	Q5M775;Q5M775-4;Q5M775-2;Q5M775-3;Q5M775-5	6	+	0.1166	0.0142	1.9404	1	0.699262	0.214006	0.135204	0.0610243	0.0495129	1	0.728989	0.214006	0.135204	0.0610243	0.0495129	0.241967	NaN	0.0208814	NaN	NaN	GNHSGRPEDPEPGAFTTTK (3)	0.00352041	61.4275	61.4275	GNHSGRPEDPEPGAFTTTK (3)	8.168e-08	110.019	108.4	Nucleus	Unknown	Unknown	MGNHSGRPEDPEPGAFTTTKRTGIPAPREF	T	N	L			No			49.1405	Cluster 140	21	16
Proto-oncogene tyrosine-protein kinase Src	SRC	P12931-2;P12931;P08581-2;Q04912;P08581;Q04912-2;P06239-3;P06239;P42685;Q9H3Y6	P12931-2;P12931	10		0.1286	0.0059	1.2744	1	0.649188	0.366898	0.173771	0.0892133	0.0117488	1	0.61231	0.388024	0.166887	0.0864387	0.0117488	0.190404	0.113802	0.0789899	0.0508455	0.0528137									Cell membrane, Cytoplasm, Cytoskeleton, Membrane, Mitochondrion, Mitochondrion inner membrane, Nucleus	Cell adhesion, Cell cycle, Host-virus interaction, Immunity	Transferase, Tyrosine-protein kinase	MGSNKSKPKDASQRRRSLEPAENVHGAGGG	R	H	H	N	+	No			71.6154	Cluster 140	14	15
Tescalcin	TESC	Q96BS2;Q96BS2-2	Q96BS2;Q96BS2-2	2	+	0.1853	0.0158	1.3706	1	0.778308	0.469844	0.241268	0.115256	0.0543302	1	0.772059	0.47779	0.226298	0.111059	0.0504096	0.120762	0.153894	0.101234	0.0664191	0.0470378	GAAHSASEEVR (3)	3.2539e-09	171.62	143.53	GAAHSASEEVR (3)	5.8375e-07	127.25	124.345	Cell membrane, Cell projection, Cytoplasm, Membrane, Nucleus	Protein transport, differentiation	Protein kinase inhibitor	MGAAHSASEEVRELEGKTGFSSDQIEQLHR	R	H	H	CF		No			458.358	Cluster 140	8	9
Transmembrane protein 106B	TMEM106B	Q9NUM4	Q9NUM4	1		0.0475	0.0119	0.8275	1	0.411108	0.202843	0.149879	0.074667	0.0723429	1	0.391857	0.203336	0.149879	0.0746669	0.0723429	0.102057	0.0416067	0.0135522	0.0131923	NaN									Endosome, Lysosome, Membrane	Unknown	Unknown	MGKSLSHLPLHSSKEDAYDGVTSENMRNGL	T	H	M			No			64.7661	Cluster 132	5	3
Tyrosine-protein kinase Yes	YES1	P07947	P07947	1		0.1079	0.0126	1.4403	1	0.625786	0.256421	0.146301	0.0831359	NaN	1	0.602959	0.256421	0.146301	0.0831359	NaN	0.111465	NaN	NaN	NaN	NaN									Cytoplasm; Cytoskeleton; Membrane;Cell membrane	Unknown	Transferase; Tyrosine-protein kinase;Kinase	MGCIKSKENKSPAIKYRPENTPEPVSTSVS	R	H	H	NN	u, ++	No			59.6371	Cluster 132	8	7
E3 ubiquitin-protein ligase ZNRF2	ZNRF2	Q8NHG8	Q8NHG8	1		0.0021	0.0042	0.3341	1	0.271151	0.130184	0.0949567	0.167315	0.15091	1	0.271151	0.130184	0.0949567	0.167315	0.15091	NaN	NaN	NaN	NaN	NaN									Cell junction, Cell membrane, Endosome, Lysosome, Membrane, Synapse	Protein ubiquitination	Ligase	MGAKQSGPAAANGRTRAYSGSDLPSSSSGG	R	M	M	NN		No			57.1268	Cluster 132	2	2
N-myristoylated proteins- Low confidence (low number of razor+unique peptides)
ADP-ribosylation factor-like protein 2	ARL2	P36404	P36404	1		0.1476	0.0081	1.0636	1	0.651307	0.420293	0.271203	0.0974377	NaN	1	0.651307	0.420293	0.271203	0.0974377	NaN	NaN	NaN	NaN	NaN	NaN									Centrosome, lateral plasma membrane, mitochondrial intermembrane space, nucleus	cell cycle, centrosome organization, maintenance of protein location in nucleus, negative regulation of GTPase activity, positive regulation of cell-substrate adhesion, positive regulation of microtubule polymerization, small GTPase mediated signal transduction, tight junction assembly, tubulin complex assembly	GDP binding, GTP binding, GTPase activity, GTPase inhibitor activity	MGLLTILKKMKQKERELRLLMLGLDNAGKT	N	N	N			No			21.5866	Cluster 145	2	1
Transmembrane protein C9orf123	C9orf123	Q96GE9;Q96GE9-2	Q96GE9;Q96GE9-2	2		0.0024	0.0039	0.5852	1	0.069772	NaN	NaN	0.158648	NaN	1	0.069772	NaN	NaN	0.158648	NaN	NaN	NaN	NaN	NaN	NaN									Membrane	Unknown	Unknown	MGSRLSQPFESYITAPPGTAAAPAKPAPPA	R	H	H			No				Cluster -21	3	1
DDB1- and CUL4-associated factor 11	DCAF11	Q8TEB1;Q8TEB1-2	Q8TEB1;Q8TEB1-2	2		0.014	0.0015	0.838	1	0.188065	NaN	NaN	0.028696	NaN	1	0.188065	NaN	NaN	0.028696	NaN	NaN	NaN	NaN	NaN	NaN									Cul4-RING ubiquitin ligase complex	Ubl conjugation pathway	Unknown	MGSRNSSSAGSGSGDPSEGLPRRGAGLRRS	R	H	H			No				Cluster 132	1	1
cAMP-dependent protein kinase catalytic subunit gamma	PRKACG	P22612	P22612	1		0.0392	0.002	1.1497	1	0.30617	0.130987	0.06558	0.0225565	0.0151037	1	0.30617	0.130987	0.06558	0.0225565	0.0151037	NaN	NaN	NaN	NaN	NaN									Cytosol	Activation of phospholipase C activity, activation of protein kinase A activity, blood coagulation, cellular response to glucagon stimulus, energy reserve metabolic process, epidermal growth factor receptor signaling pathway, fibroblast growth factor receptor signaling pathway, gluconeogenesis, innate immune response, intracellular protein kinase cascade, male gonad development, neurotrophin TRK …	Kinase, Serine/threonine-protein kinase, Transferase	MGNAPAKKDTEQEESVNEFLAKARGDFLYR	R	H	H			No			24.1848	Cluster 145	4	2
RING finger protein 11	RNF11	Q9Y3C5	Q9Y3C5	1		0.0523	0.1035	0.5346	1	NaN	NaN	0.217392	0.237789	NaN	1	NaN	NaN	0.217392	0.237789	NaN	NaN	NaN	NaN	NaN	NaN									Early endosome, nucleus, recycling endosome, ubiquitin ligase complex	Protein ubiquitination involved in ubiquitin-dependent protein catabolic process	Unknown	MGNCLKSPTSDDISLLHESQSDRASFGEGT	N	M	L	CF		No			6.62961	Cluster 145	2	1
Small VCP/p97-interacting protein	SVIP	Q8NHG7	Q8NHG7	1		0.008	0.0024	0.3152	1	0.149001	0.201252	0.121279	NaN	NaN	1	0.149001	0.201252	0.121279	NaN	NaN	NaN	NaN	NaN	NaN	NaN									Cell membrane, Endoplasmic reticulum, Golgi apparatus, Membrane	Unknown	Unknown	MGLCFPCPGESAPPTPDLEEKRAKLAEAAE	N	N	N			No			6.62961	Cluster 145	2	1
Ubiquitin carboxyl-terminal hydrolase 32	USP32	Q8NFA0	Q8NFA0	1		0.0938	0.0134	1.9592	1	0.583806	0.166513	0.0830247	NaN	0.0865748	1	0.583806	0.166513	0.0830247	NaN	0.0865748	NaN	NaN	NaN	NaN	NaN									Golgi apparatus, membrane	Ubl conjugation pathway	Hydrolase, calcium ion binding, cysteine-type peptidase activity, ubiquitin thiolesterase activity	MGAKESRIGFLSYEEALRRVTDVELKRLKD	N	H	M			No			4.29377	Cluster 132	2	1
N-myristoylated proteins- Low confidence (ambiguous dose response , ratios do not drop below 0.3))
Abelson tyrosine-protein kinase 2	ABL2	P42684;P42684-6;P42684-5;P42684-7;P42684-8;P42684-3;P42684-2;P42684-10;P42684-4;P42684-9	P42684;P42684-6;P42684-5;P42684-7;P42684-8;P42684-3;P42684-2;P42684-10;P42684-4;P42684-9	10		0.0278	0.0608	0.3043	1	0.354187	NaN	0.397384	NaN	NaN	1	0.354187	NaN	0.397384	NaN	NaN	NaN	NaN	NaN	NaN	NaN									Cytoskeleton;Cytoplasm	Cell adhesion	Tyrosine-protein kinase; Transferase;Kinase	MGQQVGRVGEAPGLQQPQPRGIRGSSAARP	T	M	M			No			13.7142	Cluster 132	3	2
DCN1-like protein 3	DCUN1D3	Q8IWE4	Q8IWE4	1		N/A	N/A	N/A	1	1.1065	1.00168	0.848288	0.514837	NaN	1	1.1065	1.00168	0.848288	0.514837	NaN	NaN	NaN	NaN	NaN	NaN									Perinuclear region of cytoplasm	Negative regulation of cell growth, positive regulation of apoptotic process, response to UV-C response to gamma radiation	Unknown	MGQCVTKCKNPSSTLGSKNGDREPSNKSHS	R	M	M		+	No				Cluster 141	3	2
Probable ATP-dependent RNA helicase DDX46	DDX46	Q7L014	Q7L014	1		N/A	N/A	N/A	1	0.991189	0.819958	0.724811	0.571001	0.597996	1	0.876972	0.779011	0.641722	0.596148	0.579224	0.360395	0.231108	0.21865	0.0725634	0.0704509									Nucleus	mRNA processing, mRNA splicing	ATP binding, RNA binding, ATP-dependant halicase activity	MGRESRHYRKRSASRGRSGSRSRSRSPSDK	N	N	N			No					4	3
F-box only protein 17	FBXO17	Q96EF6	Q96EF6	1		0.993	0.1073	1.2114	1	0.386466	0.355241	NaN	NaN	NaN	1	0.386466	0.355241	NaN	NaN	NaN	NaN	NaN	NaN	NaN	NaN									SCF ubiquitin ligase complex	Ubl conjugation pathway	glycoprotein binding	MGARLSRRRLPADPSLALDALPPELLVQVL	T	H	M			No				Cluster 132	2	2
Formin-like protein 3	FMNL3	Q8IVF7;Q8IVF7-3;Q8IVF7-2	Q8IVF7;Q8IVF7-3;Q8IVF7-2	3		N/A	N/A	N/A	1	0.811676	NaN	NaN	NaN	NaN	1	0.811676	NaN	NaN	NaN	NaN	0.145044	NaN	NaN	NaN	NaN									Cytoplasm	Actin cytoskeleton organization, cell migration, cytoskeleton organization, regulation of cell shape	GTPase activating protein binding	MGNLESAEGVPGEPPSVPLLLPPGKMPMPE	T	M	M	CF		No				Cluster 140	1	0
Guanine nucleotide-binding protein G(I)/G(S)/G(T) subunit beta-3	GNB3	P16520	P62873	2		N/A	N/A	N/A	1	0.710466	0.662046	0.344656	0.366753	0.318115	1	0.693751	0.662046	0.344656	0.366753	0.318115	0.144884	NaN	0.0384717	0.0404613	0.0334654									Cell body, neuron projection, plasma membrane	G-protein coupled receptor signaling pathway, cellular response to glucagon stimulus, energy reserve metabolic process, regulation of blood pressure, synaptic transmission	GTPase activity, signal transducer activity	MGEMEQLRQEAEQLKKQIADARKACADVTL	N	N	N		-	No				Cluster 138	2	3
Golgi reassembly-stacking protein 1	GORASP1	Q9BQQ3;Q9BQQ3-2;Q9BQQ3-3	Q9BQQ3;Q9BQQ3-2;Q9BQQ3-3	3		N/A	N/A	N/A	1	0.122302	NaN	NaN	0.508915	NaN	1	0.122302	NaN	NaN	0.508915	NaN	NaN	NaN	NaN	NaN	NaN									Golgi membrane	M phase of mitotic cell cycle, mitotic prophase, protein transport	Unknown	MGLGVSAEQPAGGAEGFHLHGVQENSPAQQ	R	H	H	CF		No			10.8146	Cluster 132	3	1
L-lactate dehydrogenase A chain	LDHA	P00338-3;P00338;P00338-4;P00338-2;P00338-5;Q6ZMR3;P07864	P00338-3;P00338;P00338-4;P00338-2;P00338-5	7		N/A	N/A	N/A	1	0.927928	0.767152	0.591719	0.541695	0.550197	1	0.902465	0.791897	0.575255	0.546786	0.539385	0.0432872	0.122085	0.104042	0.0696378	0.0554536									Cytoplasm	Glycolysis	Oxidoreductase	MGEPSGGYTYTQTSIFLFHAKIPFGSKSNM	N	N	N		++	No					19	19
Mitochondrial peptide methionine sulfoxide reductase	MSRA	Q9UJ68;Q9UJ68-5;Q9UJ68-4;Q9UJ68-3;Q9UJ68-2	Q9UJ68;Q9UJ68-5;Q9UJ68-4;Q9UJ68-3;Q9UJ68-2	5	+	N/A	N/A	N/A	1	1.47759	1.13469	0.731241	NaN	NaN	1	1.47759	1.13469	0.731241	NaN	NaN	NaN	NaN	NaN	NaN	NaN	GNSASNIVSPQEALPGR (3)	0.0014172	49.559	45.121					Cytoplasm, Membrane, Mitochondrion, Nucleus	Cellular protein modification process, methionine metabolic process, response to oxidative stress	Peptide-methionine (S)-S-oxide reductase activity	MGNSASNIVSPQEALPGRKEQTPVAAKHHV	R	H	H	NN		No				Cluster 135	2	3
Monofunctional C1-tetrahydrofolate synthase, mitochondrial	MTHFD1L	Q6UB35;Q6UB35-2	Q6UB35	2		N/A	N/A	N/A	1	0.763969	NaN	NaN	NaN	NaN	1	0.763969	NaN	NaN	NaN	NaN	NaN	NaN	NaN	NaN	NaN									Unknown	Folic acid-containing compound biosynthetic process	ATP binding, formate-tetrahydrofolate ligase activity, methylenetetrahydrofolate dehydrogenase (NADP+) activity	MGTRLPLVLRQLRRPPQPPGPPRRLRVPCR	N	N	N			No				Cluster 138	0	4
Opioid growth factor receptor-like protein 1	OGFRL1	Q5TC84	Q5TC84	1	+	N/A	N/A	N/A	1	0.539334	0.744081	0.629975	NaN	NaN	1	0.539334	0.744081	0.629975	NaN	NaN	0.380606	NaN	NaN	NaN	NaN	GNLLGGVSFR (3)	0.0068269	40.589	32.32					Membrane	Unknown	Receptor protein	MGNLLGGVSFREPTTVEDCDSTWQTDSEPE	N	M	L			No			12.003	Cluster 138	8	4
Platelet-activating factor acetylhydrolase 2, cytoplasmic	PAFAH2	Q99487	Q99487	1		N/A	N/A	N/A	1	0.602913	0.314427	NaN	NaN	0.389022	1	0.602913	0.314427	NaN	NaN	0.389022	NaN	NaN	NaN	NaN	NaN									Cytoplasm	Lipid catabolic process, lipid metabolic process, negative regulation of apoptotic process	1-alkyl-2-acetylglycerophosphocholine esterase activity, phospholipid binding	MGVNQSVGFPPVTGPHLVGCGDVMEGQNLQ	N	N	N		-	No			10.6014	Cluster 138	3	3
Testisin	PRSS21	Q9Y6M0;Q9Y6M0-2;Q9Y6M0-3;Q7RTY9	Q9Y6M0;Q9Y6M0-2;Q9Y6M0-3	4		N/A	N/A	N/A	1	0.740293	0.690311	0.462153	0.450915	0.47406	1	0.740293	0.690311	0.462153	0.450915	0.47406	0.09803	0.0233687	0.0303674	0.0220107	0.0933									Cytoplasm, plasma membrane	Proteolysis	Serine-type peptidase activity	MGARGALLLALLLARAGLGKPGELGALQAG;MGARGALLLALLLARAGLRKPESQEAAPLS	N	N	N			Potential			9.33138	Cluster 138	3	1
Inactive tyrosine-protein kinase 7	PTK7	Q13308-6;Q13308;Q13308-2;Q13308-4;Q13308-3;Q13308-5	Q13308-6;Q13308;Q13308-2;Q13308-4;Q13308-3;Q13308-5	6		N/A	N/A	N/A	1	1.09068	0.682356	0.615513	0.777014	0.591086	1	1.09068	0.682356	0.615513	0.777014	0.591086	NaN	NaN	NaN	NaN	NaN									Cell-cell junction, integral to plasma membrane	Cell adhesion, Wnt signaling pathway	Receptor protein	MGAARGSPARPRRLPLLSVLLLPLLGGTQT;MGSFLSGEKRPSAPTVGSAMEKKEFPTPPG	N	N	N		+	No					4	4
Serine incorporator 3	SERINC3	Q13530	Q13530	1		N/A	N/A	N/A	1	0.782776	0.648322	0.538718	0.494466	0.598936	1	0.771034	0.643214	0.567787	0.44652	0.61479	0.129502	0.146159	0.0871346	0.0769558	0.120655									Cell membrane	Induction of apoptosis	Unknown	MGAVLGVFSLASWVPCLCSGASCLLCSCCP	N	N	N			No			19.1799	Cluster 138	3	5
ADP/ATP translocase 3;ADP/ATP translocase 1	SLC25A6;SLC25A4	P12236;P12235	P12236;P12235	2		N/A	N/A	N/A	1	0.871402	0.69744	0.568683	0.549409	0.573837	1	0.903131	0.699793	0.591522	0.541636	0.593626	0.0999745	0.121773	0.0739756	0.076364	0.089415									Membrane	Apoptosis, host virus interaction, transport	ATP: ADP antiporter activity	MGDHAWSFLKDFLAGGVAAAVSKTAVAPIE	N	N	N		+;++	No			7.82777		10	10
Choline transporter-like protein 1	SLC44A1	Q8WWI5;Q8WWI5-2;Q8WWI5-3	Q8WWI5;Q8WWI5-2;Q8WWI5-3	3	+	N/A	N/A	N/A	1	0.521617	0.512628	0.387783	0.371095	0.414673	1	0.499151	0.488788	0.383714	0.329621	0.400636	0.228105	0.0876256	0.102735	0.0680843	0.0717262	GCCSSASSAAQSSK (3)	0.0052975	40.237	29.182					Cell membrane, membrane, mitochondrion	Phosphatidylcholine biosynthetic process	Choline transmembrane transporter activity	MGCCSSASSAAQSSKREWKPLEDRSCTDIP	R	M	M		+	No			94.386	Cluster 138	8	10
Mitochondrial import receptor subunit TOM40 homolog	TOMM40	O96008;O96008-2	O96008;O96008-2	2		N/A	N/A	N/A	1	0.688411	0.751919	0.660607	0.411922	0.457619	1	0.688411	0.751919	0.660607	0.411922	0.457619	NaN	NaN	0.0729276	0.0928888	NaN									Integral to mitochondrial outer membrane, mitochondrial outer membrane translocase complex, pore complex	Cellular protein metabolic process, ion transport, protein targeting to mitochondrion	Porin activity, protein transmembrane transporter activity	MGNVLAASSPPAGPPPPPAPALVGLPPPPP	T	L	L		+	No				Cluster 138	3	4
Probable palmitoyltransferase ZDHHC6	ZDHHC6	Q9H6R6;Q9H6R6-2	Q9H6R6;Q9H6R6-2	2		0.4654	0.5509	0.6482	1	NaN	NaN	0.415352	0.526911	NaN	1	NaN	NaN	0.415352	0.526911	NaN	0.122684	0.0301714	0.00404667	NaN	NaN									Endoplasmic reticulum membrane, integral to membrane		Transferase activity, transferring acyl groups, zinc ion binding	MGTFCSVIKFENLQELKRLCHWGPIIALGV	N	H	M		+	No				Cluster 140	1	1
Zinc finger ZZ-type and EF-hand domain-containing protein 1	ZZEF1	O43149;O43149-3;O43149-2	O43149;O43149-3	3		N/A	N/A	N/A	1	1.45484	1.15597	0.667774	0.44192	0.446248	1	1.45484	1.15597	0.667774	0.44192	0.446247	NaN	NaN	NaN	NaN	NaN									Unknown	Unknown	Calcium and Zinc ion binding	MGNAPSHSSEDEAAAAGGEGWGPHQDWAAV	R	H	H	CF		No				Cluster 135	7	13
N-myristoylated proteins (YnMyr-modified peptide detected)
Loss of heterozygosity 12 chromosomal region 1 protein	LOH12CR1	Q969J3	Q969J3	1	+	N/A	N/A	N/A	N/A	N/A	N/A	N/A	N/A	N/A	N/A	N/A	N/A	N/A	N/A	N/A	N/A	N/A	N/A	N/A	N/A	GSEQSSEAESRPNDLNSSVTPSPAK (2)	3.59255e-49	183.545	175.41	GSEQSSEAESRPNDLNSSVTPSPAK (3)	4.3105e-08	79.445	79.445	Unknown	Unknown	Unknown	MGSEQSSEAESRPNDLNSSVTPSPAKHRAK	R	H	H
Transforming acidic coiled-coil-containing protein 1	TACC1	E5RFM9	E5RFM9	1	+	N/A	N/A	N/A	N/A	N/A	N/A	N/A	N/A	N/A	N/A	N/A	N/A	N/A	N/A	N/A	N/A	N/A	N/A	N/A	N/A	GGSHSQTPR (2)	0.0143165	83.718	83.718	GGSHSQTPR (3)	0.0010283	64.711	64.711	Cytoplasm; intermediate filament cytoskeleton; microtubule cytoskeleton	Unknown	Unknown	MGGSHSQTPRGREPAGERHPRPTETASDSE	R	H	H
Transmembrane protein 106C	TMEM106C	Q9BVX2;Q9BVX2-2;F8W098;F8VVN7;F8VWX5;F8W120;C9JUY7;F8W001	Q9BVX2	8	+	N/A	N/A	N/A	N/A	N/A	N/A	N/A	N/A	N/A	N/A	N/A	N/A	N/A	N/A	N/A	N/A	N/A	N/A	N/A	N/A	GSQHSAAAR (2)	0.00826455	41.4775	41.4775	GSQHSAAAR (1)	0.0048627	43.512	43.512	Endoplasmic reticulum; membrane	Unknown	Unknown	MGSQHSAAARPSSCRRKQEDDRDGLLAERE	R	H	H
Mitochondrial import receptor subunit TOM40B	TOMM40L	Q969M1;B7Z4U0	Q969M1	2	+	N/A	N/A	N/A	N/A	N/A	N/A	N/A	N/A	N/A	N/A	N/A	N/A	N/A	N/A	N/A	N/A	N/A	N/A	N/A	N/A	GNTLGLAPMGTLPR (2)	0.000434745	64.2895	60.4525	GNTLGLAPMGTLPR (2)	0.00055932	59.607	54.74	Mitochondrial outer membrane; pore complex ; protein complex	Ion transport; protein transport	Porin activity	MGNTLGLAPMGTLPRRSPRREEPLPNPGSF	T	M	M
Not N-myristoylated-High confidence
Annexin A2;Putative annexin A2-like protein	ANXA2;ANXA2P2	P07355-2;P07355;A6NMY6	P07355-2;P07355;A6NMY6	3		N/A	N/A	N/A	1	0.932773	0.933239	0.841432	0.83526	0.898901	1	0.926418	0.971264	0.849186	0.810847	0.885146	0.0373533	0.052349	0.0648145	0.0673926	0.109284												MGRQLAGCGDAGKKASFKMSTVHEILCKLS	N	N	N		+	No					21	21
Sodium/potassium-transporting ATPase subunit alpha-1	ATP1A1	P05023;P05023-3;P05023-2;P50993;P13637;Q13733;P54707-2;P54707;P20648	P05023;P05023-3;P05023-2	9		N/A	N/A	N/A	1	0.862979	0.79299	0.764369	0.714174	0.776501	1	0.824527	0.818345	0.747591	0.680277	0.738374	0.0956778	0.157442	0.0549012	0.120084	0.134247												MGDKKDDKDSPKKNKGKERRDLDDLKKEVA;MGKAENYELYSVELGPGPGGDMAAKMSKKK;MGKGVGRDKYEPAAVSEQGDKKGKKGKKDR;MGLWGKKGTVAPHDQSPRRRPKKGLIKKKM;MGRGAGREYSPAATTAENGGGKKKQKEKEL	N	N	N		++	No					8	14
B-cell receptor-associated protein 31	BCAP31	P51572-2;P51572	P51572-2;P51572	2		N/A	N/A	N/A	1	1.09489	1.42797	0.950148	0.929957	1.04689	1	1.09489	1.42797	0.950148	0.929957	1.04689	NaN	NaN	NaN	NaN	NaN												MGAEASSSWCPGTALPEERLSVKRASEISG	R	H	H			No			7.82576		3	3
Caveolin-2	CAV2	P51636;P51636-2;P51636-3	P51636;P51636-2	3		N/A	N/A	N/A	1	0.855289	0.902263	0.724735	0.670748	0.661892	1	0.855289	0.902263	0.724735	0.670748	0.661892	NaN	0.219408	0.139468	0.169653	0.123881												MGLETEKADVQLFMDDDSYSHHSGLEYADP	N	N	N		+	No					3	3
CD151 antigen	CD151	P48509	P48509	1		N/A	N/A	N/A	1	0.888234	0.886735	0.716606	0.625196	0.749551	1	0.881824	0.879309	0.711864	0.606186	0.748755	0.0412383	0.0213823	0.0435222	0.059685	0.0619028												MGEFNEKKTTCGTVCLKYLLFTYNCCFWLA	N	N	N		+	No			117.269		3	6
CD59 glycoprotein	CD59	P13987	P13987	1		N/A	N/A	N/A	1	0.769271	0.6962	0.672072	0.634852	0.753136	1	0.739256	0.706528	0.663318	0.651518	0.723764	0.131256	0.0541575	0.0549883	0.053218	0.139343												MGIQGGSVLFGLLLVLAVFCHSGHSLQCYN	N	N	N			Yes			114.865		4	4
CD81 antigen	CD81	P60033	P60033	1		N/A	N/A	N/A	1	0.79695	0.973868	0.848989	0.781053	0.872706	1	0.83465	0.967132	0.896933	0.744435	0.868275	0.119513	0.11667	0.104923	0.0989016	0.106274												MGVEGCTKCIKYLLFVFNFVFWLAGGVILG	N	N	N	CP	+++	No	+		151.791		4	5
CD82 antigen	CD82	P27701	P27701	1		N/A	N/A	N/A	1	0.785177	0.940637	0.725708	0.673672	0.724106	1	0.785177	0.940637	0.725708	0.673672	0.724106	NaN	NaN	NaN	NaN	NaN												MGSACIKVTKYFLFLFNLIFFILGAVILGF	N	N	N	CP	+	No	+				3	2
CD97 antigen;CD97 antigen subunit alpha;CD97 antigen subunit beta	CD97	P48960;P48960-3;P48960-2	P48960;P48960-3;P48960-2	3		N/A	N/A	N/A	1	0.816857	0.738831	0.882961	0.677657	0.844781	1	0.816857	0.738831	0.882961	0.677657	0.844781	0.0210595	NaN	NaN	0.133786	NaN												MGGRVFLAFCVWLTLPGAETQDSRGCARWC	N	N	N			No					1	1
Cytochrome c	CYCS	P99999;CON__P62894	P99999	2		N/A	N/A	N/A	1	1.00172	0.860206	0.738957	0.755551	0.797659	1	1.00172	0.860206	0.738957	0.755551	0.797659	NaN	NaN	NaN	NaN	NaN												MGDVEKGKKIFIMKCSQCHTVEKGGKHKTG	N	N	N		-	No					0	0
ATP-dependent RNA helicase A	DHX9	Q08211;Q08211-2	Q08211	2		N/A	N/A	N/A	1	0.868365	0.816646	0.979225	0.808256	0.935231	1	0.868365	0.816646	0.979225	0.808256	0.935231	NaN	NaN	NaN	NaN	NaN												MGDVKNFLYAWCGKRKMTPSYEIRAVGNKN	N	N	N	CP	+	No	+				6	8
Elongation factor 1-alpha 1;Putative elongation factor 1-alpha-like 3	EEF1A1;EEF1A1P5	P68104;Q5VTE0	P68104;Q5VTE0	2		N/A	N/A	N/A	1	0.968136	0.833271	0.688855	0.637423	0.670374	1	0.972382	0.835637	0.652293	0.604696	0.653673	0.0471398	0.0945857	0.0848795	0.0716482	0.0590947												MGKEKTHINIVVIGHVDSGKSTTTGHLIYK	N	N	N	CP	++	No	+				15	16
Elongation factor 1-alpha 2	EEF1A2	Q05639	Q05639	1		N/A	N/A	N/A	1	1.05725	0.915945	0.936778	0.821745	0.792842	1	1.05725	0.915945	0.936778	0.821745	0.792842	0.123566	0.167248	0.408139	0.326183	0.250217												MGKEKTHINIVVIGHVDSGKSTTTGHLIYK	N	N	N		-	No					2	2
Elongation factor 1-beta	EEF1B2	P24534	P24534	1		N/A	N/A	N/A	1	0.971215	0.921964	0.907886	0.727238	0.867395	1	0.973148	0.921964	0.951295	0.68252	0.862915	0.0408483	0.037897	0.106773	0.13464	0.10634												MGFGDLKSPAGLQVLNDYLADKSYIEGYVP	N	N	N			No					2	1
Endoplasmic reticulum-Golgi intermediate compartment protein 1	ERGIC1	Q969X5;Q969X5-2;Q969X5-3	Q969X5;Q969X5-2	3		N/A	N/A	N/A	1	0.942876	0.901849	0.908362	0.714699	1.01591	1	0.942876	0.901849	0.908362	0.714699	1.01591	NaN	NaN	NaN	NaN	0.0424309												MGRHEVGHIDNSMKIPLNNGAGCRFEGQFS	N	N	N			No					2	2
Flap endonuclease 1	FEN1	P39748	P39748	1		N/A	N/A	N/A	1	1.38697	1.22216	0.56643	0.744245	0.842815	1	1.38697	1.22216	0.56643	0.744245	0.842815	NaN	NaN	NaN	NaN	NaN												MGIQGLAKLIADVAPSAIRENDIKSYFGRK	N	N	N			No					1	2
Glucose-6-phosphate 1-dehydrogenase	G6PD	P11413-2;P11413-3;P11413	P11413-2;P11413-3;P11413	3		N/A	N/A	N/A	1	0.955784	1.04539	0.812322	0.779752	0.846109	1	0.974512	0.965539	0.812203	0.798374	0.833103	0.117156	0.284744	0.199127	0.182954	0.146104												MGRRGSAPGNGRTLRGCERGGRRRRSADSV	N	H	M			No					6	9
Glyceraldehyde-3-phosphate dehydrogenase	GAPDH	P04406;O14556	P04406	2		N/A	N/A	N/A	1	1.00583	0.949569	0.862222	0.81104	0.913023	1	0.984848	0.941421	0.827734	0.757434	0.880165	0.0156632	0.0988419	0.0701229	0.135559	0.0845485												MGKVKVGVNGFGRIGRLVTRAAFNSGKVDI	N	N	N	CP	+++	No	+				14	16
Golgi integral membrane protein 4	GOLIM4	O00461	O00461	1		N/A	N/A	N/A	1	0.975372	0.969317	0.812322	0.80927	0.897238	1	0.976503	1.00417	0.811271	0.807535	0.857414	0.0296525	0.0480193	0.0460705	0.0849031	0.036881												MGNGMCSRKQKRIFQTLLLLTVVFGFLYGA	R	H	H		+	No			25.2931		9	16
High mobility group protein B1;Putative high mobility group protein B1-like 1	HMGB1;HMGB1P1	P09429;B2RPK0;P26583	P09429;B2RPK0	3		N/A	N/A	N/A	1	1.10478	1.39888	NaN	1.13869	1.17009	1	1.10478	1.39888	NaN	1.13869	1.17009	0.0911721	NaN	NaN	NaN	NaN												MGKGDPKKPRGKMSSYAFFVQTCREEHKKK;MGKGDPNKPRGKMSSYAFFVQTCREEHKKK	N	N	N	CP	+	No	+		9.33743		0	1
Heat shock protein HSP 90-alpha	HSP90AA1	P07900-2;P07900;Q14568;Q58FG0;Q58FG1	P07900-2;P07900	5		N/A	N/A	N/A	1	1.01794	0.98044	0.86492	0.792842	0.965274	1	0.987934	0.996857	0.853321	0.727091	0.946728	0.0470819	0.122114	0.0811639	0.100199	0.0414473												MGFHHVGQAGLELLTSGHPALERRPEYLEE	N	N	N		++	No					12	14
Integrin alpha-3;Integrin alpha-3 heavy chain;Integrin alpha-3 light chain	ITGA3	P26006-1;P26006	P26006-1;P26006	2		N/A	N/A	N/A	1	0.921546	1.51446	1.14393	1.48939	0.713402	1	0.921546	1.51446	1.14393	1.48939	0.713402	NaN	NaN	NaN	NaN	NaN												MGPGPSRAPRAPRLMLCALALMVAAGGCVV	N	N	N		-	No			4.37799		1	1
Lysophospholipid acyltransferase 7	MBOAT7	Q96N66;Q96N66-2;Q96N66-3	Q96N66;Q96N66-2;Q96N66-3	3		N/A	N/A	N/A	1	0.337654	0.971517	0.71644	0.634675	1.5301	1	0.337654	0.971517	0.71644	0.634675	1.5301	NaN	NaN	NaN	NaN	NaN												MGSSRCGPGAHPVHLWPPHFAFSGHHPRDL	R	N	M			No					1	1
Cell surface glycoprotein MUC18	MCAM	P43121;P43121-2	P43121;P43121-2	2		N/A	N/A	N/A	1	0.884304	0.834416	0.730332	0.665903	0.775343	1	0.873333	0.832424	0.73324	0.634342	0.831288	0.0919311	0.059689	0.131995	0.0892568	0.0846559												MGLPRLVCAFLLAACCCCPRVAGVPGEAEQ	N	N	N		+	No			39.4577		12	11
Major facilitator superfamily domain-containing protein 12	MFSD12	Q6NUT3;Q6NUT3-2	Q6NUT3;Q6NUT3-2	2		N/A	N/A	N/A	1	1.24368	0.707711	0.809856	0.665646	0.908703	1	1.24368	0.707711	0.809856	0.665646	0.908703	NaN	0.160767	0.0122696	0.141178	0.174995												MGPGPPAAGAAPSPRPLSLVARLSYAVGHF	N	N	N			No			5.2725		2	1
tRNA (cytosine(34)-C(5))-methyltransferase	NSUN2	Q08J23;Q08J23-2	Q08J23;Q08J23-2	2		N/A	N/A	N/A	1	0.805047	0.803213	0.673699	0.551818	0.75018	1	0.805047	0.803213	0.673699	0.551818	0.75018	NaN	NaN	NaN	NaN	NaN												MGRRSRGRRLQQQQRPEDAEDGAEGGGKRG	N	N	N			No					3	7
Polyadenylate-binding protein 1	PABPC1	P11940;P11940-2;Q9H361;Q13310-3;Q13310;Q13310-2;Q4VXU2;Q96DU9	P11940;P11940-2	8		N/A	N/A	N/A	1	1.16732	0.719495	0.716086	0.631817	0.717957	1	1.16732	0.719495	0.716086	0.631817	0.717957	0.672333	NaN	0.118262	NaN	0.282331												MGSGEPNPAGKKKKYLKAALYVGDLDPDVT	N	N	N			No					2	1
Poly(rC)-binding protein 2	PCBP2	Q15366-2;Q15366;Q15366-3;Q15366-6;Q15366-5;Q15366-4;P57721;P57721-4;P57721-5;P57721-3;P57721-2	Q15366-2;Q15366;Q15366-3;Q15366-6;Q15366-5;Q15366-4	11		N/A	N/A	N/A	1	0.988279	0.854191	0.631278	0.868755	0.940754	1	0.988279	0.854191	0.631278	0.885958	0.940754	0.0146348	0.0446446	0.147455	0.115315	0.0314497												MGEGDAFWAPSVLPHSTLSTLSHHPQPQFG	N	N	N		-	No					3	3
Peroxiredoxin-5, mitochondrial	PRDX5	P30044;P30044-2	P30044;P30044-2	2		N/A	N/A	N/A	1	0.838081	0.736431	NaN	0.700413	0.667282	1	0.838081	0.736431	NaN	0.700413	0.667282	NaN	NaN	NaN	NaN	NaN												MGLAGVCALRRSAGYILVGGAGGQSAAAAA	N	N	N		-	No					2	1
Protein arginine N-methyltransferase 1	PRMT1	Q99873;Q99873-2;Q99873-3;Q9NR22;Q9NR22-2	Q99873;Q99873-2;Q99873-3	5		N/A	N/A	N/A	1	1.0639	1.38018	0.72018	0.932062	0.829195	1	1.0639	1.38018	0.72018	0.932062	0.829195	NaN	NaN	NaN	NaN	NaN												MGMKHSSRCLLLRRKMAENAAESTEVNSPP	N	L	N			No					4	2
Prostaglandin F2 receptor negative regulator	PTGFRN	Q9P2B2	Q9P2B2	1		N/A	N/A	N/A	1	0.770048	1.06752	0.898138	0.856184	0.908764	1	0.769991	1.06714	0.889447	0.821465	0.887848	0.104937	0.130285	0.076981	0.0847023	0.100036												MGRLASRPLLLALLSLALCRGRVVRVPTAT	N	M	L		++	No			226.348		22	24
60S ribosomal protein L10;60S ribosomal protein L10-like	RPL10;RPL10L	P27635;Q96L21	P27635;Q96L21	2		N/A	N/A	N/A	1	0.923987	0.975397	0.759308	0.68554	0.941423	1	0.923987	0.975397	0.759308	0.68554	0.941423	NaN	NaN	NaN	0.0365002	0.0736469												MGRRPARCYRYCKNKPYPKSRFCRGVPDAK	N	N	N	CP	++	No	+				2	2
60S ribosomal protein L15	RPL15	P61313	P61313	1		N/A	N/A	N/A	1	1.038	0.782438	0.571111	0.774461	0.781147	1	1.05603	0.716995	0.549677	0.764842	0.791775	0.205996	0.417301	0.394332	0.116593	0.22482												MGAYKYIQELWRKKQSDVMRFLLRVRCWQY	N	N	N		-	No					7	7
60S ribosomal protein L18	RPL18	Q07020	Q07020	1		N/A	N/A	N/A	1	0.941674	0.791399	0.718323	0.890647	0.981497	1	1.00985	0.787841	0.787585	0.884558	0.995693	0.168652	0.259882	0.307327	0.137139	0.237136												MGVDIRHNKDRKVRRKEPKSQDIYLRLLVK	N	L	N		-	No					7	7
60S ribosomal protein L5	RPL5	P46777	P46777	1		N/A	N/A	N/A	1	0.959733	0.72077	0.845753	0.70937	0.807317	1	0.959733	0.72077	0.845753	0.70937	0.807317	0.0859396	0.107045	0.0279734	NaN	0.00964278												MGFVKVVKNKAYFKRYQVKFRRRREGKTDY	N	N	N		-	No					3	3
60S ribosomal protein L8	RPL8	P62917	P62917	1		N/A	N/A	N/A	1	0.899455	0.67692	0.532012	0.688421	0.667497	1	0.899455	0.67692	0.532012	0.688421	0.667497	NaN	NaN	NaN	NaN	NaN												MGRVIRGQRKGAGSVFRAHVKHRKGAARLR	N	N	N		-	No					1	1
40S ribosomal protein S23	RPS23	P62266	P62266	1		N/A	N/A	N/A	1	0.941147	0.75292	0.768166	0.699203	0.838593	1	0.941147	0.795859	0.768166	0.699203	0.937795	0.0993343	0.127529	0.0101132	0.0858872	0.172895												MGKCRGLRTARKLRSHRRDQKWHDKQYKKA	N	N	N		+	No					2	2
40S ribosomal protein S8	RPS8	P62241	P62241	1		N/A	N/A	N/A	1	0.934617	0.711033	0.570296	0.622973	0.811892	1	0.917422	0.710293	0.556249	0.625543	0.822166	0.150874	0.351618	0.220398	0.111093	0.230253												MGISRDNWHKRRKTGGKRKPYHKKRKYELG	N	N	N	CP	+	No	+				5	5
RRP12-like protein	RRP12	Q5JTH9;Q5JTH9-2	Q5JTH9;Q5JTH9-2	2		N/A	N/A	N/A	1	0.778742	0.601301	0.546028	0.55157	0.6972	1	0.778742	0.601301	0.546028	0.55157	0.6972	NaN	NaN	NaN	NaN	NaN												MGRSGKLPSGVSAKLKRWKKGHSSDSNPAI	N	N	N		-	No				Cluster 138	4	2
Scavenger receptor class B member 1	SCARB1	Q8WTV0-2;Q8WTV0-4;Q8WTV0;Q8WTV0-3	Q8WTV0-2;Q8WTV0-4;Q8WTV0;Q8WTV0-3	4		N/A	N/A	N/A	1	0.751321	0.785243	0.605391	0.587171	0.87682	1	0.802419	0.775571	0.606092	0.580201	0.861647	0.150856	0.0531212	0.0328084	0.0596426	0.0512881												MGCSAKARWAAGALGVAGLLCAVLGAVMIV	N	N	N		+	No			26.7234		9	8
Lysosome membrane protein 2	SCARB2	Q14108	Q14108	1		N/A	N/A	N/A	1	0.949542	0.947914	0.812801	0.824252	0.972255	1	0.937555	0.950242	0.81165	0.814009	0.973315	0.036236	0.033269	0.0649061	0.0766387	0.0558708												MGRCCFYTAGTLSLLLLVTSVTLLVARVFQ	N	N	N		++	No			110.765		10	11
Protein transport protein Sec61 subunit alpha isoform 1	SEC61A1	P61619;P61619-3;Q9H9S3;Q9H9S3-2	P61619;P61619-3	4		N/A	N/A	N/A	1	1.23243	0.927071	0.772473	0.752883	0.940734	1	1.01187	0.880503	0.772473	0.752883	0.940734	0.419253	0.110919	0.0729631	0.0034921	0.0637814												MGIKFLEVIKPFCAVLPEIQKPERKIQFRE	N	N	N			No			7.12423		3	2
Serine incorporator 1	SERINC1	Q9NRX5	Q9NRX5	1		N/A	N/A	N/A	1	0.706116	0.665781	0.557185	0.528986	0.688317	1	0.697694	0.676445	0.57068	0.529765	0.740739	0.141894	0.0776223	0.0919941	0.0623167	0.0702651												MGSVLGLCSMASWIPCLCGSAPCLLCRCCP	N	N	N	CF	-	No			85.1292	Cluster 138	6	6
Monocarboxylate transporter 4	SLC16A3	O15427	O15427	1		N/A	N/A	N/A	1	0.874162	0.798134	0.740902	0.730718	0.819331	1	0.879456	0.803093	0.733453	0.668471	0.786596	0.0704072	0.0505216	0.0352386	0.120912	0.0394187												MGGAVVDEGPTGVKAPDGGWGWAVLFGCFV	N	N	N		+	No			60.2871		8	8
Zinc transporter 1	SLC30A1	Q9Y6M5	Q9Y6M5	1		N/A	N/A	N/A	1	0.921063	0.800309	1.06432	0.936404	1.04225	1	0.910081	0.759344	0.793794	0.855248	1.09739	0.0895987	0.0959879	0.614031	0.31595	0.0989026												MGCWGRNRGRLLCMLALTFMFMVLEVVVSR	N	N	N		-	No			34.261		5	7
Choline transporter-like protein 2	SLC44A2	Q8IWA5;Q8IWA5-2;Q8IWA5-3	Q8IWA5;Q8IWA5-2;Q8IWA5-3	3		N/A	N/A	N/A	1	0.934787	1.04786	0.817509	0.854226	0.904393	1	0.93747	0.880944	0.744718	0.761805	0.846528	0.0916128	0.141448	0.490179	0.275951	0.256203												MGDERPHYYGKHGTPQKYDPTFKGPIYNRG	N	N	N		-	No			44.272		5	9
High affinity cationic amino acid transporter 1	SLC7A1	P30825	P30825	1		N/A	N/A	N/A	1	0.846817	0.840482	0.846218	0.680507	0.791855	1	0.846817	0.834174	0.846218	0.680507	0.791855	0.183932	0.0289291	0.0965073	0.0364213	0.0115103												MGCKVLLNIGQQMLRRKVVDCSREETRLSR	N	N	N		++	No			26.5603		7	5
Signal peptide peptidase-like 2A	SPPL2A	Q8TCT8	Q8TCT8	1		N/A	N/A	N/A	1	1.27667	1.41609	1.22914	1.10353	1.35764	1	1.27667	1.41609	1.22914	1.10353	1.35764	NaN	NaN	NaN	NaN	NaN												MGPQRRLSPAGAALLWGFLLQLTAAQEAIL	N	N	N			No					1	2
Surfeit locus protein 4	SURF4	O15260;O15260-2	O15260;O15260-2	2		N/A	N/A	N/A	1	0.940913	0.897248	0.816411	0.813688	0.930966	1	0.931642	0.917898	0.789477	0.801242	0.929641	0.0572029	0.080492	0.0705366	0.0864307	0.03906												MGQNDLMGTAEDFADQFLRVTKQYLPHVAR	N	N	N		++	No			8.83029		5	4
Tetraspanin-3	TSPAN3	O60637;O60637-2;O60637-3	O60637;O60637-2;O60637-3	3		N/A	N/A	N/A	1	0.979918	0.851486	0.781539	0.778204	1.2031	1	0.978755	0.866041	0.806287	0.764034	1.20914	0.0245179	0.0653864	0.119246	0.0876316	0.0426726												MGQCGITSSKTVLVFLNLIFWFVIILLLVF;MGQCGITSSKTVLVFLNLIFWGAAGILCYV	N	N	N			No			49.3464		3	3
Thioredoxin reductase 1, cytoplasmic	TXNRD1	Q16881;Q16881-6;Q16881-3;Q16881-4;Q16881-2;Q16881-5	Q16881;Q16881-6;Q16881-3;Q16881-4;Q16881-2;Q16881-5	6		N/A	N/A	N/A	1	0.977255	0.983009	0.954911	0.818632	0.841896	1	0.977255	0.852515	0.954911	0.790556	0.841896	0.0383435	0.252072	0.235941	0.180116	0.0683627												MGCAEGKAVAAAAPTELQTKGKNGDGRRRS	R	L	M			No					1	5
Cytochrome b-c1 complex subunit 8	UQCRQ	O14949	O14949	1		N/A	N/A	N/A	1	0.891883	0.991402	0.93866	0.880786	0.937851	1	0.891883	0.991402	0.93866	0.880786	0.937851	0.0670939	0.104711	0.0779202	0.0260504	0.117638												MGREFGNLTRMRHVISYSLSPFEQRAYPHV	N	N	N			No					3	2
Vitamin K epoxide reductase complex subunit 1	VKORC1	Q9BQB6;Q9BQB6-2;Q9BQB6-3	Q9BQB6;Q9BQB6-2;Q9BQB6-3	3		N/A	N/A	N/A	1	0.845388	0.797671	0.629704	0.696948	0.651346	1	0.845388	0.797671	0.629704	0.696948	0.651346	NaN	NaN	NaN	NaN	NaN												MGSTWGSPGWVRLALCLTGLVLSLYALHVK	N	N	N			No					2	2
Tyrosine--tRNA ligase, cytoplasmic	YARS	P54577	P54577	1		N/A	N/A	N/A	1	0.994462	1.03405	0.956971	0.731317	0.947404	1	0.994462	1.03405	0.956971	0.731317	0.947404	0.127146	0.414932	0.0701102	0.0863906	0.0427027												MGDAPSPEEKLHLITRNLQEVLGEEKLKEI	N	M	L			No			4.44234		5	5
14-3-3 protein eta	YWHAH	Q04917	Q04917	1		N/A	N/A	N/A	1	0.931384	0.924228	0.841176	0.903893	1.08372	1	0.965076	0.924228	0.841176	0.903892	1.08372	0.0833195	0.121143	0.280539	0.101342	0.117875												MGDREQLLQRARLAEQAERYDDMASAMKAV	N	N	L		+	No					3	3
CAAX prenyl protease 1 homolog	ZMPSTE24	O75844	O75844	1		N/A	N/A	N/A	1	0.810021	0.805015	0.804746	0.673405	0.767609	1	0.810021	0.805015	0.804746	0.673405	0.767609	0.184951	0.0647584	0.078656	0.160735	NaN												MGMWASLDALWEMPAEKRIFGAVLLFSWTV	N	M	L			No					4	3
Not N-myristoylated-low confidence (low number of unique+razor peptides)
Protein bassoon	BSN	Q9UPA5	Q9UPA5	1		N/A	N/A	N/A	1	NaN	NaN	2.24591	NaN	1.42277	1	NaN	NaN	2.24591	NaN	1.42277	NaN	NaN	NaN	NaN	NaN												MGNEVSLEGGAGDGPLPPGGAGPGPGPGPG	T	H	M			No					1	0
Major facilitator superfamily domain-containing protein 10	MFSD10	Q14728	Q14728	1		N/A	N/A	N/A	1	1.39079	1.04213	1.11615	1.04299	1.16879	1	1.39079	1.04213	1.11615	1.04299	1.16879	NaN	NaN	NaN	NaN	NaN												MGWGGGGGCTPRPPIHQQPPERRVVTVVFL	N	N	N			No					1	1
Protein RFT1 homolog	RFT1	Q96AA3	Q96AA3	1		N/A	N/A	N/A	1	NaN	NaN	1.18461	4.49066	1.16217	1	NaN	NaN	1.18461	4.49066	1.16217	NaN	NaN	NaN	NaN	NaN												MGSQEVLGHAARLASSGLLLQVLFRLITFV	N	N	N			No					1	0
[truncated: 30 more columns]
