# Supplementary material for: Global profiling of co- and post-translationally N-myristoylated proteomes in human cells
Source: Nat Commun. 2014 Sep 26;5:4919. doi: 10.1038/ncomms5919 (PMC4200515; doi:10.1038/ncomms5919)
Supplement: Supplementary Data 3 — SILAC YnMyr-tagged proteins in HeLa during apoptosis [file ncomms5919-s4.xlsx]

## Sheet: Sheet1
Supplementary Data 3: SILAC YnMyr-tagged proteins in HeLa during apoptosis
Light HeLa cells (R0K0) were treated for 7 h with YnMyr (20 µM). Heavy HeLa cells (R10K8) were pre-treated for 30 min with STS (1 µM) and treated with YnMyr (20 µM) and STS (1 µM) for 7 h (n = 3 biological replicates (A,B,C)). Cells were lysed, and lysates mixed in a 3:1 ratio heavy:light. YnMyr-tagged proteins were captured, enriched, digested with Trypsin and analyzed by LC-MS/MS. The data was …
								Ratio H/L						Razor + unique peptides			Ratio counts			Sequence coverage [%]
Protein names	Gene names	Protein IDs	Majority protein IDs	Proteins	Co-trans	Known post trans	t-test Significant	A	B	C	Mean	Median	St dev	A	B	C	A	B	C	A	B	C	value -Log t-test p	t-test Difference
BH3-interacting domain death agonist;BH3-interacting domain death agonist p15;BH3-interacting domain death agonist p13;BH3-interacting domain death agonist p11	BID	P55957-2;P55957;P55957-4	P55957-2;P55957;P55957-4	3		N	+	5.37733	14.483	14.504	11.4548	14.483	5.26323	6	4	7	7	4	8	31.1	22.4	31.5	1.714	3.38052
Serine/threonine-protein kinase PAK 2;PAK-2p27;PAK-2p34	PAK2	Q13177;O75914-3;O75914-4;O75914;Q13153-2;Q13153;O75914-2	Q13177	7		NN	+	10.976	7.03	9.83433	9.28011	9.83433	2.03054	13	10	14	12	9	14	28.6	24.8	32.4	2.43714	3.18921
Nestin	NES	P48681	P48681	1				8.32667	NaN	3.06837	5.69752	5.69752	3.71818	5	2	7	3	0	4	3.5	1.4	4.7	0.720682	2.3376
Cullin-4B	CUL4B	Q13620;Q13620-1;Q13620-3;Q13619;Q13619-2	Q13620;Q13620-1;Q13620-3	5			+	4.002	4.686	6.432	5.04	4.686	1.25308	15	14	17	10	11	15	19.4	18.2	23.7	2.12263	2.30478
Cytoplasmic dynein 1 intermediate chain 2	DYNC1I2	Q13409;Q13409-5;Q13409-2;Q13409-3;Q13409-6;O14576;O14576-2;O14576-3	Q13409;Q13409-5;Q13409-2;Q13409-3;Q13409-6	8			+	2.52343	5.26	5.56967	4.45103	5.26	1.67652	13	9	12	13	7	11	43.1	32.3	35.6	1.52056	2.06935
YTH domain family protein 2;YTH domain family protein 3	YTHDF2;YTHDF3	Q9Y5A9;Q9Y5A9-2;Q7Z739;Q9BYJ9	Q9Y5A9;Q9Y5A9-2;Q7Z739	4				6.89933	2.56223	2.91187	4.12448	2.91187	2.40945	6	5	6	4	4	3	11.6	10	11.6	1.28607	1.89527
Ras GTPase-activating-like protein IQGAP1	IQGAP1	P46940;Q86VI3	P46940	2			+	3.99933	3.85067	4.191	4.01367	3.99933	0.17062	65	60	68	68	63	68	52.1	47.4	53	3.50755	2.00405
CLIP-associating protein 2	CLASP2	O75122;O75122-2	O75122;O75122-2	2			+	4.38433	4.57033	2.82717	3.92728	4.38433	0.957252	16	13	19	13	11	12	16.8	13.8	19.8	1.89319	1.94134
Perilipin-3	PLIN3	O60664;O60664-3;O60664-2	O60664;O60664-3	3			+	3.84833	3.484	3.13303	3.48846	3.484	0.357671	5	3	5	4	3	4	15.7	10.8	16.8	2.64529	1.79751
Zinc finger Ran-binding domain-containing protein 2	ZRANB2	O95218;O95218-2	O95218;O95218-2	2				3.2557	NaN	3.689	3.47235	3.47235	0.306389	2	2	4	2	1	2	9.7	6.1	15.5	1.49522	1.7931
Sorbin and SH3 domain-containing protein 2	SORBS2	O94875;O94875-4;O94875-2;O94875-3;O94875-5;O94875-7	O94875;O94875-4;O94875-2;O94875-3;O94875-5;O94875-7	6			+	3.362	NaN	3.479	3.4205	3.4205	0.0827316	2	0	2	2	0	2	2.2	0	2.9	2.05282	1.774
AMSH-like protease	STAMBPL1	Q96FJ0-2;Q96FJ0	Q96FJ0-2;Q96FJ0	2			+	2.51357	3.25803	4.126	3.2992	3.25803	0.807005	6	5	4	5	4	3	18.4	15.2	13.2	1.83703	1.69283
ARF GTPase-activating protein GIT2	GIT2	Q14161;Q14161-3;Q14161-5;Q14161-4;Q14161-8;Q14161-10;Q14161-6;Q14161-9;Q14161-7;Q14161-11	Q14161;Q14161-3;Q14161-5;Q14161-4;Q14161-8;Q14161-10;Q14161-6;Q14161-9;Q14161-7;Q14161-11	10				2.4918	NaN	3.17357	2.83268	2.83268	0.482082	4	1	3	2	1	4	11.1	3.7	6.9	1.13006	1.49165
Wolframin	WFS1	O76024	O76024	1				1.92243	2.60747	3.797	2.77563	2.60747	0.94853	5	4	4	4	3	3	6.2	4.8	5.3	1.42133	1.41681
Adenylate cyclase type 9	ADCY9	O60503	O60503	1				1.6742	2.41137	3.82633	2.6373	2.41137	1.09371	7	8	6	5	4	3	8.1	9.2	6.6	1.20524	1.31643
Vimentin	VIM	P08670;P41219-2;P41219	P08670	3			+	2.68883	3.00263	2.10047	2.59731	2.68883	0.457993	3	3	3	2	2	2	6.4	6.4	6.4	1.91003	1.36131
Splicing regulatory glutamine/lysine-rich protein 1	SREK1	Q8WXA9-2;Q8WXA9	Q8WXA9-2;Q8WXA9	2			+	2.16773	1.85477	2.36537	2.12929	2.16773	0.257462	9	8	9	10	10	11	20.7	20.5	20.8	2.05279	1.08316
Exocyst complex component 1	EXOC1	Q9NV70;Q9NV70-2	Q9NV70;Q9NV70-2	2				0.829267	NaN	3.41367	2.12147	2.12147	1.82745	5	4	6	2	1	5	9.8	4.3	10.5	0.224513	0.750615
Nucleolin	NCL	P19338	P19338	1			+	2.21943	2.0596	1.86343	2.04749	2.0596	0.178308	9	10	10	9	10	11	14.9	16.3	16.2	2.30164	1.03017
Microtubule-actin cross-linking factor 1, isoforms 1/2/3/5	MACF1	Q9UPN3;Q9UPN3-2;Q9UPN3-3;Q9UPN3-4;Q9UPN3-5	Q9UPN3;Q9UPN3-2;Q9UPN3-3;Q9UPN3-4;Q9UPN3-5	5		NN		NaN	2.74193	1.29357	2.01775	2.01775	1.02415	5	3	7	1	2	4	0.7	0.4	1	0.467329	0.913274
Histone H4	HIST1H4A	P62805	P62805	1			+	2.03273	1.85953	1.7977	1.89666	1.85953	0.121835	4	4	4	5	6	6	40.8	40.8	40.8	2.48474	0.921505
Heterogeneous nuclear ribonucleoprotein A0	HNRNPA0	Q13151	Q13151	1			+	2.01827	1.77843	1.8692	1.88863	1.8692	0.121092	3	3	3	2	2	2	11.8	13.8	13.8	2.47548	0.915382
Histone H2B type 1-J;Histone H2B type 1-O;Histone H2B type 1-B;Histone H2B type 2-E;Histone H2B type 3-B	HIST1H2BJ;HIST1H2BO;HIST1H2BB;HIST2H2BE;HIST3H2BB	P06899;P23527;P33778;Q16778;Q8N257;Q6DN03;Q6DRA6	P06899;P23527;P33778;Q16778;Q8N257	7				2.26693	1.45607	1.8522	1.8584	1.8522	0.405469	3	3	2	3	4	2	26.2	26.2	19	1.3754	0.870686
Arginine/serine-rich protein PNISR	PNISR	Q8TF01;Q8TF01-2	Q8TF01;Q8TF01-2	2			+	1.74873	2.0025	1.78613	1.84579	1.78613	0.136998	5	4	6	5	4	6	8.2	5.1	7.6	2.32702	0.881651
RNA-binding protein FUS	FUS	P35637;P35637-2;Q92804;Q92804-2	P35637;P35637-2	4				1.949	1.5817	NaN	1.76535	1.76535	0.25972	4	4	2	5	3	1	15.4	7	6.3	0.932731	0.812105
CLIP-associating protein 1	CLASP1	Q7Z460;Q7Z460-3;Q7Z460-2	Q7Z460;Q7Z460-3;Q7Z460-2	3				2.48867	1.47353	1.27783	1.74668	1.47353	0.649989	13	11	13	10	6	10	12.4	11.4	11.1	0.898741	0.742784
Plectin	PLEC	Q15149;Q15149-2;Q15149-3;Q15149-6;Q15149-4;Q15149-5;Q15149-9;Q15149-8;Q15149-7	Q15149;Q15149-2;Q15149-3;Q15149-6;Q15149-4;Q15149-5;Q15149-9;Q15149-8;Q15149-7	9			+	1.66083	1.69153	1.7658	1.70606	1.69153	0.0539692	17	14	21	13	6	14	4.3	3.8	5	2.93726	0.770187
Interleukin enhancer-binding factor 3	ILF3	Q12906;Q12906-3;Q12906-6;Q12906-2;Q12906-4;Q12906-5;Q96SI9;Q96SI9-2	Q12906;Q12906-3;Q12906-6;Q12906-2;Q12906-4;Q12906-5	8				1.70673	1.297	1.83943	1.61439	1.70673	0.282762	10	10	7	10	8	7	12.8	13	8.8	1.32027	0.675226
Heterogeneous nuclear ribonucleoproteins A2/B1	HNRNPA2B1	P22626;P22626-2	P22626;P22626-2	2				1.6993	1.32493	1.73487	1.58637	1.6993	0.227105	9	6	6	10	6	6	30	23.2	18.4	1.46223	0.655228
Caldesmon	CALD1	Q05682;Q05682-2;Q05682-6;Q05682-3;Q05682-4;Q05682-5	Q05682;Q05682-2;Q05682-6;Q05682-3;Q05682-4;Q05682-5	6			+	1.57057	1.69907	1.45313	1.57426	1.57057	0.123008	2	2	3	2	2	3	3.3	2.3	3.8	2.00718	0.651732
Histone H2A.x;Histone H2A type 1-B/E;Histone H2A type 1;Histone H2A type 1-D;Histone H2A type 3;Histone H2A type 1-C;Histone H2A type 2-B;Histone H2A.J;Histone H2A type 1-H;Histone H2A type 1-J;Histone H2A type 1-A;Histone H2A type 2-A;Histone H2A type 2-C	H2AFX;HIST1H2AB;HIST1H2AG;HIST1H2AD;HIST3H2A;HIST1H2AC;HIST2H2AB;H2AFJ;HIST1H2AH;HIST1H2AJ;HIST1H2AA;HIST2H2AA3;HIST2H2AC	P16104;P04908;P0C0S8;P20671;Q7L7L0;Q93077;Q8IUE6;Q9BTM1;Q96KK5;Q99878;Q9BTM1-2;Q96QV6;Q6FI13;Q16777;P0C0S5;Q71UI9;Q71UI9-2	P16104;P04908;P0C0S8;P20671;Q7L7L0;Q93077;Q8IUE6;Q9BTM1;Q96KK5;Q99878;Q9BTM1-2;Q96QV6;Q6FI13;Q16777	17			+	NaN	1.59243	1.54157	1.567	1.567	0.0359682	0	3	2	0	4	2	0	39.9	19.6	1.63821	0.647815
Pre-mRNA-splicing factor 38A	PRPF38A	Q8NAV1	Q8NAV1	1				1.4896	1.26203	1.7081	1.48658	1.4896	0.223049	3	3	6	3	3	4	12.2	15.1	24	1.32712	0.561022
Putative RNA-binding protein 15	RBM15	Q96T37;Q96T37-3;Q96T37-2	Q96T37;Q96T37-3;Q96T37-2	3				NaN	1.63227	1.2161	1.42418	1.42418	0.294274	3	2	3	0	2	3	3.9	2.7	4.1	0.588142	0.494569
Splicing factor, proline- and glutamine-rich	SFPQ	P23246;P23246-2	P23246;P23246-2	2				1.31937	1.52097	NaN	1.42017	1.42017	0.142553	2	5	1	2	5	1	4.5	9.9	2.4	0.892085	0.502417
RNA-binding protein 39	RBM39	Q14498-2;Q14498;Q14498-3;Q86U06;Q86U06-2;Q86U06-5;Q86U06-4;Q86U06-3	Q14498-2;Q14498;Q14498-3	8				1.44583	1.2212	1.58103	1.41602	1.44583	0.18176	18	18	19	24	24	24	44.3	46.4	46.9	1.34073	0.49369
Heterogeneous nuclear ribonucleoprotein D0	HNRNPD	Q14103;Q14103-2;Q14103-3;Q14103-4;O14979;O14979-2;O14979-3	Q14103;Q14103-2;Q14103-3;Q14103-4	7			+	1.50057	1.27697	1.36347	1.38033	1.36347	0.11275	3	2	2	2	2	2	9	6.2	6.2	1.68286	0.461836
Putative RNA-binding protein Luc7-like 2	LUC7L2	Q9Y383;Q9Y383-2	Q9Y383;Q9Y383-2	2				1.38313	1.1625	1.54247	1.3627	1.38313	0.190806	12	14	16	22	24	25	37.5	39.5	40.6	1.1761	0.436803
Serine/arginine repetitive matrix protein 1	SRRM1	Q8IYB3;Q8IYB3-2	Q8IYB3;Q8IYB3-2	2			+	1.2712	1.1808	1.3555	1.26917	1.2712	0.0873678	8	9	12	9	13	13	13.9	14.7	18.4	1.56554	0.341594
Splicing factor 3B subunit 1	SF3B1	O75533	O75533	1				1.2058	1.44753	1.14387	1.26573	1.2058	0.16046	4	2	5	4	2	3	3.5	1.9	4.6	1.07613	0.332502
Leucine-rich repeat-containing protein 59	LRRC59	Q96AG4	Q96AG4	1				1.36737	1.0295	NaN	1.19843	1.19843	0.238908	2	3	1	2	3	1	6.5	13.4	4.2	0.355547	0.246672
Heterogeneous nuclear ribonucleoprotein A1;Heterogeneous nuclear ribonucleoprotein A1-like 2	HNRNPA1;HNRNPA1L2	P09651;P09651-2;P09651-3;Q32P51	P09651;P09651-2;P09651-3;Q32P51	4			+	1.1978	1.17773	1.16687	1.1808	1.17773	0.0156931	4	3	6	4	3	6	14.2	10.8	25.8	2.67393	0.23968
Actin, alpha cardiac muscle 1;Actin, alpha skeletal muscle;Actin, aortic smooth muscle;Actin, gamma-enteric smooth muscle	ACTC1;ACTA1;ACTA2;ACTG2	P68032;P68133;P62736;P63267;Q562R1	P68032;P68133;P62736;P63267	5				1.1404	1.02923	1.2621	1.14391	1.1404	0.116473	1	1	1	2	2	2	25.7	15.1	28.6	0.806659	0.188979
Heterogeneous nuclear ribonucleoprotein Q	SYNCRIP	O60506;O60506-2;O60506-3;O60506-4;O60506-5	O60506;O60506-2;O60506-3;O60506-4;O60506-5	5				1.35073	0.982733	1.0818	1.13842	1.0818	0.190422	5	4	3	5	4	2	9	8.2	5.1	0.483107	0.174016
Peptidyl-prolyl cis-trans isomerase G	PPIG	Q13427;Q13427-2	Q13427;Q13427-2	2				1.0827	NaN	1.14607	1.11438	1.11438	0.044807	5	1	6	5	1	7	5.6	1.6	7.2	0.784982	0.155662
Pyruvate carboxylase, mitochondrial	PC	P11498	P11498	1				1.05607	1.00423	1.1772	1.07917	1.05607	0.0887669	52	47	51	95	78	84	65.2	59.4	62.3	0.592773	0.106718
Death-inducer obliterator 1	DIDO1	Q9BTC0;Q9BTC0-1;Q9BTC0-3;Q9BTC0-2	Q9BTC0;Q9BTC0-1;Q9BTC0-3;Q9BTC0-2	4				NaN	1.398	0.759233	1.07862	1.07862	0.451676	3	4	3	1	2	2	2.1	2.7	2.1	0.0277746	0.0429898
Prelamin-A/C;Lamin-A/C	LMNA	P02545;P02545-3;P02545-2;Q03252;P20700	P02545;P02545-3;P02545-2	5				1.01387	NaN	1.0974	1.05563	1.05563	0.0590669	3	2	7	3	0	7	5.7	3.9	10.5	0.391096	0.0769787
Protein SON	SON	P18583-9;P18583-5;P18583;P18583-7;P18583-4;P18583-3;P18583-10;P18583-2;P18583-6	P18583-9;P18583-5;P18583;P18583-7;P18583-4;P18583-3;P18583-10;P18583-2;P18583-6	9				1.1407	0.437033	1.5643	1.04734	1.1407	0.569402	4	2	6	4	2	7	2.3	0.9	2.7	0.071147	-0.119583
Heterogeneous nuclear ribonucleoprotein L	HNRNPL	P14866;P14866-2	P14866;P14866-2	2				NaN	0.542733	1.54407	1.0434	1.0434	0.70805	1	2	4	1	2	4	5.9	4.1	11.5	0.0489505	-0.127475
Uncharacterized protein C19orf29	C19orf29	Q8WUQ7-2;Q8WUQ7	Q8WUQ7-2;Q8WUQ7	2				1.21143	0.864733	1.02207	1.03274	1.02207	0.173596	2	2	3	3	3	3	2.8	2.6	3.4	0.0773707	0.0328438
Proliferating cell nuclear antigen	PCNA	P12004	P12004	1				NaN	1.06187	0.926	0.993933	0.993933	0.0960722	1	2	2	1	2	2	3.1	5.7	5.7	0.0352558	-0.0121567
B-cell receptor-associated protein 31	BCAP31	P51572-2;P51572	P51572-2;P51572	2				1.17747	0.779367	NaN	0.978417	0.978417	0.281499	2	2	0	2	2	0	5.8	8	0	0.0608168	-0.0619698
Methylcrotonoyl-CoA carboxylase subunit alpha, mitochondrial	MCCC1	Q96RQ3	Q96RQ3	1				0.953733	0.9054	1.06197	0.9737	0.953733	0.0801703	20	21	22	26	23	23	41.9	42.9	41.9	0.220919	-0.0416588
ATP-dependent RNA helicase A	DHX9	Q08211;Q08211-2	Q08211	2				0.962567	1.08547	0.859633	0.969222	0.962567	0.113064	6	6	4	6	6	4	5.9	6.1	3.8	0.188307	-0.0516443
Alpha-actinin-4	ACTN4	O43707;P35609;Q08043;Q9H254;Q9H254-4;Q9H254-2	O43707	6				0.961067	0.8899	1.0314	0.960789	0.961067	0.0707504	30	27	28	36	29	28	44	41.9	37.7	0.366613	-0.0603242
Histone H1.3;Histone H1.4;Histone H1.2	HIST1H1D;HIST1H1E;HIST1H1C	P16402;P10412;P16403;Q02539;P22492	P16402;P10412;P16403	5				0.888067	0.855967	1.10683	0.950289	0.888067	0.136518	3	3	3	3	3	3	10.9	10.9	10.9	0.261573	-0.0830652
6-phosphogluconate dehydrogenase, decarboxylating	PGD	P52209	P52209	1				0.852	0.721133	1.24003	0.937722	0.852	0.269862	2	2	2	2	2	2	4.3	5	5	0.201563	-0.130786
Propionyl-CoA carboxylase alpha chain, mitochondrial	PCCA	P05165;P05165-2;P05165-3	P05165;P05165-2;P05165-3	3				0.9209	0.854133	1.0332	0.936078	0.9209	0.0904931	31	29	29	39	38	37	49.6	50.7	51.1	0.471144	-0.0997436
40S ribosomal protein S8	RPS8	P62241	P62241	1				1.0003	0.871767	0.933567	0.935211	0.933567	0.0642825	8	5	7	9	5	8	41.8	28.4	35.6	0.645232	-0.0989094
Probable ATP-dependent RNA helicase DDX5;Probable ATP-dependent RNA helicase DDX17	DDX5;DDX17	P17844;Q92841;Q92841-2;Q92841-3;Q92841-1	P17844;Q92841;Q92841-2;Q92841-3;Q92841-1	5				1.02233	0.8704	0.8946	0.929111	0.8946	0.0816346	3	2	4	3	2	4	5.9	3.7	6.8	0.575681	-0.10969
Fascin	FSCN1	Q16658	Q16658	1				1.0211	0.7947	0.9464	0.920733	0.9464	0.115362	5	7	3	5	6	3	10.3	19.1	8.7	0.446749	-0.126957
Thyroid hormone receptor-associated protein 3	THRAP3	Q9Y2W1	Q9Y2W1	1				1.01193	0.844833	0.879333	0.912033	0.879333	0.0882189	4	2	3	4	2	2	5.4	2.2	3.2	0.649134	-0.137222
Alpha-actinin-1	ACTN1	P12814-3;P12814;P12814-2	P12814-3;P12814;P12814-2	3				0.948567	0.752567	1.00373	0.901622	0.948567	0.132	6	3	4	6	3	4	22.5	16.3	17.5	0.475714	-0.160304
Plastin-3	PLS3	P13797;Q14651;P13796	P13797	3				1.01317	0.783333	NaN	0.89825	0.89825	0.162517	4	3	0	3	2	0	6.5	4.8	0	0.272403	-0.166715
40S ribosomal protein S6	RPS6	P62753	P62753	1				0.998467	0.808	0.8676	0.891356	0.8676	0.0974301	6	6	6	7	6	7	30.1	30.1	30.5	0.707812	-0.171562
Heterogeneous nuclear ribonucleoprotein K	HNRNPK	P61978-2;P61978;P61978-3	P61978-2;P61978;P61978-3	3				0.925067	0.7327	1.01077	0.889511	0.925067	0.142402	8	7	7	7	6	7	21.3	23.5	23.3	0.49573	-0.181875
60S ribosomal protein L27a	RPL27A	P46776	P46776	1				0.950767	0.8708	0.791333	0.870967	0.8708	0.0797168	3	3	3	3	4	3	22.3	22.3	19.6	0.93153	-0.203355
60S ribosomal protein L5	RPL5	P46777	P46777	1				0.9578	0.790633	0.839533	0.862656	0.839533	0.0859485	4	5	5	4	6	6	17.5	20.5	23.2	0.93313	-0.217821
Putative RNA-binding protein Luc7-like 1	LUC7L	Q9NQ29;Q9NQ29-2;Q9NQ29-3	Q9NQ29;Q9NQ29-2;Q9NQ29-3	3				0.629667	0.721	1.21347	0.854711	0.721	0.31403	3	3	3	4	3	3	18.9	21.8	19.9	0.371578	-0.286711
Spliceosome RNA helicase DDX39B;ATP-dependent RNA helicase DDX39A	DDX39B;DDX39A	Q13838-2;Q13838;O00148	Q13838-2;Q13838;O00148	3				1.07503	0.9805	0.5073	0.854278	0.9805	0.304186	3	3	4	3	3	4	6.3	6.3	8.8	0.327284	-0.301039
Nucleophosmin	NPM1	P06748;P06748-2;P06748-3	P06748;P06748-2;P06748-3	3				0.888667	NaN	0.8148	0.851733	0.851733	0.0522316	4	1	5	4	1	5	18.7	4.4	19.4	0.776843	-0.232884
40S ribosomal protein S12	RPS12	P25398	P25398	1				0.805567	0.775033	0.970533	0.850378	0.805567	0.105172	2	4	4	2	4	4	18.9	31.8	31.8	0.860083	-0.240915
Far upstream element-binding protein 1	FUBP1	Q96AE4-2;Q96AE4	Q96AE4-2;Q96AE4	2				NaN	0.608867	1.06123	0.83505	0.83505	0.319871	1	2	3	1	2	3	1.5	3.2	4.4	0.239656	-0.31503
60S acidic ribosomal protein P0;60S acidic ribosomal protein P0-like	RPLP0;RPLP0P6	P05388;Q8NHW5	P05388;Q8NHW5	2				0.768567	0.7923	0.915367	0.825411	0.7923	0.0788024	5	5	5	5	5	5	26.2	26.2	26.2	1.16254	-0.281072
40S ribosomal protein S26;Putative 40S ribosomal protein S26-like 1	RPS26;RPS26P11	P62854;Q5JNZ5	P62854;Q5JNZ5	2			+	0.836533	0.852033	0.784233	0.824267	0.836533	0.0355255	3	2	2	3	2	2	31.3	20.9	20.9	1.78501	-0.279723
4F2 cell-surface antigen heavy chain	SLC3A2	P08195-4;P08195;P08195-3;P08195-2	P08195-4;P08195;P08195-3;P08195-2	4				0.843967	0.737867	0.886633	0.822822	0.843967	0.0766042	15	19	14	15	19	14	29.3	33.9	27.4	1.16125	-0.285634
Basic leucine zipper and W2 domain-containing protein 1	BZW1	Q7L1Q6-3;Q7L1Q6-4;Q7L1Q6;Q7L1Q6-2	Q7L1Q6-3;Q7L1Q6-4;Q7L1Q6;Q7L1Q6-2	4				NaN	0.682667	0.955767	0.819217	0.819217	0.193111	2	2	3	1	2	3	4	4.4	6.4	0.371709	-0.308008
40S ribosomal protein S23	RPS23	P62266	P62266	1				0.7708	NaN	0.866733	0.818767	0.818767	0.0678351	3	1	3	3	1	3	16.1	7.7	35	0.744312	-0.290956
60S ribosomal protein L19	RPL19	P84098	P84098	1			+	0.807	NaN	0.813833	0.810417	0.810417	0.00483194	3	1	3	5	1	4	17.9	8.7	16.8	1.89394	-0.303277
Thioredoxin reductase 1, cytoplasmic	TXNRD1	Q16881;Q16881-6;Q16881-3;Q16881-4;Q16881-2;Q16881-5	Q16881;Q16881-6;Q16881-3;Q16881-4;Q16881-2;Q16881-5	6				0.9114	0.570733	0.939567	0.807233	0.9114	0.205299	5	3	2	5	3	2	10.5	6.2	3.9	0.557228	-0.344296
40S ribosomal protein S3	RPS3	P23396	P23396	1				0.853267	0.675533	0.854233	0.794344	0.853267	0.102895	4	4	6	4	4	7	19.8	18.1	24.3	1.0266	-0.34071
Hsc70-interacting protein;Putative protein FAM10A5;Putative protein FAM10A4	ST13;ST13P5;ST13P4	P50502;Q8NFI4;Q8IZP2	P50502;Q8NFI4;Q8IZP2	3				NaN	0.7086	0.873833	0.791217	0.791217	0.116838	1	3	2	1	3	2	1.9	8.1	4.6	0.58099	-0.345763
Serpin H1	SERPINH1	P50454	P50454	1				0.811767	0.636933	0.899233	0.782644	0.811767	0.133553	3	2	2	3	2	2	8.6	5.7	5.7	0.886312	-0.368294
Nucleosome assembly protein 1-like 1	NAP1L1	P55209	P55209	1				NaN	0.750533	0.813533	0.782033	0.782033	0.0445477	1	2	2	1	2	2	2.8	5.4	5.4	0.986736	-0.355869
40S ribosomal protein S3a	RPS3A	P61247	P61247	1				0.756067	0.707467	0.8822	0.781911	0.756067	0.0901881	6	5	2	5	4	2	25	21.6	11.4	1.20806	-0.361168
Guanine nucleotide-binding protein subunit beta-2-like 1	GNB2L1	P63244	P63244	1				0.8616	0.6914	0.792567	0.781856	0.792567	0.0856041	4	3	4	4	3	4	15.1	11.7	14.2	1.2226	-0.360904
WD repeat-containing protein 1	WDR1	O75083;O75083-3	O75083	2				0.620467	0.6442	1.0796	0.781422	0.6442	0.258502	2	2	4	2	2	4	3	5.1	7.9	0.589262	-0.404166
78 kDa glucose-regulated protein	HSPA5	P11021	P11021	1				0.839367	0.7152	0.789467	0.781344	0.789467	0.0624805	11	9	11	11	9	11	22.9	18.5	21.1	1.47681	-0.359086
Ras-related protein Rab-7a	RAB7A	P51149	P51149	1				0.734633	0.646833	0.956567	0.779344	0.734633	0.159634	2	3	2	2	3	2	10.1	16.9	12.1	0.82362	-0.379167
Voltage-dependent anion-selective channel protein 1	VDAC1	P21796	P21796	1				0.6998	0.6703	0.967267	0.779122	0.6998	0.163604	6	3	2	6	3	2	25.4	11	7.1	0.822125	-0.38004
Stress-induced-phosphoprotein 1	STIP1	P31948	P31948	1				0.7655	0.6218	0.941433	0.776244	0.7655	0.160087	9	5	8	9	6	9	19.2	11.8	17.1	0.809667	-0.386024
60 kDa heat shock protein, mitochondrial	HSPD1	P10809	P10809	1				0.786	0.665	0.864033	0.771678	0.786	0.100287	18	15	21	19	18	22	44.2	40.7	49	1.12919	-0.382271
Serine/arginine-rich splicing factor 2;Serine/arginine-rich splicing factor 8	SRSF2;SRSF8	Q01130;Q9BRL6;Q9BRL6-2	Q01130;Q9BRL6;Q9BRL6-2	3				0.709133	0.763867	0.841233	0.771411	0.763867	0.0663724	3	2	3	6	4	4	14.5	11.3	14.5	1.4707	-0.377967
60S ribosomal protein L7	RPL7	P18124	P18124	1			+	0.823533	0.732233	0.744567	0.766778	0.744567	0.0495371	6	8	7	6	9	8	30.6	35.5	28.6	1.73548	-0.385084
40S ribosomal protein S16	RPS16	P62249	P62249	1			+	0.825833	0.7053	0.7634	0.764844	0.7634	0.0602796	2	4	3	2	4	3	12.3	22.6	17.1	1.56441	-0.389752
60S ribosomal protein L13a	RPL13A	P40429;Q6NVV1	P40429	2			+	0.7244	0.794	0.764833	0.761078	0.764833	0.0349517	9	6	8	11	7	8	33.5	20.2	29.6	2.02994	-0.394904
40S ribosomal protein S5;40S ribosomal protein S5, N-terminally processed	RPS5	P46782	P46782	1			+	0.791733	0.711767	0.769833	0.757778	0.769833	0.0413239	4	1	3	4	2	4	18.6	7.4	18.6	1.89113	-0.401606
NAD(P)H dehydrogenase [quinone] 1	NQO1	P15559;P15559-2;P15559-3	P15559;P15559-2;P15559-3	3			+	0.757167	0.700533	0.812933	0.756878	0.757167	0.0562005	2	3	3	2	3	3	8	11.7	10.9	1.64417	-0.404528
Glutamine--tRNA ligase	QARS	P47897	P47897	1				0.845367	0.544667	0.8778	0.755944	0.845367	0.183689	4	5	4	4	5	3	5.7	8.3	5.9	0.727033	-0.435647
Transketolase	TKT	P29401	P29401	1				0.776933	0.672767	0.8124	0.754033	0.776933	0.0725787	15	17	20	22	24	23	27.3	41.4	43	1.42594	-0.411899
60S ribosomal protein L6	RPL6	Q02878	Q02878	1			+	0.781467	0.710967	0.763	0.751811	0.763	0.0365576	13	11	17	14	14	21	39.2	40.3	47.2	2.0132	-0.412712
Elongation factor 1-delta	EEF1D	P29692-2;P29692;P29692-3	P29692-2;P29692;P29692-3	3				0.9027	0.575167	0.7761	0.751322	0.7761	0.165167	4	4	4	4	4	4	9.4	8.8	8.8	0.825581	-0.437105
Proliferation-associated protein 2G4	PA2G4	Q9UQ80	Q9UQ80	1				0.768533	0.6105	0.8741	0.751044	0.768533	0.132667	2	3	2	2	3	2	7.1	9.1	7.1	0.976866	-0.428629
60S ribosomal protein L3	RPL3	P39023;Q92901	P39023	2				0.7684	0.652033	0.819367	0.7466	0.7684	0.0857703	7	6	6	7	7	8	22.1	17.1	18.1	1.31229	-0.428157
Profilin-1	PFN1	P07737;CON__P02584	P07737	2			+	0.739933	0.683633	0.807967	0.743844	0.739933	0.0622588	4	4	5	4	4	5	34.3	34.3	45.7	1.59866	-0.43029
60S ribosomal protein L30	RPL30	P62888	P62888	1				NaN	0.710533	0.772067	0.7413	0.7413	0.0435106	0	2	1	0	2	2	0	27	10.4	1.05796	-0.433114
60S ribosomal protein L28	RPL28	P46779-2;P46779	P46779-2;P46779	2			+	0.806633	0.709667	0.702567	0.739622	0.709667	0.0581418	3	4	6	3	4	7	16	16.6	24.5	1.68239	-0.438032
Battenin	CLN3	Q13286;Q13286-3;Q13286-2;Q13286-4;Q13286-5	Q13286;Q13286-3;Q13286-2;Q13286-4;Q13286-5	5	++		+	0.750433	0.723133	0.7397	0.737756	0.7397	0.0137535	2	2	2	2	2	2	7.3	7.3	7.3	2.90163	-0.438953
Serine hydroxymethyltransferase, mitochondrial	SHMT2	P34897;P34897-2;P34897-3	P34897;P34897-2;P34897-3	3				NaN	0.576933	0.898433	0.737683	0.737683	0.227335	1	2	2	1	2	2	2.2	4.8	4.4	0.423005	-0.47402
Filamin-A	FLNA	P21333;P21333-2;Q14315;Q14315-2	P21333;P21333-2	4			+	0.765	0.662767	0.783867	0.737211	0.765	0.0651573	67	55	65	73	64	65	36.2	31.1	36.4	1.55642	-0.443738
Malate dehydrogenase, mitochondrial	MDH2	P40926	P40926	1			+	0.673433	0.7667	0.7694	0.736511	0.7667	0.0546436	6	6	8	6	6	8	21.9	20.7	27.5	1.70569	-0.443951
Elongation factor 1-beta	EEF1B2	P24534	P24534	1				NaN	0.751867	0.719433	0.73565	0.73565	0.0229338	1	2	2	1	2	2	4	9.8	9.8	1.34099	-0.443259
10 kDa heat shock protein, mitochondrial	HSPE1	P61604	P61604	1			+	0.797	0.662867	0.735767	0.731878	0.735767	0.0671512	4	2	3	4	2	3	42.2	25.5	35.3	1.56046	-0.454413
14-3-3 protein zeta/delta	YWHAZ	P63104	P63104	1				0.7366	0.649933	0.808033	0.731522	0.7366	0.0791722	6	5	6	9	6	9	42.9	34.7	42.9	1.42604	-0.456732
T-complex protein 1 subunit epsilon	CCT5	P48643	P48643	1				NaN	0.719567	0.743	0.731283	0.731283	0.0165699	2	6	6	1	6	7	3.3	12.8	11.6	1.4874	-0.451683
Dolichyl-diphosphooligosaccharide--protein glycosyltransferase subunit 1	RPN1	P04843	P04843	1			+	0.749567	0.7315	0.7031	0.728056	0.7315	0.023424	5	4	4	5	4	4	10.2	9.1	7.9	2.46512	-0.45838
Endoplasmin	HSP90B1	P14625;Q58FF3	P14625	2			+	0.7236	0.6807	0.777967	0.727422	0.7236	0.0487459	10	11	10	10	11	10	15.6	17.8	16.4	1.84574	-0.461288
60S ribosomal protein L32	RPL32	P62910	P62910	1			+	0.767333	0.6676	0.7472	0.727378	0.7472	0.0527388	8	7	9	15	15	17	37	35.6	44.4	1.76163	-0.461818
T-complex protein 1 subunit alpha	TCP1	P17987	P17987	1				0.636567	0.7476	0.797433	0.7272	0.7476	0.0823507	7	7	5	7	4	5	13.7	14.7	11.9	1.39328	-0.465947
40S ribosomal protein SA	RPSA	P08865	P08865	1			+	0.730667	0.6672	0.778033	0.7253	0.730667	0.0556112	3	2	2	3	2	2	12.2	7.1	7.1	1.73216	-0.466207
ATP-dependent RNA helicase DDX3X;ATP-dependent RNA helicase DDX3Y	DDX3X;DDX3Y	O00571;O00571-2;O15523	O00571;O00571-2;O15523	3			+	0.790333	0.705233	0.6778	0.724456	0.705233	0.0586776	2	4	2	2	4	2	3.3	6.5	3.3	1.70905	-0.468121
Large neutral amino acids transporter small subunit 1	SLC7A5	Q01650	Q01650	1			+	0.7662	0.6604	0.7413	0.722633	0.7413	0.0553149	5	3	4	6	3	4	14.2	9.7	11.2	1.73354	-0.471555
Annexin A1	ANXA1	P04083	P04083	1				0.806433	0.5991	0.761467	0.722333	0.761467	0.109066	8	9	8	8	10	8	36.4	38.4	33.8	1.17299	-0.480884
60S ribosomal protein L18a	RPL18A	Q02543	Q02543	1			+	0.7266	0.763333	0.671333	0.720422	0.7266	0.0463101	3	3	4	3	3	5	18.2	16.5	22.2	1.89765	-0.475094
Carbamoyl-phosphate synthase [ammonia], mitochondrial	CPS1	P31327;P31327-2;P27708	P31327;P31327-2	3			+	0.731967	0.666167	0.757767	0.718633	0.731967	0.0472332	19	17	17	18	16	17	14	13	14.1	1.87983	-0.47879
60S ribosomal protein L39;Putative 60S ribosomal protein L39-like 5	RPL39;RPL39P5	P62891;Q59GN2	P62891;Q59GN2	2			+	0.714133	0.719533	0.716233	0.716633	0.716233	0.00272214	2	2	2	3	4	5	23.5	23.5	23.5	4.36367	-0.4807
Rab GDP dissociation inhibitor beta	GDI2	P50395;P50395-2;P31150	P50395;P50395-2	3			+	0.658733	0.742533	0.7442	0.715156	0.742533	0.0488702	3	3	4	3	3	4	10.3	10.3	13	1.85358	-0.485981
Vinculin	VCL	P18206;P18206-2;P18206-3	P18206;P18206-2	3			+	0.709367	0.7105	0.724333	0.714733	0.7105	0.00833313	10	8	9	10	7	8	10	7.8	8.6	3.39928	-0.484588
60S ribosomal protein L29	RPL29	P47914	P47914	1				0.693133	0.490733	0.9593	0.714389	0.693133	0.235005	1	1	2	2	2	2	9.4	9.4	15.7	0.713269	-0.538577
Heat shock cognate 71 kDa protein	HSPA8	P11142;P11142-2;P54652	P11142;P11142-2	3			+	0.713633	0.657033	0.771533	0.714067	0.713633	0.0572512	20	16	18	25	21	21	36.4	30.7	36.5	1.73953	-0.488969
Protein DJ-1	PARK7	Q99497	Q99497	1				0.6915	NaN	0.730033	0.710767	0.710767	0.0272472	2	1	2	2	1	2	12.7	4.8	12.7	1.29759	-0.493082
Heat shock protein HSP 90-alpha	HSP90AA1	P07900-2;P07900;Q14568;Q58FG0	P07900-2;P07900	4			+	0.7158	0.644767	0.7678	0.709456	0.7158	0.0617615	14	15	15	14	15	15	28.5	34.1	32.7	1.68076	-0.498907
40S ribosomal protein S9	RPS9	P46781	P46781	1			+	0.762467	0.626233	0.737033	0.708578	0.737033	0.0724373	10	11	11	11	12	12	40.7	40.7	40.7	1.53563	-0.502227
60S ribosomal protein L8	RPL8	P62917	P62917	1			+	0.702467	NaN	0.713767	0.708117	0.708117	0.00799032	2	1	2	2	1	2	10.5	6.2	8.9	1.83229	-0.497987
Heat shock 70 kDa protein 1A/1B	HSPA1A	P08107;P08107-2	P08107;P08107-2	2			+	0.7159	0.666033	0.742233	0.708056	0.7159	0.0387009	9	11	9	10	12	8	18.3	25.7	17.2	2.07819	-0.49952
Threonine--tRNA ligase, cytoplasmic	TARS	P26639;A2RTX5;A2RTX5-2	P26639	3				0.683133	0.638833	0.801033	0.707667	0.683133	0.0838369	15	12	17	14	12	17	22.7	18.8	27.8	1.4587	-0.505438
Proteasome subunit beta type-2	PSMB2	P49721	P49721	1				0.842833	0.5681	0.711867	0.7076	0.711867	0.137416	3	2	4	2	2	5	14.4	9.5	23.9	1.05443	-0.517595
Alpha-enolase	ENO1	P06733;P06733-2;P09104;P13929;P13929-2;P13929-3	P06733;P06733-2	6			+	0.702933	0.636867	0.776867	0.705556	0.702933	0.0700368	15	15	14	21	22	19	47.5	46.3	40.6	1.59286	-0.507913
Nuclease-sensitive element-binding protein 1	YBX1	P67809;P16989;Q9Y2T7;P16989-3;P16989-2	P67809	5				0.7664	0.556033	0.792167	0.704867	0.7664	0.129536	3	4	5	3	4	5	22.2	28.7	31.5	1.0705	-0.522237
40S ribosomal protein S4, X isoform;40S ribosomal protein S4, Y isoform 1;40S ribosomal protein S4, Y isoform 2	RPS4X;RPS4Y1;RPS4Y2	P62701;P22090;Q8TD47	P62701;P22090;Q8TD47	3			+	0.788167	0.6718	0.653167	0.704378	0.6718	0.073159	7	5	6	7	5	6	21.7	16	19.4	1.58081	-0.5106
Heat shock protein 105 kDa	HSPH1	Q92598;Q92598-3;Q92598-2	Q92598;Q92598-3;Q92598-2	3				0.8241	NaN	0.584367	0.704233	0.704233	0.169517	2	1	2	2	1	2	3.5	1.5	3.3	0.552923	-0.527081
Bcl-2-associated transcription factor 1	BCLAF1	Q9NYF8;Q9NYF8-2;Q9NYF8-3;Q9NYF8-4	Q9NYF8;Q9NYF8-2;Q9NYF8-3;Q9NYF8-4	4				0.7798	0.536833	0.7899	0.702178	0.7798	0.143281	17	15	17	22	19	22	23.3	23.6	21	0.998119	-0.532179
40S ribosomal protein S2	RPS2	P15880	P15880	1			+	0.7505	0.6525	0.7005	0.701167	0.7005	0.0490034	8	7	8	10	6	8	33.4	28.7	35.8	1.90006	-0.514523
Elongation factor 1-gamma	EEF1G	P26641	P26641	1			+	0.766233	0.639833	0.693467	0.699844	0.693467	0.0634409	9	9	7	9	9	7	22.4	22.7	17.6	1.69077	-0.518826
60S ribosomal protein L7a	RPL7A	P62424	P62424	1				0.745167	0.568333	0.785567	0.699689	0.745167	0.115537	6	5	7	6	4	7	15.8	12.4	19.5	1.17229	-0.52925
60S ribosomal protein L4	RPL4	P36578	P36578	1			+	0.682467	0.6639	0.747867	0.698078	0.682467	0.0441065	9	13	9	11	13	11	19.7	34.2	23	2.00837	-0.520426
Phosphoglycerate kinase 1	PGK1	P00558;P07205	P00558	2			+	0.7169	0.627333	0.748933	0.697722	0.7169	0.0630276	17	12	14	19	12	15	49.4	38.6	42.4	1.67971	-0.523314
Moesin	MSN	P26038;P35241	P26038	2			+	0.6489	0.6619	0.772933	0.694578	0.6619	0.0681685	15	11	15	14	11	15	23.9	18.5	24.8	1.65972	-0.530277
Stress-70 protein, mitochondrial	HSPA9	P38646	P38646	1				0.6856	0.604533	0.783967	0.691367	0.6856	0.0898556	9	7	7	9	8	7	18.7	13.8	13.5	1.42201	-0.540601
Eukaryotic translation initiation factor 3 subunit A	EIF3A	Q14152	Q14152	1				NaN	0.7577	0.6236	0.69065	0.69065	0.094823	1	3	2	1	3	2	0.7	2.5	1.3	0.790971	-0.540804
Glucose-6-phosphate isomerase	GPI	P06744-2;P06744;CON__Q3ZBD7	P06744-2;P06744	3				0.666933	0.594933	0.808067	0.689978	0.666933	0.108419	7	7	7	9	8	8	14.8	15.5	14.8	1.29005	-0.547013
40S ribosomal protein S20	RPS20	P60866-2;P60866	P60866-2;P60866	2				0.728267	0.648167	NaN	0.688217	0.688217	0.0566393	2	2	1	2	2	0	16.2	16.2	8.5	1.00864	-0.541512
Annexin A5	ANXA5	P08758	P08758	1			+	0.693033	0.621867	0.743867	0.686256	0.693033	0.0612818	12	10	11	16	14	14	45.3	34.4	40	1.73632	-0.54707
60S ribosomal protein L18	RPL18	Q07020	Q07020	1			+	0.7042	0.631633	0.722067	0.685967	0.7042	0.0478945	7	7	8	8	9	11	35.6	35.6	45.2	1.9369	-0.546193
T-complex protein 1 subunit theta	CCT8	P50990	P50990	1			+	0.669867	0.663733	0.7219	0.685167	0.669867	0.0319595	11	9	14	11	9	16	21.2	18.8	27.4	2.31021	-0.546503
Protein disulfide-isomerase A3	PDIA3	P30101	P30101	1			+	0.670733	0.650367	0.7302	0.683767	0.670733	0.0414818	11	13	11	10	13	11	30.1	32.7	29.3	2.08934	-0.550167
Nucleoside diphosphate kinase B;Putative nucleoside diphosphate kinase	NME2;NME2P1	P22392-2;P22392;O60361	P22392-2;P22392;O60361	3			+	0.674667	0.609333	0.7636	0.682533	0.674667	0.0774336	6	6	6	6	7	8	41.2	41.6	41.6	1.56261	-0.557187
Calreticulin	CALR	P27797	P27797	1			+	0.632	0.6542	0.7598	0.682	0.6542	0.068285	4	4	5	4	4	5	12.9	12	15.1	1.6824	-0.556836
Ubiquitin-like modifier-activating enzyme 1	UBA1	P22314	P22314	1			+	0.656633	0.625267	0.763767	0.681889	0.656633	0.0726219	8	11	8	8	11	8	10.9	15.3	11.7	1.63046	-0.557698
Glucose-6-phosphate 1-dehydrogenase	G6PD	P11413-2;P11413-3;P11413	P11413-2;P11413-3;P11413	3				NaN	0.571	0.791633	0.681317	0.681317	0.156011	1	6	4	1	4	4	1.8	12.7	8.2	0.604669	-0.572767
Heat shock protein HSP 90-beta;Putative heat shock protein HSP 90-beta-3	HSP90AB1;HSP90AB3P	P08238;Q58FF7;Q58FG1	P08238;Q58FF7	3			+	0.6797	0.616767	0.746467	0.680978	0.6797	0.0648594	28	28	29	37	34	37	46	42.4	44.6	1.70665	-0.558694
60S ribosomal protein L21	RPL21	P46778	P46778	1			+	0.715233	0.700967	0.6251	0.680433	0.700967	0.0484481	3	2	3	3	2	2	25	20.6	27.5	1.93708	-0.557979
Pyruvate kinase isozymes M1/M2	PKM2	P14618;P14618-3;P14618-2;P30613;P30613-2	P14618;P14618-3;P14618-2	5			+	0.6796	0.6292	0.731967	0.680256	0.6796	0.0513865	22	25	24	32	40	33	49.3	58.2	60.5	1.90358	-0.558601
Cofilin-1	CFL1	P23528;Q9Y281	P23528	2				0.679433	0.5922	0.768567	0.680067	0.679433	0.088185	8	9	7	9	12	8	57.2	57.8	57.2	1.4547	-0.564399
Bifunctional glutamate/proline--tRNA ligase;Glutamate--tRNA ligase;Proline--tRNA ligase	EPRS	P07814	P07814	1				0.664067	NaN	0.694667	0.679367	0.679367	0.0216375	5	1	7	5	1	8	3.4	0.9	5.8	1.43149	-0.558104
Peroxiredoxin-1	PRDX1	Q06830	Q06830	1			+	0.6692	0.602433	0.756733	0.676122	0.6692	0.0773826	10	8	8	11	8	8	57.3	44.2	44.2	1.57472	-0.57092
Elongation factor 2	EEF2	P13639	P13639	1			+	0.6998	0.616733	0.709367	0.6753	0.6998	0.0509453	32	31	29	39	36	32	44.6	42.7	40.8	1.90263	-0.569221
Triosephosphate isomerase	TPI1	P60174;P60174-1	P60174;P60174-1	2			+	0.6378	0.6521	0.7355	0.675133	0.6521	0.0527657	11	9	11	11	10	12	51	46.5	46.9	1.90854	-0.569621
60S ribosomal protein L13	RPL13	P26373	P26373	1			+	0.689667	0.599533	0.731433	0.673544	0.689667	0.0674118	10	10	9	11	12	14	41.7	41.2	36.5	1.67372	-0.575106
60S ribosomal protein L36	RPL36	Q9Y3U8	Q9Y3U8	1			+	0.6831	0.621067	0.709533	0.671233	0.6831	0.0454115	5	5	5	12	11	10	30.5	30.5	30.5	2.01529	-0.577356
40S ribosomal protein S25	RPS25	P62851	P62851	1			+	0.6967	0.630067	0.686133	0.670967	0.686133	0.0358123	2	2	3	2	2	3	14.4	14.4	16	2.21769	-0.577084
60S ribosomal protein L24	RPL24	P83731	P83731	1				0.765067	0.549367	0.690167	0.6682	0.690167	0.109515	5	3	2	6	3	2	30.6	19.7	13.4	1.28463	-0.595162
Protein disulfide-isomerase	P4HB	P07237	P07237	1			+	0.617933	0.641033	0.743167	0.667378	0.641033	0.0666436	7	9	8	7	8	8	14.6	19.3	16.9	1.73022	-0.588083
Fructose-bisphosphate aldolase A	ALDOA	P04075;P05062	P04075	2			+	0.656633	0.6127	0.726767	0.665367	0.656633	0.0575326	14	9	15	14	11	16	59.1	37.9	53.8	1.84417	-0.591341
Eukaryotic translation initiation factor 5A-1;Eukaryotic translation initiation factor 5A-1-like	EIF5A;EIF5AL1	P63241-2;P63241;Q6IS14;Q9GZV4	P63241-2;P63241;Q6IS14	4			+	0.661567	0.599233	0.7308	0.663867	0.661567	0.0658135	5	2	5	6	3	5	35.9	19	40.8	1.72784	-0.595768
Coatomer subunit alpha;Xenin;Proxenin	COPA	P53621-2;P53621	P53621-2;P53621	2			+	0.678367	0.598133	0.7144	0.663633	0.678367	0.0595171	2	2	4	2	2	4	2	2	3.6	1.79756	-0.595507
Multifunctional protein ADE2;Phosphoribosylaminoimidazole-succinocarboxamide synthase;Phosphoribosylaminoimidazole carboxylase	PAICS	P22234-2;P22234	P22234-2;P22234	2				0.680567	0.553167	0.755067	0.662933	0.680567	0.102098	4	6	6	5	7	5	10.6	16.2	16	1.35231	-0.60491
Serine/threonine-protein kinase PRP4 homolog	PRPF4B	Q13523	Q13523	1				0.7428	0.550467	0.694233	0.6625	0.694233	0.100016	21	16	25	25	20	30	21.8	17.8	26	1.35959	-0.605578
Peptidyl-prolyl cis-trans isomerase B	PPIB	P23284	P23284	1				0.6847	0.557133	0.745	0.662278	0.6847	0.0959194	2	2	3	2	2	3	9.3	7.9	14.4	1.3997	-0.605016
Glutathione S-transferase P	GSTP1	P09211	P09211	1				0.612067	0.6073	0.766333	0.6619	0.612067	0.0904733	6	4	4	6	4	4	40.5	26.7	25.2	1.49996	-0.603905
60S ribosomal protein L34	RPL34	P49207	P49207	1				0.789967	0.5572	0.6324	0.659856	0.6324	0.118787	3	3	2	3	3	2	13.7	13.7	12.8	1.27745	-0.614987
Peptidyl-prolyl cis-trans isomerase A	PPIA	P62937;Q9Y536;A2BFH1	P62937	3			+	0.6829	0.604767	0.6885	0.658722	0.6829	0.0468107	10	9	8	15	15	10	54.5	53.3	46.7	2.00624	-0.604758
CD276 antigen	CD276	Q5ZPR3;Q5ZPR3-4;Q5ZPR3-3;Q5ZPR3-2	Q5ZPR3;Q5ZPR3-4;Q5ZPR3-3;Q5ZPR3-2	4				NaN	1.03333	0.282633	0.657983	0.657983	0.530825	1	2	1	1	2	2	5.2	8.6	3.4	0.286916	-0.887845
Transitional endoplasmic reticulum ATPase	VCP	P55072	P55072	1			+	0.664967	0.601233	0.7076	0.657933	0.664967	0.053531	10	10	13	10	10	13	16.3	14.9	19.6	1.90383	-0.607214
39S ribosomal protein L35, mitochondrial	MRPL35	Q9NZE8;Q9NZE8-2	Q9NZE8;Q9NZE8-2	2				0.671567	0.6435	NaN	0.657533	0.657533	0.0198462	2	2	1	2	2	1	4.8	4.8	3.7	1.4899	-0.605193
Succinate dehydrogenase [ubiquinone] flavoprotein subunit, mitochondrial	SDHA	P31040	P31040	1				0.582133	0.621167	0.767767	0.657022	0.621167	0.0978731	2	2	4	2	2	4	3.2	4.4	7.5	1.44116	-0.616262
Peroxiredoxin-6	PRDX6	P30041	P30041	1			+	0.647533	0.5997	0.723567	0.656933	0.647533	0.0624661	7	7	7	5	7	7	42	43.3	41.5	1.79081	-0.610488
Sodium/potassium-transporting ATPase subunit alpha-1;Sodium/potassium-transporting ATPase subunit alpha-3	ATP1A1;ATP1A3	P05023;P05023-3;P05023-2;P13637;P20648;P50993;P54707-2;P54707;Q13733	P05023;P05023-3;P05023-2;P13637	9				0.5947	0.5793	0.785833	0.653278	0.5947	0.115054	6	6	5	6	6	6	6.5	6.7	5.9	1.33077	-0.628363
ATP synthase subunit beta, mitochondrial	ATP5B	P06576	P06576	1			+	0.650733	0.638733	0.665967	0.651811	0.650733	0.0136486	3	5	7	3	5	7	7.2	13.2	21.2	3.09982	-0.617685
60S ribosomal protein L35	RPL35	P42766	P42766	1			+	0.6395	0.638267	0.675667	0.651144	0.6395	0.0212458	3	3	4	3	3	4	17.9	18.7	26	2.72471	-0.619456
Malate dehydrogenase, cytoplasmic	MDH1	P40925;P40925-2	P40925;P40925-2	2				0.713	0.588467	NaN	0.650733	0.650733	0.0880584	2	3	1	2	3	1	9	12	3	0.858607	-0.626497
14-3-3 protein beta/alpha;14-3-3 protein beta/alpha, N-terminally processed	YWHAB	P31946;P31946-2	P31946;P31946-2	2				0.6227	NaN	0.672933	0.647817	0.647817	0.0355204	3	1	3	3	1	3	24.4	7.7	25.2	1.24693	-0.627428
GTP-binding nuclear protein Ran	RAN	P62826	P62826	1			+	0.640767	0.656567	0.644767	0.647367	0.644767	0.0082146	4	6	5	4	6	5	25.5	31	30.6	3.54951	-0.627422
Transgelin	TAGLN	Q01995	Q01995	1			+	0.642967	0.604733	0.688167	0.645289	0.642967	0.0417651	13	9	10	17	12	11	68.2	42.8	56.2	2.14647	-0.633994
Sarcoplasmic/endoplasmic reticulum calcium ATPase 2;Sarcoplasmic/endoplasmic reticulum calcium ATPase 3	ATP2A2;ATP2A3	P16615;P16615-4;P16615-3;P16615-2;P16615-5;Q93084-5;Q93084-6;Q93084;Q93084-7;Q93084-3;Q93084-2;Q93084-4;O14983;O14983-2	P16615;P16615-4;P16615-3;P16615-2;P16615-5;Q93084-5;Q93084-6;Q93084;Q93084-7;Q93084-3;Q93084-2;Q93084-4	14			+	0.5729	0.6563	0.706533	0.645244	0.6563	0.0674992	4	2	5	4	2	6	5.5	2.4	6.6	1.72654	-0.637463
60S ribosomal protein L27	RPL27	P61353	P61353	1			+	NaN	0.635133	0.648167	0.64165	0.64165	0.00921595	0	3	3	0	3	3	0	20.6	20.6	1.83661	-0.640216
Creatine kinase B-type	CKB	P12277	P12277	1			+	0.662433	0.616667	0.644333	0.641144	0.644333	0.0230494	5	4	4	5	5	4	14.4	11	11	2.66014	-0.641904
Heat shock 70 kDa protein 4	HSPA4	P34932	P34932	1			+	0.5627	0.654233	0.7053	0.640744	0.654233	0.0722506	6	3	4	6	3	4	11.2	4.8	6.8	1.67489	-0.648459
14-3-3 protein epsilon	YWHAE	P62258;P62258-2;P31947;P31947-2	P62258;P62258-2	4			+	0.6151	0.5967	0.706	0.639267	0.6151	0.0585204	8	6	8	11	8	12	36.9	25.1	36.1	1.88735	-0.64943
Talin-1	TLN1	Q9Y490;Q9Y4G6	Q9Y490	2			+	0.665567	0.566333	0.683667	0.638522	0.665567	0.063169	10	11	13	10	12	12	5.1	6.3	7.1	1.78232	-0.652086
Cytochrome c	CYCS	P99999;CON__P62894	P99999	2				0.460967	NaN	0.812433	0.6367	0.6367	0.248525	2	1	2	2	1	2	23.8	10.5	17.1	0.477335	-0.708472
Catenin alpha-1	CTNNA1	P35221-2;P35221;P26232;P26232-5;P26232-2;P26232-3	P35221-2;P35221	6				0.6131	0.66	NaN	0.63655	0.63655	0.0331633	2	2	1	2	2	1	2.6	2.9	1	1.28607	-0.652634
T-complex protein 1 subunit beta	CCT2	P78371;P78371-2	P78371;P78371-2	2			+	0.6386	0.6327	0.637767	0.636356	0.637767	0.00319307	8	6	9	9	6	8	20.2	16.4	18.5	4.38525	-0.652107
Carnitine O-palmitoyltransferase 1, liver isoform	CPT1A	P50416;P50416-2	P50416;P50416-2	2				NaN	0.575367	0.696533	0.63595	0.63595	0.0856778	0	2	2	0	2	2	0	3.6	3.6	0.882178	-0.659591
Clathrin heavy chain 1	CLTC	Q00610;Q00610-2;P53675;P53675-2	Q00610;Q00610-2	4			+	0.6138	0.585433	0.699267	0.632833	0.6138	0.0592555	28	27	31	27	26	28	19.8	18.8	23.7	1.88423	-0.664223
ATP synthase subunit alpha, mitochondrial	ATP5A1	P25705	P25705	1			+	0.604733	0.595067	0.6946	0.631467	0.604733	0.0548883	9	9	9	9	9	9	20.3	21.3	17.5	1.95488	-0.66675
Importin subunit beta-1	KPNB1	Q14974	Q14974	1			+	0.643133	0.564333	0.686067	0.631178	0.643133	0.061741	12	10	9	12	10	9	17.9	15.6	13.4	1.82323	-0.66859
Translationally-controlled tumor protein;TPT1-like protein	TPT1	P13693;Q56UQ5	P13693;Q56UQ5	2				NaN	0.6592	0.601167	0.630183	0.630183	0.0410358	0	2	3	0	2	3	0	15.7	19.8	1.19946	-0.667687
T-complex protein 1 subunit gamma	CCT3	P49368;P49368-2	P49368;P49368-2	2			+	0.66	0.5566	0.673367	0.629989	0.66	0.0639071	5	9	11	5	10	11	9.2	19.8	22.6	1.78456	-0.671762
T-complex protein 1 subunit zeta	CCT6A	P40227	P40227	1			+	0.592833	0.592833	0.697533	0.627733	0.592833	0.0604485	8	5	6	7	4	6	16.9	11.9	14.7	1.88208	-0.67609
Importin-5	IPO5	O00410-3;O00410;O00410-2	O00410-3;O00410;O00410-2	3			+	0.610967	0.5473	0.719933	0.626067	0.610967	0.0873016	12	8	11	11	8	11	14.8	10.3	12.7	1.56828	-0.684832
Transmembrane protein 33	TMEM33	P57088	P57088	1				0.6106	0.518767	0.7485	0.625956	0.6106	0.115634	3	3	3	3	3	3	12.6	13.4	13.4	1.34153	-0.692156
60S ribosomal protein L15	RPL15	P61313	P61313	1			+	0.665867	0.574267	0.637233	0.625789	0.637233	0.0468601	7	8	9	9	11	12	30.9	30.9	38.7	2.06646	-0.679003
L-lactate dehydrogenase A chain	LDHA	P00338-3;P00338;P00338-4;P00338-2;P00338-5	P00338-3;P00338;P00338-4;P00338-2;P00338-5	5			+	0.6195	0.568633	0.6841	0.624078	0.6195	0.0578693	13	11	10	15	15	13	39.3	31	28.8	1.90503	-0.684325
Adenosylhomocysteinase	AHCY	P23526	P23526	1			+	0.6957	0.591033	0.584933	0.623889	0.591033	0.062265	4	2	3	4	2	3	10	5.8	7.4	1.86355	-0.685269
Transmembrane 9 superfamily member 2	TM9SF2	Q99805	Q99805	1			+	0.5578	0.6553	0.6571	0.6234	0.6553	0.0568184	3	2	3	3	2	3	6.8	3.9	6.8	1.89519	-0.685923
T-complex protein 1 subunit eta	CCT7	Q99832;Q99832-3;Q99832-4;Q99832-2	Q99832;Q99832-3;Q99832-4;Q99832-2	4			+	0.657667	0.5831	0.6137	0.618156	0.6137	0.0374825	6	6	8	6	5	8	12.2	13.8	16.4	2.28503	-0.695717
Annexin A2;Putative annexin A2-like protein	ANXA2;ANXA2P2	P07355-2;P07355;A6NMY6	P07355-2;P07355;A6NMY6	3			+	0.591067	0.598233	0.6575	0.6156	0.598233	0.036463	19	19	20	25	26	25	49.3	51.3	51.5	2.32226	-0.701588
Glyceraldehyde-3-phosphate dehydrogenase	GAPDH	P04406;O14556	P04406	2			+	0.611033	0.571867	0.662233	0.615044	0.611033	0.0453167	11	15	14	21	28	17	43.6	62.1	59.7	2.12638	-0.703838
L-lactate dehydrogenase B chain	LDHB	P07195;P07864;Q6ZMR3	P07195	3			+	0.600533	0.5705	0.669	0.613344	0.600533	0.0504842	12	12	12	13	15	13	43.7	42.8	40.1	2.04512	-0.708436
40S ribosomal protein S18	RPS18	P62269	P62269	1				0.746367	NaN	0.4799	0.613133	0.613133	0.18842	2	1	2	2	1	2	7.9	7.2	13.2	0.587356	-0.740619
Serine/arginine-rich splicing factor 6	SRSF6	Q13247;Q13247-3;Q13247-2	Q13247;Q13247-3	3			+	0.604133	0.5772	0.656267	0.612533	0.604133	0.0401971	7	8	9	9	9	10	16.6	23.3	23.3	2.23719	-0.709188
Prohibitin	PHB	P35232	P35232	1				NaN	0.581667	0.643067	0.612367	0.612367	0.0434163	0	2	4	0	2	3	0	11.8	19.5	1.18881	-0.709348
Tripartite motif-containing protein 4	TRIM4	Q9C037;Q9C037-2;Q9C037-3	Q9C037;Q9C037-2;Q9C037-3	3				NaN	0.569767	0.653833	0.6118	0.6118	0.0594441	1	1	1	1	2	2	2.2	2.2	2.2	1.05472	-0.712281
Voltage-dependent anion-selective channel protein 2	VDAC2	P45880-1;P45880;P45880-2	P45880-1;P45880;P45880-2	3			+	0.600467	0.581633	0.6488	0.6103	0.600467	0.0346462	5	5	5	5	5	5	22.3	18.4	18.4	2.36938	-0.713939
Bifunctional purine biosynthesis protein PURH;Phosphoribosylaminoimidazolecarboxamide formyltransferase;IMP cyclohydrolase	ATIC	P31939	P31939	1				0.714067	0.398567	0.710567	0.607733	0.710567	0.181152	3	2	2	3	3	2	6.4	6.1	4.7	0.956543	-0.768645
Transgelin-2	TAGLN2	P37802;Q9UI15	P37802	2			+	0.6381	0.546833	0.636333	0.607089	0.636333	0.0521903	10	9	8	13	12	10	59.8	59.8	48.2	1.9924	-0.723706
Elongation factor 1-alpha 1;Putative elongation factor 1-alpha-like 3	EEF1A1;EEF1A1P5	P68104;Q5VTE0	P68104;Q5VTE0	2			+	0.6232	0.531567	0.663167	0.605978	0.6232	0.0674692	11	12	13	15	16	18	29.7	36.6	37.2	1.7805	-0.728822
Ras-related protein Rab-10	RAB10	P61026;P59190;P59190-2;P61006;Q92930;P62820;P51153;Q92928;Q9H0U4;P62820-2;P62820-3	P61026	11				0.616767	0.491767	0.703133	0.603889	0.616767	0.10627	3	2	3	3	2	3	17	11	17	1.41189	-0.743096
Cytochrome b-c1 complex subunit 8	UQCRQ	O14949	O14949	1				0.551567	NaN	0.643533	0.59755	0.59755	0.0650303	2	2	5	2	1	4	24.4	24.4	37.8	1.02645	-0.747153
ATP synthase subunit f, mitochondrial	ATP5J2	P56134;P56134-2	P56134;P56134-2	2			+	0.586133	0.6049	NaN	0.595517	0.595517	0.01327	2	2	1	2	2	1	25.5	25.5	13.8	1.71346	-0.747965
Phosphoglycerate mutase 1	PGAM1	P18669;Q8N0Y7;P15259	P18669	3			+	0.6019	0.5438	0.633233	0.592978	0.6019	0.0453793	3	4	4	3	4	4	13.8	17.3	20.9	2.14257	-0.756816
Probable ATP-dependent RNA helicase DDX46	DDX46	Q7L014	Q7L014	1			+	0.613767	0.5622	0.5986	0.591522	0.5986	0.0265019	44	43	44	60	57	56	45.6	47.8	42.7	2.6098	-0.758473
Valine--tRNA ligase	VARS	P26640	P26640	1			+	0.5921	0.5866	0.5817	0.5868	0.5866	0.00520287	6	4	4	6	4	4	5.8	3.6	4	4.03548	-0.769097
D-3-phosphoglycerate dehydrogenase	PHGDH	O43175	O43175	1			+	0.6037	0.542267	0.6114	0.585789	0.6037	0.0378875	6	6	5	6	6	6	15.2	14.6	12.8	2.30099	-0.773611
ATP-citrate synthase	ACLY	P53396;P53396-2	P53396;P53396-2	2			+	0.5915	0.528933	0.628233	0.582889	0.5915	0.0502069	23	22	23	25	23	23	26	25.9	25.6	2.0691	-0.78234
T-complex protein 1 subunit delta	CCT4	P50991	P50991	1			+	0.5775	0.523033	0.6416	0.580711	0.5775	0.0593485	9	10	9	9	9	8	18.7	21.5	17.8	1.94187	-0.789129
Neutral alpha-glucosidase AB	GANAB	Q14697;Q14697-2	Q14697;Q14697-2	2			+	0.550333	0.545933	0.642467	0.579578	0.550333	0.0545078	6	6	6	6	6	6	9	10.1	8.8	2.03577	-0.791044
Luc7-like protein 3	LUC7L3	O95232;O95232-2	O95232	2			+	0.563133	0.529967	0.642567	0.578556	0.563133	0.0578626	13	12	15	19	17	19	29.4	31.5	28.9	1.97863	-0.794187
Reticulon-4	RTN4	Q9NQC3-2;Q9NQC3;Q9NQC3-5;Q9NQC3-6;Q9NQC3-4;Q9NQC3-3	Q9NQC3-2;Q9NQC3;Q9NQC3-5;Q9NQC3-6;Q9NQC3-4;Q9NQC3-3	6			+	0.561567	0.4883	0.6734	0.574422	0.561567	0.0932172	4	3	2	4	3	2	14.7	11	7.2	1.58113	-0.812365
14-3-3 protein theta	YWHAQ	P27348	P27348	1			+	0.577833	0.477667	0.645067	0.566856	0.577833	0.0842382	5	5	5	6	5	5	30.6	31.8	35.5	1.64799	-0.829893
Fatty acid synthase;[Acyl-carrier-protein] S-acetyltransferase;[Acyl-carrier-protein] S-malonyltransferase;3-oxoacyl-[acyl-carrier-protein] synthase;3-oxoacyl-[acyl-carrier-protein] reductase;3-hydroxypalmitoyl-[acyl-carrier-protein] dehydratase;Enoyl-[acyl-carrier-protein] reductase;Oleoyl-[acyl-carrier-protein] hydrolase	FASN	P49327	P49327	1			+	0.575067	0.5107	0.611633	0.5658	0.575067	0.0511008	38	41	41	40	46	42	22.3	22.2	21.7	2.07345	-0.825637
Ribonucleoside-diphosphate reductase large subunit	RRM1	P23921	P23921	1			+	0.5014	0.537333	0.658167	0.565633	0.537333	0.0821256	4	2	2	3	2	2	4.7	2.4	2.5	1.71084	-0.831851
Aspartate aminotransferase, mitochondrial	GOT2	P00505	P00505	1				NaN	0.5485	0.5822	0.56535	0.56535	0.0238295	1	2	2	1	2	2	1.9	4.2	5.8	1.47855	-0.823425
Polyubiquitin-C;Ubiquitin;Polyubiquitin-B;Ubiquitin;Ubiquitin-40S ribosomal protein S27a;Ubiquitin;40S ribosomal protein S27a;Ubiquitin-60S ribosomal protein L40;Ubiquitin;60S ribosomal protein L40	UBC;UBB;RPS27A;UBA52	P0CG48;P0CG47;P62979;P62987	P0CG48;P0CG47;P62979;P62987	4			+	0.590733	0.516533	0.588267	0.565178	0.588267	0.0421454	3	3	4	4	4	6	44.7	44.7	61.8	2.23132	-0.825982
CTP synthase 1	CTPS	P17812	P17812	1				0.451367	0.602733	0.633067	0.562389	0.602733	0.0973369	4	2	3	4	2	2	8.5	4.7	5.1	1.50995	-0.845869
Staphylococcal nuclease domain-containing protein 1	SND1	Q7KZF4	Q7KZF4	1				0.536433	NaN	0.576033	0.556233	0.556233	0.0280014	2	2	2	2	1	2	2	2.5	2.2	1.41385	-0.847152
Proteasome subunit beta type-5	PSMB5	P28074;P28074-2	P28074	2				NaN	0.4745	0.624933	0.549717	0.549717	0.106372	1	2	3	1	2	3	4.6	8	12.5	0.848243	-0.876873
Cullin-associated NEDD8-dissociated protein 1	CAND1	Q86VP6;Q86VP6-2;Q86VP6-3	Q86VP6;Q86VP6-2	3			+	0.544733	0.459633	0.644733	0.5497	0.544733	0.0926499	3	4	3	3	4	3	2.5	3.8	2.6	1.6044	-0.877016
Farnesyl pyrophosphate synthase	FDPS	P14324	P14324	1			+	0.476633	0.550233	0.620533	0.549133	0.550233	0.0719563	4	3	3	4	3	3	11.7	9.3	9.3	1.80939	-0.873117
Cysteine and glycine-rich protein 1	CSRP1	P21291	P21291	1				0.5961	0.483833	NaN	0.539967	0.539967	0.0793845	2	3	1	2	3	1	20.2	29	8.8	0.97529	-0.896896
14-3-3 protein gamma;14-3-3 protein gamma, N-terminally processed	YWHAG	P61981	P61981	1				0.6208	0.4567	NaN	0.53875	0.53875	0.116036	2	2	1	2	2	1	17	17.4	11.3	0.817914	-0.90924
60S ribosomal protein L17	RPL17	P18621	P18621	1				0.664833	0.4085	0.534167	0.535833	0.534167	0.128175	3	3	3	3	3	3	17.4	18.5	18.5	1.34958	-0.928389
Proteasome subunit alpha type-4	PSMA4	P25789;P25789-2	P25789;P25789-2	2				NaN	0.5716	0.498967	0.535283	0.535283	0.0513596	1	3	3	1	3	3	3.1	10	10.3	1.16307	-0.904953
Annexin A6	ANXA6	P08133	P08133	1			+	0.5128	0.472	0.604367	0.529722	0.5128	0.0677864	8	9	6	8	9	6	15.2	16.9	11.1	1.8993	-0.924392
Chloride intracellular channel protein 1	CLIC1	O00299	O00299	1			+	0.466233	0.539867	0.5823	0.529467	0.539867	0.0587281	2	2	2	2	2	2	8.7	10	8.3	1.98998	-0.923455
Polyadenylate-binding protein 1	PABPC1	P11940;P11940-2;Q9H361;Q13310-3;Q13310;Q13310-2;Q4VXU2	P11940;P11940-2	7			+	0.490533	0.534333	0.5545	0.526456	0.534333	0.0327029	3	4	4	3	3	4	4.4	8.2	8.2	2.49866	-0.927502
Exportin-2	CSE1L	P55060;P55060-3;P55060-2	P55060;P55060-3	3			+	0.5144	0.478133	0.585667	0.526067	0.5144	0.0547077	13	13	9	14	14	9	15.9	17.5	11.2	2.07939	-0.9318
ADP-ribosylation factor-like protein 6-interacting protein 4	ARL6IP4	Q66PJ3;Q66PJ3-2;Q66PJ3-3;Q66PJ3-4;Q66PJ3-5	Q66PJ3;Q66PJ3-2;Q66PJ3-3;Q66PJ3-4;Q66PJ3-5	5				NaN	0.409133	0.629967	0.51955	0.51955	0.156153	1	4	4	1	4	4	5.8	16.1	11.1	0.707274	-0.978005
High affinity cationic amino acid transporter 1	SLC7A1	P30825;P52569-3;P52569	P30825	3				0.4364	0.394533	0.716333	0.515756	0.4364	0.174962	3	3	2	3	2	2	4.9	6	4.3	1.1989	-1.00645
Heterogeneous nuclear ribonucleoprotein F;Heterogeneous nuclear ribonucleoprotein F, N-terminally processed	HNRNPF	P52597	P52597	1				0.735167	0.29264	NaN	0.513903	0.513903	0.312914	2	2	1	2	2	1	6.3	6.5	3.9	0.463669	-1.10833
Peroxiredoxin-2	PRDX2	P32119;P32119-2	P32119	2			+	0.418033	0.584433	0.526833	0.509767	0.526833	0.0845026	4	3	3	4	3	3	28.3	19.2	19.2	1.69116	-0.985927
Tubulin alpha-4A chain	TUBA4A	P68366	P68366	1				0.5009	0.387467	0.632467	0.506944	0.5009	0.122612	2	3	2	3	4	3	48	52	40.2	1.41339	-1.00873
ADP/ATP translocase 2	SLC25A5	P05141;Q9H0C2	P05141	2			+	0.520933	0.422833	0.5689	0.504222	0.520933	0.0744534	6	7	8	7	8	9	16.1	22.8	25.5	1.80219	-0.998807
Tubulin beta-4B chain;Tubulin beta-4A chain	TUBB4B;TUBB4A	P68371;P04350;Q3ZCM7;A6NNZ2;A6NKZ8;CON__ENSEMBL:ENSBTAP00000025008;Q9H4B7	P68371;P04350	7			+	0.507133	0.449233	0.531467	0.495944	0.507133	0.042243	5	5	5	6	6	6	46.3	50.3	47.9	2.29875	-1.01533
Arginine--tRNA ligase, cytoplasmic	RARS	P54136;P54136-2	P54136;P54136-2	2				NaN	0.453	0.534133	0.493567	0.493567	0.0573699	0	2	4	0	2	4	0	3.8	7.4	1.1332	-1.02357
Splicing factor, arginine/serine-rich 19	SCAF1	Q9H7N4	Q9H7N4	1			+	0.572267	0.442133	0.460433	0.491611	0.460433	0.0704466	9	4	12	8	4	12	9.4	4.6	8.5	1.91138	-1.03387
Proteasome subunit alpha type-5	PSMA5	P28066	P28066	1				0.330013	0.508967	0.633833	0.490938	0.508967	0.15271	2	3	2	2	2	2	12.9	18.7	10.8	1.22135	-1.0772
Galectin-1	LGALS1	P09382	P09382	1				0.514067	0.360467	0.582733	0.485756	0.514067	0.113806	3	3	4	3	3	4	25.9	25.9	33.3	1.44863	-1.07038
Exportin-1	XPO1	O14980	O14980	1				0.4773	0.32849	0.650567	0.485452	0.4773	0.161193	4	4	2	4	3	2	3.7	3.7	1.9	1.21273	-1.09778
Eukaryotic initiation factor 4A-I	EIF4A1	P60842;Q14240-2;Q14240;P38919	P60842	4			+	0.464767	0.452067	0.517733	0.478189	0.464767	0.0348302	6	6	10	8	7	10	17.7	19.7	31.3	2.50645	-1.06684
Elongation factor Tu, mitochondrial	TUFM	P49411	P49411	1			+	0.5116	0.399233	0.5214	0.477411	0.5116	0.067881	4	5	6	5	6	6	13.7	13.1	18.4	1.88564	-1.07705
Tubulin beta chain	TUBB	P07437	P07437	1			+	0.489033	0.4173	0.525067	0.477133	0.489033	0.05486	14	15	14	23	23	19	43.2	46.2	47.5	2.08537	-1.07409
Myoferlin	MYOF	Q9NZM1;Q9NZM1-3;Q9NZM1-6;Q9NZM1-2;Q9NZM1-5	Q9NZM1;Q9NZM1-3;Q9NZM1-6;Q9NZM1-2;Q9NZM1-5	5			+	0.457733	0.523567	0.425367	0.468889	0.457733	0.0500414	5	3	3	5	3	3	2.8	2	1.7	2.19897	-1.09807
Arginine/serine-rich coiled-coil protein 2	RSRC2	Q7L4I2;Q7L4I2-2	Q7L4I2;Q7L4I2-2	2			+	0.475867	0.421167	0.500333	0.465789	0.475867	0.0405341	5	5	7	5	5	7	13.4	13.4	18.2	2.35435	-1.10598
Cytoskeleton-associated protein 4	CKAP4	Q07065	Q07065	1			+	0.487133	0.3969	0.497667	0.460567	0.487133	0.0553881	20	19	22	22	21	24	44.2	44.4	48.7	2.07407	-1.12584
Heterogeneous nuclear ribonucleoprotein U	HNRNPU	Q00839;Q00839-2	Q00839;Q00839-2	2			+	0.459067	0.436133	0.483267	0.459489	0.459067	0.0235695	3	3	6	3	3	5	3.2	3.8	5.6	2.84019	-1.12316
Importin-7	IPO7	O95373;O15397;O15397-2	O95373	3			+	0.503367	0.415267	0.455567	0.458067	0.455567	0.0441032	4	6	5	4	4	5	4.7	6.7	5.9	2.30228	-1.13082
Myosin light polypeptide 6;Myosin light chain 6B	MYL6;MYL6B	P60660;P60660-2;P14649	P60660;P60660-2;P14649	3				0.438867	0.4747	NaN	0.456783	0.456783	0.0253379	2	2	1	2	2	1	18.5	18.5	8.6	1.4972	-1.13153
Acetyl-CoA carboxylase 1;Biotin carboxylase	ACACA	Q13085-4;Q13085;Q13085-2;Q13085-3;O00763;O00763-2	Q13085-4;Q13085;Q13085-2;Q13085-3	6			+	0.451933	0.3981	0.5043	0.451444	0.451933	0.0531017	108	113	117	166	171	174	58.3	63.7	62.6	2.14172	-1.15409
ADP/ATP translocase 3;ADP/ATP translocase 1	SLC25A6;SLC25A4	P12236;P12235	P12236;P12235	2				NaN	0.25975	0.643133	0.451442	0.451442	0.271093	1	2	3	1	2	3	15.8	23.8	30.9	0.524985	-1.29081
Trans-2,3-enoyl-CoA reductase	TECR	Q9NZ01;Q9NZ01-2	Q9NZ01	2				0.488767	0.413633	NaN	0.4512	0.4512	0.0531274	4	3	1	4	3	1	12.7	9.7	2.3	1.17897	-1.15318
Cleft lip and palate transmembrane protein 1-like protein	CLPTM1L	Q96KA5;Q96KA5-2	Q96KA5;Q96KA5-2	2				0.5275	0.372	NaN	0.44975	0.44975	0.109955	2	2	1	2	2	1	5.9	5.9	3	0.871286	-1.17469
Transportin-1	TNPO1	Q92973;Q92973-2;Q92973-3	Q92973;Q92973-2;Q92973-3	3				NaN	0.399867	0.499033	0.44945	0.44945	0.0701214	1	3	2	1	3	2	1.1	4.3	2.3	1.06066	-1.1626
60S ribosomal protein L14	RPL14	P50914	P50914	1			+	0.491767	0.4345	0.3714	0.432556	0.4345	0.0602069	2	2	2	2	2	2	10.7	10.7	10.7	2.03988	-1.21849
6-phosphofructokinase type C	PFKP	Q01813	Q01813	1			+	0.438667	0.439033	0.4126	0.4301	0.438667	0.0151565	7	5	2	7	5	2	11.2	6.6	2.3	3.22714	-1.21786
NAD(P) transhydrogenase, mitochondrial	NNT	Q13423	Q13423	1				0.486267	0.366867	NaN	0.426567	0.426567	0.0844286	3	2	0	3	2	0	2.8	2.4	0	0.986542	-1.24343
DNA-dependent protein kinase catalytic subunit	PRKDC	P78527;P78527-2	P78527;P78527-2	2			+	0.441967	0.341733	0.490067	0.424589	0.441967	0.0756781	6	4	4	6	3	4	1.5	0.9	0.9	1.82639	-1.252
Leucine-rich PPR motif-containing protein, mitochondrial	LRPPRC	P42704	P42704	1			+	0.4122	0.361033	0.495833	0.423022	0.4122	0.0680485	5	4	3	5	4	2	3.2	3.4	2.2	1.95754	-1.25348
26S protease regulatory subunit 7	PSMC2	P35998	P35998	1			+	0.451467	0.3735	0.429867	0.418278	0.429867	0.0402545	7	5	5	6	5	5	18.9	12.7	13.4	2.37763	-1.26206
Monocarboxylate transporter 4	SLC16A3	O15427	O15427	1			+	0.408667	0.372967	0.434433	0.405356	0.408667	0.0308668	6	6	8	6	5	8	15.5	14.8	20.4	2.62148	-1.30556
Thioredoxin-related transmembrane protein 1	TMX1	Q9H3N1	Q9H3N1	1			+	0.4104	0.3569	0.445833	0.404378	0.4104	0.0447714	5	4	4	5	4	4	11.8	13.2	12.5	2.29619	-1.31224
HLA class I histocompatibility antigen, Cw-12 alpha chain;HLA class I histocompatibility antigen, Cw-15 alpha chain;HLA class I histocompatibility antigen, Cw-4 alpha chain;HLA class I histocompatibility antigen, Cw-14 alpha chain;HLA class I histocompatibility antigen, Cw-8 alpha chain;HLA class I histocompatibility antigen, Cw-6 alpha chain;HLA class I histocompatibility antigen, Cw-18 alpha ch…	HLA-C	P30508;Q07000;P30504;P30510;P30505;Q29963;Q29865;Q29960;Q29960-2;Q9TNN7;P30501;Q95604;Q31612	P30508;Q07000;P30504;P30510;P30505;Q29963;Q29865;Q29960;Q29960-2;Q9TNN7;P30501;Q95604	13			+	0.416767	0.288397	0.5046	0.403254	0.416767	0.108733	3	2	2	3	2	2	20.5	20.5	17.2	1.5299	-1.34778
Pre-mRNA-splicing factor 38B	PRPF38B	Q5VTL8;Q5VTL8-2	Q5VTL8;Q5VTL8-2	2			+	0.4349	0.383267	0.382467	0.400211	0.383267	0.0300442	10	7	13	9	7	13	20.3	20.1	30.6	2.67031	-1.32381
Phosphate carrier protein, mitochondrial	SLC25A3	Q00325;Q00325-2	Q00325;Q00325-2	2			+	0.463067	0.29836	0.422633	0.394687	0.422633	0.0858361	4	3	3	4	3	3	10.2	7.7	6.9	1.71169	-1.36603
Poly(rC)-binding protein 1	PCBP1	Q15365	Q15365	1				0.5334	NaN	0.244953	0.389177	0.389177	0.203963	2	1	2	2	1	2	7	3.1	5.6	0.633562	-1.46807
Inosine-5-monophosphate dehydrogenase 2	IMPDH2	P12268	P12268	1				NaN	0.3375	0.426367	0.381933	0.381933	0.0628384	1	2	3	1	2	3	2.1	5.6	8	1.11699	-1.39844
Serine/arginine-rich splicing factor 11	SRSF11	Q05519;Q05519-2	Q05519;Q05519-2	2			+	0.386433	0.3347	0.3734	0.364844	0.3734	0.0269069	8	8	9	13	12	14	22.1	22.1	25	2.73624	-1.45732
Polypeptide N-acetylgalactosaminyltransferase 2;Polypeptide N-acetylgalactosaminyltransferase 2 soluble form	GALNT2	Q10471;Q8N4A0	Q10471	2			+	0.3822	0.336067	0.370067	0.362778	0.370067	0.0239149	13	12	13	14	12	15	27.1	26.3	27	2.84017	-1.46497
G patch domain-containing protein 8	GPATCH8	Q9UKJ3;Q9UKJ3-2	Q9UKJ3;Q9UKJ3-2	2			+	0.37	0.3338	0.358133	0.353978	0.358133	0.0184543	11	9	13	12	7	14	11.9	9.8	13.2	3.06894	-1.49959
DnaJ homolog subfamily C member 5	DNAJC5	Q9H3Z4;Q9H3Z4-2	Q9H3Z4;Q9H3Z4-2	2			+	0.3385	0.366567	NaN	0.352533	0.352533	0.0198462	2	2	1	2	2	1	17.2	15.7	8.6	1.61459	-1.50531
Serine/Arginine-related protein 53	RSRC1	Q96IZ7;Q96IZ7-2	Q96IZ7;Q96IZ7-2	2			+	0.371067	0.320127	0.3631	0.351431	0.3631	0.0274015	5	4	5	5	4	6	21.3	16.8	21.3	2.7157	-1.5117
Serine/arginine-rich splicing factor 7	SRSF7	Q16629;Q16629-2;Q16629-3	Q16629;Q16629-2;Q16629-3	3			+	0.370733	0.304237	0.358233	0.344401	0.358233	0.0353405	7	7	8	8	9	9	24.4	24.4	27.3	2.49011	-1.5431
Sodium-coupled neutral amino acid transporter 1	SLC38A1	Q9H2H9	Q9H2H9	1			+	0.3594	0.324003	0.341767	0.341723	0.341767	0.0176983	2	2	2	2	2	3	3.9	3.9	3.9	3.11068	-1.55039
Heat shock protein beta-1	HSPB1	P04792	P04792	1			+	0.375967	0.27547	0.3497	0.333712	0.3497	0.0521211	2	3	3	2	3	3	12.2	17.6	18	2.14636	-1.59572
Cell division cycle-associated protein 3	CDCA3	Q99618	Q99618	1	++		+	0.304483	0.302987	0.356567	0.321346	0.304483	0.0305116	5	3	5	5	3	6	23.9	16.4	23.9	2.65753	-1.642
X-ray repair cross-complementing protein 6	XRCC6	P12956	P12956	1			+	0.3655	0.2992	0.266323	0.310341	0.2992	0.0505182	3	6	5	2	6	5	5.6	11.8	10.5	2.21507	-1.70054
Beta-1,4-galactosyltransferase 1;Lactose synthase A protein;N-acetyllactosamine synthase;Beta-N-acetylglucosaminylglycopeptide beta-1,4-galactosyltransferase;Beta-N-acetylglucosaminyl-glycolipid beta-1,4-galactosyltransferase;Processed beta-1,4-galactosyltransferase 1	B4GALT1	P15291;P15291-2	P15291;P15291-2	2			+	0.281443	0.32077	0.316883	0.306366	0.316883	0.0216706	3	4	4	3	5	4	10.8	16.1	13.8	2.90744	-1.70915
Niemann-Pick C1 protein	NPC1	O15118	O15118	1			+	0.287583	0.28888	0.325907	0.30079	0.28888	0.0217614	2	4	2	2	4	2	1.5	3.5	1.5	2.93638	-1.73563
HLA class I histocompatibility antigen, B-15 alpha chain;HLA class I histocompatibility antigen, B-46 alpha chain;HLA class I histocompatibility antigen, B-51 alpha chain;HLA class I histocompatibility antigen, B-57 alpha chain;HLA class I histocompatibility antigen, B-52 alpha chain;HLA class I histocompatibility antigen, B-78 alpha chain;HLA class I histocompatibility antigen, B-58 alpha chain;…	HLA-B	P30464;P30484;P18464;P18465;P30490;P30498;P10319;P30491;P30495;P30685;P30487;P30488;P30475;P30481;Q29836;Q95365;P30486;Q31610	P30464;P30484;P18464;P18465;P30490;P30498;P10319;P30491;P30495;P30685;P30487;P30488;P30475;P30481;Q29836;Q95365;P30486;Q31610	18			+	0.293467	0.279043	0.323917	0.298809	0.293467	0.0229087	5	4	5	5	5	5	18.8	16.3	19.3	2.88351	-1.74549
Transmembrane protein 168	TMEM168	Q9H0V1	Q9H0V1	1				0.335133	0.25722	NaN	0.296177	0.296177	0.055093	3	2	1	3	2	1	3.9	2.4	1.1	1.16457	-1.76806
Neutral amino acid transporter B(0)	SLC1A5	Q15758	Q15758	1			+	0.309163	0.258553	0.317073	0.29493	0.309163	0.0317503	6	7	6	6	7	6	12.6	14.4	14	2.56282	-1.76738
Calnexin	CANX	P27824	P27824	1			+	0.296453	0.251023	0.32263	0.290036	0.296453	0.0362321	14	14	18	16	15	19	25.5	26	33.4	2.45618	-1.79343
Eukaryotic translation initiation factor 4 gamma 1	EIF4G1	Q04637;Q04637-3;Q04637-4;Q04637-5;Q04637-6;O43432-3;O43432;REV__Q8NEG2	Q04637;Q04637-3;Q04637-4;Q04637-5;Q04637-6	8				NaN	0.139097	0.438867	0.288982	0.288982	0.211969	2	2	3	1	2	3	1.2	1.8	2.1	0.605172	-2.01699
CD81 antigen	CD81	P60033	P60033	1			+	0.298797	0.267083	0.291953	0.285944	0.291953	0.0166887	3	2	2	4	2	3	21.6	18.2	18.2	3.12842	-1.80786
Secretory carrier-associated membrane protein 3	SCAMP3	O14828;O14828-2	O14828;O14828-2	2			+	0.26323	0.267313	0.302497	0.27768	0.267313	0.0215886	3	4	3	3	5	3	14.1	19	14.4	2.93035	-1.85134
Erythrocyte band 7 integral membrane protein	STOM	P27105;P27105-2	P27105;P27105-2	2			+	0.2659	0.335933	0.222717	0.27485	0.2659	0.0571365	4	3	3	4	3	3	13.5	11.1	11.1	2.08585	-1.88384
Tetraspanin-3	TSPAN3	O60637;O60637-2;O60637-3	O60637;O60637-2;O60637-3	3			+	0.275507	NaN	0.26795	0.271728	0.271728	0.00534332	2	1	2	2	1	2	9.1	6.3	9.1	2.1679	-1.8799
Choline transporter-like protein 1	SLC44A1	Q8WWI5;Q8WWI5-2;Q8WWI5-3	Q8WWI5;Q8WWI5-2;Q8WWI5-3	3	+		+	0.28909	0.268683	0.226533	0.261436	0.268683	0.031902	2	3	2	2	3	2	4.4	6.1	4.4	2.54284	-1.94288
X-ray repair cross-complementing protein 5	XRCC5	P13010	P13010	1			+	0.209107	0.282207	0.286777	0.259363	0.282207	0.0435835	3	2	2	2	2	2	4.8	2.3	2.2	2.24732	-1.96162
Serine incorporator 1	SERINC1	Q9NRX5	Q9NRX5	1			+	0.243813	0.226603	0.258303	0.242907	0.243813	0.0158694	3	4	4	3	4	5	9.3	10.4	11.3	3.14597	-2.04359
CD63 antigen	CD63	P08962	P08962	1			+	0.248517	0.21373	0.246803	0.23635	0.246803	0.0196083	2	2	2	3	4	2	5	5	5	2.93728	-2.08443
Transferrin receptor protein 1;Transferrin receptor protein 1, serum form	TFRC	P02786;Q9UP52;Q9UP52-3;Q9UP52-2	P02786	4			+	0.243023	0.210277	0.25444	0.235913	0.243023	0.022924	28	30	29	33	35	31	42.5	47	47.6	2.80378	-2.08836
Myristoylated alanine-rich C-kinase substrate	MARCKS	P29966	P29966	1	++		+	0.248507	0.204103	0.25286	0.235157	0.248507	0.0269809	7	4	8	7	4	10	32.8	22.9	47	2.65164	-2.09495
Golgi integral membrane protein 4	GOLIM4	O00461	O00461	1			+	0.237743	0.17984	0.269063	0.228882	0.237743	0.0452669	4	2	4	3	2	4	7.6	4	7.6	2.19738	-2.14724
Phosphatidylinositol 4-kinase type 2-alpha	PI4K2A	Q9BTU6	Q9BTU6	1				0.178893	0.263863	NaN	0.221378	0.221378	0.0600829	2	2	1	2	2	1	3.5	3.5	1.7	1.09367	-2.20248
Zinc transporter 1	SLC30A1	Q9Y6M5	Q9Y6M5	1			+	NaN	0.211833	0.228743	0.220288	0.220288	0.0119572	1	2	2	1	2	2	2.4	4.5	4.5	1.79188	-2.1836
Serine incorporator 3	SERINC3	Q13530	Q13530	1			+	0.23209	0.170417	0.25066	0.217722	0.23209	0.0420069	3	2	2	3	2	2	7.8	6.3	6.3	2.23465	-2.21877
Rho-related GTP-binding protein RhoB	RHOB	P62745	P62745	1				NaN	0.199517	0.231287	0.215402	0.215402	0.0224648	1	2	2	1	2	2	6.1	13.3	11.7	1.51488	-2.21883
Guanine nucleotide-binding protein G(i) subunit alpha-1	GNAI1	P63096	P63096	1	++		+	0.214433	0.204917	0.21779	0.21238	0.214433	0.00667782	3	4	5	4	5	6	34.5	34.5	40.4	3.85669	-2.23576
NADH-cytochrome b5 reductase 3;NADH-cytochrome b5 reductase 3 membrane-bound form;NADH-cytochrome b5 reductase 3 soluble form	CYB5R3	P00387-3;P00387;P00387-2	P00387-3;P00387;P00387-2	3	++		+	0.21185	0.196223	0.225907	0.211327	0.21185	0.0148486	12	12	12	18	16	15	46.7	51.8	51.8	3.1649	-2.24484
Flotillin-2	FLOT2	Q14254	Q14254	1	++		+	0.220657	0.195103	0.217057	0.210939	0.217057	0.0138316	10	7	10	10	7	10	27.8	20.8	26.9	3.21266	-2.24722
CD44 antigen	CD44	P16070;P16070-5;P16070-7;P16070-3;P16070-4;P16070-6;P16070-17;P16070-8;P16070-16;P16070-10;P16070-11;P16070-13;P16070-14;P16070-12;P16070-18;P16070-9;P16070-15;P16070-19	P16070;P16070-5;P16070-7;P16070-3;P16070-4;P16070-6;P16070-17;P16070-8;P16070-16;P16070-10;P16070-11;P16070-13;P16070-14;P16070-12;P16070-18;P16070-9;P16070-15	18			+	0.22009	0.16961	0.218043	0.202581	0.218043	0.0285721	5	5	5	6	6	5	8.2	8.1	8.1	2.54987	-2.31362
Golgi reassembly-stacking protein 2	GORASP2	Q9H8Y8;Q9H8Y8-2	Q9H8Y8;Q9H8Y8-2	2	++			NaN	0.163933	0.23206	0.197997	0.197997	0.0481729	2	3	2	1	3	2	7.3	8.8	7.3	1.17117	-2.35812
Brain acid soluble protein 1	BASP1	P80723;P80723-2	P80723;P80723-2	2	++		+	0.27517	0.13833	0.174517	0.196006	0.174517	0.0709057	5	2	6	5	2	6	45.8	23.3	57.3	1.84492	-2.41133
Lysosome membrane protein 2	SCARB2	Q14108	Q14108	1			+	0.19917	0.17466	0.21124	0.195023	0.19917	0.0186392	3	4	3	3	4	3	11.1	13.6	11.1	2.9297	-2.36278
Serine/arginine repetitive matrix protein 2	SRRM2	Q9UQ35;Q9UQ35-2;Q9UQ35-3	Q9UQ35;Q9UQ35-2	3			+	0.238533	0.145113	0.199747	0.194464	0.199747	0.0469335	42	39	46	46	41	47	20.9	19.5	22.2	2.11898	-2.39208
MOSC domain-containing protein 1, mitochondrial	36951	Q5VT66-2;Q5VT66;Q5VT66-3;Q969Z3;Q969Z3-2	Q5VT66-2;Q5VT66;Q5VT66-3	5	++		+	0.284333	0.14544	0.1535	0.194424	0.1535	0.0779676	3	3	4	2	3	3	11.9	12.4	15.3	1.79941	-2.43318
Sphingolipid delta(4)-desaturase DES1	DEGS1	O15121	O15121	1	++		+	0.208977	0.174407	0.199343	0.194242	0.199343	0.0178406	2	3	3	2	3	3	9.9	14.9	14.9	2.96396	-2.36824
U1 small nuclear ribonucleoprotein 70 kDa	SNRNP70	P08621;P08621-2;P08621-3;P08621-4	P08621;P08621-2;P08621-3	4			+	0.183723	0.1706	0.21305	0.189124	0.183723	0.0217343	12	11	12	15	13	14	34.8	31.4	35	2.81617	-2.40881
ADP-ribosylation factor 4	ARF4	P18085	P18085	1	++		+	0.193743	0.170913	0.19547	0.186709	0.193743	0.0137066	10	10	9	16	16	11	74.4	76.1	60.6	3.17716	-2.42381
Guanine nucleotide-binding protein G(k) subunit alpha	GNAI3	P08754;Q5JWF2;Q5JWF2-2;P38405-2;P63092;P38405;P63092-2;P63092-3;A8MTJ3;P19087;P11488	P08754	11	++		+	0.188893	0.173943	0.195603	0.186147	0.188893	0.0110882	7	5	6	10	7	7	53.7	38.7	50	3.36916	-2.42722
Guanine nucleotide-binding protein G(i) subunit alpha-2	GNAI2	P04899;P04899-4;P04899-2;P04899-3	P04899;P04899-4;P04899-2;P04899-3	4	++		+	0.19075	0.16849	0.197237	0.185492	0.19075	0.0150773	13	14	14	18	18	17	50.1	55.5	53.8	3.09376	-2.43384
CD9 antigen	CD9	P21926	P21926	1			+	0.180313	0.156143	0.21307	0.183176	0.180313	0.028571	2	4	4	2	5	5	9.6	9.6	9.6	2.55875	-2.46036
Interferon-induced transmembrane protein 3;Interferon-induced transmembrane protein 2;Interferon-induced transmembrane protein 1	IFITM3;IFITM2;IFITM1	Q01628;Q01629;P13164	Q01628;Q01629;P13164	3			+	0.19164	0.17054	NaN	0.18109	0.18109	0.01492	2	2	1	2	3	1	30.8	12.8	12	1.66355	-2.46767
Niban-like protein 1	FAM129B	Q96TA1;Q96TA1-2	Q96TA1;Q96TA1-2	2	++		+	0.185167	0.16031	0.189463	0.178313	0.185167	0.0157387	18	18	19	23	23	23	34.5	33.1	35.3	3.03824	-2.49139
ADP-ribosylation factor 1;ADP-ribosylation factor 3	ARF1;ARF3	P84077;P61204	P84077;P61204	2	++		+	0.183557	0.162103	0.188337	0.177999	0.183557	0.0139719	6	5	6	8	8	10	73.5	69.6	58.6	3.1442	-2.49311
Cytospin-B	SPECC1	Q5M775;Q5M775-4;Q5M775-2;Q5M775-3;Q5M775-5	Q5M775;Q5M775-4;Q5M775-2;Q5M775-3;Q5M775-5	5	++		+	0.179657	0.08773	0.249247	0.172211	0.179657	0.0810153	4	7	7	4	5	7	3.9	8.4	8	1.57237	-2.66394
Nucleolar protein 3	NOL3	O60936-2;O60936	O60936-2;O60936	2	++		+	0.165987	0.162803	0.184587	0.171126	0.165987	0.0117658	3	4	2	3	4	2	17.8	30.3	13	3.31186	-2.5491
Apoptosis-inducing factor 2	AIFM2	Q9BRQ8;Q9BRQ8-2	Q9BRQ8;Q9BRQ8-2	2	++		+	0.17909	0.124503	0.186497	0.163363	0.17909	0.0338569	7	6	6	6	5	6	22.5	22.8	19.6	2.30932	-2.63659
ADP-ribosylation factor 5	ARF5	P84085	P84085	1	++		+	0.16953	0.152713	0.160093	0.160779	0.160093	0.0084293	4	3	4	5	5	5	58.9	66.1	50.6	3.56431	-2.63817
26S protease regulatory subunit 4	PSMC1	P62191	P62191	1	++		+	0.168053	0.138747	0.159977	0.155592	0.159977	0.0151373	18	15	21	26	24	26	51.4	49.8	60	3.02274	-2.68885
Protein tweety homolog 3	TTYH3	Q9C0H2;Q9C0H2-2;Q9C0H2-3;Q9C0H2-4	Q9C0H2;Q9C0H2-2;Q9C0H2-3;Q9C0H2-4	4			+	0.147477	NaN	0.16317	0.155323	0.155323	0.0110969	4	1	4	4	1	4	8.6	2.7	8.6	1.76274	-2.6885
Neuronal calcium sensor 1	NCS1	P62166	P62166	1	++		+	0.15741	0.15265	NaN	0.15503	0.15503	0.00336578	2	3	0	2	3	0	14.2	17.9	0	2.28044	-2.68955
Protein FAM49B	FAM49B	Q9NUQ9;Q9H0Q0	Q9NUQ9	2	++		+	0.15979	0.144493	0.142467	0.148917	0.144493	0.00947095	8	9	8	8	10	8	32.4	36.4	41	3.44466	-2.74933
Prostaglandin F2 receptor negative regulator	PTGFRN	Q9P2B2	Q9P2B2	1			+	0.137023	0.133967	0.171087	0.147359	0.137023	0.0206056	4	7	5	4	7	5	4.4	8.8	6.1	2.78356	-2.77159
Alkaline phosphatase, tissue-nonspecific isozyme	ALPL	P05186;P05186-3;P05186-2	P05186;P05186-3;P05186-2	3			+	0.158433	0.12685	0.147173	0.144152	0.147173	0.016007	4	2	5	4	2	4	9.4	4	11.1	2.94591	-2.80042
Complement decay-accelerating factor	CD55	P08174-2;P08174	P08174-2;P08174	2			+	0.144077	0.12476	0.152753	0.14053	0.144077	0.0143298	2	3	2	2	2	2	3.9	6.6	3.9	3.02928	-2.8362
Bone marrow stromal antigen 2	BST2	Q10589	Q10589	1			+	0.140867	0.114707	0.16392	0.139831	0.140867	0.024623	4	2	4	4	2	4	18.3	8.3	23.3	2.56475	-2.8535
Hippocalcin-like protein 1;Neuron-specific calcium-binding protein hippocalcin	HPCAL1;HPCA	P37235;P84074;P61601	P37235;P84074	3	++		+	0.139663	0.12716	0.14643	0.137751	0.139663	0.00977627	9	7	9	10	9	9	46.6	43	46.6	3.36006	-2.86232
Leucine-rich repeat-containing protein 57	LRRC57	Q8N9N7	Q8N9N7	1	++		+	NaN	0.125647	0.1442	0.134923	0.134923	0.0131192	2	4	2	1	4	2	7.9	20.5	10	1.6605	-2.89321
Protein phosphatase 1G	PPM1G	O15355	O15355	1	++		+	0.134287	0.118807	0.141187	0.131427	0.134287	0.0114608	12	12	9	14	16	10	33.9	37.5	21.8	3.19665	-2.93142
ADP-ribosylation factor-like protein 1	ARL1	P40616	P40616	1	++		+	0.138887	0.110747	0.127903	0.125846	0.127903	0.0141824	5	4	5	6	6	7	37	27.6	40.3	2.99432	-2.99652
Sn1-specific diacylglycerol lipase beta	DAGLB	Q8NCG7;Q8NCG7-4;Q8NCG7-2	Q8NCG7;Q8NCG7-4;Q8NCG7-2	3			+	0.111403	NaN	0.125363	0.118383	0.118383	0.00987121	4	2	2	4	1	2	6.5	3.3	3.7	1.75467	-3.08097
Transmembrane protein 106B	TMEM106B	Q9NUM4	Q9NUM4	1	++			0.0388733	0.172123	0.13849	0.116496	0.13849	0.0692943	4	2	4	3	2	3	16.4	8.4	16.4	1.42591	-3.35857
Myosin-9	MYH9	P35579;P35579-2;Q7Z406-2;Q7Z406-6;Q7Z406;P35749-2;P35749;P35749-3;P35749-4;Q7Z406-4;Q7Z406-5;P35580-3;P35580-2;P35580	P35579;P35579-2	14			+	0.119677	0.127973	0.100083	0.115911	0.119677	0.0143212	17	16	15	18	14	15	11.7	9.9	9.7	2.93876	-3.11653
NADH dehydrogenase [ubiquinone] 1 alpha subcomplex assembly factor 4	NDUFAF4	Q9P032	Q9P032	1	++		+	0.125613	0.11289	0.107737	0.115413	0.11289	0.00920157	3	2	3	4	2	3	18.9	13.7	18.9	3.35497	-3.11812
ADP-ribosylation factor 6	ARF6	P62330	P62330	1	++		+	0.12189	0.113727	0.104257	0.113291	0.113727	0.00882473	3	5	4	4	5	4	21.1	44.6	36.6	3.36676	-3.14483
Dymeclin	DYM	Q7RTS9;Q7RTS9-2	Q7RTS9;Q7RTS9-2	2	++		+	0.1143	0.103997	NaN	0.109148	0.109148	0.00728555	2	2	1	2	2	1	3	3	1.5	1.86753	-3.19725
Proto-oncogene tyrosine-protein kinase Src	SRC	P12931-2;P12931;P06241;P06241-2;P06241-3	P12931-2;P12931	5	++			0.134347	0.0764466	NaN	0.105397	0.105397	0.0409415	4	3	1	4	2	1	7.6	7	1.5	1.10788	-3.30269
cAMP-dependent protein kinase catalytic subunit alpha	PRKACA	P17612;P17612-2	P17612;P17612-2	2	++		+	0.09932	0.08981	0.10944	0.0995233	0.09932	0.00981658	7	9	7	7	9	8	22.5	30.5	25.1	3.21506	-3.33351
Protein phosphatase 1A;Protein phosphatase 1B	PPM1A;PPM1B	P35813;P35813-2;O75688;O75688-2;O75688-4;O75688-5	P35813;P35813-2;O75688;O75688-2;O75688-4;O75688-5	6	++		+	0.0862133	0.10365	0.106893	0.0989189	0.10365	0.0111222	2	2	2	2	2	2	5.8	5.8	6.3	3.07695	-3.34397
Ragulator complex protein LAMTOR1	LAMTOR1	Q6IAA8	Q6IAA8	1	++		+	0.09111	0.09709	0.09202	0.0934067	0.09202	0.00322217	6	6	5	7	7	6	60.2	55.9	41	4.15913	-3.4209
Cytochrome c-type heme lyase	HCCS	P53701	P53701	1	++		+	0.0726	0.07895	0.0839033	0.0784844	0.07895	0.00566604	6	6	7	6	6	6	24.3	28.4	34	3.5667	-3.67398
A-kinase anchor protein 12	AKAP12	Q02952;Q02952-2;Q02952-3	Q02952;Q02952-2;Q02952-3	3	++		+	0.05154	0.114477	0.0642733	0.0767633	0.0642733	0.0332755	8	6	6	6	4	5	7.3	5.3	5.8	2.09103	-3.78822
Calcium-binding protein p22	CHP	Q99653	Q99653	1	++		+	0.0902	0.05227	0.0704167	0.0709622	0.0704167	0.0189709	4	2	3	4	2	3	22.1	10.3	16.4	2.45952	-3.85218
Tescalcin	TESC	Q96BS2;Q96BS2-2	Q96BS2;Q96BS2-2	2	++		+	0.0654	0.0613267	0.0850333	0.0705866	0.0654	0.0126759	8	8	8	8	9	8	39.3	41.6	55.1	2.85137	-3.83925
Phosphoinositide 3-kinase regulatory subunit 4	PIK3R4	Q99570	Q99570	1	++		+	0.0757933	0.0490667	0.0821	0.0689867	0.0757933	0.0175371	3	4	2	2	3	2	3	5	2.1	2.45648	-3.89246
Coiled-coil-helix-coiled-coil-helix domain-containing protein 3, mitochondrial	CHCHD3	Q9NX63	Q9NX63	1	++		+	0.0654967	0.0572067	0.0640867	0.0622633	0.0640867	0.00443558	8	7	8	8	8	7	29.1	28.2	29.1	3.64207	-4.00798
NADH dehydrogenase [ubiquinone] 1 beta subcomplex subunit 7	NDUFB7	P17568	P17568	1	++		+	0.0540667	NaN	0.04502	0.0495433	0.0495433	0.00639695	2	1	3	2	1	2	13.9	7.3	20.4	1.71301	-4.3412
