# Supplementary material for: Global profiling of co- and post-translationally N-myristoylated proteomes in human cells
Source: Nat Commun. 2014 Sep 26;5:4919. doi: 10.1038/ncomms5919 (PMC4200515; doi:10.1038/ncomms5919)
Supplement: Supplementary Data 4 — Spike-in experiment with increasing amount of inhibitor 1 in HeLa cells undergoing apoptosis [file ncomms5919-s5.xlsx]

## Sheet: Key
Supplementary Data 4	Spike-in experiment with increasing amount of inhibitor 1 in HeLa cells undergoing apoptosis
Sheet 1	Quantitative proteomics in HeLa cells metabolically labeled with YnMyr in the presence of an increasing amount of NMT inhibitor 1 in STS treated cells: raw dataset.
Sheet 2	List of unique + razor peptides detected for proteins shown in Sheet 1
Sheet 3	List of post-translationally N-myristoylated proteins in HeLa cells treated with STS
	Sheet 3 displays the mean, median, standard deviation values of the normalised ratio L/H. A column "known" indicates if the protein was previously shown to be post-translationally N-myristoylated (See Supplementary Table 1). A column indicates if a protease cleavage site is known to reveal a new N-terminal glycine, as reported in the CASBAH database (http://bioinf.gen.tcd.ie/casbah/). Putative cl…
	In all the tables proteins are ordered by gene names

## Sheet: sheet 1
											SILAC +/-STS			Ratio L/H															Normalized Ratio L/H																Razor + unqiue peptides
Protein names	Gene names	Protein IDs	Majority protein IDs	Proteins	Known Post	New N-terminal sequence	Cleavage site	MP	Myr	Known Co-trans	Mean	Median	St dev	A0	B0	C0	A0.08	B0.08	C0.08	A0.2	B0.2	C0.2	A0.4	B0.4	C0.4	A1	B1	C1	A0	B0	C0	A0.08	B0.08	C0.08	A0.2	B0.2	C0.2	A0.4	B0.4	C0.4	A1	B1	C1	Contaminant	A0	B0	C0	A0.08	B0.08
3-ketoacyl-CoA thiolase, mitochondrial	ACAA2	P42765	P42765	1										11.7517	11.5348	9.42329	7.50469	NaN	6.22433	7.88395	4.42635	NaN	NaN	NaN	7.6517	5.7346	10.2227	24.7292	1	1	1	0.638604	NaN	0.660525	0.670877	0.383738	NaN	NaN	NaN	0.811998	0.48798	0.886251	2.62426		2	3	3	3	1
Acetyl-CoA carboxylase 1;Biotin carboxylase	ACACA	Q13085-4;Q13085;Q13085-2;Q13085-3;O00763;O00763-2	Q13085-4;Q13085;Q13085-2;Q13085-3	6							0.451444	0.451933	0.0531017	3.4263	3.46476	3.3644	3.51111	3.63478	3.12559	3.70631	3.29793	3.36825	3.53582	3.50779	3.30644	3.62175	3.50914	3.23143	1	1	1	1.02475	1.04907	0.929018	1.08172	0.95185	1.00115	1.03196	1.01242	0.982773	1.05704	1.01281	0.960479		57	45	52	65	48
Apoptotic chromatin condensation inducer in the nucleus	ACIN1	Q9UKV3;Q9UKV3-5;Q9UKV3-2;Q9UKV3-3	Q9UKV3;Q9UKV3-5;Q9UKV3-2;Q9UKV3-3	4										NaN	NaN	NaN	NaN	2.93238	NaN	NaN	NaN	NaN	NaN	2.3411	NaN	NaN	NaN	NaN	NaN	NaN	NaN	NaN	NaN	NaN	NaN	NaN	NaN	NaN	NaN	NaN	NaN	NaN	NaN		0	0	1	1	2
ATP-citrate synthase	ACLY	P53396;P53396-2	P53396;P53396-2	2							0.582889	0.5915	0.0502069	3.29326	3.86698	3.76053	2.92073	4.0788	3.53257	3.82629	3.80315	3.72592	4.67814	3.46632	2.64529	3.6539	4.25894	3.0385	1	1	1	0.88688	1.05478	0.939381	1.16185	0.983494	0.990797	1.42052	0.896392	0.703436	1.10951	1.10136	0.807997		9	4	7	6	5
Actin, alpha cardiac muscle 1;Actin, alpha skeletal muscle;Actin, aortic smooth muscle;Actin, gamma-enteric smooth muscle	ACTC1;ACTA1;ACTA2;ACTG2	P68032;P68133;P62736;P63267;P63267-2	P68032;P68133;P62736;P63267;P63267-2	5							1.14391	1.1404	0.116473	2.72072	2.85706	3.53369	NaN	3.09684	2.93772	3.09052	NaN	3.10675	3.21275	3.21141	2.90419	3.00003	3.05876	2.82622	1	1	1	NaN	1.08392	0.831345	1.13592	NaN	0.879179	1.18085	1.12402	0.821857	1.10266	1.0706	0.799791		1	2	3	2	3
Alpha-actinin-1;Alpha-actinin-2	ACTN1;ACTN2	P12814-3;P12814;P12814-2;P35609;Q08043	P12814-3;P12814;P12814-2;P35609	5							0.901622	0.948567	0.132	NaN	NaN	4.85696	NaN	NaN	NaN	NaN	2.39441	NaN	NaN	NaN	NaN	NaN	NaN	NaN	NaN	NaN	1	NaN	NaN	NaN	NaN	NaN	NaN	NaN	NaN	NaN	NaN	NaN	NaN		1	1	2	1	0
Alpha-actinin-4	ACTN4	O43707;Q9H254;Q9H254-4;Q9H254-2	O43707	4							0.960789	0.961067	0.0707504	3.59725	3.59376	3.62358	3.54108	3.26744	3.32403	3.20184	3.19254	3.02352	3.20492	3.42407	3.66327	3.52908	3.74266	3.68827	1	1	1	0.984384	0.909198	0.917332	0.890081	0.888357	0.834402	0.890937	0.952782	1.01095	0.981049	1.04143	1.01785		16	13	17	16	14
Adenylate cyclase type 9	ADCY9	O60503	O60503	1							2.6373	2.41137	1.09371	3.56862	3.94602	4.97141	2.12725	2.2605	1.96025	1.77554	1.58203	1.36906	0.97561	0.912825	0.935366	0.532708	NaN	NaN	1	1	1	0.596098	0.572856	0.394304	0.497541	0.400918	0.275386	0.273385	0.231328	0.188149	0.149276	NaN	NaN		7	7	7	5	6
Adenosylhomocysteinase	AHCY	P23526;P23526-2	P23526;P23526-2	2							0.623889	0.591033	0.062265	3.31708	4.2155	4.11743	5.12978	4.64555	3.91957	3.84793	4.61191	4.55976	3.56977	3.79204	3.44887	4.41384	4.10644	4.46688	1	1	1	1.54648	1.10202	0.951946	1.16004	1.09404	1.10743	1.07618	0.899549	0.837627	1.33064	0.974129	1.08487		2	3	4	5	3
Protein AHNAK2	AHNAK2	Q8IVF2;Q8IVF2-3	Q8IVF2;Q8IVF2-3	2										5.25265	5.34731	5.01832	0.504185	0.507074	0.462599	0.322987	0.259511	0.263908	0.153304	0.152087	0.130594	0.0757863	0.0865351	0.0824402	1	1	1	0.0959867	0.0948278	0.0921821	0.0614903	0.0485312	0.0525889	0.029186	0.0284417	0.0260235	0.0144282	0.0161829	0.0164279		15	12	18	5	4
Apoptosis-inducing factor 2	AIFM2	Q9BRQ8;Q9BRQ8-2	Q9BRQ8;Q9BRQ8-2	2						++	0.163363	0.17909	0.0338569	2.34176	1.81815	NaN	1.16947	NaN	NaN	NaN	NaN	NaN	NaN	NaN	NaN	NaN	NaN	NaN	1	1	NaN	0.499398	NaN	NaN	NaN	NaN	NaN	NaN	NaN	NaN	NaN	NaN	NaN		2	2	2	2	1
Aldose reductase	AKR1B1	P15121;C9JRZ8;C9JRZ8-2	P15121	3										NaN	3.64897	4.68165	3.89241	NaN	NaN	3.80026	3.97504	4.70522	3.20256	3.89651	4.38058	NaN	NaN	NaN	NaN	1	1	NaN	NaN	NaN	NaN	1.08936	1.00503	NaN	1.06784	0.935693	NaN	NaN	NaN		1	3	2	3	1
Fructose-bisphosphate aldolase A	ALDOA	P04075-2;P04075;P05062	P04075-2;P04075	3							0.665367	0.656633	0.0575326	4.10088	4.18515	4.4478	4.2061	4.00721	3.98517	4.06322	4.37445	4.01929	4.18533	4.10779	4.52304	4.23747	4.17014	4.36072	1	1	1	1.02566	0.957483	0.895987	0.990817	1.04523	0.903658	1.02059	0.981515	1.01692	1.03331	0.996414	0.98042		13	16	16	15	16
Acidic leucine-rich nuclear phosphoprotein 32 family member A;Acidic leucine-rich nuclear phosphoprotein 32 family member C	ANP32A;ANP32C	P39687;O43423	P39687;O43423	2										NaN	NaN	NaN	NaN	1.32118	NaN	3.10627	3.43006	NaN	NaN	NaN	NaN	NaN	NaN	NaN	NaN	NaN	NaN	NaN	NaN	NaN	NaN	NaN	NaN	NaN	NaN	NaN	NaN	NaN	NaN		1	1	1	1	2
Annexin A1	ANXA1	P04083	P04083	1							0.722333	0.761467	0.109066	4.1137	4.44425	4.45931	3.67945	3.88093	3.76903	3.21172	4.06042	4.21195	4.1324	3.71223	4.0122	3.72578	4.73395	4.39136	1	1	1	0.894437	0.873249	0.845206	0.780736	0.913635	0.944529	1.00455	0.835288	0.899735	0.905701	1.06519	0.984762		7	5	8	5	7
Annexin A2;Putative annexin A2-like protein	ANXA2;ANXA2P2	P07355-2;P07355;A6NMY6	P07355-2;P07355;A6NMY6	3						--	0.6156	0.598233	0.036463	4.27808	4.76145	4.36129	4.1198	4.15939	4.17136	4.12677	4.14576	4.15731	4.10374	4.09316	4.13121	4.36453	4.17362	4.55104	1	1	1	0.963004	0.873555	0.956451	0.964633	0.870694	0.95323	0.95925	0.859646	0.947244	1.02021	0.876544	1.04351		19	20	19	18	22
Annexin A3	ANXA3	P12429	P12429	1										2.57632	3.4256	4.30089	3.68026	3.97298	3.80518	3.63623	3.3475	NaN	3.87072	NaN	3.60347	3.58089	3.61768	3.02691	1	1	1	1.42849	1.15979	0.884741	1.4114	0.977204	NaN	1.50242	NaN	0.837844	1.38992	1.05607	0.703786		2	2	2	3	2
Annexin A5	ANXA5	P08758	P08758	1							0.686256	0.693033	0.0612818	3.83318	3.22123	3.7059	3.59273	3.5529	3.51444	3.58384	3.5256	3.54761	3.42889	3.62911	3.43359	3.64604	3.70727	3.7365	1	1	1	0.937271	1.10296	0.948338	0.934953	1.09449	0.957287	0.894528	1.12662	0.926521	0.951179	1.15089	1.00826		8	9	9	11	11
Annexin A6	ANXA6	P08133;P08133-2	P08133;P08133-2	2							0.529722	0.5128	0.0677864	4.47507	4.448	2.94291	NaN	4.05236	3.38009	4.49903	3.49272	NaN	3.7886	2.96042	3.1001	4.60936	2.94907	3.68148	1	1	1	NaN	0.911051	1.14855	1.00535	0.785233	NaN	0.8466	0.665561	1.05341	1.03001	0.66301	1.25097		2	3	6	3	4
ADP-ribosylation factor 1;ADP-ribosylation factor 3	ARF1;ARF3	P84077;P61204	P84077;P61204	2						++	0.177999	0.183557	0.0139719	3.29359	3.52212	3.96778	1.35172	1.39729	1.48476	0.75884	0.734268	0.760688	0.405597	0.355543	0.349712	0.148714	0.152277	0.139774	1	1	1	0.410408	0.396719	0.374204	0.230399	0.208473	0.191716	0.123147	0.100946	0.0881378	0.0451527	0.0432343	0.0352273		12	11	13	12	12
ADP-ribosylation factor 4	ARF4	P18085	P18085	1						++	0.186709	0.193743	0.0137066	3.21626	3.35357	3.5841	1.89054	1.97118	1.97574	1.16009	1.09257	1.11299	0.581598	0.541624	0.516396	0.22628	0.213024	0.184699	1	1	1	0.587806	0.587786	0.551251	0.360696	0.325795	0.310536	0.180831	0.161507	0.14408	0.070355	0.0635217	0.051533		5	6	7	6	6
ADP-ribosylation factor 5	ARF5	P84085	P84085	1						++	0.160779	0.160093	0.0084293	3.19724	3.76563	NaN	NaN	NaN	NaN	NaN	NaN	NaN	NaN	NaN	NaN	NaN	NaN	NaN	1	1	NaN	NaN	NaN	NaN	NaN	NaN	NaN	NaN	NaN	NaN	NaN	NaN	NaN		3	2	0	0	1
ADP-ribosylation factor 6	ARF6	P62330	P62330	1						++	0.113291	0.113727	0.00882473	3.0848	2.90892	3.21719	1.22972	1.27675	NaN	NaN	NaN	NaN	NaN	NaN	NaN	NaN	NaN	NaN	1	1	1	0.39864	0.438908	NaN	NaN	NaN	NaN	NaN	NaN	NaN	NaN	NaN	NaN		2	1	2	1	1
Rho GTPase-activating protein 29	ARHGAP29	Q52LW3	Q52LW3	1										3.03113	2.78149	3.82102	0.554385	0.614062	0.65028	0.317541	0.337701	NaN	NaN	NaN	NaN	NaN	NaN	NaN	1	1	1	0.182897	0.220768	0.170185	0.10476	0.12141	NaN	NaN	NaN	NaN	NaN	NaN	NaN		7	5	6	4	3
ADP-ribosylation factor-like protein 1	ARL1	P40616	P40616	1						++	0.125846	0.127903	0.0141824	3.18218	3.31686	3.7407	0.862887	0.909587	0.743992	NaN	NaN	NaN	NaN	NaN	NaN	NaN	NaN	NaN	1	1	1	0.271162	0.274231	0.198891	NaN	NaN	NaN	NaN	NaN	NaN	NaN	NaN	NaN		5	4	5	2	2
Probable phospholipid-transporting ATPase IG	ATP11C	Q8NB49;Q8NB49-4;Q8NB49-3;Q8NB49-2	Q8NB49;Q8NB49-4;Q8NB49-3;Q8NB49-2	4										3.24992	2.48874	3.62463	NaN	NaN	NaN	NaN	NaN	NaN	NaN	NaN	NaN	NaN	NaN	NaN	1	1	1	NaN	NaN	NaN	NaN	NaN	NaN	NaN	NaN	NaN	NaN	NaN	NaN		2	2	2	0	1
Sodium/potassium-transporting ATPase subunit alpha-1	ATP1A1	P05023;P05023-4;P05023-3;P05023-2;P54707-2;P54707;Q13733;P13637-3;P13637-2;P50993;P13637	P05023;P05023-4;P05023-3;P05023-2	11						--	0.653278	0.5947	0.115054	3.07512	NaN	NaN	3.9546	2.442	NaN	NaN	NaN	NaN	NaN	NaN	3.90152	NaN	NaN	NaN	1	NaN	NaN	1.286	NaN	NaN	NaN	NaN	NaN	NaN	NaN	NaN	NaN	NaN	NaN		3	1	2	2	2
Sarcoplasmic/endoplasmic reticulum calcium ATPase 2	ATP2A2	P16615;P16615-3;P16615-2;P16615-5;P16615-4;O14983;O14983-2;Q93084-5;Q93084-6;Q93084;Q93084-7;Q93084-3;Q93084-2;Q93084-4	P16615;P16615-3;P16615-2;P16615-5;P16615-4	14							0.645244	0.6563	0.0674992	3.08709	NaN	4.51732	3.08014	NaN	NaN	3.94695	NaN	NaN	3.83318	NaN	NaN	NaN	NaN	1.602	1	NaN	1	0.997751	NaN	NaN	1.27854	NaN	NaN	1.24168	NaN	NaN	NaN	NaN	0.354635		2	1	7	3	1
ATP synthase subunit alpha, mitochondrial	ATP5A1	P25705;P25705-2	P25705;P25705-2	2							0.631467	0.604733	0.0548883	5.01354	4.97859	3.76605	5.7544	3.29045	3.94835	4.9478	3.69508	4.08513	4.82625	3.52535	3.74181	4.39059	4.03275	4.03633	1	1	1	1.14777	0.660919	1.04841	0.986888	0.742194	1.08473	0.962645	0.708101	0.993564	0.875747	0.810017	1.07177		5	6	4	3	4
ATP synthase subunit beta, mitochondrial	ATP5B	P06576	P06576	1							0.651811	0.650733	0.0136486	3.93561	NaN	NaN	4.05581	NaN	NaN	NaN	5.09762	NaN	3.57066	NaN	3.72398	4.85225	NaN	NaN	1	NaN	NaN	1.03054	NaN	NaN	NaN	NaN	NaN	0.90727	NaN	NaN	1.23291	NaN	NaN		4	2	1	4	1
ATP synthase subunit b, mitochondrial	ATP5F1	P24539	P24539	1										NaN	3.42513	1.6515	3.98533	NaN	NaN	4.72077	4.59961	1.42132	1.7421	NaN	3.54447	3.99074	4.41423	NaN	NaN	1	1	NaN	NaN	NaN	NaN	1.3429	0.860625	NaN	NaN	2.14621	NaN	1.28878	NaN		1	2	2	2	1
ATP synthase subunit d, mitochondrial	ATP5H	O75947;O75947-2	O75947;O75947-2	2										NaN	NaN	3.65097	NaN	NaN	NaN	4.0987	4.91087	NaN	4.27936	NaN	NaN	6.3857	3.51754	NaN	NaN	NaN	1	NaN	NaN	NaN	NaN	NaN	NaN	NaN	NaN	NaN	NaN	NaN	NaN		1	1	2	1	1
ATP synthase subunit f, mitochondrial	ATP5J2	P56134;P56134-2;P56134-3;P56134-4	P56134;P56134-2;P56134-3;P56134-4	4							0.595517	0.595517	0.01327	5.25072	NaN	NaN	3.75559	NaN	3.70892	4.36015	3.42021	NaN	4.18445	4.82463	4.24737	NaN	NaN	3.57092	1	NaN	NaN	0.715251	NaN	NaN	0.83039	NaN	NaN	0.796929	NaN	NaN	NaN	NaN	NaN		2	1	1	2	1
ATP synthase subunit O, mitochondrial	ATP5O	P48047	P48047	1										2.66156	NaN	4.45375	NaN	NaN	NaN	4.34745	NaN	1.8707	4.36338	1.89265	1.43211	4.15007	4.57101	NaN	1	NaN	1	NaN	NaN	NaN	1.63342	NaN	0.420028	1.63941	NaN	0.321552	1.55926	NaN	NaN		2	1	3	1	1
Ancient ubiquitous protein 1	AUP1	Q9Y679;Q9Y679-2;Q9Y679-3	Q9Y679;Q9Y679-2;Q9Y679-3	3										NaN	2.44774	3.43808	NaN	NaN	NaN	NaN	NaN	NaN	NaN	NaN	NaN	NaN	NaN	NaN	NaN	1	1	NaN	NaN	NaN	NaN	NaN	NaN	NaN	NaN	NaN	NaN	NaN	NaN		1	3	3	0	1
Beta-1,4-galactosyltransferase 1;Lactose synthase A protein;N-acetyllactosamine synthase;Beta-N-acetylglucosaminylglycopeptide beta-1,4-galactosyltransferase;Beta-N-acetylglucosaminyl-glycolipid beta-1,4-galactosyltransferase;Processed beta-1,4-galactosyltransferase 1	B4GALT1	P15291;P15291-2	P15291;P15291-2	2							0.306366	0.316883	0.0216706	2.6595	2.43268	NaN	3.0021	3.17551	2.7422	3.42783	2.41005	2.80269	2.57838	2.27257	2.6293	2.72124	3.14268	2.44415	1	1	NaN	1.12882	1.30536	NaN	1.2889	0.990697	NaN	0.969498	0.934186	NaN	1.02321	1.29186	NaN		4	2	1	4	3
Brain acid soluble protein 1	BASP1	P80723;P80723-2	P80723;P80723-2	2						++	0.196006	0.174517	0.0709057	2.94377	3.4222	3.60283	2.49172	2.79822	2.7068	2.58085	2.12721	2.32883	1.60167	1.49591	1.35635	0.988338	1.00287	0.692857	1	1	1	0.846436	0.817668	0.751299	0.876713	0.621591	0.64639	0.544086	0.43712	0.37647	0.335738	0.293048	0.192309		6	6	6	6	8
B-cell receptor-associated protein 31	BCAP31	P51572-2;P51572	P51572-2;P51572	2						--	0.978417	0.978417	0.281499	4.07731	4.88401	5.79912	1.54579	0.854482	1.12499	1.20038	0.423334	1.21749	0.720721	0.527176	0.26688	0.402188	0.223389	NaN	1	1	1	0.379119	0.174955	0.193993	0.294405	0.0866777	0.209944	0.176764	0.107939	0.0460208	0.0986406	0.0457389	NaN		1	2	4	2	3
Bcl-2-associated transcription factor 1	BCLAF1	Q9NYF8;Q9NYF8-2;Q9NYF8-3;Q9NYF8-4	Q9NYF8;Q9NYF8-2;Q9NYF8-3;Q9NYF8-4	4							0.702178	0.7798	0.143281	1.70233	1.6709	1.62054	1.82882	1.70742	1.50031	1.5658	1.68339	1.66467	1.56448	1.65648	1.76053	1.65218	1.40404	2.20556	1	1	1	1.07431	1.02185	0.92581	0.9198	1.00747	1.02723	0.919023	0.991369	1.08639	0.970542	0.84029	1.36101		3	5	8	7	7
BH3-interacting domain death agonist;BH3-interacting domain death agonist p15;BH3-interacting domain death agonist p13;BH3-interacting domain death agonist p11	BID	P55957-2;P55957;P55957-4	P55957-2;P55957;P55957-4	3	N	GNRSSHSRLGRIEADSESQEDIIRNIARHL	G60	R	H		11.4548	14.483	5.26323	3.5142	3.75502	4.24719	2.7398	2.7168	2.81889	2.05377	2.00465	1.8679	1.3206	1.22433	1.11361	0.627313	0.629564	0.523396	1	1	1	0.779638	0.723511	0.663707	0.58442	0.533859	0.439798	0.375791	0.326053	0.2622	0.178508	0.167659	0.123234		7	7	7	7	7
Bone marrow stromal antigen 2	BST2	Q10589	Q10589	1							0.139831	0.140867	0.024623	2.85633	3.44104	4.16997	3.3994	3.61311	3.61402	3.27043	3.06316	2.59936	3.5671	3.33901	3.20698	3.23981	3.61716	2.74401	1	1	1	1.19013	1.05001	0.866679	1.14498	0.890185	0.623353	1.24884	0.97035	0.769065	1.13426	1.05118	0.658041		3	2	3	4	3
Basic leucine zipper and W2 domain-containing protein 1	BZW1	Q7L1Q6-3;Q7L1Q6-4;Q7L1Q6;Q7L1Q6-2	Q7L1Q6-3;Q7L1Q6-4;Q7L1Q6;Q7L1Q6-2	4							0.819217	0.819217	0.193111	NaN	NaN	2.472	NaN	NaN	NaN	NaN	NaN	NaN	2.53653	NaN	2.45357	2.35377	2.39343	2.68003	NaN	NaN	1	NaN	NaN	NaN	NaN	NaN	NaN	NaN	NaN	0.992541	NaN	NaN	1.08415		2	1	3	1	2
UPF0444 transmembrane protein C12orf23	C12orf23	Q8WUH6	Q8WUH6	1										2.60743	0.980873	NaN	1.2761	1.16982	1.29114	1.12336	NaN	1.05108	1.09637	1.32347	1.25813	3.51136	3.96149	1.08599	1	1	NaN	0.489408	1.19263	NaN	0.430829	NaN	NaN	0.42048	1.34928	NaN	1.34668	4.03874	NaN		2	2	1	2	2
Uncharacterized protein C19orf29	C19orf29	Q8WUQ7-2;Q8WUQ7	Q8WUQ7-2;Q8WUQ7	2							1.03274	1.02207	0.173596	1.51835	1.51035	NaN	1.04609	NaN	NaN	NaN	NaN	NaN	NaN	NaN	NaN	NaN	NaN	NaN	1	1	NaN	0.688966	NaN	NaN	NaN	NaN	NaN	NaN	NaN	NaN	NaN	NaN	NaN		1	1	1	1	1
Ashwin	C2orf49	Q9BVC5	Q9BVC5	1										3.21099	3.24971	4.24863	0.475534	0.416528	NaN	NaN	NaN	NaN	NaN	NaN	NaN	NaN	NaN	NaN	1	1	1	0.148096	0.128174	NaN	NaN	NaN	NaN	NaN	NaN	NaN	NaN	NaN	NaN		2	2	2	2	2
Voltage-dependent calcium channel subunit alpha-2/delta-1;Voltage-dependent calcium channel subunit alpha-2-1;Voltage-dependent calcium channel subunit delta-1	CACNA2D1	P54289;P54289-2;P54289-3;P54289-5;P54289-4	P54289;P54289-2;P54289-3;P54289-5;P54289-4	5										NaN	NaN	NaN	3.4638	NaN	NaN	3.1743	NaN	NaN	4.63994	NaN	NaN	NaN	NaN	NaN	NaN	NaN	NaN	NaN	NaN	NaN	NaN	NaN	NaN	NaN	NaN	NaN	NaN	NaN	NaN		0	0	1	2	3
Caldesmon	CALD1	Q05682;Q05682-2;Q05682-6;Q05682-3;Q05682-4;Q05682-5	Q05682;Q05682-2;Q05682-6;Q05682-3;Q05682-4;Q05682-5	6							1.57426	1.57057	0.123008	3.46741	4.06091	5.62272	1.00352	1.0287	1.14536	0.842815	0.814001	NaN	0.687144	0.624571	0.502588	0.590528	0.549511	NaN	1	1	1	0.289416	0.253318	0.203702	0.243068	0.200448	NaN	0.198172	0.1538	0.0893853	0.170308	0.135317	NaN		3	3	4	4	4
Calreticulin	CALR	P27797	P27797	1							0.682	0.6542	0.068285	3.96605	4.68077	4.06686	4.29793	4.72144	3.75291	4.40878	3.79248	3.84084	4.65376	4.08097	4.05022	3.41892	NaN	4.50877	1	1	1	1.08368	1.00869	0.922803	1.11163	0.810224	0.944423	1.1734	0.871858	0.995909	0.862046	NaN	1.10866		2	4	4	3	3
Calcium/calmodulin-dependent protein kinase type II subunit gamma;Calcium/calmodulin-dependent protein kinase type II subunit beta	CAMK2G;CAMK2B	Q13555-6;Q13555;Q13555-8;Q13555-2;Q13555-9;Q13555-7;Q13555-4;Q13555-5;Q13555-3;Q13555-10;Q13554;Q13554-2;Q13554-5;Q13554-8;Q13554-3;Q13554-6;Q13554-4;Q13554-7	Q13555-6;Q13555;Q13555-8;Q13555-2;Q13555-9;Q13555-7;Q13555-4;Q13555-5;Q13555-3;Q13555-10;Q13554;Q13554-2;Q13554-5;Q13554-8;Q13554-3;Q13554-6;Q13554-4;Q13554-7	18										3.1511	3.02106	3.99042	NaN	NaN	NaN	NaN	NaN	NaN	NaN	NaN	NaN	NaN	NaN	NaN	1	1	1	NaN	NaN	NaN	NaN	NaN	NaN	NaN	NaN	NaN	NaN	NaN	NaN		4	3	3	0	0
Calnexin	CANX	P27824	P27824	1							0.290036	0.296453	0.0362321	3.33667	3.95648	4.58295	3.58256	3.90976	3.99345	3.73009	3.65805	3.42466	3.87447	3.475	3.24097	4.08781	4.15628	2.9656	1	1	1	1.07369	0.988193	0.871371	1.11791	0.924571	0.74726	1.16118	0.878305	0.707179	1.22512	1.0505	0.647094		12	13	14	14	14
Adenylyl cyclase-associated protein 1	CAP1	Q01518;Q01518-2	Q01518;Q01518-2	2										NaN	NaN	5.81598	NaN	4.2084	4.73082	6.64275	NaN	4.8771	NaN	4.42047	NaN	NaN	NaN	6.23053	NaN	NaN	1	NaN	NaN	0.813417	NaN	NaN	0.838568	NaN	NaN	NaN	NaN	NaN	1.07128		1	1	2	1	3
Caveolin-1;Caveolin-3	CAV1;CAV3	Q03135;P56539;Q03135-2	Q03135;P56539;Q03135-2	3										NaN	2.84527	NaN	NaN	NaN	NaN	2.37439	NaN	1.62306	NaN	NaN	NaN	NaN	NaN	NaN	NaN	1	NaN	NaN	NaN	NaN	NaN	NaN	NaN	NaN	NaN	NaN	NaN	NaN	NaN		1	2	0	1	0
Coiled-coil domain-containing protein 85C	CCDC85C	A6NKD9	A6NKD9	1										3.0003	4.21336	3.98692	NaN	NaN	NaN	NaN	NaN	NaN	NaN	NaN	NaN	NaN	NaN	NaN	1	1	1	NaN	NaN	NaN	NaN	NaN	NaN	NaN	NaN	NaN	NaN	NaN	NaN		2	2	2	0	0
T-complex protein 1 subunit beta	CCT2	P78371;P78371-2	P78371;P78371-2	2							0.636356	0.637767	0.00319307	2.62936	3.90412	3.108	3.67728	3.15856	NaN	3.98042	4.83723	2.75043	NaN	NaN	3.67296	NaN	NaN	NaN	1	1	1	1.39854	0.809034	NaN	1.51383	1.23901	0.88495	NaN	NaN	1.18177	NaN	NaN	NaN		3	3	3	5	3
T-complex protein 1 subunit gamma	CCT3	P49368;P49368-2	P49368;P49368-2	2							0.629989	0.66	0.0639071	3.53907	3.10039	3.38593	2.50432	2.99859	3.28202	2.567	2.71488	1.81271	2.68039	2.5455	3.11915	2.37383	2.83062	NaN	1	1	1	0.707621	0.967165	0.969313	0.725331	0.875658	0.535366	0.757371	0.821026	0.92121	0.67075	0.912987	NaN		3	3	6	5	5
T-complex protein 1 subunit delta	CCT4	P50991;P50991-2	P50991;P50991-2	2							0.580711	0.5775	0.0593485	NaN	NaN	NaN	NaN	3.53732	NaN	4.51386	3.15587	NaN	NaN	NaN	NaN	NaN	NaN	NaN	NaN	NaN	NaN	NaN	NaN	NaN	NaN	NaN	NaN	NaN	NaN	NaN	NaN	NaN	NaN		1	0	0	1	2
T-complex protein 1 subunit epsilon	CCT5	P48643	P48643	1							0.731283	0.731283	0.0165699	3.25203	NaN	1.81567	2.46051	3.66032	NaN	3.57718	NaN	NaN	2.79697	3.03076	2.9543	2.82199	2.33416	NaN	1	NaN	1	0.756607	NaN	NaN	1.09998	NaN	NaN	0.860068	NaN	1.62711	0.867762	NaN	NaN		3	1	2	4	2
T-complex protein 1 subunit zeta	CCT6A	P40227;P40227-2	P40227;P40227-2	2							0.627733	0.592833	0.0604485	3.0096	NaN	NaN	NaN	NaN	NaN	NaN	NaN	NaN	NaN	NaN	NaN	2.6379	NaN	NaN	1	NaN	NaN	NaN	NaN	NaN	NaN	NaN	NaN	NaN	NaN	NaN	0.876494	NaN	NaN		2	0	1	0	1
T-complex protein 1 subunit eta	CCT7	Q99832;Q99832-3;Q99832-4;Q99832-2	Q99832;Q99832-3;Q99832-4;Q99832-2	4							0.618156	0.6137	0.0374825	3.18979	4.50938	NaN	3.66207	3.72481	NaN	4.24052	3.47778	3.27204	2.85853	4.20734	3.60464	NaN	NaN	NaN	1	1	NaN	1.14806	0.826014	NaN	1.3294	0.771232	NaN	0.896149	0.933019	NaN	NaN	NaN	NaN		3	3	1	3	3
T-complex protein 1 subunit theta	CCT8	P50990	P50990	1							0.685167	0.669867	0.0319595	3.21647	3.23185	3.19142	3.86369	3.73107	3.31378	3.29761	3.36474	2.68478	3.22383	3.61886	3.67985	3.84054	4.12592	3.43277	1	1	1	1.20122	1.15447	1.03834	1.02523	1.04112	0.841249	1.00229	1.11975	1.15304	1.19402	1.27664	1.07562		4	7	8	9	9
CD151 antigen	CD151	P48509	P48509	1						--				NaN	NaN	NaN	2.65802	NaN	NaN	NaN	NaN	NaN	NaN	NaN	2.37485	2.84164	NaN	NaN	NaN	NaN	NaN	NaN	NaN	NaN	NaN	NaN	NaN	NaN	NaN	NaN	NaN	NaN	NaN		0	1	1	2	1
CD44 antigen	CD44	P16070;P16070-5;P16070-7;P16070-3;P16070-4;P16070-6;P16070-17;P16070-8;P16070-16;P16070-10;P16070-11;P16070-13;P16070-14;P16070-12;P16070-18;P16070-9;P16070-15;P16070-19	P16070;P16070-5;P16070-7;P16070-3;P16070-4;P16070-6;P16070-17;P16070-8;P16070-16;P16070-10;P16070-11;P16070-13;P16070-14;P16070-12;P16070-18	18							0.202581	0.218043	0.0285721	2.14477	2.1815	2.81041	2.41313	2.4147	2.45266	2.53344	2.18465	2.17443	2.33552	2.22559	1.91399	2.65661	2.9792	1.83459	1	1	1	1.12512	1.1069	0.872707	1.18122	1.00144	0.773707	1.08894	1.02021	0.681034	1.23864	1.36567	0.652785		7	6	6	7	6
CD59 glycoprotein	CD59	P13987	P13987	1						--				NaN	NaN	NaN	NaN	NaN	NaN	4.07747	3.29587	2.74861	NaN	NaN	NaN	NaN	NaN	NaN	NaN	NaN	NaN	NaN	NaN	NaN	NaN	NaN	NaN	NaN	NaN	NaN	NaN	NaN	NaN		0	0	0	1	1
CD63 antigen	CD63	P08962;P08962-2;P08962-3	P08962;P08962-2;P08962-3	3							0.23635	0.246803	0.0196083	4.01574	4.9843	5.07151	4.64943	3.92465	4.1862	4.33727	3.52212	4.49721	3.64657	3.67566	3.44602	4.10324	4.01623	3.4808	1	1	1	1.1578	0.787402	0.825436	1.08007	0.706643	0.88676	0.90807	0.737448	0.679486	1.02179	0.805775	0.686345		2	1	2	1	2
CD81 antigen	CD81	P60033	P60033	1						--	0.285944	0.291953	0.0166887	NaN	NaN	4.10223	2.66064	3.79147	2.55558	NaN	3.0932	NaN	3.25478	2.64445	2.90613	3.35706	3.2759	2.25545	NaN	NaN	1	NaN	NaN	0.622975	NaN	NaN	NaN	NaN	NaN	0.708428	NaN	NaN	0.549812		1	1	2	3	3
CD9 antigen	CD9	P21926	P21926	1							0.183176	0.180313	0.028571	3.49993	4.37694	4.27972	4.0151	3.53232	3.93097	3.75728	3.76534	3.56964	3.88561	3.47367	3.61716	4.30367	4.12695	3.40797	1	1	1	1.14719	0.807029	0.918511	1.07353	0.860268	0.834083	1.1102	0.793629	0.845186	1.22964	0.942883	0.796306		2	2	1	2	2
Cell division cycle-associated protein 3	CDCA3	Q99618	Q99618	1						++	0.321346	0.304483	0.0305116	2.4398	2.40396	2.51174	0.659544	0.681385	0.621697	0.428192	0.344199	NaN	NaN	NaN	NaN	NaN	NaN	NaN	1	1	1	0.270327	0.283442	0.247516	0.175503	0.14318	NaN	NaN	NaN	NaN	NaN	NaN	NaN		3	4	3	3	3
Ceramide synthase 2	CERS2	Q96G23	Q96G23	1										NaN	NaN	NaN	NaN	NaN	4.01155	3.68134	NaN	NaN	3.94695	3.18076	NaN	3.561	NaN	NaN	NaN	NaN	NaN	NaN	NaN	NaN	NaN	NaN	NaN	NaN	NaN	NaN	NaN	NaN	NaN		0	1	1	1	1
Cofilin-1	CFL1	P23528;Q9Y281;Q9Y281-3	P23528	3							0.680067	0.679433	0.088185	3.70879	3.87267	3.55885	3.77487	4.23101	3.7968	3.47669	3.57296	3.42842	3.87267	3.66865	3.70028	3.85579	3.57654	3.87898	1	1	1	1.01782	1.09253	1.06686	0.93742	0.92261	0.96335	1.04419	0.947318	1.03974	1.03964	0.923534	1.08995		7	10	10	7	9
Coiled-coil-helix-coiled-coil-helix domain-containing protein 3, mitochondrial	CHCHD3	Q9NX63	Q9NX63	1						++	0.0622633	0.0640867	0.00443558	2.85429	3.31345	3.65992	1.33717	1.34767	1.30724	0.818063	0.888573	0.729554	0.503601	0.386429	0.436281	0.339524	0.254239	0.280473	1	1	1	0.468476	0.406728	0.357177	0.286608	0.268171	0.199336	0.176436	0.116624	0.119205	0.118952	0.0767295	0.0766337		7	6	6	4	5
Chromodomain-helicase-DNA-binding protein 3;Chromodomain-helicase-DNA-binding protein 5	CHD3;CHD5	Q12873-3;Q12873;Q12873-2;Q8TDI0	Q12873-3;Q12873;Q12873-2;Q8TDI0	4										NaN	NaN	NaN	NaN	NaN	NaN	NaN	NaN	4.88663	NaN	NaN	NaN	NaN	2.80269	NaN	NaN	NaN	NaN	NaN	NaN	NaN	NaN	NaN	NaN	NaN	NaN	NaN	NaN	NaN	NaN		1	0	0	0	0
Calcium-binding protein p22	CHP	Q99653	Q99653	1						++	0.0709622	0.0704167	0.0189709	NaN	2.84471	4.23747	NaN	1.55921	NaN	NaN	0.838785	NaN	NaN	NaN	NaN	NaN	NaN	NaN	NaN	1	1	NaN	0.54811	NaN	NaN	0.294858	NaN	NaN	NaN	NaN	NaN	NaN	NaN		2	2	3	1	2
Cytoskeleton-associated protein 4	CKAP4	Q07065	Q07065	1							0.460567	0.487133	0.0553881	2.74786	3.08271	4.31667	3.02005	3.55707	3.51519	3.45018	3.07664	3.10771	3.18644	2.67566	2.67466	3.67323	4.0798	2.06079	1	1	1	1.09906	1.15388	0.814328	1.25559	0.998031	0.719933	1.15961	0.867956	0.619611	1.33676	1.32345	0.477403		20	21	21	23	21
Cytoskeleton-associated protein 5	CKAP5	Q14008-3;Q14008;Q14008-2	Q14008-3;Q14008;Q14008-2	3										NaN	NaN	NaN	NaN	0.50045	NaN	8.03148	NaN	NaN	NaN	5.56143	NaN	NaN	NaN	NaN	NaN	NaN	NaN	NaN	NaN	NaN	NaN	NaN	NaN	NaN	NaN	NaN	NaN	NaN	NaN		0	0	0	0	2
Creatine kinase B-type	CKB	P12277	P12277	1							0.641144	0.644333	0.0230494	3.45495	3.50976	2.93333	4.36034	3.21306	3.06326	3.4053	NaN	4.57875	3.84971	NaN	4.96253	3.58076	NaN	3.17239	1	1	1	1.26206	0.915465	1.04429	0.98563	NaN	1.56094	1.11426	NaN	1.69178	1.03642	NaN	1.0815		2	3	3	3	3
CLIP-associating protein 1	CLASP1	Q7Z460;Q7Z460-3;Q7Z460-2	Q7Z460;Q7Z460-3;Q7Z460-2	3							1.74668	1.47353	0.649989	3.62963	4.22404	4.70477	5.46568	5.2086	5.16529	5.07408	4.56184	4.45157	3.85639	3.34336	2.95928	2.1235	2.18532	1.31113	1	1	1	1.50585	1.23308	1.09788	1.39796	1.07997	0.946181	1.06247	0.791508	0.628995	0.585046	0.517352	0.278681		14	15	12	20	20
CLIP-associating protein 2	CLASP2	O75122;O75122-2	O75122;O75122-2	2							3.92728	4.38433	0.957252	2.83817	3.04127	3.47427	3.16977	3.1409	3.06946	2.89847	2.67423	2.71658	2.16427	1.95316	1.81656	1.21177	1.1966	0.960154	1	1	1	1.11684	1.03276	0.883483	1.02125	0.879312	0.781913	0.762558	0.64222	0.522861	0.426955	0.393455	0.276361		24	25	28	28	30
Chloride intracellular channel protein 1	CLIC1	O00299	O00299	1							0.529467	0.539867	0.0587281	NaN	NaN	3.32569	NaN	NaN	NaN	3.57079	4.22351	NaN	3.90915	NaN	2.77701	NaN	NaN	2.32758	NaN	NaN	1	NaN	NaN	NaN	NaN	NaN	NaN	NaN	NaN	0.835018	NaN	NaN	0.699881		1	1	3	2	2
Battenin	CLN3	Q13286;Q13286-3;Q13286-2;Q13286-4;Q13286-5	Q13286;Q13286-3;Q13286-2;Q13286-4;Q13286-5	5						++	0.737756	0.7397	0.0137535	2.77362	2.49364	3.79636	0.666134	0.69056	0.730194	0.557631	0.585035	0.565004	0.563253	0.480792	0.458421	0.600817	NaN	NaN	1	1	1	0.240168	0.276928	0.19234	0.201048	0.234611	0.148828	0.203075	0.192807	0.120753	0.216619	NaN	NaN		2	2	4	2	2
Clathrin light chain A	CLTA	P09496;P09496-3;P09496-4;P09496-2;P09496-5	P09496;P09496-3;P09496-4;P09496-2;P09496-5	5										NaN	NaN	NaN	2.87935	3.64073	NaN	3.85862	3.64604	3.20986	NaN	NaN	NaN	4.09735	NaN	NaN	NaN	NaN	NaN	NaN	NaN	NaN	NaN	NaN	NaN	NaN	NaN	NaN	NaN	NaN	NaN		1	0	1	2	2
Clathrin heavy chain 1	CLTC	Q00610;Q00610-2	Q00610;Q00610-2	2							0.632833	0.6138	0.0592555	NaN	NaN	3.21233	2.96833	3.31038	NaN	2.99482	NaN	1.65577	1.74219	NaN	2.93358	NaN	NaN	NaN	NaN	NaN	1	NaN	NaN	NaN	NaN	NaN	0.51544	NaN	NaN	0.913224	NaN	NaN	NaN		1	2	3	3	2
Carbamoyl-phosphate synthase [ammonia], mitochondrial	CPS1	P31327-3;P31327;P31327-2	P31327-3;P31327;P31327-2	3							0.718633	0.731967	0.0472332	4.37617	3.94524	4.04351	3.82556	4.54566	4.97018	4.30182	4.18883	4.46568	3.76378	3.98295	4.59961	4.1295	NaN	4.10965	1	1	1	0.874178	1.15219	1.22917	0.983008	1.06174	1.10441	0.860063	1.00956	1.13753	0.943633	NaN	1.01636		10	7	10	10	9
Carnitine O-palmitoyltransferase 1, liver isoform	CPT1A	P50416;P50416-2	P50416;P50416-2	2							0.63595	0.63595	0.0856778	NaN	NaN	NaN	2.43499	NaN	NaN	NaN	2.34549	NaN	NaN	NaN	NaN	NaN	NaN	NaN	NaN	NaN	NaN	NaN	NaN	NaN	NaN	NaN	NaN	NaN	NaN	NaN	NaN	NaN	NaN		0	0	1	2	1
Exportin-2	CSE1L	P55060;P55060-3;P55060-4;P55060-2	P55060;P55060-3;P55060-4	4							0.526067	0.5144	0.0547077	NaN	2.59754	NaN	3.72245	NaN	NaN	NaN	NaN	NaN	NaN	NaN	NaN	NaN	NaN	NaN	NaN	1	NaN	NaN	NaN	NaN	NaN	NaN	NaN	NaN	NaN	NaN	NaN	NaN	NaN		1	2	1	2	0
Cysteine and glycine-rich protein 1	CSRP1	P21291	P21291	1							0.539967	0.539967	0.0793845	NaN	NaN	NaN	NaN	NaN	NaN	NaN	NaN	2.51237	NaN	NaN	2.72702	NaN	NaN	NaN	NaN	NaN	NaN	NaN	NaN	NaN	NaN	NaN	NaN	NaN	NaN	NaN	NaN	NaN	NaN		1	1	1	1	1
Cullin-4B	CUL4B	Q13620;Q13620-1;Q13620-3;Q13619;Q13619-2	Q13620;Q13620-1;Q13620-3	5							5.04	4.686	1.25308	3.77145	4.35464	5.22657	1.03315	1.06408	1.20785	0.790326	0.709673	0.615347	0.444939	0.434197	0.378759	0.333156	0.26329	0.373023	1	1	1	0.273941	0.244355	0.231097	0.209555	0.162969	0.117734	0.117976	0.0997091	0.072468	0.0883362	0.0604618	0.0713705		26	27	28	20	21
Cytochrome b5 type B	CYB5B	O43169	O43169	1										NaN	NaN	NaN	NaN	NaN	NaN	3.41006	NaN	NaN	3.93747	NaN	2.62791	4.13138	5.03119	NaN	NaN	NaN	NaN	NaN	NaN	NaN	NaN	NaN	NaN	NaN	NaN	NaN	NaN	NaN	NaN		0	0	1	1	1
NADH-cytochrome b5 reductase 3;NADH-cytochrome b5 reductase 3 membrane-bound form;NADH-cytochrome b5 reductase 3 soluble form	CYB5R3	P00387-3;P00387;P00387-2	P00387-3;P00387;P00387-2	3						++	0.211327	0.21185	0.0148486	3.88244	4.27991	4.64382	0.555988	0.502058	0.545048	0.287356	0.281595	0.292783	0.194496	0.152576	0.178333	0.112274	0.0954381	0.153652	1	1	1	0.143206	0.117306	0.117371	0.0740144	0.0657947	0.0630479	0.0500963	0.0356495	0.0384021	0.0289184	0.0222991	0.0330875		11	12	12	7	6
Dermcidin;Survival-promoting peptide;DCD-1	DCD	P81605;P81605-2	P81605;P81605-2	2										NaN	NaN	NaN	NaN	NaN	NaN	NaN	32.6094	NaN	NaN	NaN	40.5828	NaN	NaN	NaN	NaN	NaN	NaN	NaN	NaN	NaN	NaN	NaN	NaN	NaN	NaN	NaN	NaN	NaN	NaN		1	1	1	1	0
Probable ATP-dependent RNA helicase DDX17;Probable ATP-dependent RNA helicase DDX5	DDX17;DDX5	Q92841;Q92841-2;Q92841-3;Q92841-1;P17844	Q92841;Q92841-2;Q92841-3;Q92841-1;P17844	5							0.929111	0.8946	0.0816346	3.2774	3.28504	NaN	2.15689	NaN	3.95617	2.57639	2.75543	NaN	NaN	NaN	3.00508	NaN	NaN	2.59977	1	1	NaN	0.658111	NaN	NaN	0.786108	0.83878	NaN	NaN	NaN	NaN	NaN	NaN	NaN		3	2	1	3	1
Probable ATP-dependent RNA helicase DDX46	DDX46	Q7L014	Q7L014	1						+	0.591522	0.5986	0.0265019	2.01564	2.20814	2.76465	1.11075	1.10776	1.07536	0.843028	0.834655	0.78796	0.629644	0.572475	0.588547	0.46215	0.520915	0.548697	1	1	1	0.551067	0.501673	0.388969	0.418243	0.37799	0.285013	0.312379	0.259257	0.212883	0.229282	0.235907	0.198469		37	37	38	37	38
Sphingolipid delta(4)-desaturase DES1	DEGS1	O15121	O15121	1						++	0.194242	0.199343	0.0178406	3.05782	3.36112	3.08661	NaN	NaN	NaN	NaN	NaN	NaN	NaN	NaN	NaN	NaN	NaN	NaN	1	1	1	NaN	NaN	NaN	NaN	NaN	NaN	NaN	NaN	NaN	NaN	NaN	NaN		4	3	3	1	1
Death-inducer obliterator 1	DIDO1	Q9BTC0;Q9BTC0-1;Q9BTC0-3;Q9BTC0-2	Q9BTC0;Q9BTC0-1	4							1.07862	1.07862	0.451676	2.99258	4.19217	4.91256	1.01102	1.0707	1.15072	0.678933	0.587441	0.48986	0.372842	0.354685	0.311974	0.214542	0.197211	NaN	1	1	1	0.337842	0.255404	0.234241	0.226872	0.140128	0.0997159	0.124589	0.0846066	0.0635053	0.0716912	0.0470428	NaN		11	7	10	7	8
DnaJ homolog subfamily A member 1	DNAJA1	P31689;P31689-2	P31689;P31689-2	2										NaN	NaN	3.03426	NaN	NaN	2.29553	NaN	1.63207	NaN	NaN	NaN	NaN	NaN	NaN	1.89545	NaN	NaN	1	NaN	NaN	0.756536	NaN	NaN	NaN	NaN	NaN	NaN	NaN	NaN	0.624682		0	1	2	1	0
DnaJ homolog subfamily C member 5	DNAJC5	Q9H3Z4;Q9H3Z4-2	Q9H3Z4;Q9H3Z4-2	2							0.352533	0.352533	0.0198462	3.88425	3.73999	4.06058	3.85564	3.82263	NaN	3.7942	3.23656	3.10087	4.06322	3.48274	3.13755	4.11794	3.62319	3.13598	1	1	1	0.992636	1.02209	NaN	0.976817	0.865392	0.763651	1.04608	0.931216	0.772684	1.06016	0.968768	0.772297		2	2	3	3	2
Dihydropyrimidinase-related protein 3	DPYSL3	Q14195-2;Q14195	Q14195-2;Q14195	2										2.63532	4.19868	3.29739	NaN	NaN	NaN	1.83962	NaN	1.52586	NaN	1.23775	1.17568	NaN	NaN	NaN	1	1	1	NaN	NaN	NaN	0.698063	NaN	0.462746	NaN	0.294794	0.356549	NaN	NaN	NaN		3	3	2	1	1
Desmoplakin	DSP	P15924;P15924-2	P15924;P15924-2	2										NaN	NaN	NaN	6.36943	NaN	NaN	NaN	NaN	2.48787	NaN	NaN	NaN	NaN	NaN	5.99664	NaN	NaN	NaN	NaN	NaN	NaN	NaN	NaN	NaN	NaN	NaN	NaN	NaN	NaN	NaN		0	2	0	5	0
Destrin	DSTN	P60981;P60981-2	P60981;P60981-2	2										NaN	NaN	3.74448	NaN	NaN	NaN	2.78125	4.25116	NaN	NaN	NaN	3.04869	NaN	NaN	NaN	NaN	NaN	1	NaN	NaN	NaN	NaN	NaN	NaN	NaN	NaN	0.814183	NaN	NaN	NaN		1	1	2	1	0
Cytoplasmic dynein 1 intermediate chain 2	DYNC1I2	Q13409;Q13409-2;Q13409-3;Q13409-5;Q13409-6;O14576;O14576-2;O14576-3	Q13409;Q13409-2;Q13409-3;Q13409-5;Q13409-6	8							4.45103	5.26	1.67652	3.6203	3.92634	4.83395	0.651254	0.6664	0.659457	0.431742	0.405844	0.375615	0.252979	0.273217	0.215072	0.147391	0.162477	0.144561	1	1	1	0.179889	0.169725	0.136422	0.119256	0.103364	0.0777035	0.0698778	0.0695855	0.044492	0.0407122	0.0413814	0.0299053		15	16	17	14	14
Transcription factor COE2	EBF2	Q9HAK2	Q9HAK2	1										NaN	NaN	NaN	NaN	2.60024	2.14837	2.42854	2.03753	NaN	2.12608	2.27278	2.18455	2.52525	2.94126	1.94936	NaN	NaN	NaN	NaN	NaN	NaN	NaN	NaN	NaN	NaN	NaN	NaN	NaN	NaN	NaN		1	1	1	1	1
Elongation factor 1-alpha 1;Putative elongation factor 1-alpha-like 3	EEF1A1;EEF1A1P5	P68104;Q5VTE0	P68104;Q5VTE0	2						--	0.605978	0.6232	0.0674692	3.57807	3.60036	3.69372	3.45375	3.30568	3.29153	3.30207	3.20215	3.42912	3.35683	3.33522	3.31697	3.49211	3.38055	3.29142	1	1	1	0.965255	0.918152	0.891116	0.922864	0.889398	0.928366	0.938167	0.926358	0.898003	0.975974	0.938947	0.891087		11	12	13	12	12
Elongation factor 1-beta	EEF1B2	P24534	P24534	1						--	0.73565	0.73565	0.0229338	2.73688	4.44959	NaN	NaN	3.31115	3.42067	NaN	NaN	NaN	NaN	NaN	NaN	3.35942	NaN	NaN	1	1	NaN	NaN	0.744148	NaN	NaN	NaN	NaN	NaN	NaN	NaN	1.22747	NaN	NaN		2	2	1	1	2
Elongation factor 1-delta	EEF1D	P29692-2;P29692;P29692-3;P29692-4	P29692-2;P29692;P29692-3;P29692-4	4							0.751322	0.7761	0.165167	3.50877	4.45494	3.57539	3.83759	3.36168	3.40136	3.85119	3.10318	3.38272	3.87267	3.37861	4.20115	3.35807	3.6507	3.16636	1	1	1	1.09371	0.754597	0.951327	1.09759	0.696571	0.946113	1.10371	0.758396	1.17502	0.95705	0.819473	0.8856		4	3	3	4	3
Elongation factor 1-gamma	EEF1G	P26641	P26641	1							0.699844	0.693467	0.0634409	3.431	3.61664	3.21388	3.28753	3.20924	3.32369	3.18411	3.84808	3.34975	3.1505	2.96226	3.41122	3.74195	3.53182	3.67404	1	1	1	0.958183	0.887356	1.03417	0.928039	1.06399	1.04227	0.918245	0.819065	1.0614	1.09063	0.976549	1.14318		5	6	8	6	5
Elongation factor 2	EEF2	P13639;Q15029;Q15029-2	P13639	3							0.6753	0.6998	0.0509453	3.23488	3.6899	3.48906	3.49871	3.55416	3.14495	3.18056	3.70261	3.29272	3.49065	3.53682	3.13676	3.33879	3.61076	3.4082	1	1	1	1.08155	0.963214	0.901374	0.983207	1.00344	0.943727	1.07906	0.958513	0.899028	1.03212	0.978552	0.976824		21	23	22	22	19
Eukaryotic initiation factor 4A-I;Eukaryotic initiation factor 4A-II	EIF4A1;EIF4A2	P60842;Q14240-2;Q14240;P60842-2;P38919	P60842;Q14240-2;Q14240;P60842-2	5							0.478189	0.464767	0.0348302	2.68291	3.0526	2.7922	2.86476	2.9873	2.25922	3.12051	3.02252	2.73755	2.82486	2.68622	2.69731	3.50557	3.9593	2.67187	1	1	1	1.06778	0.978611	0.809118	1.16311	0.990147	0.980427	1.05291	0.87998	0.966014	1.30663	1.29703	0.956903		4	5	6	5	4
Eukaryotic translation initiation factor 5A-1;Eukaryotic translation initiation factor 5A-1-like	EIF5A;EIF5AL1	P63241-2;P63241;Q6IS14;Q9GZV4	P63241-2;P63241;Q6IS14	4							0.663867	0.661567	0.0658135	3.28688	3.30568	4.07963	3.73539	3.20523	3.81272	2.50677	3.17995	4.55705	2.32791	4.14697	3.39363	3.0791	3.21916	2.70241	1	1	1	1.13645	0.969614	0.934574	0.762659	0.961968	1.11703	0.708243	1.2545	0.831846	0.936786	0.973828	0.662415		4	4	6	3	5
Eukaryotic translation initiation factor 5B	EIF5B	O60841	O60841	1										NaN	NaN	9.92753	NaN	NaN	2.65477	NaN	NaN	1.49934	NaN	1.26433	NaN	NaN	NaN	NaN	NaN	NaN	1	NaN	NaN	0.267415	NaN	NaN	0.151029	NaN	NaN	NaN	NaN	NaN	NaN		1	0	2	0	0
Alpha-enolase	ENO1	P06733;P06733-2;P13929;P13929-2;P13929-3	P06733;P06733-2	5							0.705556	0.702933	0.0700368	3.94509	3.93933	3.82804	3.82804	3.76605	3.87807	3.84675	3.87958	3.78774	4.18743	3.51803	3.77886	3.87417	3.65979	3.9917	1	1	1	0.970332	0.956013	1.01307	0.975073	0.984831	0.98947	1.06143	0.893052	0.987152	0.982024	0.929037	1.04275		14	13	14	13	13
Protein LAP2	ERBB2IP	Q96RT1-8;Q96RT1;Q96RT1-2;Q96RT1-9;Q96RT1-3;Q96RT1-5;Q96RT1-4;Q96RT1-6;Q96RT1-7	Q96RT1-8;Q96RT1;Q96RT1-2;Q96RT1-9;Q96RT1-3;Q96RT1-5;Q96RT1-4;Q96RT1-6;Q96RT1-7	9										3.15776	NaN	2.7377	NaN	NaN	NaN	NaN	NaN	NaN	NaN	NaN	NaN	NaN	NaN	NaN	1	NaN	1	NaN	NaN	NaN	NaN	NaN	NaN	NaN	NaN	NaN	NaN	NaN	NaN		3	1	2	1	1
Endoplasmic reticulum-Golgi intermediate compartment protein 3	ERGIC3	Q9Y282-3;Q9Y282;Q9Y282-2	Q9Y282-3;Q9Y282;Q9Y282-2	3										NaN	NaN	NaN	NaN	5.10908	2.92201	NaN	2.83897	2.96209	3.67566	NaN	3.34829	NaN	NaN	NaN	NaN	NaN	NaN	NaN	NaN	NaN	NaN	NaN	NaN	NaN	NaN	NaN	NaN	NaN	NaN		0	0	1	2	2
Exocyst complex component 1	EXOC1	Q9NV70;Q9NV70-2	Q9NV70;Q9NV70-2	2							2.12147	2.12147	1.82745	4.4016	5.05766	5.52761	5.43685	5.29381	5.33248	5.51602	5.13637	5.44218	5.23615	4.87948	4.74947	3.77715	3.87732	3.34907	1	1	1	1.2352	1.04669	0.964699	1.25319	1.01556	0.984544	1.1896	0.96477	0.859226	0.85813	0.766624	0.605881		9	12	12	14	14
Niban-like protein 1	FAM129B	Q96TA1;Q96TA1-2	Q96TA1;Q96TA1-2	2						++	0.178313	0.185167	0.0157387	3.5417	3.5189	3.53557	1.25712	1.18255	1.21976	0.842673	0.69541	0.896138	0.422012	0.575341	0.539928	0.519562	0.443616	0.447748	1	1	1	0.354947	0.336057	0.344998	0.237929	0.197622	0.253464	0.119155	0.1635	0.152713	0.146698	0.126067	0.126641		14	14	12	12	12
Protein FAM49B	FAM49B	Q9NUQ9;Q9H0Q0	Q9NUQ9	2						++	0.148917	0.144493	0.00947095	2.91324	3.11594	3.8401	0.644787	0.65083	0.626174	0.567022	0.395273	NaN	0.223339	0.359105	0.290892	0.318583	0.348505	0.468384	1	1	1	0.22133	0.208871	0.163062	0.194636	0.126855	NaN	0.0766633	0.115248	0.0757512	0.109357	0.111846	0.121972		7	8	7	3	3
Fatty acid synthase;[Acyl-carrier-protein] S-acetyltransferase;[Acyl-carrier-protein] S-malonyltransferase;3-oxoacyl-[acyl-carrier-protein] synthase;3-oxoacyl-[acyl-carrier-protein] reductase;3-hydroxypalmitoyl-[acyl-carrier-protein] dehydratase;Enoyl-[acyl-carrier-protein] reductase;Oleoyl-[acyl-carrier-protein] hydrolase	FASN	P49327	P49327	1							0.5658	0.575067	0.0511008	NaN	NaN	NaN	NaN	NaN	NaN	2.63838	NaN	NaN	NaN	NaN	NaN	NaN	3.79795	NaN	NaN	NaN	NaN	NaN	NaN	NaN	NaN	NaN	NaN	NaN	NaN	NaN	NaN	NaN	NaN		1	1	1	1	2
rRNA 2-O-methyltransferase fibrillarin	FBL	P22087	P22087	1										NaN	NaN	2.69942	2.15531	3.69017	2.76159	2.55213	2.44081	2.31723	NaN	NaN	NaN	NaN	NaN	1.93192	NaN	NaN	1	NaN	NaN	1.02303	NaN	NaN	0.858417	NaN	NaN	NaN	NaN	NaN	0.715679		1	0	2	2	3
Farnesyl pyrophosphate synthase	FDPS	P14324;P14324-2	P14324;P14324-2	2							0.549133	0.550233	0.0719563	1.45391	2.79119	2.96016	3.52609	2.88426	2.89394	3.21885	3.39259	2.90318	2.92022	2.3847	3.13362	2.73965	NaN	3.42114	1	1	1	2.42525	1.03334	0.97763	2.21393	1.21546	0.980752	2.00853	0.854366	1.0586	1.88433	NaN	1.15573		2	2	3	3	4
Peptidyl-prolyl cis-trans isomerase FKBP4;Peptidyl-prolyl cis-trans isomerase FKBP4, N-terminally processed	FKBP4	Q02790	Q02790	1										NaN	NaN	NaN	NaN	NaN	NaN	NaN	NaN	NaN	NaN	NaN	4.63736	NaN	2.88725	NaN	NaN	NaN	NaN	NaN	NaN	NaN	NaN	NaN	NaN	NaN	NaN	NaN	NaN	NaN	NaN		1	1	1	1	0
Filamin-A	FLNA	P21333;P21333-2;Q14315;Q14315-2;O75369-8;O75369;O75369-9;O75369-2;O75369-3;O75369-6;O75369-4;O75369-5	P21333;P21333-2	12							0.737211	0.765	0.0651572	3.20657	3.39501	3.69358	2.51553	2.6356	2.70066	2.47317	2.40518	2.84552	2.25195	2.35999	2.21034	2.75247	2.78753	2.35078	1	1	1	0.784494	0.776316	0.731177	0.771282	0.708444	0.770395	0.702293	0.695136	0.598426	0.858385	0.821068	0.636451		22	22	28	27	25
Flotillin-2	FLOT2	Q14254	Q14254	1						++	0.210939	0.217057	0.0138316	3.46512	3.48578	3.49834	3.01559	2.49507	3.08347	2.01735	2.21268	NaN	NaN	NaN	NaN	NaN	NaN	NaN	1	1	1	0.87027	0.715786	0.88141	0.582187	0.634775	NaN	NaN	NaN	NaN	NaN	NaN	NaN		7	6	5	3	2
Fascin	FSCN1	Q16658	Q16658	1							0.920733	0.9464	0.115362	2.87927	2.88326	2.84406	NaN	NaN	NaN	3.33745	3.12188	2.89251	2.40657	NaN	3.40124	3.56773	2.96156	3.95163	1	1	1	NaN	NaN	NaN	1.15913	1.08276	1.01704	0.835824	NaN	1.19591	1.23911	1.02716	1.38943		4	2	2	1	1
RNA-binding protein FUS	FUS	P35637;P35637-2;Q92804;Q92804-2	P35637;P35637-2	4							1.76535	1.76535	0.25972	1.09425	1.20275	1.28659	0.564716	0.77232	0.706814	0.4823	0.583533	0.529829	0.472612	0.392634	0.329946	0.248188	0.253775	0.0812546	1	1	1	0.516077	0.64213	0.549371	0.440759	0.485167	0.41181	0.431906	0.326448	0.256451	0.226812	0.210996	0.0631551		4	5	5	5	5
Glucose-6-phosphate 1-dehydrogenase	G6PD	P11413-2;P11413-3;P11413	P11413-2;P11413-3;P11413	3						--	0.681317	0.681317	0.156011	NaN	NaN	3.80662	3.86892	NaN	2.65196	2.70365	3.46332	NaN	2.26208	2.23414	2.69389	2.69745	NaN	NaN	NaN	NaN	1	NaN	NaN	0.696669	NaN	NaN	NaN	NaN	NaN	0.707686	NaN	NaN	NaN		1	1	2	2	1
Polypeptide N-acetylgalactosaminyltransferase 2;Polypeptide N-acetylgalactosaminyltransferase 2 soluble form	GALNT2	Q10471;Q8N4A0;Q8N4A0-2	Q10471	3							0.362778	0.370067	0.0239149	3.74672	4.25152	4.55332	4.23783	4.33219	4.0863	4.13907	4.07183	4.21265	4.08914	3.95413	3.95554	4.76009	5.08466	3.55202	1	1	1	1.13108	1.01897	0.897434	1.10472	0.957734	0.925183	1.09139	0.930051	0.868716	1.27047	1.19596	0.780094		12	14	17	15	17
Neutral alpha-glucosidase AB	GANAB	Q14697-2;Q14697	Q14697-2;Q14697	2							0.579578	0.550333	0.0545078	3.86713	3.65885	4.87377	4.24538	NaN	NaN	4.35654	5.82547	4.36662	3.99234	4.40373	3.62358	6.20617	NaN	3.63875	1	1	1	1.09781	NaN	NaN	1.12656	1.59216	0.895943	1.03238	1.20358	0.743487	1.60485	NaN	0.746598		2	2	4	2	1
Glyceraldehyde-3-phosphate dehydrogenase	GAPDH	P04406;P04406-2;O14556	P04406;P04406-2	3						--	0.615044	0.611033	0.0453167	4.36243	4.30552	4.39851	4.20097	4.57185	4.19692	4.36796	4.46868	4.28412	4.89788	4.16545	4.25622	4.67924	4.52878	4.60003	1	1	1	0.962989	1.06186	0.954169	1.00127	1.03789	0.973995	1.12274	0.967468	0.967653	1.07262	1.05185	1.04582		12	13	16	16	13
Rab GDP dissociation inhibitor beta	GDI2	P50395;P50395-2;P31150	P50395;P50395-2	3							0.715156	0.742533	0.0488702	3.95726	3.44293	3.25045	3.39064	NaN	NaN	NaN	NaN	NaN	NaN	NaN	NaN	3.08385	NaN	1.9056	1	1	1	0.856813	NaN	NaN	NaN	NaN	NaN	NaN	NaN	NaN	0.779289	NaN	0.586257		3	2	2	6	1
ARF GTPase-activating protein GIT2	GIT2	Q14161;Q14161-3;Q14161-5;Q14161-4;Q14161-8;Q14161-10;Q14161-6;Q14161-9;Q14161-7;Q14161-11	Q14161;Q14161-3;Q14161-5;Q14161-4;Q14161-8;Q14161-10;Q14161-6;Q14161-9;Q14161-7;Q14161-11	10							2.83268	2.83268	0.482082	2.63943	3.11624	3.79622	0.444168	0.511352	0.533447	0.333322	0.324559	0.30397	0.297097	0.20139	0.168572	NaN	0.120806	NaN	1	1	1	0.168282	0.164093	0.140521	0.126286	0.104151	0.0800718	0.112561	0.0646259	0.0444051	NaN	0.0387668	NaN		7	7	7	4	4
Golgi-associated plant pathogenesis-related protein 1	GLIPR2	Q9H4G4	Q9H4G4	1						++				5.61987	6.44621	5.90563	1.64136	2.0238	1.67364	1.42637	1.3504	NaN	0.804959	0.799169	0.898796	0.622742	0.613949	0.652869	1	1	1	0.292064	0.313952	0.283397	0.253808	0.209488	NaN	0.143234	0.123975	0.152193	0.110811	0.0952419	0.11055		2	2	2	2	2
Guanine nucleotide-binding protein G(i) subunit alpha-1	GNAI1	P63096;P63096-2;Q5JWF2;Q5JWF2-2;P38405-2;P63092-4;P63092;P38405;P63092-2;P63092-3;A8MTJ3;P19087;P11488;P38405-3	P63096;P63096-2	14						++	0.21238	0.214433	0.00667783	2.49289	2.58465	2.90596	1.1538	1.19972	1.21068	0.678058	0.681989	NaN	0.375108	NaN	0.504668	NaN	NaN	NaN	1	1	1	0.462836	0.464171	0.41662	0.271996	0.263861	NaN	0.150471	NaN	0.173666	NaN	NaN	NaN		4	5	7	4	5
Guanine nucleotide-binding protein G(i) subunit alpha-2	GNAI2	P04899;P04899-4;P04899-2;P04899-3	P04899;P04899-4;P04899-2;P04899-3	4						++	0.185492	0.19075	0.0150773	4.0813	3.99584	3.97709	1.90683	2.21941	1.89358	1.21272	1.1303	1.12027	0.679579	0.576103	0.493925	0.364897	NaN	0.379391	1	1	1	0.467212	0.55543	0.476122	0.297142	0.282869	0.281681	0.16651	0.144176	0.124192	0.089407	NaN	0.0953942		9	6	8	6	5
Guanine nucleotide-binding protein G(k) subunit alpha	GNAI3	P08754	P08754	1						++	0.186147	0.188893	0.0110882	2.77678	3.10376	3.34314	1.34785	1.35908	1.35593	0.800448	0.860215	0.730727	0.431891	0.418883	0.386802	0.27392	0.246384	0.262385	1	1	1	0.485403	0.437883	0.405586	0.288265	0.277153	0.218575	0.155537	0.13496	0.1157	0.0986468	0.0793825	0.0784845		13	11	13	13	12
Guanine nucleotide-binding protein subunit beta-2-like 1	GNB2L1	P63244	P63244	1							0.781856	0.792567	0.0856041	3.13293	3.40704	3.78272	4.10021	2.40854	2.97699	2.33214	2.70088	2.39981	NaN	2.76495	2.5273	2.60396	NaN	NaN	1	1	1	1.30875	0.706929	0.786997	0.744397	0.792735	0.634413	NaN	0.811541	0.668116	0.831159	NaN	NaN		4	2	4	3	3
Golgi integral membrane protein 4	GOLIM4	O00461	O00461	1						--	0.228882	0.237743	0.0452669	2.50407	2.60695	3.13058	2.57023	2.58298	2.96095	2.94959	2.84592	2.61103	3.02024	2.8315	2.73209	3.47391	2.47243	2.37378	1	1	1	1.02642	0.990805	0.945815	1.17792	1.09167	0.834043	1.20613	1.08613	0.872712	1.38731	0.9484	0.758255		8	5	7	9	9
Golgi reassembly-stacking protein 2	GORASP2	Q9H8Y8;Q9H8Y8-2	Q9H8Y8;Q9H8Y8-2	2						++	0.197997	0.197997	0.0481729	3.57999	3.19326	3.36598	NaN	NaN	NaN	NaN	NaN	NaN	0.639427	NaN	NaN	NaN	NaN	NaN	1	1	1	NaN	NaN	NaN	NaN	NaN	NaN	0.178611	NaN	NaN	NaN	NaN	NaN		3	2	2	1	1
G patch domain-containing protein 8	GPATCH8	Q9UKJ3;Q9UKJ3-2	Q9UKJ3;Q9UKJ3-2	2							0.353978	0.358133	0.0184543	NaN	1.74271	1.7994	2.10881	1.74353	NaN	2.11649	1.86633	1.97099	1.97196	2.4083	1.91582	2.13913	1.95676	NaN	NaN	1	1	NaN	1.00047	NaN	NaN	1.07094	1.09536	NaN	1.38193	1.0647	NaN	1.12283	NaN		1	2	3	3	3
Glucose-6-phosphate isomerase	GPI	P06744;P06744-2;CON__Q3ZBD7	P06744;P06744-2	3							0.689978	0.666933	0.108419	4.18743	4.43459	4.00625	4.21692	4.36338	3.82015	4.09635	4.11489	3.98947	4.09601	4.363	4.40937	4.37809	4.02334	3.99345	1	1	1	1.00704	0.983943	0.953547	0.978248	0.927907	0.995811	0.978168	0.983857	1.10062	1.04553	0.907262	0.996805		7	7	8	8	9
Probable glutathione peroxidase 8	GPX8	Q8TED1	Q8TED1	1										NaN	NaN	3.95899	NaN	NaN	NaN	2.94803	NaN	NaN	NaN	NaN	NaN	NaN	3.85698	NaN	NaN	NaN	1	NaN	NaN	NaN	NaN	NaN	NaN	NaN	NaN	NaN	NaN	NaN	NaN		1	1	2	1	1
Gelsolin	GSN	P06396;P06396-3;P06396-2;CON__Q3SX14;REV__Q6TDU7;REV__Q6TDU7-3;REV__Q6TDU7-2;REV__Q6TDU7-4	P06396;P06396-3;P06396-2;CON__Q3SX14	8	NN	GLGLSYLSSHIANVERVPFDAATLHTSTAM	G404	R	M					8.05867	8.27952	8.96781	3.71692	4.0778	3.7611	2.93703	2.58264	2.56239	1.73241	1.64851	1.46501	1.08009	1.08248	0.792896	1	1	1	0.461233	0.492517	0.4194	0.364456	0.311932	0.285733	0.214975	0.199107	0.163363	0.134028	0.130743	0.0884158	+	10	7	9	8	9
Glutathione S-transferase P	GSTP1	P09211	P09211	1							0.6619	0.612067	0.0904733	4.01332	4.50735	4.29203	4.24592	3.85669	4.3448	4.04563	4.61979	4.15766	4.23855	4.21195	4.05482	4.53494	3.71044	4.2821	1	1	1	1.05796	0.855644	1.0123	1.00805	1.02495	0.968693	1.05612	0.934462	0.944733	1.12997	0.823198	0.997688		5	4	4	3	4
Trifunctional enzyme subunit beta, mitochondrial;3-ketoacyl-CoA thiolase	HADHB	P55084	P55084	1										10.752	4.23855	5.69768	12.1136	9.41354	5.17036	8.56384	5.44811	4.58779	21.4638	4.95344	11.0999	6.49984	10.2581	18.0073	1	1	1	1.12664	2.22094	0.90745	0.796489	1.28537	0.805203	1.99627	1.16866	1.94814	0.604524	2.42019	3.16046		8	6	7	7	6
Cytochrome c-type heme lyase	HCCS	P53701	P53701	1						++	0.0784844	0.07895	0.00566604	NaN	2.50708	2.36496	0.817394	0.842389	0.860067	0.4998	0.502816	NaN	NaN	NaN	NaN	NaN	NaN	NaN	NaN	1	1	NaN	0.336004	0.363671	NaN	0.200558	NaN	NaN	NaN	NaN	NaN	NaN	NaN		1	4	4	5	3
Histidine triad nucleotide-binding protein 1	HINT1	P49773	P49773	1										NaN	NaN	NaN	NaN	3.87132	NaN	3.53369	NaN	NaN	NaN	NaN	NaN	NaN	NaN	NaN	NaN	NaN	NaN	NaN	NaN	NaN	NaN	NaN	NaN	NaN	NaN	NaN	NaN	NaN	NaN		1	1	0	0	2
Histone H1.3;Histone H1.4;Histone H1.2	HIST1H1D;HIST1H1E;HIST1H1C	P16402;P10412;P16403;Q02539;P22492	P16402;P10412;P16403	5							0.950289	0.888067	0.136518	NaN	NaN	NaN	NaN	NaN	NaN	NaN	NaN	NaN	NaN	3.57156	4.18954	NaN	4.41482	NaN	NaN	NaN	NaN	NaN	NaN	NaN	NaN	NaN	NaN	NaN	NaN	NaN	NaN	NaN	NaN		0	0	0	1	0
Histone H2B type 1-K;Histone H2B type F-S;Histone H2B type 1-D;Histone H2B type 1-C/E/F/G/I;Histone H2B type 2-F;Histone H2B type 1-H;Histone H2B type 1-N;Histone H2B type 1-M;Histone H2B type 1-L;Histone H2B type 1-J;Histone H2B type 1-O;Histone H2B type 1-B;Histone H2B type 2-E;Histone H2B type 3-B	HIST1H2BK;H2BFS;HIST1H2BD;HIST1H2BC;HIST2H2BF;HIST1H2BH;HIST1H2BN;HIST1H2BM;HIST1H2BL;HIST1H2BJ;HIST1H2BO;HIST1H2BB;HIST2H2BE;HIST3H2BB	Q5QNW6-2;O60814;P57053;P58876;P62807;Q5QNW6;Q93079;Q99877;Q99879;Q99880;P06899;P23527;P33778;Q16778;Q8N257;Q96A08	Q5QNW6-2;O60814;P57053;P58876;P62807;Q5QNW6;Q93079;Q99877;Q99879;Q99880;P06899;P23527;P33778;Q16778;Q8N257	16							1.8584	1.8522	0.405469	2.49863	3.04535	NaN	3.73706	3.17602	3.63266	3.18056	2.9482	2.60037	2.2555	2.67602	2.40546	1.52781	2.6224	1.97461	1	1	NaN	1.49565	1.04291	NaN	1.27292	0.9681	NaN	0.902697	0.878723	NaN	0.611462	0.861118	NaN		2	2	1	2	3
Histone H4	HIST1H4A	P62805	P62805	1							1.89666	1.85953	0.121835	2.55545	2.41132	2.60247	2.86418	2.90858	2.99061	2.97832	2.41633	2.61869	3.01287	2.70922	2.97725	2.27345	2.75999	2.59963	1	1	1	1.12081	1.20622	1.14914	1.16548	1.00208	1.00623	1.17899	1.12354	1.14401	0.889647	1.1446	0.998908		3	3	4	3	3
HLA class I histocompatibility antigen, B-15 alpha chain;HLA class I histocompatibility antigen, B-46 alpha chain;HLA class I histocompatibility antigen, B-57 alpha chain;HLA class I histocompatibility antigen, B-56 alpha chain;HLA class I histocompatibility antigen, B-27 alpha chain;HLA class I histocompatibility antigen, B-49 alpha chain;HLA class I histocompatibility antigen, B-50 alpha chain;…	HLA-B	P30464;P30484;P18465;P30495;P03989;P30487;P30488;P30493;Q29940;P30466;P30481;P30461;P30483;P30485	P30464;P30484;P18465;P30495;P03989;P30487;P30488;P30493;Q29940;P30466;P30481;P30461;P30483;P30485	14							0.298809	0.293467	0.0229087	3.17803	3.37075	4.47407	3.68772	4.01332	3.3493	3.87702	3.75573	4.03291	4.31611	3.32491	3.12003	3.80836	4.27168	3.53719	1	1	1	1.16038	1.19063	0.748602	1.21994	1.11421	0.901395	1.35811	0.986401	0.697358	1.19834	1.26728	0.790598		3	3	6	4	4
HLA class I histocompatibility antigen, Cw-6 alpha chain;HLA class I histocompatibility antigen, Cw-18 alpha chain;HLA class I histocompatibility antigen, Cw-1 alpha chain;Putative HLA class I histocompatibility antigen, alpha chain H	HLA-C;HLA-H	Q29963;Q29865;P30499;P01893	Q29963;Q29865;P30499;P01893	4							0.403254	0.416767	0.108733	2.75497	2.46433	4.11489	2.35084	2.87985	3.27976	3.0931	2.62206	2.42172	3.45841	2.71356	3.13214	3.38306	2.55598	2.48948	1	1	1	0.853307	1.16862	0.797048	1.12273	1.064	0.588526	1.25533	1.10113	0.761174	1.22798	1.03719	0.604994		3	2	3	3	4
Minor histocompatibility antigen H13	HM13	Q8TCT9-2;Q8TCT9-4;Q8TCT9;Q8TCT9-5	Q8TCT9-2;Q8TCT9-4;Q8TCT9;Q8TCT9-5	4										NaN	3.06279	3.92034	2.99904	3.42513	NaN	NaN	NaN	NaN	3.54585	NaN	3.30972	NaN	NaN	3.00345	NaN	1	1	NaN	1.1183	NaN	NaN	NaN	NaN	NaN	NaN	0.844245	NaN	NaN	0.766121		1	2	2	2	2
Hematological and neurological expressed 1-like protein	HN1L	Q9H910;Q9H910-2	Q9H910;Q9H910-2	2										3.69508	NaN	3.97062	NaN	NaN	NaN	NaN	NaN	NaN	NaN	NaN	NaN	NaN	NaN	NaN	1	NaN	1	NaN	NaN	NaN	NaN	NaN	NaN	NaN	NaN	NaN	NaN	NaN	NaN		2	1	3	0	0
Heterogeneous nuclear ribonucleoprotein A0	HNRNPA0	Q13151	Q13151	1							1.88863	1.8692	0.121092	3.77401	3.86653	5.24384	0.303868	0.324496	0.297194	0.191714	0.200357	0.176894	0.109513	0.206415	0.111926	0.140835	0.149254	0.25187	1	1	1	0.080516	0.0839245	0.056675	0.0507985	0.0518183	0.0337337	0.0290178	0.0533852	0.0213442	0.0373171	0.0386015	0.0480316		6	6	7	4	4
Heterogeneous nuclear ribonucleoprotein A1;Heterogeneous nuclear ribonucleoprotein A1-like 2	HNRNPA1;HNRNPA1L2	P09651;P09651-2;P09651-3;Q32P51	P09651;P09651-2;P09651-3;Q32P51	4							1.1808	1.17773	0.0156931	2.80521	2.79275	3.1742	2.9256	3.03979	2.83543	2.99742	2.8926	3.46057	3.06692	2.89009	3.35323	2.90639	3.08024	3.30371	1	1	1	1.04292	1.08846	0.893275	1.06852	1.03575	1.09022	1.0933	1.03485	1.0564	1.03607	1.10294	1.0408		4	3	5	5	5
Heterogeneous nuclear ribonucleoproteins A2/B1	HNRNPA2B1	P22626;P22626-2	P22626;P22626-2	2							1.58637	1.6993	0.227105	2.96665	3.05427	3.44187	3.22466	3.09339	2.98214	2.47451	2.72606	3.06054	2.67087	3.03582	3.02087	3.66126	3.77302	3.24107	1	1	1	1.08697	1.01281	0.86643	0.834109	0.892539	0.889209	0.900296	0.993959	0.877685	1.23414	1.23532	0.941661		4	4	5	4	5
Heterogeneous nuclear ribonucleoprotein A/B	HNRNPAB	Q99729-2;Q99729-3;Q99729;Q99729-4	Q99729-2;Q99729-3;Q99729;Q99729-4	4										3.38272	NaN	NaN	NaN	2.76373	NaN	NaN	NaN	NaN	NaN	NaN	3.54874	NaN	NaN	NaN	1	NaN	NaN	NaN	NaN	NaN	NaN	NaN	NaN	NaN	NaN	NaN	NaN	NaN	NaN		2	1	0	1	2
Heterogeneous nuclear ribonucleoprotein D0	HNRNPD	Q14103;Q14103-2;Q14103-3;Q14103-4;O14979;O14979-2;O14979-3	Q14103;Q14103-2;Q14103-3;Q14103-4	7							1.38033	1.36347	0.11275	3.15418	4.05712	3.86952	2.77116	3.04016	NaN	2.38692	NaN	NaN	NaN	2.82805	2.33661	3.5886	2.08607	4.76985	1	1	1	0.878568	0.749339	NaN	0.756749	NaN	NaN	NaN	0.697059	0.603851	1.13773	0.514175	1.23267		2	2	3	2	2
Heterogeneous nuclear ribonucleoprotein H;Heterogeneous nuclear ribonucleoprotein H, N-terminally processed;Heterogeneous nuclear ribonucleoprotein H2	HNRNPH1;HNRNPH2	P31943;P55795	P31943;P55795	2										NaN	NaN	2.7849	NaN	NaN	NaN	NaN	NaN	NaN	NaN	NaN	2.41885	3.10337	2.76993	NaN	NaN	NaN	1	NaN	NaN	NaN	NaN	NaN	NaN	NaN	NaN	0.86856	NaN	NaN	NaN		1	1	2	0	1
Heterogeneous nuclear ribonucleoprotein K	HNRNPK	P61978-2;P61978;P61978-3	P61978-2;P61978;P61978-3	3							0.889511	0.925067	0.142402	2.5413	3.39801	NaN	2.72124	2.76411	1.58672	1.41691	3.42724	3.94555	NaN	NaN	2.90546	NaN	NaN	NaN	1	1	NaN	1.07081	0.81345	NaN	0.557555	1.0086	NaN	NaN	NaN	NaN	NaN	NaN	NaN		3	2	0	3	5
Heterogeneous nuclear ribonucleoprotein L	HNRNPL	P14866;P14866-2	P14866;P14866-2	2							1.0434	1.0434	0.70805	NaN	NaN	2.7664	3.02407	NaN	NaN	NaN	NaN	2.69942	NaN	NaN	NaN	NaN	NaN	NaN	NaN	NaN	1	NaN	NaN	NaN	NaN	NaN	0.975786	NaN	NaN	NaN	NaN	NaN	NaN		1	0	2	2	1
Hippocalcin-like protein 1;Neuron-specific calcium-binding protein hippocalcin	HPCAL1;HPCA	P37235;P84074;P61601	P37235;P84074	3						++	0.137751	0.139663	0.00977627	4.09886	5.5374	5.418	1.48265	1.49678	1.47191	0.809585	0.811754	0.802246	0.423872	0.388033	0.431016	0.249875	0.296833	0.250557	1	1	1	0.361721	0.270304	0.27167	0.197515	0.146595	0.148071	0.103412	0.0700749	0.0795526	0.060962	0.053605	0.0462454		6	5	6	4	3
Heat shock protein HSP 90-alpha	HSP90AA1	P07900-2;P07900;Q14568;Q58FF6;Q58FG1;Q58FG0	P07900-2;P07900	6						--	0.709456	0.7158	0.0617615	3.55669	3.90137	3.69877	3.89575	3.63914	3.6207	3.32701	3.50177	4.07681	3.42278	3.20832	3.80026	3.79348	3.70192	3.75516	1	1	1	1.09533	0.932785	0.978891	0.935423	0.897573	1.10221	0.962349	0.822356	1.02744	1.06658	0.948876	1.01525		10	10	11	10	11
Heat shock protein HSP 90-beta	HSP90AB1	P08238;Q58FF7	P08238	2							0.680978	0.6797	0.0648594	3.48189	3.70302	3.66838	3.42044	3.24338	3.27418	3.24907	3.42842	3.28904	3.32934	3.34459	3.23227	3.59079	3.3761	3.35424	1	1	1	0.98235	0.875876	0.892541	0.933134	0.925843	0.896592	0.956186	0.903207	0.881117	1.03128	0.911715	0.914366		19	20	22	24	21
Endoplasmin	HSP90B1	P14625;Q58FF3	P14625	2							0.727422	0.7236	0.0487459	4.0803	4.22173	4.0873	2.83013	3.05381	3.40855	3.49199	3.24971	2.71525	2.68428	NaN	3.14881	3.26467	2.64368	2.70761	1	1	1	0.69361	0.723356	0.833936	0.855816	0.769758	0.664313	0.657862	NaN	0.770389	0.800105	0.626209	0.662443		5	4	7	4	5
Heat shock 70 kDa protein 1A/1B	HSPA1A	P08107;P08107-2	P08107;P08107-2	2							0.708056	0.7159	0.0387009	3.06758	3.07617	2.77316	2.53235	3.58397	3.59764	3.30502	3.44341	3.08604	3.21761	3.15467	3.33923	3.93051	3.32646	3.67823	1	1	1	0.825521	1.16508	1.29731	1.0774	1.11938	1.11283	1.04891	1.02552	1.20413	1.28131	1.08137	1.32637		9	9	9	10	7
78 kDa glucose-regulated protein	HSPA5	P11021	P11021	1							0.781344	0.789467	0.0624805	3.74084	3.40855	3.98676	3.6491	3.30306	3.44424	3.96102	3.29533	2.98775	3.83568	3.00942	3.44804	3.29294	3.71292	3.30382	1	1	1	0.975478	0.96905	0.863918	1.05886	0.966783	0.749417	1.02535	0.882903	0.864871	0.880269	1.0893	0.828697		6	4	7	9	8
Heat shock cognate 71 kDa protein	HSPA8	P11142;P11142-2;P54652	P11142;P11142-2	3							0.714067	0.713633	0.0572512	3.24602	3.3942	3.45805	3.39455	3.31554	3.09205	3.11556	2.95946	2.85103	3.17783	2.95046	3.30732	3.49077	3.0828	3.18664	1	1	1	1.04576	0.976824	0.894159	0.959809	0.871915	0.824462	0.978994	0.869265	0.95641	1.0754	0.908256	0.921513		18	14	17	15	15
Stress-70 protein, mitochondrial	HSPA9	P38646	P38646	1							0.691367	0.6856	0.0898556	3.82278	4.21976	4.11709	3.6884	3.70206	3.74014	4.01832	3.85817	3.97867	4.10543	3.80373	3.50963	4.39213	3.99744	3.13342	1	1	1	0.96485	0.877314	0.908442	1.05115	0.91431	0.96638	1.07394	0.901408	0.852455	1.14894	0.947314	0.761077		6	7	8	7	8
Heat shock protein beta-1	HSPB1	P04792	P04792	1							0.333712	0.3497	0.0521211	4.15835	NaN	3.56761	NaN	NaN	3.50275	NaN	4.11726	NaN	4.41345	NaN	NaN	NaN	3.96354	NaN	1	NaN	1	NaN	NaN	0.981821	NaN	NaN	NaN	1.06135	NaN	NaN	NaN	NaN	NaN		2	2	2	1	0
60 kDa heat shock protein, mitochondrial	HSPD1	P10809	P10809	1							0.771678	0.786	0.100287	3.46404	3.57003	3.90016	3.61233	3.81636	3.69467	3.62214	3.66717	3.63478	3.59312	3.42865	3.82702	3.80228	3.67809	3.67309	1	1	1	1.04281	1.069	0.947314	1.04564	1.02721	0.931957	1.03726	0.960399	0.981248	1.09764	1.03027	0.941782		14	15	17	13	14
Interferon-induced transmembrane protein 3;Interferon-induced transmembrane protein 2;Interferon-induced transmembrane protein 1	IFITM3;IFITM2;IFITM1	Q01628;Q01629;P13164	Q01628;Q01629;P13164	3							0.18109	0.18109	0.01492	NaN	NaN	NaN	NaN	NaN	NaN	2.9685	NaN	NaN	NaN	NaN	NaN	3.76974	4.11607	NaN	NaN	NaN	NaN	NaN	NaN	NaN	NaN	NaN	NaN	NaN	NaN	NaN	NaN	NaN	NaN		1	1	1	1	1
Interleukin enhancer-binding factor 3	ILF3	Q12906;Q12906-3;Q12906-2;Q12906-5;Q12906-7;Q12906-6;Q12906-4;Q96SI9;Q96SI9-2	Q12906;Q12906-3;Q12906-2;Q12906-5;Q12906-7;Q12906-6;Q12906-4	9							1.61439	1.70673	0.282762	4.39522	4.6032	6.32471	0.674673	0.682454	0.791703	0.504007	0.412082	0.437025	0.367715	0.343454	0.373469	0.216034	0.278071	0.281262	1	1	1	0.153502	0.148256	0.125176	0.114672	0.0895207	0.069098	0.0836624	0.0746119	0.0590491	0.0491521	0.0604082	0.0444704		8	9	11	4	4
Inosine-5-monophosphate dehydrogenase 2	IMPDH2	P12268;P20839-6;P20839-5;P20839-7;P20839-3;P20839;P20839-4;P20839-2	P12268	8							0.381933	0.381933	0.0628384	7.31101	NaN	NaN	NaN	NaN	NaN	5.8126	NaN	NaN	NaN	7.11339	5.2568	NaN	NaN	NaN	1	NaN	NaN	NaN	NaN	NaN	0.795048	NaN	NaN	NaN	NaN	NaN	NaN	NaN	NaN		2	2	1	1	1
Ras GTPase-activating-like protein IQGAP1	IQGAP1	P46940;Q86VI3	P46940	2							4.01367	3.99933	0.17062	3.13509	3.41869	4.52141	0.343962	0.330458	0.366878	0.271761	0.264852	0.271998	0.194712	0.215908	0.196479	0.234874	0.213927	0.191088	1	1	1	0.109713	0.0966624	0.0811424	0.0866837	0.0774717	0.0601578	0.0621072	0.0631553	0.0434553	0.0749178	0.0625757	0.0422629		56	54	66	33	40
Importin subunit beta-1	KPNB1	Q14974	Q14974	1							0.631178	0.643133	0.061741	3.04943	4.12609	4.30775	3.36033	3.39547	3.67958	3.28796	3.58012	3.71223	3.24633	4.1806	3.33511	3.62871	NaN	3.29815	1	1	1	1.10195	0.822926	0.854178	1.07822	0.867679	0.861756	1.06457	1.01321	0.774213	1.18996	NaN	0.765633		4	5	8	5	5
Keratin, type II cytoskeletal 1	KRT1	P04264;CON__P04264	P04264;CON__P04264	2										13.3858	18.2672	12.4276	39.6369	24.1937	10.4997	21.4717	19.895	25.2857	15.8063	39.2927	21.7505	27.2079	47.3687	53.8532	1	1	1	2.96112	1.32444	0.844867	1.60406	1.08911	2.03464	1.18082	2.151	1.75017	2.0326	2.5931	4.33335	+	22	28	22	27	23
Keratin, type II cytoskeletal 6B	KRT6B	P04259	P04259	1										NaN	NaN	NaN	6.61551	NaN	NaN	2.84917	20.9407	3.00544	6.36497	18.7161	NaN	7.39208	9.24385	8.98069	NaN	NaN	NaN	NaN	NaN	NaN	NaN	NaN	NaN	NaN	NaN	NaN	NaN	NaN	NaN		0	0	0	10	0
Keratin, type I cytoskeletal 9	KRT9	P35527;CON__P35527;CON__Q99456;Q99456	P35527;CON__P35527	4										14.7652	9.60615	43.3463	16.306	18.6001	18.989	11.7429	17.2479	12.2749	18.5137	22.606	14.6032	21.5685	20.6646	14.1463	1	1	1	1.10436	1.93628	0.438077	0.79531	1.79551	0.283182	1.25388	2.35329	0.336897	1.46077	2.15118	0.326355	+	19	27	12	25	22
Neural cell adhesion molecule L1	L1CAM	P32004;P32004-2;P32004-3	P32004;P32004-2;P32004-3	3										NaN	3.68094	3.85728	4.11997	3.6414	3.78043	3.80619	3.80807	NaN	4.08297	3.84897	3.40994	3.88561	NaN	NaN	NaN	1	1	NaN	0.989258	0.980077	NaN	1.03454	NaN	NaN	1.04565	0.884028	NaN	NaN	NaN		1	2	4	2	3
Ragulator complex protein LAMTOR1	LAMTOR1	Q6IAA8	Q6IAA8	1						++	0.0934067	0.09202	0.00322217	3.43666	3.71292	3.66247	NaN	NaN	NaN	NaN	NaN	NaN	NaN	NaN	NaN	NaN	NaN	NaN	1	1	1	NaN	NaN	NaN	NaN	NaN	NaN	NaN	NaN	NaN	NaN	NaN	NaN		3	2	2	1	1
L-lactate dehydrogenase A chain	LDHA	P00338-3;P00338;P00338-4;P00338-2;P00338-5	P00338-3;P00338;P00338-4;P00338-2;P00338-5	5						--	0.624078	0.6195	0.0578693	4.19851	4.40102	4.11523	4.06653	3.99505	4.00288	4.00128	3.76449	3.90808	3.88606	3.68908	3.72024	3.93144	3.86309	3.6974	1	1	1	0.968566	0.907754	0.9727	0.953025	0.855368	0.949664	0.925582	0.838234	0.904018	0.936389	0.877772	0.898469		10	10	17	15	16
L-lactate dehydrogenase B chain	LDHB	P07195;P07864;Q6ZMR3	P07195	3							0.613344	0.600533	0.0504842	4.07116	4.40762	4.17851	4.01881	4.11184	4.10897	3.99026	4.00192	4.02771	3.96699	3.8622	4.307	4.04416	4.21212	4.21106	1	1	1	0.98714	0.932895	0.983359	0.980129	0.907956	0.963912	0.974413	0.876255	1.03075	0.993367	0.955646	1.00779		8	12	11	11	13
Galectin-1	LGALS1	P09382	P09382	1							0.485756	0.514067	0.113806	NaN	NaN	NaN	NaN	NaN	NaN	2.44105	NaN	NaN	NaN	2.7112	3.2759	NaN	NaN	NaN	NaN	NaN	NaN	NaN	NaN	NaN	NaN	NaN	NaN	NaN	NaN	NaN	NaN	NaN	NaN		1	1	1	1	1
Galectin-3	LGALS3	P17931	P17931	1										3.34717	NaN	1.88413	NaN	NaN	NaN	NaN	NaN	NaN	NaN	NaN	NaN	NaN	NaN	NaN	1	NaN	1	NaN	NaN	NaN	NaN	NaN	NaN	NaN	NaN	NaN	NaN	NaN	NaN		2	1	1	1	0
Leucine-rich repeat-containing protein 59	LRRC59	Q96AG4	Q96AG4	1							1.19843	1.19843	0.238908	3.32756	3.90213	5.16289	0.965904	1.19066	NaN	1.03978	1.07952	NaN	NaN	0.613384	1.11986	1.12334	0.825083	NaN	1	1	1	0.290273	0.30513	NaN	0.312475	0.276648	NaN	NaN	0.157192	0.216905	0.337587	0.211444	NaN		5	4	4	2	3
Leucine-rich repeat flightless-interacting protein 1	LRRFIP1	Q32MZ4;Q32MZ4-2;Q32MZ4-3	Q32MZ4;Q32MZ4-2;Q32MZ4-3	3										4.56642	5.22657	7.93651	2.73613	NaN	3.89166	NaN	NaN	1.94958	NaN	1.04906	NaN	NaN	0.69979	NaN	1	1	1	0.599185	NaN	0.490349	NaN	NaN	0.245648	NaN	0.200718	NaN	NaN	0.133891	NaN		5	3	4	2	1
Putative RNA-binding protein Luc7-like 2	LUC7L2	Q9Y383;Q96HJ9-2;Q9Y383-2;Q9Y383-3	Q9Y383;Q96HJ9-2;Q9Y383-2;Q9Y383-3	4							1.3627	1.38313	0.190806	1.59875	1.79401	1.60787	1.43695	1.45724	1.37996	1.24043	1.43168	1.31475	1.22379	1.41717	1.6533	1.28941	1.1822	2.60383	1	1	1	0.898796	0.812278	0.858251	0.775878	0.798033	0.817697	0.765471	0.789946	1.02825	0.806511	0.658971	1.61942		9	12	11	12	11
Luc7-like protein 3	LUC7L3	O95232;O95232-2	O95232	2							0.578556	0.563133	0.0578626	1.23337	1.2772	1.18653	1.20783	1.19604	1.11056	1.17014	1.23216	1.19313	1.11617	1.31187	1.44974	1.21757	1.16993	1.77642	1	1	1	0.979298	0.936453	0.935966	0.948736	0.964735	1.00556	0.90498	1.02714	1.22182	0.987191	0.91601	1.49715		6	9	7	10	8
Microtubule-actin cross-linking factor 1, isoforms 1/2/3/5	MACF1	Q9UPN3-5;Q9UPN3-2;Q9UPN3-3;Q9UPN3;Q9UPN3-4	Q9UPN3-5;Q9UPN3-2;Q9UPN3-3;Q9UPN3;Q9UPN3-4	5	NN	GSDASQLLHQAEVAQQEFLEVKQRVNSGCV	G5087	R	H		2.01775	2.01775	1.02415	3.24696	3.36406	4.53968	0.353182	0.30125	NaN	NaN	NaN	NaN	0.0553158	NaN	NaN	NaN	NaN	NaN	1	1	1	0.108773	0.0895496	NaN	NaN	NaN	NaN	0.0170362	NaN	NaN	NaN	NaN	NaN		6	8	11	3	2
Endoplasmic reticulum mannosyl-oligosaccharide 1,2-alpha-mannosidase	MAN1B1	Q9UKM7	Q9UKM7	1										NaN	NaN	NaN	NaN	NaN	NaN	3.63042	NaN	NaN	2.7312	NaN	NaN	NaN	NaN	NaN	NaN	NaN	NaN	NaN	NaN	NaN	NaN	NaN	NaN	NaN	NaN	NaN	NaN	NaN	NaN		1	1	0	0	1
Myristoylated alanine-rich C-kinase substrate	MARCKS	P29966	P29966	1						++	0.235157	0.248507	0.0269809	2.47109	2.53075	2.81381	2.20692	2.23229	2.24235	1.86227	1.77797	1.82936	1.36543	1.16794	1.17721	0.903424	0.940911	0.675813	1	1	1	0.893097	0.882068	0.79691	0.753622	0.702546	0.650136	0.552562	0.461499	0.418367	0.365598	0.371791	0.240177		8	9	10	10	10
MARCKS-related protein	MARCKSL1	P49006	P49006	1						++				4.05006	4.61297	4.58779	3.01159	2.83294	2.74688	1.85563	1.94379	1.76551	1.12942	1.00708	0.921914	0.475376	NaN	0.346081	1	1	1	0.743593	0.614125	0.598737	0.458174	0.421374	0.384827	0.278865	0.218315	0.20095	0.117375	NaN	0.0754352		2	3	2	2	2
Cell surface glycoprotein MUC18	MCAM	P43121;P43121-2	P43121	2						--				NaN	NaN	3.40797	2.59842	NaN	NaN	2.63255	2.53794	NaN	3.76591	NaN	2.42742	NaN	NaN	NaN	NaN	NaN	1	NaN	NaN	NaN	NaN	NaN	NaN	NaN	NaN	0.712278	NaN	NaN	NaN		0	1	2	2	1
Methylcrotonoyl-CoA carboxylase subunit alpha, mitochondrial	MCCC1	Q96RQ3	Q96RQ3	1							0.9737	0.953733	0.0801703	11.3031	10.1962	10.5447	9.75324	10.0125	9.24556	11.3598	11.9597	11.3129	12.2263	11.8415	11.5572	9.11993	8.22842	11.099	1	1	1	0.862879	0.981988	0.876794	1.00501	1.17296	1.07284	1.08167	1.16136	1.09602	0.806849	0.807011	1.05257		27	23	22	25	21
Induced myeloid leukemia cell differentiation protein Mcl-1	MCL1	Q07820;Q07820-2	Q07820	2	NN	GSLPSTPPPAEEEEDELYRQSLEIISRYLR	G158	R	H					NaN	2.5622	7.26111	NaN	NaN	NaN	NaN	NaN	NaN	NaN	NaN	NaN	NaN	NaN	NaN	NaN	1	1	NaN	NaN	NaN	NaN	NaN	NaN	NaN	NaN	NaN	NaN	NaN	NaN		1	4	3	0	0
DNA replication licensing factor MCM6	MCM6	Q14566	Q14566	1										5.8214	3.79291	5.34874	NaN	NaN	NaN	NaN	NaN	NaN	NaN	NaN	NaN	NaN	NaN	NaN	1	1	1	NaN	NaN	NaN	NaN	NaN	NaN	NaN	NaN	NaN	NaN	NaN	NaN		2	4	4	0	0
Malate dehydrogenase, mitochondrial	MDH2	P40926	P40926	1							0.736511	0.7667	0.0546436	3.79061	4.53968	4.33088	4.38385	4.31779	4.48511	4.22815	4.47888	4.46907	4.55955	4.23747	4.62941	5.16102	5.17197	4.84191	1	1	1	1.1565	0.951123	1.03561	1.11543	0.986608	1.03191	1.20285	0.933429	1.06893	1.36153	1.13928	1.118		7	6	5	6	5
Mediator of RNA polymerase II transcription subunit 1	MED1	Q15648	Q15648	1										0.982318	1.25975	1.52989	NaN	NaN	NaN	0.225683	NaN	NaN	0.219655	NaN	NaN	NaN	NaN	NaN	1	1	1	NaN	NaN	NaN	0.229745	NaN	NaN	0.223608	NaN	NaN	NaN	NaN	NaN		2	2	2	1	1
39S ribosomal protein L35, mitochondrial	MRPL35	Q9NZE8;Q9NZE8-2	Q9NZE8;Q9NZE8-2	2							0.657533	0.657533	0.0198462	3.58128	2.98463	NaN	2.93919	3.81156	4.01639	3.46368	3.23206	3.42173	3.72592	4.37982	4.17519	4.29074	4.46429	NaN	1	1	NaN	0.820709	1.27706	NaN	0.967164	1.0829	NaN	1.04039	1.46746	NaN	1.1981	1.49576	NaN		2	3	1	3	3
28S ribosomal protein S36, mitochondrial	MRPS36	P82909	P82909	1										NaN	3.2078	4.29682	NaN	NaN	NaN	NaN	NaN	NaN	NaN	NaN	NaN	NaN	NaN	NaN	NaN	1	1	NaN	NaN	NaN	NaN	NaN	NaN	NaN	NaN	NaN	NaN	NaN	NaN		0	2	2	1	0
Moesin;Radixin;Ezrin	MSN;RDX;EZR	P26038;P35241-5;P35241;P15311;P35241-4;P35241-3	P26038;P35241-5;P35241;P15311	6							0.694578	0.6619	0.0681685	3.71209	3.89514	4.26203	3.86623	3.52821	3.68718	3.4484	3.64365	3.77772	3.52373	3.62043	3.74784	3.77729	3.7407	3.95351	1	1	1	1.04152	0.905797	0.865123	0.928963	0.935434	0.886366	0.949258	0.929474	0.879357	1.01756	0.960349	0.927611		7	10	9	9	7
Mitochondrial carrier homolog 2	MTCH2	Q9Y6C9	Q9Y6C9	1										NaN	2.7416	3.7393	NaN	NaN	NaN	2.02897	NaN	NaN	3.44175	NaN	3.30153	NaN	NaN	NaN	NaN	1	1	NaN	NaN	NaN	NaN	NaN	NaN	NaN	NaN	0.882928	NaN	NaN	NaN		1	2	2	1	1
Myosin light polypeptide 6	MYL6	P60660;P60660-2;P14649	P60660;P60660-2	3							0.456783	0.456783	0.0253379	3.74518	4.10206	4.28284	1.27238	1.42535	1.31178	1.34318	1.0785	1.07183	1.83248	1.27197	1.07611	1.28105	NaN	1.33545	1	1	1	0.339738	0.347473	0.306289	0.358643	0.262918	0.250263	0.489289	0.310082	0.251262	0.342053	NaN	0.311815		4	6	6	3	3
Nucleolin	NCL	P19338	P19338	1							2.04749	2.0596	0.178308	3.08128	3.33912	4.62813	0.416233	0.377872	0.372953	0.384556	0.317279	0.358873	0.302352	0.229943	0.220614	0.205242	0.160508	0.188961	1	1	1	0.135084	0.113165	0.080584	0.124804	0.0950187	0.0775417	0.0981254	0.0688634	0.0476681	0.0666092	0.0480691	0.0408288		10	10	10	8	8
Nestin	NES	P48681	P48681	1							5.69752	5.69752	3.71818	5.06945	5.44484	6.6912	1.24704	1.49784	1.44596	0.884173	0.89214	0.757691	0.50888	0.436281	0.389575	0.295177	0.347887	0.246184	1	1	1	0.245991	0.275093	0.216099	0.174412	0.16385	0.113237	0.100382	0.0801274	0.058222	0.0582266	0.0638928	0.0367922		19	18	23	15	13
Nucleoside diphosphate kinase B	NME2	P22392-2;P22392;O60361	P22392-2;P22392	3							0.682533	0.674667	0.0774336	3.69822	3.96369	4.20557	4.07216	3.25659	3.81913	4.40723	3.88169	3.23426	3.27	3.91068	4.2434	3.63464	3.78286	3.92403	1	1	1	1.10111	0.821604	0.908112	1.19171	0.979311	0.769042	0.884209	0.986626	1.009	0.982808	0.954379	0.933056		2	4	3	3	2
Nucleolar protein 3	NOL3	O60936-2;O60936	O60936-2;O60936	2						++	0.171126	0.165987	0.0117658	2.23045	2.7182	3.01287	0.970026	0.827746	1.11351	NaN	0.666844	0.495319	NaN	NaN	NaN	NaN	NaN	NaN	1	1	1	0.434902	0.304519	0.369585	NaN	0.245325	0.164401	NaN	NaN	NaN	NaN	NaN	NaN		5	4	4	2	2
Niemann-Pick C1 protein	NPC1	O15118	O15118	1							0.30079	0.28888	0.0217614	2.38521	NaN	3.13519	2.64676	4.58379	NaN	3.66046	4.05186	3.86339	3.48117	3.74672	2.30675	4.40898	NaN	1.83905	1	NaN	1	1.10966	NaN	NaN	1.53465	NaN	1.23227	1.45948	NaN	0.735762	1.84846	NaN	0.586582		2	1	2	3	2
Nucleophosmin	NPM1	P06748;P06748-2;P06748-3	P06748;P06748-2;P06748-3	3							0.851733	0.851733	0.0522316	3.40263	2.93384	3.33778	3.52125	3.7435	3.39133	3.48578	3.27912	3.33656	3.54346	3.18989	3.55821	3.06485	3.14416	3.50275	1	1	1	1.03486	1.27597	1.01604	1.02444	1.11769	0.999633	1.04139	1.08728	1.06604	0.900729	1.07169	1.04942		4	3	3	3	4
NAD(P)H dehydrogenase [quinone] 1	NQO1	P15559;P15559-2;P15559-3	P15559;P15559-2;P15559-3	3							0.756878	0.757167	0.0562005	NaN	NaN	2.88759	NaN	NaN	NaN	2.73905	2.5601	2.64452	3.16416	2.93014	2.35449	NaN	NaN	2.38544	NaN	NaN	1	NaN	NaN	NaN	NaN	NaN	0.915825	NaN	NaN	0.815384	NaN	NaN	0.826101		0	1	2	1	1
GTPase NRas;GTPase HRas;GTPase HRas, N-terminally processed;GTPase KRas;GTPase KRas, N-terminally processed	NRAS;HRAS;KRAS	P01111;P01112;P01116;P01116-2;P01112-2	P01111;P01112;P01116;P01116-2;P01112-2	5										NaN	NaN	NaN	NaN	NaN	NaN	3.1109	3.41087	NaN	NaN	NaN	NaN	NaN	3.1509	2.48719	NaN	NaN	NaN	NaN	NaN	NaN	NaN	NaN	NaN	NaN	NaN	NaN	NaN	NaN	NaN		0	0	0	0	1
Protein disulfide-isomerase	P4HB	P07237	P07237	1							0.667378	0.641033	0.0666436	3.38226	NaN	NaN	4.48893	3.30229	NaN	2.39687	3.17753	NaN	3.75066	NaN	3.68473	6.16599	NaN	NaN	1	NaN	NaN	1.3272	NaN	NaN	0.70866	NaN	NaN	1.10892	NaN	NaN	1.82304	NaN	NaN		4	1	2	2	2
Proliferation-associated protein 2G4	PA2G4	Q9UQ80	Q9UQ80	1							0.751044	0.768533	0.132667	3.521	NaN	NaN	NaN	NaN	NaN	1.79112	NaN	NaN	NaN	NaN	NaN	NaN	NaN	NaN	1	NaN	NaN	NaN	NaN	NaN	0.508696	NaN	NaN	NaN	NaN	NaN	NaN	NaN	NaN		3	0	0	0	1
Serine/threonine-protein kinase PAK 2;PAK-2p27;PAK-2p34	PAK2	Q13177;Q13153-2;Q13153;O75914-3;O75914-4;O75914;O75914-2	Q13177	7	NN	GAAKSLDKQKKKTKMTDEEIMEKLRTIVSI	G213	T	H		9.28011	9.83433	2.03054	3.39963	3.81534	4.42791	0.505485	0.552975	0.51843	0.310762	0.315457	0.29959	0.180793	0.162195	0.145351	0.107512	0.104012	0.100907	1	1	1	0.148688	0.144935	0.117082	0.0914106	0.0826814	0.0676593	0.0531801	0.0425114	0.0328261	0.0316246	0.0272615	0.0227889		17	14	15	13	13
Protein DJ-1	PARK7	Q99497	Q99497	1							0.710767	0.710767	0.0272472	NaN	NaN	NaN	NaN	NaN	NaN	NaN	NaN	3.37849	NaN	4.4609	3.54158	3.98835	NaN	NaN	NaN	NaN	NaN	NaN	NaN	NaN	NaN	NaN	NaN	NaN	NaN	NaN	NaN	NaN	NaN		0	0	1	1	1
Pyruvate carboxylase, mitochondrial	PC	P11498	P11498	1							1.07917	1.05607	0.0887669	4.60299	4.87092	4.7081	4.72635	4.54442	4.50613	4.55332	4.66374	4.53741	4.5798	4.5583	4.61808	4.77897	4.53885	4.72523	1	1	1	1.0268	0.93297	0.957102	0.989209	0.957466	0.963746	0.994962	0.935819	0.980881	1.03823	0.931826	1.00364		54	53	53	55	53
Poly(rC)-binding protein 2	PCBP2	Q15366-2;Q15366;Q15366-3;Q15366-6;Q15366-5;Q15366-4	Q15366-2;Q15366;Q15366-3;Q15366-6;Q15366-5;Q15366-4	6						--				NaN	NaN	3.93422	3.52933	NaN	NaN	NaN	3.31082	NaN	NaN	3.00906	NaN	NaN	NaN	NaN	NaN	NaN	1	NaN	NaN	NaN	NaN	NaN	NaN	NaN	NaN	NaN	NaN	NaN	NaN		1	1	2	2	1
Propionyl-CoA carboxylase alpha chain, mitochondrial	PCCA	P05165;P05165-2;P05165-3	P05165;P05165-2;P05165-3	3							0.936078	0.9209	0.0904931	5.79475	6.33152	6.28299	5.99197	5.73099	5.64621	5.94107	5.78503	6.03318	5.82343	6.08495	6.08532	6.16675	6.01395	6.31393	1	1	1	1.03403	0.905152	0.898651	1.02525	0.913687	0.960241	1.00495	0.961056	0.968539	1.0642	0.949844	1.00492		30	31	33	34	35
Propionyl-CoA carboxylase beta chain, mitochondrial	PCCB	P05166-2;P05166	P05166-2;P05166	2										5.12768	6.24727	1.92946	5.06175	5.18888	5.16289	5.54139	5.45197	6.59457	5.18591	3.50902	5.45345	1.41605	NaN	5.29493	1	1	1	0.987143	0.830583	2.67582	1.08068	0.872696	3.41783	1.01136	0.561688	2.82642	0.276158	NaN	2.74425		5	5	3	6	5
Programmed cell death protein 6	PDCD6	O75340;O75340-2	O75340;O75340-2	2										2.38362	NaN	5.16076	4.75715	4.3416	NaN	3.83259	4.46927	3.28947	4.1377	3.98708	4.63973	5.99628	NaN	NaN	1	NaN	1	1.99577	NaN	NaN	1.60789	NaN	0.637401	1.73589	NaN	0.89904	2.51562	NaN	NaN		2	1	2	2	2
Protein disulfide-isomerase A3	PDIA3	P30101	P30101	1							0.683767	0.670733	0.0414818	5.09606	5.25155	5.31943	4.39252	4.76667	4.13138	4.24773	4.17362	4.38673	3.82161	4.31835	4.67137	4.87139	5.01454	4.30645	1	1	1	0.861943	0.90767	0.776658	0.833532	0.794741	0.824662	0.749914	0.8223	0.878171	0.955914	0.954869	0.809569		3	3	4	6	6
6-phosphofructokinase type C	PFKP	Q01813;Q01813-2;P08237-3;P17858-2;P08237;P17858	Q01813;Q01813-2	6							0.4301	0.438667	0.0151565	4.09149	NaN	5.07949	3.50459	NaN	NaN	4.28449	1.90165	NaN	NaN	NaN	NaN	NaN	NaN	NaN	1	NaN	1	0.856557	NaN	NaN	1.04717	NaN	NaN	NaN	NaN	NaN	NaN	NaN	NaN		2	1	2	2	0
Profilin-1	PFN1	P07737;CON__P02584	P07737	2							0.743844	0.739933	0.0622588	3.74406	3.72204	3.42196	3.70659	3.93438	3.65444	3.80677	3.91359	3.93314	3.52659	3.77017	3.56837	3.79147	4.08313	4.64166	1	1	1	0.989992	1.05705	1.06794	1.01675	1.05146	1.14938	0.941917	1.01293	1.04278	1.01266	1.09702	1.35643		4	4	5	5	5
Phosphoglycerate mutase 1	PGAM1	P18669;P15259;Q8N0Y7	P18669	3							0.592978	0.6019	0.0453793	4.999	4.30626	4.9955	4.69307	4.3204	4.70566	5.18376	4.12201	3.84231	4.1841	3.71085	4.54773	4.66832	5.83022	4.0705	1	1	1	0.938802	1.00328	0.941979	1.03696	0.957213	0.769154	0.836988	0.861734	0.910364	0.93385	1.35389	0.814833		6	6	5	5	5
6-phosphogluconate dehydrogenase, decarboxylating	PGD	P52209	P52209	1							0.937722	0.852	0.269862	NaN	NaN	4.47487	NaN	NaN	NaN	NaN	NaN	NaN	3.90473	NaN	NaN	2.96771	NaN	NaN	NaN	NaN	1	NaN	NaN	NaN	NaN	NaN	NaN	NaN	NaN	NaN	NaN	NaN	NaN		0	0	2	1	1
Phosphoglycerate kinase 1	PGK1	P00558;P07205	P00558	2							0.697722	0.7169	0.0630276	4.21834	4.16597	4.47728	4.23729	4.1449	3.79795	4.07814	4.06306	4.17589	4.13565	4.29092	4.36529	4.30552	4.33032	4.23316	1	1	1	1.00449	0.994943	0.848272	0.966763	0.975297	0.932685	0.980397	1.02999	0.974987	1.02067	1.03945	0.945477		12	11	12	10	13
Prohibitin	PHB	P35232	P35232	1							0.612367	0.612367	0.0434163	NaN	NaN	NaN	NaN	NaN	NaN	2.24709	3.63359	NaN	NaN	NaN	4.05219	NaN	NaN	NaN	NaN	NaN	NaN	NaN	NaN	NaN	NaN	NaN	NaN	NaN	NaN	NaN	NaN	NaN	NaN		1	1	0	0	0
D-3-phosphoglycerate dehydrogenase	PHGDH	O43175	O43175	1							0.585789	0.6037	0.0378875	2.84301	2.36116	2.9047	1.84081	2.19457	NaN	NaN	2.47182	NaN	NaN	NaN	NaN	NaN	2.03566	NaN	1	1	1	0.647485	0.929445	NaN	NaN	1.04687	NaN	NaN	NaN	NaN	NaN	0.862145	NaN		2	2	3	3	2
Pyruvate kinase isozymes M1/M2	PKM2	P14618;P14618-3;P14618-2;P30613;P30613-2	P14618;P14618-3;P14618-2	5							0.680256	0.6796	0.0513865	3.58719	3.65057	3.64884	3.54887	3.48736	3.31686	3.43702	3.61246	3.69085	3.49345	3.78015	3.52212	3.67539	3.7201	3.45638	1	1	1	0.989318	0.955292	0.909018	0.958137	0.98956	1.01152	0.973869	1.0355	0.965272	1.02459	1.01905	0.947256		21	22	22	21	17
Perilipin-3	PLIN3	O60664;O60664-4;O60664-3;O60664-2	O60664;O60664-4;O60664-3;O60664-2	4							3.48846	3.484	0.357671	5.79878	5.71853	8.24946	0.85778	0.863334	0.927816	0.640697	0.559535	0.563857	0.586958	0.423585	0.373594	0.327386	0.40848	0.243932	1	1	1	0.147924	0.150971	0.11247	0.110488	0.0978458	0.0683507	0.101221	0.0740723	0.0452871	0.0564577	0.0714309	0.0295695		14	14	16	6	7
Plastin-3	PLS3	P13797;Q14651	P13797	2							0.89825	0.89825	0.162517	3.68433	4.75443	3.20123	3.33634	2.50025	3.84497	3.57054	4.65289	NaN	3.8059	3.77415	2.928	3.69686	NaN	3.28937	1	1	1	0.905548	0.525878	1.20109	0.969115	0.978643	NaN	1.033	0.793818	0.914649	1.0034	NaN	1.02753		2	3	4	4	2
Arginine/serine-rich protein PNISR	PNISR	Q8TF01;Q8TF01-2	Q8TF01	2							1.84579	1.78613	0.136998	0.554416	0.533191	0.860363	0.649056	0.676224	0.59609	0.737953	0.900657	0.856751	0.832224	0.738116	0.663174	0.620463	0.664055	0.714184	1	1	1	1.1707	1.26826	0.692835	1.33105	1.68918	0.995802	1.50108	1.38434	0.770807	1.11913	1.24543	0.830096		2	3	3	2	2
Podocalyxin	PODXL	O00592;O00592-2	O00592;O00592-2	2										1.90411	NaN	NaN	2.3051	2.37383	NaN	2.35145	NaN	2.13056	2.25866	1.94928	1.93968	2.41517	2.41552	1.66096	1	NaN	NaN	1.21059	NaN	NaN	1.23493	NaN	NaN	1.1862	NaN	NaN	1.2684	NaN	NaN		2	1	1	2	2
Peptidyl-prolyl cis-trans isomerase A	PPIA	P62937;F5H284;Q9Y536;A2BFH1	P62937	4							0.658722	0.6829	0.0468107	4.1834	3.70576	4.22262	4.75059	4.26385	3.62924	3.90031	3.78558	3.96936	3.54811	4.03649	3.81403	4.00448	4.09685	4.03031	1	1	1	1.13558	1.1506	0.859476	0.93233	1.02154	0.940023	0.848141	1.08925	0.903238	0.957232	1.10553	0.954458		7	7	7	6	7
Peptidyl-prolyl cis-trans isomerase B	PPIB	P23284	P23284	1							0.662278	0.6847	0.0959194	3.87312	4.90148	4.06719	4.00224	3.77986	4.52304	4.68779	5.05919	4.32208	4.00112	5.23889	4.43794	4.6955	4.64857	3.88334	1	1	1	1.03334	0.771167	1.11208	1.21034	1.03218	1.06267	1.03305	1.06884	1.09116	1.21233	0.948401	0.954798		4	3	4	4	3
Peptidyl-prolyl cis-trans isomerase G	PPIG	Q13427;Q13427-2	Q13427;Q13427-2	2							1.11438	1.11438	0.044807	NaN	NaN	1.4672	NaN	NaN	NaN	0.98668	0.968054	NaN	1.20256	NaN	0.786596	1.12201	1.50918	0.911577	NaN	NaN	1	NaN	NaN	NaN	NaN	NaN	NaN	NaN	NaN	0.53612	NaN	NaN	0.621303		1	0	2	1	1
Protein phosphatase 1G	PPM1G	O15355	O15355	1						++	0.131427	0.134287	0.0114608	2.55323	2.7168	2.8418	1.72918	1.71162	1.69348	1.03385	1.02411	1.1325	0.571396	0.544425	0.503347	0.241359	0.248201	0.241342	1	1	1	0.677249	0.630015	0.595919	0.404917	0.376953	0.398517	0.223793	0.200392	0.177123	0.0945308	0.0913577	0.0849258		7	8	10	8	10
Serine/threonine-protein phosphatase 2A 65 kDa regulatory subunit A alpha isoform	PPP2R1A	P30153;P30154-2;P30154-3;P30154;P30154-4;P30154-5	P30153	6										NaN	3.14653	3.53732	NaN	2.67387	NaN	NaN	3.39501	4.29997	4.8974	NaN	NaN	NaN	NaN	NaN	NaN	1	1	NaN	0.849782	NaN	NaN	1.07897	1.2156	NaN	NaN	NaN	NaN	NaN	NaN		2	2	2	1	2
PRA1 family protein 2	PRAF2	O60831	O60831	1										NaN	NaN	7.2569	NaN	NaN	4.35502	4.5819	NaN	5.26344	5.39898	NaN	4.44682	5.01706	5.40774	3.52113	NaN	NaN	1	NaN	NaN	0.600122	NaN	NaN	0.725301	NaN	NaN	0.612771	NaN	NaN	0.485211		1	0	3	0	1
Peroxiredoxin-1	PRDX1	Q06830;Q13162	Q06830	2							0.676122	0.6692	0.0773826	3.73315	4.07664	4.07	3.86324	3.91742	3.67688	3.57385	3.72384	3.58012	3.55821	3.65457	3.57513	3.85654	3.81519	3.75883	1	1	1	1.03485	0.960943	0.903408	0.957328	0.913458	0.879636	0.953138	0.896466	0.87841	1.03305	0.935867	0.923545		7	8	7	8	8
Peroxiredoxin-2	PRDX2	P32119;P32119-2	P32119	2							0.509767	0.526833	0.0845026	4.73619	3.88893	5.01479	4.4195	4.44543	5.34416	4.51019	4.73373	4.32882	NaN	NaN	4.55104	5.06509	5.15517	6.27431	1	1	1	0.933133	1.1431	1.06568	0.952282	1.21723	0.863209	NaN	NaN	0.907523	1.06944	1.3256	1.25116		3	2	2	2	2
Peroxiredoxin-5, mitochondrial	PRDX5	P30044;P30044-2;P30044-3;P30044-4	P30044;P30044-2;P30044-3;P30044-4	4						--				4.93559	NaN	3.21502	NaN	3.2619	NaN	3.34784	NaN	NaN	NaN	NaN	NaN	4.85272	4.76417	NaN	1	NaN	1	NaN	NaN	NaN	0.678306	NaN	NaN	NaN	NaN	NaN	0.98321	NaN	NaN		2	1	3	1	2
Peroxiredoxin-6	PRDX6	P30041	P30041	1							0.656933	0.647533	0.0624661	5.35791	5.71723	5.82445	5.61041	5.39869	4.98008	5.88582	5.37057	6.03136	5.70223	6.1237	6.33473	6.21041	4.90653	5.38271	1	1	1	1.04713	0.944286	0.85503	1.09853	0.939366	1.03552	1.06426	1.0711	1.08761	1.15911	0.858201	0.924157		10	8	9	11	12
cAMP-dependent protein kinase catalytic subunit alpha;cAMP-dependent protein kinase catalytic subunit beta	PRKACA;PRKACB	P17612;P17612-2;P22694-2;P22694-9;P22694-6;P22694-7;P22694-5;P22694;P22694-3;P22694-4;P22694-10;P22694-8	P17612;P17612-2;P22694-2;P22694-9;P22694-6;P22694-7;P22694-5;P22694;P22694-3;P22694-4;P22694-10	12						++	0.0995233	0.09932	0.00981657	4.08363	4.81835	3.80011	0.563698	0.577234	0.634075	0.273845	0.415628	NaN	NaN	NaN	NaN	NaN	NaN	NaN	1	1	1	0.138038	0.119799	0.166857	0.0670592	0.0862594	NaN	NaN	NaN	NaN	NaN	NaN	NaN		6	4	6	3	3
Pre-mRNA-splicing factor 38B	PRPF38B	Q5VTL8;Q5VTL8-2	Q5VTL8;Q5VTL8-2	2							0.400211	0.383267	0.0300442	1.12275	1.20005	1.18992	1.229	1.17719	1.13416	1.13861	1.35925	1.18571	1.20639	1.20834	1.4247	1.14362	1.3409	NaN	1	1	1	1.09463	0.980953	0.953137	1.01413	1.13266	0.996454	1.07449	1.00691	1.19731	1.01858	1.11737	NaN		3	3	2	4	4
Serine/threonine-protein kinase PRP4 homolog	PRPF4B	Q13523	Q13523	1							0.6625	0.694233	0.100016	2.88509	3.09119	2.92757	2.87422	2.92107	3.00743	3.2039	3.07872	3.03619	3.25531	2.962	3.39789	3.46177	3.38868	2.81199	1	1	1	0.996235	0.944967	1.02728	1.1105	0.995967	1.0371	1.12832	0.958206	1.16065	1.19988	1.09624	0.96052		12	11	11	12	12
Proteasome subunit beta type-2	PSMB2	P49721	P49721	1							0.7076	0.711867	0.137416	NaN	NaN	2.63172	NaN	NaN	NaN	3.85877	NaN	NaN	NaN	NaN	NaN	3.65604	NaN	NaN	NaN	NaN	1	NaN	NaN	NaN	NaN	NaN	NaN	NaN	NaN	NaN	NaN	NaN	NaN		1	1	2	1	1
Proteasome subunit beta type-5	PSMB5	P28074;P28074-3;P28074-2	P28074;P28074-3	3							0.549717	0.549717	0.106372	4.26276	4.03453	4.01107	3.51618	3.88244	NaN	3.3994	4.01349	3.21275	3.19806	NaN	3.87582	3.84054	NaN	6.04084	1	1	1	0.82486	0.962302	NaN	0.797464	0.994783	0.80097	0.750232	NaN	0.966281	0.900953	NaN	1.50604		3	3	4	4	3
26S protease regulatory subunit 4	PSMC1	P62191	P62191	1						++	0.155592	0.159977	0.0151373	2.42683	2.78567	2.66198	1.72194	1.71739	1.67707	1.34011	1.11948	1.12396	0.803084	0.731636	0.655996	0.444959	0.458737	0.357539	1	1	1	0.709543	0.616507	0.630006	0.552204	0.401872	0.422227	0.330919	0.262643	0.246431	0.18335	0.164677	0.134313		16	16	18	17	18
26S protease regulatory subunit 7	PSMC2	P35998	P35998	1							0.418278	0.429867	0.0402545	2.62715	2.44577	2.20668	1.92467	1.94439	NaN	1.71121	NaN	NaN	NaN	NaN	NaN	NaN	NaN	NaN	1	1	1	0.732606	0.795003	NaN	0.651357	NaN	NaN	NaN	NaN	NaN	NaN	NaN	NaN		2	3	4	3	5
26S proteasome non-ATPase regulatory subunit 2	PSMD2	Q13200	Q13200	1										NaN	NaN	NaN	2.92612	NaN	NaN	NaN	NaN	NaN	1.72126	NaN	2.19394	NaN	NaN	2.07138	NaN	NaN	NaN	NaN	NaN	NaN	NaN	NaN	NaN	NaN	NaN	NaN	NaN	NaN	NaN		0	1	1	2	1
Proteasome activator complex subunit 2	PSME2	Q9UL46	Q9UL46	1										NaN	NaN	3.38604	3.4024	3.06279	2.69571	NaN	4.53124	NaN	3.05736	NaN	NaN	NaN	NaN	NaN	NaN	NaN	1	NaN	NaN	0.796124	NaN	NaN	NaN	NaN	NaN	NaN	NaN	NaN	NaN		1	1	2	2	2
Polypyrimidine tract-binding protein 1	PTBP1	P26599-3;P26599-2;P26599	P26599-3;P26599-2;P26599	3										3.68053	4.28835	4.96894	0.949397	0.881057	0.770535	0.749681	0.776699	NaN	0.827404	0.654707	0.512505	0.584078	0.607681	NaN	1	1	1	0.257951	0.205454	0.15507	0.203688	0.181118	NaN	0.224806	0.152671	0.103142	0.158694	0.141705	NaN		2	2	2	2	2
Prostaglandin F2 receptor negative regulator	PTGFRN	Q9P2B2	Q9P2B2	1						--	0.147359	0.137023	0.0206056	4.15835	5.61703	10.1223	4.2123	4.03193	NaN	3.75615	4.46488	3.07673	5.11823	3.99632	3.74181	5.78102	NaN	NaN	1	1	1	1.01297	0.717805	NaN	0.903279	0.794883	0.303957	1.23083	0.711465	0.369661	1.39022	NaN	NaN		3	2	2	4	2
Peptidyl-tRNA hydrolase 2, mitochondrial	PTRH2	Q9Y3E5	Q9Y3E5	1										NaN	NaN	3.96306	2.6372	3.60568	2.73688	2.65809	2.05052	NaN	2.3423	2.45417	2.09709	3.2898	3.26168	NaN	NaN	NaN	1	NaN	NaN	0.690596	NaN	NaN	NaN	NaN	NaN	0.52916	NaN	NaN	NaN		0	2	2	2	3
Poliovirus receptor	PVR	P15151;P15151-4;P15151-2;P15151-3	P15151;P15151-4;P15151-2;P15151-3	4										NaN	NaN	NaN	NaN	2.20931	NaN	2.33683	NaN	2.16581	2.25749	1.99362	2.03953	NaN	2.62508	NaN	NaN	NaN	NaN	NaN	NaN	NaN	NaN	NaN	NaN	NaN	NaN	NaN	NaN	NaN	NaN		1	1	1	1	2
Glutamine--tRNA ligase	QARS	P47897	P47897	1							0.755944	0.845367	0.183689	NaN	NaN	NaN	3.00481	4.35806	NaN	NaN	NaN	NaN	NaN	NaN	NaN	4.7515	NaN	NaN	NaN	NaN	NaN	NaN	NaN	NaN	NaN	NaN	NaN	NaN	NaN	NaN	NaN	NaN	NaN		0	1	1	3	2
Ras-related C3 botulinum toxin substrate 1;Ras-related C3 botulinum toxin substrate 2;Ras-related C3 botulinum toxin substrate 3	RAC1;RAC2;RAC3	P63000-2;P63000;P15153;P60763	P63000-2;P63000;P15153;P60763	4										3.08604	4.25604	3.84275	2.96921	3.45185	3.74967	3.15437	3.25616	3.81199	3.21523	4.28872	2.78893	3.65444	NaN	NaN	1	1	1	0.962142	0.811046	0.975777	1.02214	0.765068	0.991995	1.04186	1.00768	0.725764	1.18418	NaN	NaN		2	3	3	3	3
GTP-binding nuclear protein Ran	RAN	P62826	P62826	1							0.647367	0.644767	0.0082146	3.45411	3.6169	3.49981	3.05073	3.58603	3.59428	3.56532	3.50091	3.13873	3.84763	3.55265	3.24212	3.63729	3.32259	3.59725	1	1	1	0.883218	0.991465	1.02699	1.03219	0.967932	0.89683	1.11393	0.982237	0.926372	1.05303	0.91863	1.02784		5	4	5	5	4
Ran-specific GTPase-activating protein;cAMP-dependent protein kinase inhibitor beta	RANBP1;PKIB	P43487;Q9C010-2;Q9C010	P43487;Q9C010-2;Q9C010	3										NaN	3.15119	3.5397	NaN	NaN	3.81709	NaN	NaN	3.56621	NaN	NaN	3.48554	NaN	3.4181	NaN	NaN	1	1	NaN	NaN	1.07836	NaN	NaN	1.00749	NaN	NaN	0.984698	NaN	1.0847	NaN		0	2	2	1	1
Ran-binding protein 3	RANBP3	Q9H6Z4;Q9H6Z4-2;Q9H6Z4-3	Q9H6Z4;Q9H6Z4-2;Q9H6Z4-3	3										3.9866	4.82556	NaN	1.82658	1.56123	NaN	NaN	1.45836	NaN	NaN	NaN	NaN	NaN	NaN	NaN	1	1	NaN	0.45818	0.323534	NaN	NaN	0.302217	NaN	NaN	NaN	NaN	NaN	NaN	NaN		2	2	1	2	2
Ras-related protein Rap-2b;Ras-related protein Rap-2a	RAP2B;RAP2A	P61225;P10114	P61225;P10114	2										NaN	NaN	NaN	NaN	NaN	NaN	NaN	NaN	NaN	3.61572	NaN	2.61588	3.07645	3.13893	NaN	NaN	NaN	NaN	NaN	NaN	NaN	NaN	NaN	NaN	NaN	NaN	NaN	NaN	NaN	NaN		0	1	1	1	1
Putative RNA-binding protein 15	RBM15	Q96T37;Q96T37-3;Q96T37-2;Q8NDT2	Q96T37;Q96T37-3;Q96T37-2	4							1.42418	1.42418	0.294274	3.50766	3.65617	4.66048	0.849257	0.990688	0.872372	0.57006	0.564716	0.474001	0.289251	0.265675	0.266248	0.145656	0.170245	0.126653	1	1	1	0.242115	0.270963	0.187185	0.162519	0.154456	0.101706	0.0824627	0.0726647	0.0571288	0.041525	0.0465636	0.0271759		4	6	6	4	4
RNA-binding protein 39	RBM39	Q14498;Q14498-2;Q14498-3;Q86U06;Q86U06-2;Q86U06-5;Q86U06-4;Q86U06-3	Q14498;Q14498-2;Q14498-3	8							1.41602	1.44583	0.18176	1.69722	1.60483	1.74019	1.59589	1.54352	1.53742	1.49109	1.58708	1.57337	1.46047	1.4792	1.7273	1.43637	1.38679	2.09586	1	1	1	0.940298	0.961798	0.883479	0.878551	0.988938	0.904135	0.86051	0.921721	0.99259	0.846308	0.864136	1.20439		15	11	13	11	13
Receptor expression-enhancing protein 5	REEP5	Q00765	Q00765	1										NaN	NaN	NaN	NaN	NaN	NaN	2.4009	NaN	NaN	NaN	1.87733	NaN	NaN	NaN	NaN	NaN	NaN	NaN	NaN	NaN	NaN	NaN	NaN	NaN	NaN	NaN	NaN	NaN	NaN	NaN		0	0	0	0	0
Regulator of G-protein signaling 10	RGS10	O43665-3;O43665;O43665-2	O43665-3;O43665;O43665-2	3										4.53659	4.4154	5.42505	NaN	2.06616	1.66567	NaN	NaN	NaN	NaN	NaN	NaN	NaN	NaN	NaN	1	1	1	NaN	0.467943	0.307032	NaN	NaN	NaN	NaN	NaN	NaN	NaN	NaN	NaN		2	3	3	1	2
Regulator of G-protein signaling 19	RGS19	P49795	P49795	1										2.73703	NaN	NaN	2.99347	2.42131	NaN	4.26567	NaN	NaN	2.73935	2.64887	NaN	3.32226	NaN	NaN	1	NaN	NaN	1.0937	NaN	NaN	1.5585	NaN	NaN	1.00085	NaN	NaN	1.21382	NaN	NaN		2	0	1	2	2
Rho-related GTP-binding protein RhoB	RHOB	P62745	P62745	1							0.215402	0.215402	0.0224648	3.54962	4.48531	4.5159	4.62385	NaN	NaN	NaN	NaN	NaN	3.41378	3.75587	3.86847	4.47147	5.34731	NaN	1	1	1	1.30263	NaN	NaN	NaN	NaN	NaN	0.961732	0.837371	0.856635	1.2597	1.19218	NaN		3	3	3	5	1
Replication protein A 70 kDa DNA-binding subunit	RPA1	P27694	P27694	1										4.39329	3.85119	NaN	0.417641	NaN	NaN	0.247752	0.234022	NaN	NaN	NaN	NaN	NaN	NaN	NaN	1	1	NaN	0.0950635	NaN	NaN	0.0563932	0.0607662	NaN	NaN	NaN	NaN	NaN	NaN	NaN		1	3	4	2	1
60S ribosomal protein L10;60S ribosomal protein L10-like	RPL10;RPL10L	P27635;Q96L21	P27635;Q96L21	2						--				4.18305	4.26803	3.66798	4.17223	4.01107	3.51309	4.09618	3.71154	3.75404	3.76605	3.5387	3.88123	3.65177	3.29696	3.88485	1	1	1	0.997413	0.939794	0.957773	0.979232	0.869613	1.02346	0.900312	0.829116	1.05814	0.872991	0.772477	1.05913		4	4	5	5	7
60S ribosomal protein L13	RPL13	P26373;P26373-2	P26373;P26373-2	2							0.673544	0.689667	0.0674118	4.24214	4.33802	4.50349	4.30942	4.23101	4.29092	4.28321	4.32938	4.28229	4.19569	4.33107	4.65679	4.39464	4.23801	4.42556	1	1	1	1.01586	0.975333	0.9528	1.00968	0.998009	0.950882	0.989049	0.998397	1.03404	1.03595	0.976945	0.982696		11	12	11	12	12
60S ribosomal protein L13a	RPL13A	P40429;Q6NVV1	P40429	2							0.761078	0.764833	0.0349517	3.68202	3.63042	3.6914	3.65952	3.63266	3.23887	3.68623	3.62739	3.6487	3.72495	3.71595	3.96825	3.81068	3.66824	3.55303	1	1	1	0.993888	1.00062	0.877409	1.00114	0.999166	0.988434	1.01166	1.02356	1.075	1.03494	1.01042	0.962516		9	8	6	8	8
60S ribosomal protein L14	RPL14	P50914	P50914	1							0.432556	0.4345	0.0602069	NaN	3.90457	3.63319	3.29609	4.42791	NaN	3.09991	NaN	NaN	NaN	NaN	4.48773	NaN	NaN	NaN	NaN	1	1	NaN	1.13403	NaN	NaN	NaN	NaN	NaN	NaN	1.2352	NaN	NaN	NaN		1	2	2	2	2
60S ribosomal protein L15	RPL15	P61313;P61313-2	P61313	2						--	0.625789	0.637233	0.0468601	4.11641	4.30849	4.39541	4.33821	4.16406	4.11506	3.97836	4.24845	4.20451	3.97283	4.21	4.45395	4.32826	4.05367	4.42635	1	1	1	1.05388	0.966479	0.936217	0.966462	0.986065	0.956567	0.965118	0.97714	1.01332	1.05146	0.940857	1.00704		8	9	9	9	9
60S ribosomal protein L17	RPL17	P18621-3;P18621;P18621-2	P18621-3;P18621;P18621-2	3							0.535833	0.534167	0.128175	NaN	4.65571	3.87252	4.42654	4.22601	4.17589	3.55568	NaN	2.92176	4.52202	NaN	4.29277	3.82409	NaN	3.73511	NaN	1	1	NaN	0.907704	1.07834	NaN	NaN	0.754485	NaN	NaN	1.10852	NaN	NaN	0.964517		2	2	2	3	3
60S ribosomal protein L18	RPL18	Q07020	Q07020	1						--	0.685967	0.7042	0.0478945	3.9142	4.06785	4.12609	4.08363	3.91206	3.73539	3.75742	3.9681	3.87447	3.97772	3.81461	4.18288	3.98454	3.75263	4.07133	1	1	1	1.04329	0.961701	0.905308	0.959946	0.975477	0.939016	1.01623	0.937746	1.01376	1.01797	0.922508	0.986728		7	7	7	6	6
60S ribosomal protein L18a	RPL18A	Q02543	Q02543	1							0.720422	0.7266	0.0463101	3.94462	3.39282	3.48238	3.18684	3.29663	3.64817	3.51679	3.49968	3.36632	3.44685	3.41752	3.78745	3.334	3.35278	3.47536	1	1	1	0.807897	0.971649	1.04761	0.891542	1.0315	0.966673	0.873811	1.00728	1.0876	0.845202	0.988198	0.997984		2	2	2	4	3
60S ribosomal protein L19	RPL19	P84098	P84098	1							0.810417	0.810417	0.00483194	3.9521	4.0838	4.15041	4.26767	4.09031	3.98804	4.00272	4.01187	3.99648	4.12354	3.78745	4.28761	4.0499	3.82892	4.35407	1	1	1	1.07985	1.0016	0.960877	1.01281	0.982388	0.962913	1.04338	0.927433	1.03306	1.02474	0.937589	1.04907		4	3	4	4	4
60S ribosomal protein L21	RPL21	P46778	P46778	1							0.680433	0.700967	0.0484481	4.3232	4.32938	4.47768	3.77344	3.50336	3.66435	3.52212	3.9901	3.28666	3.4303	3.62424	3.91236	3.55164	3.28947	3.58796	1	1	1	0.872835	0.809207	0.818358	0.814701	0.921634	0.73401	0.793462	0.837127	0.873748	0.82153	0.759803	0.801299		5	5	3	6	4
60S ribosomal protein L23	RPL23	P62829	P62829	1										4.72635	NaN	5.08001	3.93949	4.50004	NaN	NaN	NaN	NaN	NaN	NaN	4.57875	4.53268	3.56735	NaN	1	NaN	1	0.833517	NaN	NaN	NaN	NaN	NaN	NaN	NaN	0.901328	0.959024	NaN	NaN		2	1	3	2	2
60S ribosomal protein L24	RPL24	P83731	P83731	1							0.6682	0.690167	0.109515	3.96416	3.87928	4.13736	4.17171	3.58796	4.22869	3.4709	3.4534	3.7358	3.26467	3.82292	3.96542	4.07448	3.79593	3.75136	1	1	1	1.05235	0.924904	1.02207	0.875568	0.890217	0.902944	0.823545	0.985473	0.958442	1.02783	0.978515	0.906704		3	6	4	6	5
60S ribosomal protein L27a	RPL27A	P46776	P46776	1							0.870967	0.8708	0.0797168	3.62201	3.87687	3.90488	3.60114	3.62713	3.63954	3.47766	3.39052	3.43513	3.33378	3.46753	3.70562	3.03324	3.06185	3.63293	1	1	1	0.994238	0.935582	0.93205	0.960146	0.874551	0.879701	0.920423	0.894414	0.948973	0.837448	0.789774	0.930357		6	6	5	7	5
60S ribosomal protein L28	RPL28	P46779-3;P46779-2;P46779;P46779-5;P46779-4	P46779-3;P46779-2;P46779;P46779-5;P46779-4	5							0.739622	0.709667	0.0581418	3.80967	3.94166	3.91206	3.77686	3.86668	3.77943	3.86145	3.69918	4.04498	3.60568	3.89272	4.22279	4.07947	3.93205	3.86982	1	1	1	0.991389	0.980976	0.966098	1.01359	0.938482	1.03398	0.946456	0.987582	1.07943	1.07082	0.997562	0.989203		4	4	5	4	4
60S ribosomal protein L29	RPL29	P47914	P47914	1							0.714389	0.693133	0.235005	3.57756	3.7154	3.77188	3.59454	3.33089	3.51444	3.60412	3.57833	3.26254	3.47391	3.27987	3.57398	3.29913	2.98525	3.05232	1	1	1	1.00474	0.896509	0.931749	1.00742	0.963107	0.864964	0.971028	0.882777	0.947534	0.922174	0.803481	0.80923		2	2	2	2	2
60S ribosomal protein L3	RPL3	P39023;Q92901	P39023	2							0.7466	0.7684	0.0857703	3.73566	3.6503	3.57475	3.68365	3.18167	3.35121	3.23981	3.26339	3.44578	3.83039	3.27525	3.75136	3.71016	3.44649	3.70576	1	1	1	0.986076	0.87162	0.937466	0.867265	0.894005	0.963923	1.02536	0.897255	1.04941	0.993173	0.944167	1.03665		9	8	9	8	8
60S ribosomal protein L31	RPL31	P62899;P62899-2;P62899-3	P62899;P62899-2;P62899-3	3										NaN	4.44247	4.52714	4.32078	4.40703	4.09987	4.31016	4.18375	4.55705	4.27734	4.17606	4.65701	4.36624	4.45058	4.38155	NaN	1	1	NaN	0.992023	0.905621	NaN	0.941762	1.00661	NaN	0.940032	1.02869	NaN	1.00182	0.967839		1	3	3	4	2
60S ribosomal protein L32	RPL32	P62910	P62910	1							0.727378	0.7472	0.0527388	3.75235	3.89499	3.83333	3.78344	3.90198	3.91957	3.79881	3.73371	3.83686	3.54083	3.77758	4.09082	3.84956	3.71706	3.85178	1	1	1	1.00829	1.00179	1.0225	1.01238	0.958593	1.00092	0.94363	0.969855	1.06717	1.02591	0.954317	1.00481		9	10	11	11	10
60S ribosomal protein L34	RPL34	P49207	P49207	1							0.659856	0.6324	0.118787	3.75178	4.13702	3.68107	3.71154	4.1061	3.83892	4.11049	3.95993	4.02236	3.84823	4.06454	3.76152	3.93128	3.8915	4.13873	1	1	1	0.989274	0.992527	1.04288	1.09561	0.957193	1.09272	1.02571	0.982482	1.02185	1.04784	0.940655	1.12433		3	3	3	3	3
60S ribosomal protein L35	RPL35	P42766	P42766	1							0.651144	0.6395	0.0212458	4.04008	3.8997	3.93577	3.76095	3.36825	3.71361	3.94462	4.12558	4.19939	3.69768	4.04106	4.31928	3.81913	3.72038	3.92943	1	1	1	0.930911	0.863721	0.943553	0.976372	1.05792	1.06698	0.915249	1.03625	1.09744	0.94531	0.954016	0.998389		3	3	4	4	4
60S ribosomal protein L35a	RPL35A	P18077	P18077	1										NaN	NaN	NaN	NaN	2.91545	NaN	3.25839	NaN	NaN	NaN	NaN	4.85838	3.87117	NaN	NaN	NaN	NaN	NaN	NaN	NaN	NaN	NaN	NaN	NaN	NaN	NaN	NaN	NaN	NaN	NaN		0	1	0	1	2
60S ribosomal protein L36	RPL36	Q9Y3U8	Q9Y3U8	1							0.671233	0.6831	0.0454115	3.85252	3.80561	4.19375	4.16771	4.02706	3.8622	3.85505	3.84438	3.98835	3.89045	4.08013	4.32919	4.23209	3.89514	3.96715	1	1	1	1.08181	1.05819	0.920941	1.00066	1.01019	0.951023	1.00984	1.07214	1.0323	1.09852	1.02353	0.945967		5	5	5	5	5
60S ribosomal protein L36a;60S ribosomal protein L36a-like	RPL36A;RPL36AL	P83881;Q969Q0	P83881;Q969Q0	2										NaN	4.30348	4.15939	4.30182	4.09802	NaN	4.05203	4.4839	4.17763	4.55021	4.4843	4.89956	3.89636	NaN	4.20203	NaN	1	1	NaN	0.952258	NaN	NaN	1.04192	1.00439	NaN	1.04202	1.17795	NaN	NaN	1.01025		0	2	2	2	2
60S ribosomal protein L39;Putative 60S ribosomal protein L39-like 5	RPL39;RPL39P5	P62891;Q59GN2	P62891;Q59GN2	2							0.716633	0.716233	0.00272214	4.55063	4.46349	4.68867	4.47948	4.28596	4.01945	3.90793	4.32395	4.76168	4.64662	5.05817	4.27077	4.29	3.5402	4.38193	1	1	1	0.984367	0.960226	0.857269	0.858767	0.968738	1.01557	1.0211	1.13323	0.910869	0.942728	0.793146	0.934578		1	2	2	2	2
60S ribosomal protein L4	RPL4	P36578	P36578	1							0.698078	0.682467	0.0441065	3.50988	3.79896	3.75023	3.54133	3.56468	3.58064	3.4009	3.60101	3.45411	3.63835	3.69495	3.72634	3.66435	3.36825	3.57181	1	1	1	1.00896	0.938331	0.954776	0.96895	0.947893	0.921039	1.0366	0.972621	0.993628	1.04401	0.886625	0.952424		14	15	14	16	15
60S ribosomal protein L5	RPL5	P46777	P46777	1						--	0.862656	0.839533	0.0859485	2.60288	3.06626	3.10241	3.27321	3.01595	2.98793	3.89363	2.56931	3.30699	NaN	4.34802	NaN	NaN	2.3075	NaN	1	1	1	1.25754	0.983593	0.963099	1.49589	0.837928	1.06594	NaN	1.41802	NaN	NaN	0.752544	NaN		5	3	2	4	3
60S ribosomal protein L6	RPL6	Q02878	Q02878	1							0.751811	0.763	0.0365576	3.81592	3.89454	3.80011	3.73566	3.6539	3.9064	3.73846	3.96087	3.7172	3.68895	3.803	3.98613	3.94151	3.73093	3.7435	1	1	1	0.978968	0.938212	1.02797	0.9797	1.01703	0.97818	0.966726	0.976497	1.04895	1.03291	0.95799	0.985101		11	13	15	13	14
60S ribosomal protein L7	RPL7	P18124	P18124	1							0.766778	0.744567	0.0495371	3.6551	3.91957	3.55492	4.4843	3.59842	3.87042	3.69113	3.23384	3.62963	3.33689	4.0828	3.7522	3.59402	3.64511	3.67769	1	1	1	1.22686	0.918064	1.08875	1.00986	0.825049	1.02102	0.912941	1.04164	1.05549	0.983288	0.929978	1.03453		5	6	7	6	5
60S ribosomal protein L7a	RPL7A	P62424	P62424	1							0.699689	0.745167	0.115537	3.88304	4.18568	4.43203	3.69194	3.8844	4.09283	3.9	3.73566	3.85252	4.01204	4.33482	4.34292	4.02479	3.85312	4.1724	1	1	1	0.950786	0.928022	0.923464	1.00437	0.892487	0.869245	1.03322	1.03563	0.979892	1.0365	0.920549	0.941419		7	9	6	8	7
60S ribosomal protein L8	RPL8	P62917	P62917	1						--	0.708117	0.708117	0.00799032	3.02847	3.7477	3.91742	3.47367	3.47488	3.37644	3.32127	2.74153	2.54155	2.50733	3.26509	2.91971	2.82326	3.10607	3.68202	1	1	1	1.14701	0.927201	0.861904	1.09668	0.731522	0.648782	0.827922	0.871225	0.745314	0.932242	0.828793	0.939909		4	3	3	3	3
60S acidic ribosomal protein P0;60S acidic ribosomal protein P0-like	RPLP0;RPLP0P6	P05388;Q8NHW5	P05388;Q8NHW5	2							0.825411	0.7923	0.0788024	2.83567	2.78365	4.02982	3.45256	3.63227	NaN	3.47669	2.63414	NaN	NaN	3.72898	3.01595	3.08966	NaN	2.73381	1	1	1	1.21755	1.30486	NaN	1.22605	0.94629	NaN	NaN	1.3396	0.748409	1.08957	NaN	0.678395		3	3	3	3	2
Dolichyl-diphosphooligosaccharide--protein glycosyltransferase subunit 1	RPN1	P04843	P04843	1							0.728056	0.7315	0.023424	NaN	NaN	5.15225	NaN	NaN	4.98927	NaN	NaN	NaN	NaN	NaN	NaN	NaN	NaN	NaN	NaN	NaN	1	NaN	NaN	0.968368	NaN	NaN	NaN	NaN	NaN	NaN	NaN	NaN	NaN		1	1	2	1	0
40S ribosomal protein S11	RPS11	P62280	P62280	1										4.11794	3.34046	NaN	3.69754	3.78716	5.64748	3.6398	4.45613	3.16987	NaN	NaN	3.30557	NaN	3.54723	4.41384	1	1	NaN	0.897911	1.13372	NaN	0.88389	1.33399	NaN	NaN	NaN	NaN	NaN	1.0619	NaN		3	5	1	3	2
40S ribosomal protein S12	RPS12	P25398	P25398	1							0.850378	0.805567	0.105172	2.68399	3.63901	3.0829	3.08413	2.83399	2.06139	2.61458	3.05455	1.86776	2.54117	2.10597	2.74514	2.40917	2.74206	NaN	1	1	1	1.14909	0.778779	0.668652	0.974142	0.839391	0.605846	0.946788	0.578721	0.890441	0.89761	0.753517	NaN		2	2	3	2	2
40S ribosomal protein S14	RPS14	P62263	P62263	1										3.20976	4.49418	3.26477	3.87717	2.54324	4.20645	2.92321	3.83436	3.46045	3.94151	2.66035	3.70961	2.93694	4.06124	NaN	1	1	1	1.20793	0.565895	1.28844	0.910725	0.853183	1.05993	1.22798	0.591955	1.13625	0.915005	0.903667	NaN		2	3	2	3	2
40S ribosomal protein S16	RPS16	P62249	P62249	1							0.764844	0.7634	0.0602796	3.37541	NaN	3.85223	NaN	NaN	3.53832	2.92972	NaN	NaN	3.21523	NaN	NaN	2.89906	NaN	3.76421	1	NaN	1	NaN	NaN	0.918513	0.867958	NaN	NaN	0.952543	NaN	NaN	0.858874	NaN	0.977151		2	1	2	1	1
40S ribosomal protein S17;40S ribosomal protein S17-like	RPS17;RPS17L	P08708;P0CW22	P08708;P0CW22	2										2.19337	NaN	NaN	NaN	NaN	NaN	NaN	NaN	1.7111	NaN	NaN	NaN	NaN	NaN	NaN	1	NaN	NaN	NaN	NaN	NaN	NaN	NaN	NaN	NaN	NaN	NaN	NaN	NaN	NaN		2	1	1	1	0
40S ribosomal protein S2	RPS2	P15880	P15880	1							0.701167	0.7005	0.0490034	3.11391	3.52324	3.53557	3.34907	3.21626	3.28883	3.58128	3.40925	3.43548	3.10974	3.31345	3.26254	3.30535	3.18188	3.43194	1	1	1	1.07552	0.912871	0.930211	1.15009	0.967646	0.971692	0.998663	0.940457	0.922776	1.06148	0.903112	0.970691		7	8	9	9	8
40S ribosomal protein S20	RPS20	P60866-2;P60866	P60866-2;P60866	2							0.688217	0.688217	0.0566393	NaN	3.70439	3.3289	2.7151	2.72524	3.58192	2.79806	2.62254	2.64089	2.30936	NaN	2.34335	1.9581	2.60525	NaN	NaN	1	1	NaN	0.735679	1.07601	NaN	0.707954	0.793324	NaN	NaN	0.703941	NaN	0.703288	NaN		1	4	3	3	3
40S ribosomal protein S23	RPS23	P62266	P62266	1						--	0.818767	0.818767	0.0678351	3.90381	4.55145	4.44069	3.67336	4.09316	3.46657	3.77715	3.66448	3.83597	3.83553	3.34605	4.17502	3.63623	3.3957	4.39928	1	1	1	0.940969	0.899308	0.780636	0.967554	0.805123	0.863823	0.98251	0.73516	0.940172	0.931457	0.746069	0.990674		3	3	3	3	3
40S ribosomal protein S25	RPS25	P62851	P62851	1							0.670967	0.686133	0.0358123	3.6001	4.01043	3.64352	4.03258	4.30608	3.87462	4.03291	3.78315	4.06818	4.15783	3.86847	4.23083	4.17084	4.02042	4.54504	1	1	1	1.12013	1.07372	1.06343	1.12022	0.943328	1.11655	1.15492	0.964604	1.16119	1.15853	1.00249	1.24743		3	2	4	2	2
40S ribosomal protein S26;Putative 40S ribosomal protein S26-like 1	RPS26;RPS26P11	P62854;Q5JNZ5	P62854;Q5JNZ5	2							0.824267	0.836533	0.0355255	3.71927	2.95186	NaN	3.79708	NaN	3.80098	3.8238	3.69194	4.00529	3.02783	3.51	3.72592	3.75305	3.80112	3.75615	1	1	NaN	1.02092	NaN	NaN	1.0281	1.25072	NaN	0.814091	1.18908	NaN	1.00908	1.28771	NaN		2	2	1	2	1
40S ribosomal protein S27	RPS27	P42677	P42677	1										3.49773	4.49015	NaN	3.96479	3.233	3.70014	3.33189	3.38329	NaN	4.27716	NaN	4.11134	NaN	NaN	NaN	1	1	NaN	1.13353	0.720022	NaN	0.952587	0.753493	NaN	1.22284	NaN	NaN	NaN	NaN	NaN		2	3	2	2	2
40S ribosomal protein S3	RPS3	P23396-2;P23396	P23396-2;P23396	2							0.794344	0.853267	0.102895	2.95981	3.30513	3.06326	2.74123	2.60783	2.36625	2.4841	2.82071	2.23859	2.31406	2.55552	2.27035	2.81865	2.19756	2.53056	1	1	1	0.926151	0.789026	0.772462	0.839279	0.853435	0.730787	0.78183	0.773198	0.741157	0.952308	0.664894	0.8261		3	2	4	6	5
40S ribosomal protein S3a	RPS3A	P61247	P61247	1							0.781911	0.756067	0.0901881	1.62185	3.98645	NaN	3.24717	3.23803	NaN	NaN	NaN	NaN	NaN	NaN	NaN	3.30077	2.68413	NaN	1	1	NaN	2.00214	0.812259	NaN	NaN	NaN	NaN	NaN	NaN	NaN	2.03519	0.673314	NaN		2	3	3	3	4
40S ribosomal protein S4, X isoform;40S ribosomal protein S4, Y isoform 1	RPS4X;RPS4Y1	P62701;P22090;Q8TD47	P62701;P22090	3							0.704378	0.6718	0.073159	4.23531	4.10055	4.54545	4.41833	3.67296	3.95993	3.80286	4.13514	3.54032	4.25044	3.46416	4.17554	4.05861	3.54371	3.58822	1	1	1	1.04321	0.895725	0.871183	0.897893	1.00844	0.778871	1.00357	0.844806	0.918618	0.958277	0.864205	0.789407		7	10	11	11	9
40S ribosomal protein S5;40S ribosomal protein S5, N-terminally processed	RPS5	P46782	P46782	1							0.757778	0.769833	0.0413239	3.09905	2.95946	3.89818	3.41064	3.60243	3.38146	3.05362	2.33781	2.70907	3.05605	3.00969	2.99482	2.71496	2.85372	2.93539	1	1	1	1.10055	1.21726	0.867447	0.985343	0.789947	0.694958	0.986125	1.01697	0.768261	0.876062	0.964272	0.753016		4	2	3	3	3
40S ribosomal protein S6	RPS6	P62753	P62753	1							0.891356	0.8676	0.0974301	3.92065	4.30237	4.24232	4.06802	3.98613	4.14422	3.64498	3.95413	4.04645	3.80445	3.98422	4.02123	3.72204	3.74686	4.06703	1	1	1	1.03759	0.926496	0.976875	0.929688	0.919059	0.95383	0.970363	0.926053	0.947885	0.949343	0.870883	0.958679		9	7	7	8	6
40S ribosomal protein S8	RPS8	P62241	P62241	1						--	0.935211	0.933567	0.0642825	3.69235	3.79334	4.07183	3.70028	3.40669	3.20636	3.15617	3.46669	3.33178	3.4002	3.18949	3.58809	3.38845	3.44412	3.26158	1	1	1	1.00215	0.898072	0.78745	0.854785	0.913888	0.818252	0.920877	0.840813	0.881199	0.917694	0.907939	0.801011		8	11	10	10	11
40S ribosomal protein S9	RPS9	P46781	P46781	1							0.708578	0.737033	0.0724373	4.37216	4.43538	4.43361	4.46369	4.31351	4.34726	4.12848	4.30756	4.58526	4.18725	4.29314	4.57164	4.47588	4.18393	4.42067	1	1	1	1.02093	0.972523	0.980524	0.944266	0.971182	1.03421	0.957709	0.96793	1.03113	1.02372	0.943308	0.997083		12	14	14	14	14
Ras-related protein R-Ras2	RRAS2	P62070;P62070-3;P62070-2;P10301	P62070;P62070-3;P62070-2	4										NaN	NaN	4.26767	NaN	NaN	NaN	3.71016	NaN	NaN	NaN	NaN	NaN	3.28009	NaN	NaN	NaN	NaN	1	NaN	NaN	NaN	NaN	NaN	NaN	NaN	NaN	NaN	NaN	NaN	NaN		1	1	2	1	1
Serine/Arginine-related protein 53	RSRC1	Q96IZ7;Q96IZ7-2	Q96IZ7;Q96IZ7-2	2							0.351431	0.3631	0.0274015	1.85887	1.79314	1.74165	1.7943	1.74819	1.65972	1.44865	1.9142	1.94028	1.95416	1.91751	2.27516	2.14349	2.1523	NaN	1	1	1	0.965262	0.974931	0.952963	0.779314	1.06751	1.11405	1.05126	1.06936	1.30633	1.15311	1.20029	NaN		2	3	3	2	3
Arginine/serine-rich coiled-coil protein 2	RSRC2	Q7L4I2;Q7L4I2-2	Q7L4I2;Q7L4I2-2	2							0.465789	0.475867	0.0405341	1.15628	1.29076	1.49316	1.06114	1.29236	1.05671	0.854628	1.26081	1.36347	1.19506	1.02213	1.44475	1.11767	1.17824	1.41499	1	1	1	0.917719	1.00124	0.707703	0.739116	0.9768	0.913147	1.03353	0.791884	0.96758	0.966604	0.912833	0.947646		3	4	4	3	4
Reticulon-4	RTN4	Q9NQC3-2;Q9NQC3;Q9NQC3-5;Q9NQC3-6;Q9NQC3-4;Q9NQC3-3	Q9NQC3-2;Q9NQC3;Q9NQC3-5	6							0.574422	0.561567	0.0932172	3.69836	4.25315	3.67728	3.76223	3.31862	3.83686	3.76577	3.99074	3.18817	2.80167	3.07929	3.34627	4.2203	5.14086	2.30606	1	1	1	1.01727	0.780274	1.04339	1.01823	0.938303	0.86699	0.757543	0.724003	0.909985	1.14113	1.20872	0.62711		2	2	3	3	3
Protein S100-A11	S100A11	P31949	P31949	1										3.83642	4.7567	4.27551	3.70233	3.85074	3.16666	3.82263	3.63135	2.33481	4.38596	2.64082	2.88684	4.13189	3.81913	3.91681	1	1	1	0.96505	0.809542	0.740651	0.996407	0.763418	0.546089	1.14325	0.55518	0.675202	1.07702	0.802895	0.916102		2	2	2	2	2
Protein S100-A2	S100A2	P29034	P29034	1										NaN	4.01187	NaN	NaN	NaN	NaN	NaN	NaN	NaN	NaN	3.62924	3.55177	NaN	NaN	NaN	NaN	1	NaN	NaN	NaN	NaN	NaN	NaN	NaN	NaN	0.904624	NaN	NaN	NaN	NaN		0	2	1	0	0
Protein S100-A4	S100A4	P26447	P26447	1										3.2112	3.85475	NaN	3.47162	2.56911	2.80828	NaN	4.23657	NaN	3.49479	3.14634	3.46081	NaN	3.1837	NaN	1	1	NaN	1.0811	0.666478	NaN	NaN	1.09905	NaN	1.08831	0.816222	NaN	NaN	0.825915	NaN		2	2	2	2	2
SAP domain-containing ribonucleoprotein	SARNP	P82979	P82979	1										NaN	NaN	4.04711	3.2586	NaN	NaN	NaN	NaN	NaN	NaN	NaN	NaN	NaN	NaN	NaN	NaN	NaN	1	NaN	NaN	NaN	NaN	NaN	NaN	NaN	NaN	NaN	NaN	NaN	NaN		1	1	2	2	1
Splicing factor, arginine/serine-rich 19	SCAF1	Q9H7N4	Q9H7N4	1							0.491611	0.460433	0.0704466	3.94027	4.02188	4.75556	3.55328	5.08414	3.53582	3.86384	3.77273	4.61787	5.1435	3.85535	4.4839	3.69045	4.03877	4.3232	1	1	1	0.901787	1.26412	0.743512	0.980603	0.938052	0.971046	1.30537	0.958593	0.942875	0.936598	1.0042	0.909083		2	3	4	5	5
Secretory carrier-associated membrane protein 3	SCAMP3	O14828;O14828-2	O14828;O14828-2	2							0.27768	0.267313	0.0215886	2.1938	2.23229	4.18725	3.31038	3.18705	NaN	2.51206	3.36984	NaN	2.6388	2.07758	3.21265	3.25669	4.00384	NaN	1	1	1	1.50897	1.4277	NaN	1.14507	1.50959	NaN	1.20284	0.930692	0.767244	1.4845	1.7936	NaN		3	2	2	2	2
Scavenger receptor class B member 1	SCARB1	Q8WTV0-2;Q8WTV0-4;Q8WTV0;Q8WTV0-3	Q8WTV0-2;Q8WTV0-4;Q8WTV0;Q8WTV0-3	4						--				NaN	NaN	NaN	3.26137	3.21926	NaN	2.72799	2.60119	NaN	2.59235	3.01832	2.98356	3.03039	3.32945	NaN	NaN	NaN	NaN	NaN	NaN	NaN	NaN	NaN	NaN	NaN	NaN	NaN	NaN	NaN	NaN		1	1	1	2	2
Lysosome membrane protein 2	SCARB2	Q14108;Q14108-2	Q14108;Q14108-2	2						--	0.195023	0.19917	0.0186392	4.01752	5.07846	4.84707	3.9426	4.49479	4.60787	4.998	NaN	2.59269	4.14662	4.1862	4.08697	4.25604	4.35388	4.54483	1	1	1	0.981351	0.885068	0.95065	1.24405	NaN	0.534898	1.03214	0.824305	0.843183	1.05937	0.857323	0.937645		3	2	2	4	3
Succinate dehydrogenase [ubiquinone] flavoprotein subunit, mitochondrial	SDHA	P31040	P31040	1							0.657022	0.621167	0.0978731	2.95125	NaN	4.55125	3.89514	NaN	NaN	5.31124	NaN	NaN	NaN	NaN	3.24107	NaN	NaN	NaN	1	NaN	1	1.31983	NaN	NaN	1.79966	NaN	NaN	NaN	NaN	0.712128	NaN	NaN	NaN		2	0	2	2	0
Vesicle-trafficking protein SEC22b	SEC22B	O75396	O75396	1										NaN	2.64445	NaN	NaN	NaN	NaN	4.095	NaN	NaN	NaN	NaN	NaN	NaN	NaN	NaN	NaN	1	NaN	NaN	NaN	NaN	NaN	NaN	NaN	NaN	NaN	NaN	NaN	NaN	NaN		1	2	1	1	1
Protein transport protein Sec61 subunit alpha isoform 1;Protein transport protein Sec61 subunit alpha isoform 2	SEC61A1;SEC61A2	P61619;Q9H9S3;Q9H9S3-3;Q9H9S3-2;P61619-3	P61619;Q9H9S3;Q9H9S3-3;Q9H9S3-2	5						--				NaN	NaN	4.48471	4.03796	NaN	NaN	3.53907	NaN	4.53412	NaN	NaN	3.26424	NaN	NaN	NaN	NaN	NaN	1	NaN	NaN	NaN	NaN	NaN	1.01102	NaN	NaN	0.72786	NaN	NaN	NaN		0	0	2	2	1
Splicing factor, proline- and glutamine-rich	SFPQ	P23246;P23246-2	P23246;P23246-2	2							1.42017	1.42017	0.142553	NaN	1.78788	NaN	1.49207	NaN	NaN	NaN	1.21544	NaN	NaN	NaN	NaN	NaN	NaN	NaN	NaN	1	NaN	NaN	NaN	NaN	NaN	0.679818	NaN	NaN	NaN	NaN	NaN	NaN	NaN		1	2	1	2	1
Monocarboxylate transporter 4	SLC16A3	O15427	O15427	1						--	0.405356	0.408667	0.0308668	NaN	3.13706	3.33522	NaN	3.01287	2.90419	3.1835	3.15946	2.9769	3.07607	2.90074	2.99832	2.96921	2.8988	2.66909	NaN	1	1	NaN	0.960411	0.870764	NaN	1.00714	0.892564	NaN	0.924668	0.898987	NaN	0.924051	0.800272		1	2	3	1	2
Neutral amino acid transporter B(0)	SLC1A5	Q15758;Q15758-2;Q15758-3	Q15758;Q15758-2;Q15758-3	3							0.29493	0.309163	0.0317503	1.21801	NaN	NaN	NaN	NaN	1.49426	NaN	NaN	NaN	1.55941	1.15673	NaN	NaN	NaN	NaN	1	NaN	NaN	NaN	NaN	NaN	NaN	NaN	NaN	1.28029	NaN	NaN	NaN	NaN	NaN		2	1	1	1	1
Phosphate carrier protein, mitochondrial	SLC25A3	Q00325-2;Q00325	Q00325-2;Q00325	2							0.394687	0.422633	0.0858361	4.23406	4.76985	5.7544	4.64922	4.09534	NaN	3.32579	4.86145	4.49256	4.12065	4.1806	4.06025	4.45494	NaN	NaN	1	1	1	1.09805	0.858588	NaN	0.785486	1.0192	0.780718	0.973216	0.876463	0.705591	1.05217	NaN	NaN		3	2	2	2	3
ADP/ATP translocase 2	SLC25A5	P05141;Q9H0C2	P05141	2							0.504222	0.520933	0.0744534	4.4617	3.98454	5.06611	3.55657	3.37029	3.96873	3.38753	3.29381	3.18735	3.01859	3.14723	3.25542	3.47114	3.52373	2.86533	1	1	1	0.797133	0.845843	0.783387	0.759248	0.826647	0.629152	0.676558	0.78986	0.642587	0.777986	0.884351	0.565587		6	6	7	6	7
ADP/ATP translocase 3;ADP/ATP translocase 1	SLC25A6;SLC25A4	P12236;P12235	P12236;P12235	2						--	0.451442	0.451442	0.271093	NaN	3.45889	3.72107	3.30535	3.83171	NaN	NaN	NaN	NaN	NaN	NaN	2.9584	NaN	NaN	NaN	NaN	1	1	NaN	1.10779	NaN	NaN	NaN	NaN	NaN	NaN	0.795042	NaN	NaN	NaN		1	2	3	2	2
Adenosine 3-phospho 5-phosphosulfate transporter 1	SLC35B2	Q8TB61;Q8TB61-2;Q8TB61-3	Q8TB61;Q8TB61-2;Q8TB61-3	3										3.18339	3.47645	3.72995	3.41507	3.27804	3.48566	3.80445	3.10916	3.18339	3.55644	3.37712	2.81833	3.62595	3.55492	2.68464	1	1	1	1.07278	0.942929	0.934504	1.19509	0.894351	0.853468	1.11718	0.971429	0.755594	1.13902	1.02257	0.719751		2	3	4	4	4
Sodium-coupled neutral amino acid transporter 2	SLC38A2	Q96QD8;Q96QD8-2	Q96QD8;Q96QD8-2	2										1.19779	NaN	1.16918	1.38271	1.17565	NaN	NaN	NaN	NaN	1.46602	NaN	1.53905	1.6409	1.58975	1.7143	1	NaN	1	1.15438	NaN	NaN	NaN	NaN	NaN	1.22393	NaN	1.31635	1.36994	NaN	1.46624		2	1	2	2	2
4F2 cell-surface antigen heavy chain	SLC3A2	P08195-4;P08195;P08195-3;P08195-2	P08195-4;P08195;P08195-3;P08195-2	4							0.822822	0.843967	0.0766042	3.08938	3.22373	3.53782	3.07664	3.21027	3.07872	3.07796	2.95386	2.9584	2.97256	3.05343	2.94325	3.29164	3.12617	2.84933	1	1	1	0.995877	0.995827	0.870232	0.996306	0.916288	0.836223	0.962189	0.947175	0.83194	1.06547	0.969738	0.805391		15	17	17	17	15
Large neutral amino acids transporter small subunit 1	SLC7A5	Q01650;Q92536;Q9UM01	Q01650	3							0.722633	0.7413	0.0553149	2.81246	3.59557	3.77173	2.95508	3.42771	3.08537	3.32602	3.33467	3.2113	3.11594	3.14535	3.31521	3.32967	3.60594	2.96798	1	1	1	1.05071	0.953315	0.818025	1.1826	0.927438	0.851413	1.1079	0.874784	0.878962	1.1839	1.00288	0.786899		3	3	2	2	3
Synaptosomal-associated protein 23	SNAP23	O00161;O00161-2	O00161;O00161-2	2										3.2374	3.52361	4.5901	3.28116	4.02253	3.20544	3.87582	2.82079	3.72884	3.76591	3.64193	3.09521	4.2878	4.68977	2.89712	1	1	1	1.01352	1.14159	0.698336	1.1972	0.800542	0.812365	1.16325	1.03358	0.674322	1.32446	1.33096	0.631167		5	3	4	4	5
U1 small nuclear ribonucleoprotein 70 kDa	SNRNP70	P08621;P08621-2;P08621-3;P08621-4	P08621;P08621-2;P08621-3	4							0.189124	0.183723	0.0217343	1.83567	1.83699	1.73337	1.66711	1.73518	1.6279	1.49721	1.6758	1.63564	1.57337	1.82096	1.85213	1.66362	1.55032	2.93936	1	1	1	0.908175	0.944578	0.939149	0.815619	0.912255	0.943619	0.857107	0.991278	1.06851	0.906272	0.843945	1.69575		7	8	7	6	8
Protein SON	SON	P18583-9;P18583-5;P18583;P18583-7;P18583-2;P18583-4;P18583-3;P18583-10;P18583-6	P18583-9;P18583-5;P18583;P18583-7;P18583-2;P18583-4;P18583-3;P18583-10;P18583-6	9							1.04734	1.1407	0.569402	2.82885	4.29369	3.51692	2.48157	2.92612	4.0945	2.72294	3.66448	NaN	3.60867	3.26168	4.01655	3.55568	3.40657	NaN	1	1	1	0.877237	0.681492	1.16423	0.96256	0.853457	NaN	1.27567	0.759646	1.14207	1.25693	0.793391	NaN		2	2	3	2	4
Sorbin and SH3 domain-containing protein 2	SORBS2	O94875-10;O94875-12;O94875-4;O94875-3;O94875-5;O94875-11;O94875;O94875-7;O94875-2;O94875-8;O94875-9;O94875-6	O94875-10;O94875-12;O94875-4;O94875-3;O94875-5;O94875-11;O94875;O94875-7;O94875-2;O94875-8;O94875-9	12							3.4205	3.4205	0.0827316	3.23645	3.51679	4.2171	1.65755	1.68192	1.67796	1.18934	1.1775	0.893815	0.726427	0.612633	0.586751	0.403486	0.349418	0.475285	1	1	1	0.51215	0.478253	0.397896	0.367483	0.334821	0.21195	0.224452	0.174202	0.139136	0.124669	0.0993571	0.112704		6	5	5	4	5
Cytospin-B	SPECC1	Q5M775;Q5M775-4;Q5M775-2;Q5M775-3;Q5M775-5	Q5M775;Q5M775-4;Q5M775-2;Q5M775-3;Q5M775-5	5						++	0.172211	0.179657	0.0810153	2.36552	2.30579	3.14051	0.577935	NaN	NaN	NaN	NaN	0.295604	NaN	NaN	NaN	NaN	NaN	NaN	1	1	1	0.244316	NaN	NaN	NaN	NaN	0.0941264	NaN	NaN	NaN	NaN	NaN	NaN		3	3	2	3	1
Splicing regulatory glutamine/lysine-rich protein 1	SREK1	Q8WXA9-2;Q8WXA9	Q8WXA9-2;Q8WXA9	2							2.12929	2.16773	0.257462	1.53995	1.68805	1.70442	1.37576	1.57759	1.47135	1.37163	1.53643	1.40688	1.57436	1.57515	1.60979	1.58947	1.70675	2.19351	1	1	1	0.893379	0.934562	0.863253	0.890695	0.91018	0.825433	1.02234	0.933119	0.944478	1.03215	1.01108	1.28695		6	8	8	8	9
Serine/arginine repetitive matrix protein 1	SRRM1	Q8IYB3;Q8IYB3-2	Q8IYB3;Q8IYB3-2	2							1.26917	1.2712	0.0873678	1.22014	1.29117	1.28194	1.34966	1.23519	1.30407	1.38135	1.52828	1.47986	1.20763	1.49571	1.42122	1.32531	1.39848	1.64731	1	1	1	1.10615	0.956645	1.01727	1.13213	1.18364	1.15439	0.989747	1.15841	1.10865	1.0862	1.08311	1.28502		6	8	7	8	8
Serine/arginine repetitive matrix protein 2	SRRM2	Q9UQ35;Q9UQ35-2;Q9UQ35-3	Q9UQ35;Q9UQ35-2	3							0.194464	0.199747	0.0469335	1.74874	1.67591	1.62272	1.95103	1.95008	1.87966	2.30128	2.27221	2.40361	2.86033	2.38294	2.48651	2.31514	2.62336	2.42418	1	1	1	1.11568	1.16359	1.15834	1.31597	1.35581	1.48123	1.63565	1.42188	1.53231	1.32389	1.56534	1.4939		17	16	16	19	20
Serine/arginine-rich splicing factor 11	SRSF11	Q05519;Q05519-2	Q05519;Q05519-2	2							0.364844	0.3734	0.0269069	1.90556	1.76557	2.02028	1.6707	1.75497	1.55263	1.46486	1.74886	1.81373	1.85853	1.69561	1.80865	1.53728	1.8207	2.49987	1	1	1	0.876752	0.993998	0.768519	0.768728	0.990538	0.89776	0.975319	0.960374	0.895243	0.806733	1.03123	1.23739		5	4	5	5	4
Serine/arginine-rich splicing factor 6	SRSF6	Q13247;Q13247-3;Q13247-2	Q13247;Q13247-3	3							0.612533	0.604133	0.0401971	3.04729	3.01841	2.9335	3.07796	3.14772	2.96086	3.35244	3.46189	3.18867	3.4887	3.35796	3.33823	3.28785	3.57143	3.29121	1	1	1	1.01006	1.04284	1.00933	1.10014	1.14692	1.08699	1.14485	1.11249	1.13797	1.07894	1.18321	1.12194		6	6	7	7	6
Serine/arginine-rich splicing factor 7	SRSF7	Q16629;Q16629-4;Q16629-2;Q16629-3	Q16629;Q16629-4;Q16629-2;Q16629-3	4							0.344401	0.358233	0.0353405	3.12412	3.12529	2.93453	3.3972	2.8569	2.33814	2.97974	2.51477	2.59168	2.83599	2.87836	2.45815	2.86049	2.93376	2.23574	1	1	1	1.08741	0.914122	0.796769	0.953784	0.804652	0.883167	0.907773	0.920989	0.837664	0.915616	0.938714	0.761872		4	7	6	6	4
Serine/arginine-rich splicing factor 8;Serine/arginine-rich splicing factor 2	SRSF8;SRSF2	Q9BRL6;Q9BRL6-2;Q01130	Q9BRL6;Q9BRL6-2;Q01130	3							0.771411	0.763867	0.0663724	2.56937	NaN	NaN	NaN	NaN	2.34522	NaN	2.19611	2.34643	2.5328	2.42371	2.43712	2.38943	2.42954	2.47402	1	NaN	NaN	NaN	NaN	NaN	NaN	NaN	NaN	0.985766	NaN	NaN	0.929966	NaN	NaN		1	1	1	1	1
AMSH-like protease	STAMBPL1	Q96FJ0;Q96FJ0-2	Q96FJ0;Q96FJ0-2	2							3.2992	3.25803	0.807005	2.78149	2.73053	3.03933	2.67645	2.66716	2.49806	2.48985	2.44314	2.38158	2.13867	2.00525	1.89653	1.33112	1.36649	1.35461	1	1	1	0.962235	0.976796	0.821913	0.895152	0.89475	0.783586	0.768895	0.734384	0.623995	0.478562	0.500451	0.445694		6	8	8	8	7
Stress-induced-phosphoprotein 1	STIP1	P31948	P31948	1							0.776244	0.7655	0.160087	2.59639	2.59842	3.10424	2.95038	3.06476	3.47899	2.6022	2.86123	3.21099	2.95316	3.40101	3.31433	3.02874	3.23572	4.07432	1	1	1	1.13634	1.17947	1.12072	1.00224	1.10114	1.03439	1.13741	1.30888	1.06768	1.16652	1.24527	1.3125		4	3	5	3	3
Erythrocyte band 7 integral membrane protein	STOM	P27105;P27105-2	P27105	2							0.27485	0.2659	0.0571365	3.7991	4.28467	5.2233	3.88289	4.07199	4.37197	4.30923	3.79348	4.07249	3.77743	3.98232	4.11184	4.27844	4.14473	3.30666	1	1	1	1.02205	0.950363	0.837013	1.13428	0.885361	0.779678	0.994296	0.929434	0.787212	1.12617	0.96734	0.63306		4	4	4	5	4
Transgelin	TAGLN	Q01995	Q01995	1							0.645289	0.642967	0.0417651	3.92388	4.12728	4.11032	3.76492	3.99648	3.81519	3.54095	3.5685	3.87898	3.96118	3.38845	3.76294	3.88818	3.75897	4.04089	1	1	1	0.959489	0.968308	0.928198	0.902411	0.864611	0.943716	1.00951	0.820988	0.915484	0.990902	0.910762	0.983109		8	9	12	10	10
Transgelin-2	TAGLN2	P37802;Q9UI15	P37802	2							0.607089	0.636333	0.0521903	4.5104	4.111	4.37006	4.22208	4.66005	4.42321	4.21976	4.07448	3.96951	4.36853	4.60363	4.33501	4.58127	4.66679	4.49357	1	1	1	0.936078	1.13356	1.01216	0.935564	0.991118	0.908344	0.968547	1.11983	0.99198	1.01571	1.1352	1.02826		11	11	11	9	10
Transaldolase	TALDO1	P37837	P37837	1										3.96197	3.74223	3.54484	3.87162	3.75714	3.68541	3.57552	3.83112	3.72634	3.74476	3.81927	3.72079	3.59518	3.35954	4.14285	1	1	1	0.977196	1.00398	1.03966	0.90246	1.02375	1.0512	0.945177	1.02059	1.04964	0.907424	0.897736	1.1687		4	6	5	5	4
Threonine--tRNA ligase, cytoplasmic	TARS	P26639-2;P26639;A2RTX5;A2RTX5-2	P26639-2;P26639	4							0.707667	0.683133	0.0838369	3.78229	3.03334	2.74378	2.97203	3.08185	2.77547	2.94135	3.50754	2.51364	3.25203	2.73613	3.52734	3.3106	NaN	4.12286	1	1	1	0.785776	1.01599	1.01155	0.777664	1.15633	0.91612	0.859805	0.902019	1.28557	0.87529	NaN	1.50262		3	4	7	5	6
Tubulin-specific chaperone D	TBCD	Q9BTW9-4;Q9BTW9;Q9BTW9-5	Q9BTW9-4;Q9BTW9;Q9BTW9-5	3										NaN	2.17033	5.5991	4.10543	1.6153	NaN	2.45465	NaN	1.39827	2.19385	NaN	1.61687	NaN	NaN	NaN	NaN	1	1	NaN	0.744266	NaN	NaN	NaN	0.249731	NaN	NaN	0.288772	NaN	NaN	NaN		1	3	3	3	3
T-complex protein 1 subunit alpha	TCP1	P17987	P17987	1							0.7272	0.7476	0.0823507	4.82695	4.02414	2.3042	3.69385	2.81278	3.37462	3.77359	NaN	NaN	NaN	4.16354	2.62778	4.07249	NaN	NaN	1	1	1	0.765255	0.698976	1.46455	0.781774	NaN	NaN	NaN	1.03464	1.14043	0.843698	NaN	NaN		3	5	5	3	4
Trans-2,3-enoyl-CoA reductase	TECR	Q9NZ01;Q9NZ01-2	Q9NZ01	2							0.4512	0.4512	0.0531274	3.54585	NaN	4.30608	4.17293	NaN	NaN	2.72509	2.90015	2.72101	3.45137	2.63262	3.07872	NaN	NaN	NaN	1	NaN	1	1.17685	NaN	NaN	0.768531	NaN	0.631901	0.973355	NaN	0.714972	NaN	NaN	NaN		2	1	2	2	1
Tescalcin	TESC	Q96BS2;Q96BS2-3;Q96BS2-2	Q96BS2;Q96BS2-3;Q96BS2-2	3						++	0.0705866	0.0654	0.0126759	4.5253	5.04898	4.72746	2.75209	2.46847	NaN	NaN	0.899119	NaN	NaN	NaN	0.564398	NaN	NaN	NaN	1	1	1	0.608157	0.488904	NaN	NaN	0.178079	NaN	NaN	NaN	0.119387	NaN	NaN	NaN		3	4	4	3	3
Transferrin receptor protein 1;Transferrin receptor protein 1, serum form	TFRC	P02786;Q9UP52;Q9UP52-3;Q9UP52-2	P02786	4							0.235913	0.243023	0.022924	1.8211	2.02122	2.32202	2.02286	2.15448	2.16371	2.16619	1.93457	1.99728	2.07091	1.96086	1.83416	2.19346	2.35838	1.70401	1	1	1	1.11079	1.06593	0.931822	1.1895	0.95713	0.86015	1.13718	0.970136	0.789898	1.20447	1.16681	0.73385		25	25	28	28	26
Thyroid hormone receptor-associated protein 3	THRAP3	Q9Y2W1	Q9Y2W1	1							0.912033	0.879333	0.0882189	3.05829	2.6255	2.41949	2.52105	2.72124	2.48348	3.10627	2.25825	NaN	2.49638	NaN	2.74175	2.6639	2.10895	2.69702	1	1	1	0.824333	1.03646	1.02645	1.01569	0.860124	NaN	0.816266	NaN	1.13319	0.871041	0.803256	1.1147		2	2	2	2	2
Transketolase	TKT	P29401-2;P29401	P29401-2;P29401	2							0.754033	0.776933	0.0725787	3.48797	3.5713	4.01703	2.91954	2.9495	2.71931	2.81405	3.03288	3.08376	3.3539	2.99778	3.0077	2.95316	3.02051	3.08138	1	1	1	0.837032	0.825891	0.676946	0.806788	0.849236	0.76767	0.961564	0.839409	0.748737	0.846672	0.845773	0.767079		14	16	16	15	14
Talin-1	TLN1	Q9Y490;Q9Y4G6	Q9Y490	2							0.638522	0.665567	0.063169	3.69877	4.59474	3.55328	3.07257	3.82907	3.79881	4.44227	4.08363	3.74574	4.566	NaN	5.07846	3.85981	NaN	NaN	1	1	1	0.830701	0.833359	1.0691	1.20101	0.888762	1.05416	1.23446	NaN	1.42923	1.04354	NaN	NaN		3	2	3	3	6
Transmembrane emp24 domain-containing protein 10	TMED10	P49755	P49755	1										NaN	6.94879	NaN	4.85201	4.02836	NaN	NaN	NaN	NaN	NaN	NaN	NaN	5.36135	5.15039	NaN	NaN	1	NaN	NaN	0.579721	NaN	NaN	NaN	NaN	NaN	NaN	NaN	NaN	0.741193	NaN		1	2	1	2	2
Transmembrane protein 33	TMEM33	P57088	P57088	1							0.625956	0.6106	0.115634	NaN	4.63628	NaN	NaN	NaN	NaN	2.89696	NaN	NaN	NaN	2.62412	2.759	NaN	NaN	NaN	NaN	1	NaN	NaN	NaN	NaN	NaN	NaN	NaN	NaN	0.565997	NaN	NaN	NaN	NaN		1	2	1	1	1
Thioredoxin-related transmembrane protein 1	TMX1	Q9H3N1	Q9H3N1	1							0.404378	0.4104	0.0447714	2.87778	3.04794	3.62096	2.72272	2.91129	2.7965	2.9577	2.75756	2.69578	3.10241	2.58318	2.43398	3.09377	3.19775	2.21136	1	1	1	0.946117	0.955166	0.772309	1.02777	0.904727	0.744494	1.07806	0.847515	0.672192	1.07506	1.04915	0.610712		5	7	6	7	9
Trinucleotide repeat-containing gene 6A protein	TNRC6A	Q8NDV7;Q8NDV7-5;Q8NDV7-6;Q8NDV7-2	Q8NDV7;Q8NDV7-5;Q8NDV7-6;Q8NDV7-2	4										NaN	3.26147	3.44887	NaN	NaN	NaN	0.580046	NaN	NaN	NaN	NaN	NaN	NaN	NaN	NaN	NaN	1	1	NaN	NaN	NaN	NaN	NaN	NaN	NaN	NaN	NaN	NaN	NaN	NaN		2	4	3	1	1
Torsin-1A-interacting protein 2	TOR1AIP2	Q8NFQ8	Q8NFQ8	1										NaN	3.44033	4.04498	NaN	NaN	NaN	NaN	NaN	NaN	NaN	NaN	NaN	NaN	NaN	NaN	NaN	1	1	NaN	NaN	NaN	NaN	NaN	NaN	NaN	NaN	NaN	NaN	NaN	NaN		1	2	2	1	1
Triosephosphate isomerase	TPI1	P60174;P60174-1;P60174-4	P60174;P60174-1;P60174-4	3							0.675133	0.6521	0.0527657	4.59411	4.52571	4.28101	4.61042	4.33821	4.10796	4.2878	4.28651	4.36357	4.47989	4.29535	4.29203	4.70699	4.5798	5.14642	1	1	1	1.00355	0.95857	0.959578	0.933325	0.947147	1.01929	0.975137	0.9491	1.00258	1.02457	1.01195	1.20215		9	9	14	12	11
Trafficking protein particle complex subunit 3	TRAPPC3	O43617;O43617-2	O43617;O43617-2	2										NaN	NaN	NaN	NaN	5.44811	NaN	NaN	NaN	NaN	3.15408	NaN	3.31565	5.51663	6.25704	NaN	NaN	NaN	NaN	NaN	NaN	NaN	NaN	NaN	NaN	NaN	NaN	NaN	NaN	NaN	NaN		0	0	0	1	2
Protein tweety homolog 3	TTYH3	Q9C0H2-4;Q9C0H2;Q9C0H2-2;Q9C0H2-3	Q9C0H2-4;Q9C0H2;Q9C0H2-2;Q9C0H2-3	4							0.155323	0.155323	0.0110969	4.31053	NaN	2.96086	5.89901	NaN	NaN	7.13521	0.443794	4.96352	4.15248	NaN	3.01705	3.68664	NaN	0.518054	1	NaN	1	1.36851	NaN	NaN	1.6553	NaN	1.67638	0.963334	NaN	1.01898	0.855263	NaN	0.174968		1	2	2	2	2
Tubulin alpha-4A chain	TUBA4A	P68366	P68366	1							0.506944	0.5009	0.122612	3.87417	4.61894	5.38445	3.68677	3.43383	4.01994	3.00255	3.96511	3.688	2.68709	3.12588	3.09511	3.50275	3.83421	NaN	1	1	1	0.95163	0.743424	0.746583	0.775019	0.858446	0.684935	0.693591	0.676753	0.574824	0.90413	0.830106	NaN		2	2	2	2	2
Tubulin beta chain;Tubulin beta-2A chain;Tubulin beta-2B chain	TUBB;TUBB2A;TUBB2B	P07437;Q13885;Q9BVA1	P07437;Q13885;Q9BVA1	3							0.477133	0.489033	0.05486	3.92711	4.09971	4.13959	3.35864	3.65123	3.43784	3.49663	3.49443	3.44958	3.37359	3.33122	3.16526	3.51395	3.3849	3.21151	1	1	1	0.855243	0.890609	0.83048	0.890381	0.85236	0.833316	0.859051	0.812552	0.764631	0.894793	0.825644	0.775804		14	15	18	14	18
Tubulin beta-4B chain	TUBB4B	P68371	P68371	1							0.495944	0.507133	0.042243	3.68636	4.03031	4.07747	3.54585	3.59609	3.54912	3.45997	3.90885	3.1741	3.80575	3.31829	3.28213	4.00561	NaN	3.34717	1	1	1	0.961882	0.892261	0.870422	0.938586	0.969863	0.778448	1.03239	0.823334	0.804943	1.0866	NaN	0.820893		3	4	4	5	4
Elongation factor Tu, mitochondrial	TUFM	P49411	P49411	1							0.477411	0.5116	0.067881	4.18217	4.8572	2.5328	4.22333	4.22386	NaN	NaN	5.11954	NaN	NaN	4.83793	4.0798	3.61219	NaN	NaN	1	1	1	1.00984	0.869609	NaN	NaN	1.05401	NaN	NaN	0.996033	1.61079	0.863712	NaN	NaN		2	2	2	2	2
Ubiquitin-like modifier-activating enzyme 1	UBA1	P22314	P22314	1							0.681889	0.656633	0.0726219	3.09043	3.9847	4.15093	4.22636	3.76747	NaN	3.41285	3.39155	3.1509	3.47126	5.12059	NaN	NaN	NaN	4.48773	1	1	1	1.36757	0.945485	NaN	1.10433	0.851145	0.759083	1.12323	1.28506	NaN	NaN	NaN	1.08114		4	5	6	2	3
Polyubiquitin-C;Ubiquitin;Polyubiquitin-B;Ubiquitin;Ubiquitin-40S ribosomal protein S27a;Ubiquitin;40S ribosomal protein S27a;Ubiquitin-60S ribosomal protein L40;Ubiquitin;60S ribosomal protein L40	UBC;UBB;RPS27A;UBA52	P0CG48;P0CG47;P62979;P62987	P0CG48;P0CG47;P62979;P62987	4							0.565178	0.588267	0.0421454	3.09444	3.03665	3.60607	2.56917	2.36748	2.28959	2.38777	2.49763	2.05389	2.30197	2.07258	2.17103	2.22489	2.55971	1.79272	1	1	1	0.830255	0.779635	0.634925	0.771633	0.822494	0.569565	0.743906	0.682522	0.60205	0.718996	0.842937	0.497141		3	3	2	2	3
Ubiquitin-conjugating enzyme E2 O	UBE2O	Q9C0C9	Q9C0C9	1										3.24381	3.89287	5.18403	0.538068	0.465484	0.401574	0.246536	0.345626	0.298205	0.183426	0.186508	0.242618	0.131397	0.0887548	0.0672857	1	1	1	0.165876	0.119574	0.0774637	0.0760022	0.0887844	0.0575237	0.0565465	0.0479102	0.0468011	0.0405072	0.0227993	0.0129794		8	6	7	4	4
Cytochrome b-c1 complex subunit 8	UQCRQ	O14949	O14949	1						--	0.59755	0.59755	0.0650303	5.03651	6.19617	4.85225	5.46478	5.39636	4.98977	4.84966	3.47174	4.95197	5.78536	5.33191	5.3268	5.42388	5.15358	6.90751	1	1	1	1.08503	0.870919	1.02834	0.9629	0.560304	1.02055	1.14868	0.860517	1.0978	1.07691	0.831736	1.42357		3	2	3	4	4
Vinculin	VCL	P18206;P18206-2;P18206-3	P18206;P18206-2	3							0.714733	0.7105	0.00833313	3.82307	3.40217	3.28872	3.43714	3.24781	3.04479	3.41857	3.55038	3.45961	3.24791	3.59415	3.33611	2.98811	3.81403	3.35717	1	1	1	0.899051	0.954628	0.925829	0.894195	1.04356	1.05196	0.849557	1.05643	1.01441	0.781599	1.12106	1.02081		6	7	8	7	8
Transitional endoplasmic reticulum ATPase	VCP	P55072	P55072	1							0.657933	0.664967	0.053531	2.81278	NaN	4.14473	3.16807	NaN	NaN	NaN	NaN	4.04155	4.5469	NaN	NaN	NaN	NaN	NaN	1	NaN	1	1.12631	NaN	NaN	NaN	NaN	0.975104	1.61651	NaN	NaN	NaN	NaN	NaN		3	1	2	2	1
Voltage-dependent anion-selective channel protein 1	VDAC1	P21796	P21796	1							0.779122	0.6998	0.163604	5.06791	3.93422	4.14405	4.99925	NaN	NaN	3.15338	4.17502	NaN	4.26094	3.74841	4.1468	4.12558	4.4964	NaN	1	1	1	0.986452	NaN	NaN	0.622225	1.06121	NaN	0.840769	0.95277	1.00066	0.81406	1.1429	NaN		1	2	3	3	1
Voltage-dependent anion-selective channel protein 2	VDAC2	P45880-1;P45880;P45880-2	P45880-1;P45880;P45880-2	3							0.6103	0.600467	0.0346462	3.94322	4.32003	5.23177	4.11946	4.49055	3.6846	4.42772	4.31313	3.97915	4.33069	3.7154	3.59945	4.53391	5.23752	3.0978	1	1	1	1.0447	1.03947	0.704274	1.12287	0.998404	0.760575	1.09826	0.860041	0.687999	1.1498	1.21238	0.592113		5	5	8	5	5
Vimentin	VIM	P08670;P07197;P07196;P07197-2;P41219-2;P41219;P17661	P08670	7							2.59731	2.68883	0.457993	1.56245	2.47457	1.83537	1.3682	1.41782	1.54031	1.43152	1.6883	1.4537	1.43899	1.47691	1.70366	1.55398	1.50704	1.63824	1	1	1	0.875672	0.572954	0.839238	0.916199	0.682261	0.792048	0.920985	0.596834	0.928242	0.994576	0.609012	0.892596		4	4	4	4	5
WD repeat-containing protein 1	WDR1	O75083;O75083-3	O75083;O75083-3	2							0.781422	0.6442	0.258502	NaN	NaN	NaN	NaN	NaN	NaN	NaN	3.66435	NaN	NaN	NaN	3.05988	NaN	4.28486	NaN	NaN	NaN	NaN	NaN	NaN	NaN	NaN	NaN	NaN	NaN	NaN	NaN	NaN	NaN	NaN		0	1	2	1	1
WD repeat-containing protein 37	WDR37	Q9Y2I8	Q9Y2I8	1										5.98766	NaN	6.99888	7.40247	NaN	7.58783	6.35364	7.85176	5.92277	4.39155	3.98963	4.26494	2.55193	2.42848	NaN	1	NaN	1	1.23629	NaN	1.08415	1.06112	NaN	0.846245	0.733433	NaN	0.609374	0.426198	NaN	NaN		2	1	2	2	1
Wolframin	WFS1	O76024	O76024	1							2.77563	2.60747	0.94853	3.37416	NaN	3.91374	NaN	NaN	NaN	NaN	NaN	NaN	NaN	NaN	NaN	NaN	NaN	NaN	1	NaN	1	NaN	NaN	NaN	NaN	NaN	NaN	NaN	NaN	NaN	NaN	NaN	NaN		2	2	3	1	0
Exportin-1	XPO1	O14980	O14980	1							0.485452	0.4773	0.161193	3.18583	NaN	NaN	NaN	NaN	NaN	NaN	NaN	NaN	2.89662	NaN	NaN	NaN	NaN	NaN	1	NaN	NaN	NaN	NaN	NaN	NaN	NaN	NaN	0.90922	NaN	NaN	NaN	NaN	NaN		2	0	1	0	1
YTH domain family protein 2	YTHDF2	Q9Y5A9;Q9Y5A9-2	Q9Y5A9;Q9Y5A9-2	2		GNGVGQSQAGSGSTPSEPHPVLEKLRSINN	G367	R	M		4.12448	2.91187	2.40945	2.32574	2.4079	3.10357	0.289737	0.293135	0.29469	0.180486	0.215082	0.218393	0.136943	0.14746	0.154674	0.0988338	0.0921489	0.0934405	1	1	1	0.124578	0.121739	0.094952	0.0776035	0.0893233	0.0703684	0.0588814	0.0612401	0.0498376	0.0424955	0.0382694	0.0301075		5	4	6	4	4
14-3-3 protein beta/alpha;14-3-3 protein beta/alpha, N-terminally processed	YWHAB	P31946;P31946-2	P31946;P31946-2	2							0.647817	0.647817	0.0355204	NaN	3.72065	4.54856	7.50807	4.00866	4.5161	3.5302	5.32651	5.43774	5.65163	4.17659	3.88229	4.72903	NaN	3.92835	NaN	1	1	NaN	1.07741	0.992865	NaN	1.43161	1.19549	NaN	1.12254	0.853521	NaN	NaN	0.863647		1	3	3	3	2
14-3-3 protein epsilon	YWHAE	P62258;P62258-2	P62258;P62258-2	2							0.639267	0.6151	0.0585204	4.12167	3.73874	4.23837	4.28908	3.88334	3.97899	3.81083	3.79694	3.93561	3.84704	3.95726	3.82936	4.21177	3.86937	4.34084	1	1	1	1.04062	1.03868	0.938803	0.924584	1.01557	0.928568	0.933369	1.05845	0.9035	1.02186	1.03494	1.02418		7	8	8	9	7
14-3-3 protein gamma;14-3-3 protein gamma, N-terminally processed	YWHAG	P61981	P61981	1							0.53875	0.53875	0.116036	3.65177	4.42909	3.17652	2.99554	2.2765	3.4356	2.33973	3.66784	2.76824	2.24633	NaN	2.90808	2.12031	2.48843	2.54855	1	1	1	0.820298	0.513989	1.08156	0.640711	0.828125	0.871471	0.615136	NaN	0.915491	0.580625	0.561837	0.802309		3	3	2	2	2
14-3-3 protein eta	YWHAH	Q04917	Q04917	1						--				NaN	2.27993	3.05764	NaN	NaN	NaN	NaN	NaN	NaN	NaN	NaN	NaN	NaN	2.54142	NaN	NaN	1	1	NaN	NaN	NaN	NaN	NaN	NaN	NaN	NaN	NaN	NaN	1.11469	NaN		1	2	2	0	0
14-3-3 protein theta	YWHAQ	P27348	P27348	1							0.566856	0.577833	0.0842382	3.68936	3.04943	3.72024	3.79579	3.57105	3.2173	3.73218	4.36148	3.94633	3.96479	3.08014	3.38272	4.17938	3.69822	3.53644	1	1	1	1.02885	1.17105	0.864809	1.01161	1.43026	1.06077	1.07466	1.01007	0.909275	1.13282	1.21276	0.950596		4	5	6	4	6
14-3-3 protein zeta/delta	YWHAZ	P63104	P63104	1							0.731522	0.7366	0.0791722	4.01687	3.6027	3.83112	3.66798	3.92234	3.63584	3.66233	3.68229	3.90671	3.99297	3.8466	3.6673	4.07531	3.46729	3.37998	1	1	1	0.913142	1.08872	0.949026	0.911738	1.02209	1.01973	0.99405	1.0677	0.957239	1.01455	0.962415	0.882242		7	6	9	9	7
Zinc finger and BTB domain-containing protein 7A	ZBTB7A	O95365	O95365	1										3.63623	2.99679	4.56246	3.22061	2.78839	3.04813	2.66688	1.87875	2.17827	1.94879	1.99824	1.71474	0.936593	1.03398	0.656426	1	1	1	0.8857	0.930457	0.668089	0.733419	0.626919	0.477433	0.535936	0.666793	0.375836	0.257572	0.345027	0.143876		4	3	3	3	4
[truncated: 42 more columns]

## Sheet: Sheet 2
									Ratio L/H															Ratio L/H count
Protein names	Gene names	Proteins	Sequence	Length	Mass	PEP	Score	Intensity	A0	B0	C0	A0.1	B0.1	C0.1	A0.5	B0.5	C0.5	A1	B1	C1	A5	B5	C5	A0	B0	C0	A0.1	B0.1	C0.1	A0.5	B0.5	C0.5	A1	B1	C1	A5	B5	C5
3-ketoacyl-CoA thiolase, mitochondrial	ACAA2	P42765	EECDKYALQSQQR	13	1653.74	0.00029381	101.39	16689000	NaN	0.2007	NaN	NaN	NaN	0.54724	NaN	0.21037	NaN	NaN	0.16038	NaN	0.17438	NaN	0.20588	0	1	0	0	0	1	0	1	0	0	1	0	1	0	1
3-ketoacyl-CoA thiolase, mitochondrial	ACAA2	P42765	ETPALTINR	9	1013.55	0.024604	76.1	43373000	5.74792	8.26863	4.82917	6.47752	NaN	4.47535	3.63132	NaN	3.9165	NaN	NaN	6.50026	5.4652	5.28832	8.24307	1	1	1	1	0	1	1	0	1	0	0	1	1	1	1
3-ketoacyl-CoA thiolase, mitochondrial	ACAA2	P42765	GVFVVAAK	8	789.475	0.072651	79.116	5110900	NaN	NaN	NaN	1.05365	NaN	2.07477	NaN	NaN	NaN	NaN	NaN	NaN	NaN	NaN	NaN	0	0	0	1	0	1	0	0	0	0	0	0	0	0	0
3-ketoacyl-CoA thiolase, mitochondrial	ACAA2	P42765	ITAHLVHELR	10	1187.68	0.01476	67.726	14907000	2.66966	3.84494	2.04298	2.50156	1.8889	NaN	1.90194	1.37383	NaN	3.98619	NaN	1.00073	1.71715	2.19573	8.38553	1	1	1	1	1	0	1	1	0	1	0	1	1	1	1
3-ketoacyl-CoA thiolase, mitochondrial	ACAA2	P42765	TPFGAYGGLLK	11	1122.61	0.001378	94.297	3576600	NaN	NaN	NaN	NaN	NaN	NaN	NaN	NaN	NaN	NaN	NaN	NaN	NaN	NaN	NaN	0	0	0	0	0	0	0	0	0	0	0	0	0	0	0
Acetyl-CoA carboxylase 1;Biotin carboxylase	ACACA	Q13085-4;Q13085	EGSLSPASVGSDTLSDLGISSLQDGLALHIR	31	3094.58	8.6823e-30	126.99	53173000	1.06259	NaN	NaN	NaN	NaN	NaN	NaN	1.24485	NaN	1.76882	NaN	1.31208	NaN	NaN	NaN	1	0	0	0	0	0	0	1	0	1	0	1	0	0	0
Acetyl-CoA carboxylase 1;Biotin carboxylase	ACACA	Q13085-4;Q13085	FIIGSVSEDNSEDEISNLVK	20	2194.06	2.1143e-08	111.18	92626000	1.05219	NaN	0.766601	0.793651	NaN	0.750666	1.46992	0.995619	1.15906	0.835422	NaN	0.991503	NaN	NaN	1.09631	2	0	1	1	0	1	1	1	1	1	0	1	0	0	1
Acetyl-CoA carboxylase 1;Biotin carboxylase	ACACA	Q13085-4;Q13085;Q13085-2	SSMSGLHLVK	10	1057.56	1.8847e-06	137.98	109110000	1.08858	0.983429	0.848328	1.27416	0.964339	1.06276	1.12704	1.13456	1.09588	0.987303	1.14836	1.02627	1.2045	1.97906	0.987362	2	2	1	2	3	2	2	1	2	3	3	3	2	1	3
Acetyl-CoA carboxylase 1;Biotin carboxylase	ACACA	Q13085-4;Q13085;Q13085-2;Q13085-3	ATLVDHGIR	9	980.54	0.00030465	99.802	35364000	1.47467	1.16249	1.04713	1.16501	1.32144	1.0359	1.26406	1.2104	1.20703	1.14183	1.1707	1.20603	1.04131	1.13244	1.04539	1	1	1	1	1	1	1	1	1	1	1	1	1	1	1
Acetyl-CoA carboxylase 1;Biotin carboxylase	ACACA	Q13085-4;Q13085;Q13085-2;Q13085-3	AVVMDLLR	8	915.521	0.0024367	72.485	6748700	NaN	NaN	NaN	NaN	NaN	NaN	NaN	0.984242	NaN	NaN	NaN	NaN	NaN	NaN	0.482784	0	0	0	0	0	0	0	1	0	0	0	0	0	0	1
Acetyl-CoA carboxylase 1;Biotin carboxylase	ACACA	Q13085-4;Q13085;Q13085-2;Q13085-3	AYIAYELNSVQHR	13	1562.78	1.4096e-09	148.18	98639000	NaN	0.984998	1.2282	0.844716	NaN	NaN	0.692267	0.699193	NaN	0.727278	NaN	NaN	NaN	NaN	NaN	0	1	1	1	0	0	1	1	0	1	0	0	0	0	0
Acetyl-CoA carboxylase 1;Biotin carboxylase	ACACA	Q13085-4;Q13085;Q13085-2;Q13085-3	AYVWDNNKDLAEWLEK	16	1992.96	0.046286	41.386	19419000	NaN	NaN	NaN	NaN	NaN	NaN	NaN	NaN	1.17325	NaN	NaN	NaN	NaN	NaN	NaN	0	0	0	0	0	0	0	0	1	0	0	0	0	0	0
Acetyl-CoA carboxylase 1;Biotin carboxylase	ACACA	Q13085-4;Q13085;Q13085-2;Q13085-3	DEPIHILNVAIK	12	1360.77	5.5377e-06	82.171	187250000	1.442	1.13406	1.27964	1.78559	1.3696	0.953935	1.29874	1.40375	0.786126	1.25059	1.27738	0.898691	1.12674	1.44057	0.939152	1	1	1	1	1	1	1	1	1	1	1	1	1	1	1
Acetyl-CoA carboxylase 1;Biotin carboxylase	ACACA	Q13085-4;Q13085;Q13085-2;Q13085-3	DIIVIGNDITYR	12	1390.75	1.9851e-07	125.28	99229000	1.10379	NaN	0.68435	1.46379	NaN	NaN	0.457492	1.01536	NaN	0.850232	0.8212	NaN	0.9456	NaN	1.13704	1	0	1	1	0	0	1	1	0	1	1	0	1	0	1
Acetyl-CoA carboxylase 1;Biotin carboxylase	ACACA	Q13085-4;Q13085;Q13085-2;Q13085-3	DNTCVVEFQFMLPTSHPNR	19	2291.05	0.00035726	89.261	21904000	0.954453	NaN	NaN	NaN	NaN	NaN	2.14431	1.62348	NaN	1.0579	NaN	NaN	NaN	NaN	NaN	1	0	0	0	0	0	1	1	0	1	0	0	0	0	0
Acetyl-CoA carboxylase 1;Biotin carboxylase	ACACA	Q13085-4;Q13085;Q13085-2;Q13085-3	DVDDGLQAAEEVGYPVMIK	19	2047.98	0.0023257	82.482	16967000	NaN	NaN	NaN	NaN	NaN	NaN	0.688023	NaN	0.370095	0.857736	NaN	NaN	NaN	NaN	1.2393	0	0	0	0	0	0	1	0	1	1	0	0	0	0	1
Acetyl-CoA carboxylase 1;Biotin carboxylase	ACACA	Q13085-4;Q13085;Q13085-2;Q13085-3	EEFLIPIYHQVAVQFADLHDTPGR	24	2794.41	1.9854e-18	124.86	53411000	0.919084	NaN	NaN	1.28264	NaN	0.845401	1.18417	0.825062	1.07223	1.0229	0.790808	0.975058	0.769059	NaN	1.07357	1	0	0	1	0	1	1	1	1	1	1	1	1	0	1
Acetyl-CoA carboxylase 1;Biotin carboxylase	ACACA	Q13085-4;Q13085;Q13085-2;Q13085-3	EENKSDMNTVLNYIFSHAQVTK	22	2567.23	5.6853e-10	86.136	45768000	NaN	NaN	NaN	NaN	NaN	NaN	1.41802	NaN	1.19124	1.14375	0.910374	NaN	NaN	NaN	1.23147	0	0	0	0	0	0	1	0	1	1	1	0	0	0	1
Acetyl-CoA carboxylase 1;Biotin carboxylase	ACACA	Q13085-4;Q13085;Q13085-2;Q13085-3	EGLPLMVFANWR	12	1431.73	0.00024245	63.408	47847000	1.18683	NaN	NaN	1.01289	1.0264	0.96164	1.17305	1.36288	1.18363	1.18178	NaN	1.13731	NaN	NaN	1.02447	1	0	0	1	1	1	1	1	1	1	0	1	0	0	1
Acetyl-CoA carboxylase 1;Biotin carboxylase	ACACA	Q13085-4;Q13085;Q13085-2;Q13085-3	EVFFMNTQSIVQLVQR	16	1938	0.00051575	110.77	52458000	NaN	0.949803	1.49611	0.993809	NaN	NaN	1.04304	NaN	0.742622	1.04447	NaN	NaN	NaN	NaN	1.01794	0	1	1	1	0	0	2	0	1	2	0	0	0	0	1
Acetyl-CoA carboxylase 1;Biotin carboxylase	ACACA	Q13085-4;Q13085;Q13085-2;Q13085-3	GNIPTLNR	8	883.488	0.0031678	84.498	32034000	NaN	1.4098	1.56656	1.47591	NaN	NaN	NaN	NaN	NaN	1.27178	NaN	NaN	NaN	NaN	NaN	0	1	1	1	0	0	0	0	0	1	0	0	0	0	0
Acetyl-CoA carboxylase 1;Biotin carboxylase	ACACA	Q13085-4;Q13085;Q13085-2;Q13085-3	GQVLPAHTLLNTVDVELIYEGVK	23	2507.36	1.2712e-24	151.82	69984000	NaN	NaN	0.74135	0.850253	0.951375	NaN	0.84568	0.839948	1.15336	1.01323	1.08197	0.898569	1.01081	NaN	1.03616	0	0	1	1	1	0	1	1	1	1	1	1	1	0	1
Acetyl-CoA carboxylase 1;Biotin carboxylase	ACACA	Q13085-4;Q13085;Q13085-2;Q13085-3	GSVLEPEGTVEIK	13	1356.71	1.866e-05	96.059	228530000	1.15014	1.17636	1.17462	1.07216	1.2483	1.03318	1.23544	1.09826	1.18734	1.17861	1.30873	1.0283	1.31747	1.01394	0.8239	1	1	1	1	1	1	1	1	1	1	1	1	1	1	1
Acetyl-CoA carboxylase 1;Biotin carboxylase	ACACA	Q13085-4;Q13085;Q13085-2;Q13085-3	GVISDILDWK	10	1144.61	1.9822e-06	108.67	131010000	1.23824	1.11096	1.13083	1.09404	1.32506	1.0361	1.25611	1.02747	1.09315	1.20533	1.21783	1.17206	1.39289	1.01546	1.09401	1	1	1	1	1	1	1	1	1	1	1	1	1	1	1
Acetyl-CoA carboxylase 1;Biotin carboxylase	ACACA	Q13085-4;Q13085;Q13085-2;Q13085-3	HLEVQILADQYGNAISLFGR	20	2243.17	1.1132e-33	178.75	91711000	0.746915	1.11759	1.44163	1.38307	1.18132	NaN	1.73928	0.737137	1.7605	0.670947	1.26897	0.544983	0.80679	NaN	0.507364	1	1	1	1	1	0	1	1	1	1	1	1	1	0	1
Acetyl-CoA carboxylase 1;Biotin carboxylase	ACACA	Q13085-4;Q13085;Q13085-2;Q13085-3	HMFHVAWVDPEDPYK	15	1869.85	3.3615e-05	106.13	43774000	NaN	NaN	NaN	1.47977	NaN	0.686875	1.45136	1.27333	NaN	1.52151	0.998542	0.867604	NaN	NaN	1.00296	0	0	0	1	0	1	1	1	0	1	1	1	0	0	1
Acetyl-CoA carboxylase 1;Biotin carboxylase	ACACA	Q13085-4;Q13085;Q13085-2;Q13085-3	HNQVESIFLSAIDMYGHQFCIENLQK	26	3120.48	1.3857e-09	95.71	15688000	NaN	NaN	NaN	1.21721	NaN	NaN	NaN	NaN	NaN	1.02059	0.729938	NaN	NaN	NaN	1.0682	0	0	0	1	0	0	0	0	0	1	1	0	0	0	1
Acetyl-CoA carboxylase 1;Biotin carboxylase	ACACA	Q13085-4;Q13085;Q13085-2;Q13085-3	IASSIVAQTAGIPTLPWSGSGLR	23	2281.24	6.0107e-13	97.49	158170000	1.21748	1.2311	1.20376	1.31208	1.07621	1.11033	1.18734	1.11643	1.2554	1.20155	1.13159	1.33815	1.3367	0.806341	1.18451	1	1	1	1	1	1	1	1	1	1	1	1	1	1	1
Acetyl-CoA carboxylase 1;Biotin carboxylase	ACACA	Q13085-4;Q13085;Q13085-2;Q13085-3	IDTGWLDR	8	974.482	3.7533e-05	152.47	302480000	1.08932	1.16689	1.09268	1.30714	1.05305	1.09257	1.47031	1.15113	1.09833	1.29661	1.29279	1.26907	1.26772	1.14367	0.808806	1	1	1	1	1	1	1	1	1	1	1	1	1	1	1
Acetyl-CoA carboxylase 1;Biotin carboxylase	ACACA	Q13085-4;Q13085;Q13085-2;Q13085-3	IGLAEEIR	8	899.508	0.0028365	131.03	178550000	1.14343	1.11133	1.08918	1.13991	NaN	NaN	NaN	1.00848	0.963976	1.18287	NaN	1.00335	0.939338	1.26598	1.00456	1	1	1	1	0	0	0	1	1	1	0	1	1	1	1
Acetyl-CoA carboxylase 1;Biotin carboxylase	ACACA	Q13085-4;Q13085;Q13085-2;Q13085-3	IGSFGPQEDLLFLR	14	1590.84	1.2665e-14	145.71	155850000	1.16615	1.24881	1.18275	1.06167	1.21393	1.10124	1.21694	1.15777	1.15085	1.17957	1.07534	1.18262	1.17086	1.16971	1.12355	1	1	1	1	1	1	1	1	1	1	1	1	1	1	1
Acetyl-CoA carboxylase 1;Biotin carboxylase	ACACA	Q13085-4;Q13085;Q13085-2;Q13085-3	IHNANPELTDGQIQAMLR	18	2020.02	9.6885e-32	178.14	151960000	NaN	1.63994	1.59711	1.41753	1.49719	1.67909	1.34571	1.05176	1.78377	1.30596	1.85422	1.41022	1.69042	NaN	1.31737	0	1	1	1	1	1	1	2	1	1	1	1	1	0	2
Acetyl-CoA carboxylase 1;Biotin carboxylase	ACACA	Q13085-4;Q13085;Q13085-2;Q13085-3	IIEEAPATIATPAVFEHMEQCAVK	24	2654.31	9.0245e-16	115.55	108770000	1.18857	1.0029	0.892459	0.981171	0.853322	NaN	1.09837	NaN	NaN	1.00426	0.78496	NaN	NaN	NaN	1.08854	1	1	1	1	1	0	1	0	0	1	1	0	0	0	1
Acetyl-CoA carboxylase 1;Biotin carboxylase	ACACA	Q13085-4;Q13085;Q13085-2;Q13085-3	IIEFVPTK	8	945.554	0.0027066	105.78	134770000	1.21783	1.27134	1.06889	1.2404	1.26517	1.00248	NaN	NaN	0.943352	1.19427	1.26887	1.26148	1.15038	1.09476	0.794578	1	1	1	1	1	1	0	0	1	1	1	1	1	1	1
Acetyl-CoA carboxylase 1;Biotin carboxylase	ACACA	Q13085-4;Q13085;Q13085-2;Q13085-3	ILNVPQELYEK	11	1344.73	1.9621e-07	90.614	332590000	1.65566	2.22846	2.32499	1.04687	2.04587	NaN	NaN	NaN	NaN	3.24823	3.86509	NaN	5.08751	NaN	NaN	1	1	1	1	1	0	0	0	0	1	1	0	1	0	0
Acetyl-CoA carboxylase 1;Biotin carboxylase	ACACA	Q13085-4;Q13085;Q13085-2;Q13085-3	ITDIIGKEEGIGPENLR	17	1852.99	6.6829e-46	151.62	140630000	1.39634	1.10335	1.19723	1.55277	1.35584	1.22495	1.22369	1.16132	NaN	NaN	1.01376	1.43678	1.25554	NaN	0.760584	1	1	1	1	1	1	1	1	0	0	1	1	1	0	1
Acetyl-CoA carboxylase 1;Biotin carboxylase	ACACA	Q13085-4;Q13085;Q13085-2;Q13085-3	IYVSANSGAR	10	1036.53	2.2438e-06	90.108	171620000	1.57426	1.26714	NaN	1.08836	1.28834	1.00477	1.21766	1.12075	1.10478	1.19672	1.18367	1.09483	1.32223	2.05406	1.03526	1	1	0	1	2	1	1	1	1	1	1	1	1	1	1
Acetyl-CoA carboxylase 1;Biotin carboxylase	ACACA	Q13085-4;Q13085;Q13085-2;Q13085-3	KVNNADDFPNLFR	13	1548.77	0.015927	32.567	10767000	NaN	NaN	NaN	1.21948	NaN	NaN	NaN	NaN	NaN	NaN	NaN	NaN	NaN	NaN	NaN	0	0	0	1	0	0	0	0	0	0	0	0	0	0	0
Acetyl-CoA carboxylase 1;Biotin carboxylase	ACACA	Q13085-4;Q13085;Q13085-2;Q13085-3	LGGIPVGVVAVETR	14	1365.8	0.00044009	78.814	262030000	1.13801	1.17769	1.14257	1.14618	1.48883	0.958488	1.22811	0.930657	0.942045	1.09282	1.0996	1.26493	1.19265	1.38336	0.998871	1	1	1	1	1	1	1	1	1	1	1	1	1	1	1
Acetyl-CoA carboxylase 1;Biotin carboxylase	ACACA	Q13085-4;Q13085;Q13085-2;Q13085-3	LGTPELSTAER	11	1172.6	2.6633e-06	109.24	20860000	NaN	0.873721	0.581176	NaN	NaN	NaN	NaN	NaN	NaN	NaN	NaN	NaN	NaN	NaN	NaN	0	1	1	0	0	0	0	0	0	0	0	0	0	0	0
Acetyl-CoA carboxylase 1;Biotin carboxylase	ACACA	Q13085-4;Q13085;Q13085-2;Q13085-3	LLETESFQMNR	11	1366.66	0.0031752	84.658	17006000	NaN	NaN	NaN	NaN	NaN	NaN	NaN	NaN	NaN	1.00251	NaN	NaN	NaN	NaN	0.828569	0	0	0	0	0	0	0	0	0	1	0	0	0	0	1
Acetyl-CoA carboxylase 1;Biotin carboxylase	ACACA	Q13085-4;Q13085;Q13085-2;Q13085-3	LLLEAMDELEVAFNNTNVR	19	2190.1	9.1861e-26	162.4	25005000	NaN	1.0798	NaN	0.726596	NaN	NaN	NaN	NaN	NaN	NaN	1.39704	NaN	NaN	NaN	NaN	0	1	0	1	0	0	0	0	0	0	1	0	0	0	0
Acetyl-CoA carboxylase 1;Biotin carboxylase	ACACA	Q13085-4;Q13085;Q13085-2;Q13085-3	LLLEDLVK	8	941.58	0.0028046	117.4	131820000	0.966828	1.2948	1.02782	NaN	NaN	NaN	1.10467	NaN	1.11669	1.12101	NaN	0.991355	1.25976	NaN	1.21841	1	1	1	0	0	0	1	0	1	1	0	1	1	0	1
Acetyl-CoA carboxylase 1;Biotin carboxylase	ACACA	Q13085-4;Q13085;Q13085-2;Q13085-3	LPELLLK	7	824.537	0.0088219	82.671	17128000	NaN	NaN	1.17986	NaN	NaN	NaN	NaN	NaN	NaN	NaN	1.32008	NaN	1.54364	1.29722	NaN	0	0	1	0	0	0	0	0	0	0	1	0	1	1	0
Acetyl-CoA carboxylase 1;Biotin carboxylase	ACACA	Q13085-4;Q13085;Q13085-2;Q13085-3	LTFLVAQK	8	918.554	0.0033219	109.01	24458000	NaN	NaN	NaN	NaN	NaN	NaN	NaN	NaN	NaN	0.647966	0.927007	1.08709	0.946244	NaN	NaN	0	0	0	0	0	0	0	0	0	1	1	1	1	0	0
Acetyl-CoA carboxylase 1;Biotin carboxylase	ACACA	Q13085-4;Q13085;Q13085-2;Q13085-3	MAALEVYVR	9	1050.55	0.0002659	116.52	152120000	NaN	NaN	1.35111	2.07336	1.38606	1.73277	1.4245	1.38976	0.960393	1.4694	1.45567	1.02849	0.645795	NaN	1.63063	0	0	2	2	1	1	1	2	2	2	3	2	1	0	1
Acetyl-CoA carboxylase 1;Biotin carboxylase	ACACA	Q13085-4;Q13085;Q13085-2;Q13085-3	MADHYVPVPGGPNNNNYANVELILDIAK	28	3037.5	1.7126e-10	90.633	46149000	NaN	0.934021	0.546197	1.28715	NaN	NaN	1.28874	NaN	1.00671	1.04121	1.60218	NaN	NaN	NaN	1.22766	0	1	1	1	0	0	1	0	1	1	1	0	0	0	1
Acetyl-CoA carboxylase 1;Biotin carboxylase	ACACA	Q13085-4;Q13085;Q13085-2;Q13085-3	MGGMVSFR	8	883.404	0.0028848	105.57	24192000	NaN	NaN	NaN	1.1769	1.5015	NaN	1.18963	NaN	NaN	1.25125	1.56296	1.27704	NaN	NaN	NaN	0	0	0	1	1	0	2	0	0	1	1	1	0	0	0
Acetyl-CoA carboxylase 1;Biotin carboxylase	ACACA	Q13085-4;Q13085;Q13085-2;Q13085-3	MMYGVSPWGDSPIDFEDSAHVPCPR	25	2849.22	4.0018e-30	152.95	65217000	1.02209	1.39933	NaN	NaN	NaN	NaN	1.11789	NaN	NaN	1.42822	1.25393	NaN	NaN	NaN	NaN	1	1	0	0	0	0	1	0	0	1	1	0	0	0	0
Acetyl-CoA carboxylase 1;Biotin carboxylase	ACACA	Q13085-4;Q13085;Q13085-2;Q13085-3	MQLDNPSK	8	931.443	0.0027504	112.41	53478000	NaN	0.559322	0.666307	0.729187	0.794729	1.04924	2.64866	NaN	NaN	0.944876	1.11876	1.17054	0.976458	NaN	NaN	0	1	1	1	1	1	1	0	0	1	1	1	1	0	0
Acetyl-CoA carboxylase 1;Biotin carboxylase	ACACA	Q13085-4;Q13085;Q13085-2;Q13085-3	NFDLTAIPCANHK	13	1499.72	0.0019497	48.659	4321600	1.43037	NaN	NaN	NaN	NaN	NaN	NaN	NaN	NaN	NaN	NaN	NaN	NaN	NaN	NaN	1	0	0	0	0	0	0	0	0	0	0	0	0	0	0
Acetyl-CoA carboxylase 1;Biotin carboxylase	ACACA	Q13085-4;Q13085;Q13085-2;Q13085-3	NLLVTMLIDQLCGR	14	1644.87	0.13634	57.804	0	NaN	NaN	NaN	NaN	NaN	NaN	NaN	NaN	NaN	NaN	NaN	NaN	NaN	NaN	NaN	0	0	0	0	0	0	0	0	0	0	0	0	0	0	0
Acetyl-CoA carboxylase 1;Biotin carboxylase	ACACA	Q13085-4;Q13085;Q13085-2;Q13085-3	NSVSNFLHSLER	12	1401.7	7.9742e-21	131.69	251950000	1.0132	1.07795	1.07374	1.12906	0.972895	0.954946	NaN	0.907548	0.637471	0.746363	0.902071	NaN	1.109	1.00344	NaN	1	1	1	1	1	1	0	2	1	1	1	0	1	1	0
Acetyl-CoA carboxylase 1;Biotin carboxylase	ACACA	Q13085-4;Q13085;Q13085-2;Q13085-3	QLTEEDGVHSVIEENIK	17	1938.95	1.9194e-10	131.51	94911000	0.989208	0.808532	1.12994	1.2952	0.89613	0.879461	1.14962	0.874042	1.15193	1.09275	1.23238	0.988474	1.20589	NaN	0.829579	1	1	1	1	1	1	1	1	1	1	1	1	1	0	1
Acetyl-CoA carboxylase 1;Biotin carboxylase	ACACA	Q13085-4;Q13085;Q13085-2;Q13085-3	QVLIASHLPSYELR	14	1624.89	0.00041679	82.651	228400000	NaN	0.986135	0.951022	1.19184	1.12991	1.16673	1.23603	0.924975	1.06944	1.20707	1.16787	1.10908	1.15002	NaN	1.08794	0	1	1	1	1	1	1	1	1	1	1	1	1	0	1
Acetyl-CoA carboxylase 1;Biotin carboxylase	ACACA	Q13085-4;Q13085;Q13085-2;Q13085-3	QVQAEVPGSPIFVMR	15	1656.87	5.6525e-10	138.77	67112000	1.24555	NaN	0.877863	1.09426	0.636801	NaN	0.73381	NaN	NaN	0.758058	NaN	NaN	NaN	NaN	NaN	1	0	1	1	1	0	1	0	0	1	0	0	0	0	0
Acetyl-CoA carboxylase 1;Biotin carboxylase	ACACA	Q13085-4;Q13085;Q13085-2;Q13085-3	RAYIAYELNSVQHR	14	1718.89	3.0821e-14	139.78	41966000	1.33152	0.6316	1.4763	0.47331	1.87087	0.355764	1.13336	1.29174	1.017	1.26608	0.753125	0.831525	0.795678	NaN	0.788041	1	1	1	1	1	1	1	1	1	1	1	1	1	0	1
Acetyl-CoA carboxylase 1;Biotin carboxylase	ACACA	Q13085-4;Q13085;Q13085-2;Q13085-3	RLLLEDLVK	9	1097.68	0.00021016	127.3	84088000	1.1421	NaN	NaN	0.862954	1.29793	NaN	1.15797	1.12177	1.22635	1.42688	1.32312	1.04219	NaN	NaN	1.66633	1	0	0	1	1	0	1	1	1	1	1	1	0	0	1
Acetyl-CoA carboxylase 1;Biotin carboxylase	ACACA	Q13085-4;Q13085;Q13085-2;Q13085-3	RLTFLVAQK	9	1074.65	0.0035926	43.512	64616000	1.12575	NaN	NaN	1.18654	1.19167	1.53236	1.26569	1.249	1.19672	1.2695	1.19077	1.26849	1.2259	NaN	1.36132	1	0	0	1	1	1	1	1	1	1	1	1	1	0	1
Acetyl-CoA carboxylase 1;Biotin carboxylase	ACACA	Q13085-4;Q13085;Q13085-2;Q13085-3	RPGAALDPGCVLAK	14	1423.76	0.0001761	89.629	260110000	1.20016	1.32391	1.34718	1.21877	1.23471	0.895383	NaN	1.03212	1.38594	1.31208	1.17561	0.629905	0.813941	1.19014	1.01035	1	1	1	1	1	1	0	1	1	1	1	1	1	1	1
Acetyl-CoA carboxylase 1;Biotin carboxylase	ACACA	Q13085-4;Q13085;Q13085-2;Q13085-3	RVDPVYIHLAER	12	1466.8	1.2395e-09	117.92	247470000	1.26873	1.42596	1.34658	1.21699	1.3195	1.14382	1.22675	1.37197	1.06445	1.27018	1.13167	1.39528	1.39418	1.44588	1.2025	2	2	2	2	2	2	2	2	2	2	2	2	2	2	2
Acetyl-CoA carboxylase 1;Biotin carboxylase	ACACA	Q13085-4;Q13085;Q13085-2;Q13085-3	SDMNTVLNYIFSHAQVTK	18	2067.01	0.003109	72.446	9638200	NaN	NaN	NaN	NaN	NaN	NaN	NaN	NaN	NaN	0.94767	NaN	NaN	NaN	NaN	NaN	0	0	0	0	0	0	0	0	0	1	0	0	0	0	0
Acetyl-CoA carboxylase 1;Biotin carboxylase	ACACA	Q13085-4;Q13085;Q13085-2;Q13085-3	SLVQANPEVAMDSIIHMTQHISPTQR	26	2902.44	1.8751e-31	144.4	137280000	1.20181	1.04297	0.85008	0.989149	0.854131	1.04763	1.60041	0.970883	1.3001	1.34452	1.00589	NaN	1.31518	NaN	1.18044	1	1	1	1	1	1	1	1	1	1	1	0	1	0	1
Acetyl-CoA carboxylase 1;Biotin carboxylase	ACACA	Q13085-4;Q13085;Q13085-2;Q13085-3	SVHSSVPLLNSK	12	1266.69	0.037257	47.712	2011300	NaN	NaN	NaN	NaN	NaN	NaN	NaN	NaN	NaN	NaN	0.942658	NaN	NaN	NaN	NaN	0	0	0	0	0	0	0	0	0	0	1	0	0	0	0
Acetyl-CoA carboxylase 1;Biotin carboxylase	ACACA	Q13085-4;Q13085;Q13085-2;Q13085-3	SVHSSVPLLNSKDPIDR	17	1862.98	0.00012267	95.197	61043000	0.844587	1.08109	1.22815	0.860171	NaN	0.942152	1.01713	0.869233	0.781116	1.08677	0.924847	0.633593	1.13941	NaN	0.895071	1	1	1	1	0	1	1	1	1	1	1	1	1	0	1
Acetyl-CoA carboxylase 1;Biotin carboxylase	ACACA	Q13085-4;Q13085;Q13085-2;Q13085-3	TCVFEKENDPSVMR	14	1710.77	0.00023304	128.96	76831000	1.07903	NaN	1.13267	1.31529	1.13225	NaN	1.48452	1.21032	1.39558	1.44972	1.5873	1.28974	NaN	NaN	1.22038	2	0	1	2	2	0	2	1	1	1	1	2	0	0	1
Acetyl-CoA carboxylase 1;Biotin carboxylase	ACACA	Q13085-4;Q13085;Q13085-2;Q13085-3	TDCNHIFLNFVPTVIMDPSKIEESVR	26	3060.5	3.3783e-11	74.763	4636700	1.39686	NaN	NaN	NaN	NaN	NaN	NaN	NaN	NaN	NaN	NaN	NaN	NaN	NaN	NaN	1	0	0	0	0	0	0	0	0	0	0	0	0	0	0
Acetyl-CoA carboxylase 1;Biotin carboxylase	ACACA	Q13085-4;Q13085;Q13085-2;Q13085-3	TFEDFVR	7	912.434	0.0058817	108.09	124250000	1.16011	1.15492	1.08274	1.11846	1.11004	1.21062	1.30203	1.17029	1.0499	1.24853	1.12445	1.19543	1.32107	1.26834	1.07423	1	1	1	1	1	1	1	1	1	1	1	1	1	1	1
Acetyl-CoA carboxylase 1;Biotin carboxylase	ACACA	Q13085-4;Q13085;Q13085-2;Q13085-3	TIQVENSHLILTGAGALNK	19	1978.08	4.9195e-20	148.56	198250000	0.986631	1.15857	1.01366	1.16542	1.34073	1.09899	1.21939	0.950372	1.15468	1.18578	1.18166	1.10514	1.73169	1.0714	1.03276	1	1	1	1	1	1	1	1	1	1	1	1	1	1	1
Acetyl-CoA carboxylase 1;Biotin carboxylase	ACACA	Q13085-4;Q13085;Q13085-2;Q13085-3	TTVEYLIK	8	965.543	0.067251	84.476	149740000	0.196067	NaN	0.179057	NaN	NaN	NaN	0.228029	NaN	0.253331	NaN	0.245749	0.205508	NaN	NaN	0.254007	1	0	1	0	0	0	1	0	1	0	1	1	0	0	1
Acetyl-CoA carboxylase 1;Biotin carboxylase	ACACA	Q13085-4;Q13085;Q13085-2;Q13085-3	VDWQENDFSK	10	1266.55	1.823e-06	141.88	147690000	1.48353	NaN	1.14879	1.44902	1.32107	1.11658	1.33429	1.14233	1.17487	1.15765	1.32871	1.07603	1.5645	NaN	1.22423	1	0	1	1	1	1	1	1	1	1	1	1	1	0	1
Acetyl-CoA carboxylase 1;Biotin carboxylase	ACACA	Q13085-4;Q13085;Q13085-2;Q13085-3	VDWQENDFSKR	11	1422.65	0.0064613	83.182	1744900	NaN	NaN	NaN	NaN	NaN	NaN	2.0324	NaN	NaN	NaN	NaN	NaN	NaN	NaN	NaN	0	0	0	0	0	0	1	0	0	0	0	0	0	0	0
Acetyl-CoA carboxylase 1;Biotin carboxylase	ACACA	Q13085-4;Q13085;Q13085-2;Q13085-3	VETQFQNGHYDK	12	1464.66	0.0027062	74.76	18941000	NaN	NaN	1.58655	0.982444	1.11831	NaN	NaN	NaN	1.25914	1.32528	NaN	1.08783	NaN	NaN	0.454777	0	0	1	1	1	0	0	0	1	1	0	1	0	0	1
Acetyl-CoA carboxylase 1;Biotin carboxylase	ACACA	Q13085-4;Q13085;Q13085-2;Q13085-3	VEVGTEVTDYR	11	1266.61	4.5139e-19	167.6	70034000	1.23265	NaN	0.85034	NaN	NaN	NaN	NaN	NaN	NaN	NaN	NaN	NaN	1.20616	1.12313	NaN	1	0	2	0	0	0	0	0	0	0	0	0	1	1	0
Acetyl-CoA carboxylase 1;Biotin carboxylase	ACACA	Q13085-4;Q13085;Q13085-2;Q13085-3	VLQAELK	7	799.48	0.0062722	105.39	20681000	NaN	NaN	NaN	NaN	NaN	1.21115	NaN	NaN	NaN	1.21513	NaN	1.06019	NaN	NaN	1.11237	0	0	0	0	0	1	0	0	0	1	0	1	0	0	1
Acetyl-CoA carboxylase 1;Biotin carboxylase	ACACA	Q13085-4;Q13085;Q13085-2;Q13085-3	VNNADDFPNLFR	12	1420.67	0.049679	44.616	7172900	0.163447	NaN	NaN	NaN	NaN	NaN	NaN	NaN	NaN	NaN	NaN	NaN	NaN	NaN	NaN	1	0	0	0	0	0	0	0	0	0	0	0	0	0	0
Acetyl-CoA carboxylase 1;Biotin carboxylase	ACACA	Q13085-4;Q13085;Q13085-2;Q13085-3	VQAERPDTMLGVVCGALHVADVSLR	25	2692.38	3.082e-49	183.31	150990000	1.00693	1.23375	1.07326	1.09036	1.00109	1.29369	1.23814	1.02002	1.52919	1.14875	NaN	1.09917	1.8318	1.52772	1.31935	1	1	1	1	1	1	1	1	1	1	0	1	1	1	1
Acetyl-CoA carboxylase 1;Biotin carboxylase	ACACA	Q13085-4;Q13085;Q13085-2;Q13085-3	VQQAELHTGSLPR	13	1434.76	2.2395e-19	163.51	382900000	1.18128	1.38906	NaN	1.23411	1.24054	1.18544	1.0246	1.06289	1.31872	1.34577	1.24258	1.16274	1.26296	1.14587	1.15054	1	1	0	1	1	1	1	1	1	1	1	1	1	1	1
Acetyl-CoA carboxylase 1;Biotin carboxylase	ACACA	Q13085-4;Q13085;Q13085-2;Q13085-3	VSALNSVHCEHVEDEGESR	19	2152.94	1.0704e-32	177.56	261910000	0.948992	1.24919	1.11962	1.24411	1.17532	1.03027	1.45988	1.21353	1.03752	1.1895	1.28934	1.11271	1.24123	1.05683	1.19423	2	1	1	2	1	1	1	2	1	2	1	1	1	1	2
Acetyl-CoA carboxylase 1;Biotin carboxylase	ACACA	Q13085-4;Q13085;Q13085-2;Q13085-3	WSYEMFR	7	1017.44	0.0059769	107.43	45281000	1.03116	NaN	NaN	1.09054	NaN	1.15628	NaN	NaN	NaN	NaN	NaN	1.28151	NaN	NaN	0.756527	1	0	0	1	0	1	0	0	0	0	0	1	0	0	1
Acetyl-CoA carboxylase 1;Biotin carboxylase	ACACA	Q13085-4;Q13085;Q13085-2;Q13085-3	YLYLTPQDYK	10	1302.65	1.9085e-06	132.91	133500000	0.983168	1.16664	1.12147	1.41537	1.67968	0.910622	1.41947	1.07216	1.35391	1.19312	0.826084	1.23557	1.10156	1.07212	1.08011	1	1	1	1	1	1	1	1	1	1	1	1	1	1	1
Acetyl-CoA carboxylase 1;Biotin carboxylase;Acetyl-CoA carboxylase 2;Biotin carboxylase	ACACA;ACACB	Q13085-4;Q13085;Q13085-2;Q13085-3;O00763;O00763-2	AIGIGAYLVR	10	1031.61	1.9833e-06	107.57	188750000	0.827705	0.840774	0.985115	0.948371	1.0416	1.02912	1.02507	0.909976	1.21513	1.05555	0.975515	0.919692	1.07721	0.936619	0.918501	1	1	1	1	1	1	1	1	1	1	1	1	1	1	1
Acetyl-CoA carboxylase 1;Biotin carboxylase;Acetyl-CoA carboxylase 2;Biotin carboxylase	ACACA;ACACB	Q13085-4;Q13085;Q13085-2;Q13085-3;O00763;O00763-2	DFTVASPAEFVTR	13	1438.71	1.0996e-12	138.42	40627000	NaN	NaN	NaN	NaN	NaN	NaN	NaN	0.634015	NaN	1.08218	NaN	NaN	NaN	NaN	NaN	0	0	0	0	0	0	0	1	0	1	0	0	0	0	0
Acetyl-CoA carboxylase 1;Biotin carboxylase;Acetyl-CoA carboxylase 2;Biotin carboxylase	ACACA;ACACB	Q13085-4;Q13085;Q13085-2;Q13085-3;O00763;O00763-2	DMYDQVLK	8	1010.47	0.0035471	77.923	34182000	NaN	NaN	NaN	1.42963	1.34208	NaN	1.40221	1.17499	NaN	1.10672	NaN	1.62896	NaN	NaN	1.38232	0	0	0	1	1	0	1	1	0	1	0	1	0	0	1
Acetyl-CoA carboxylase 1;Biotin carboxylase;Acetyl-CoA carboxylase 2;Biotin carboxylase	ACACA;ACACB	Q13085-4;Q13085;Q13085-2;Q13085-3;O00763;O00763-2	EASFEYLQNEGER	13	1570.69	3.1846e-21	170.95	133890000	0.865059	1.22486	1.01111	1.03771	0.994876	1.02369	1.06029	0.856986	0.973208	1.17998	1.10569	1.04379	1.20725	1.55306	0.985086	1	1	1	1	1	1	1	1	1	1	1	1	1	1	1
Acetyl-CoA carboxylase 1;Biotin carboxylase;Acetyl-CoA carboxylase 2;Biotin carboxylase	ACACA;ACACB	Q13085-4;Q13085;Q13085-2;Q13085-3;O00763;O00763-2	EEAISNMVVALK	12	1302.69	0.043056	66.267	0	NaN	NaN	NaN	NaN	NaN	NaN	NaN	NaN	NaN	NaN	NaN	NaN	NaN	NaN	NaN	0	0	0	0	0	0	0	0	0	0	0	0	0	0	0
Acetyl-CoA carboxylase 1;Biotin carboxylase;Acetyl-CoA carboxylase 2;Biotin carboxylase	ACACA;ACACB	Q13085-4;Q13085;Q13085-2;Q13085-3;O00763;O00763-2	FGAYIVDGLR	10	1109.59	0.0028914	103.26	104760000	0.974545	NaN	NaN	0.85503	NaN	NaN	1.73421	1.61553	NaN	0.576691	NaN	NaN	0.486767	1.34915	NaN	1	0	0	1	0	0	1	1	0	1	0	0	1	1	0
Acetyl-CoA carboxylase 1;Biotin carboxylase;Acetyl-CoA carboxylase 2;Biotin carboxylase	ACACA;ACACB	Q13085-4;Q13085;Q13085-2;Q13085-3;O00763;O00763-2	FVVMVTPEDLK	11	1276.67	0.00042845	100.88	64441000	1.21997	NaN	NaN	NaN	NaN	NaN	NaN	0.410524	NaN	1.22324	1.26584	NaN	1.26493	NaN	NaN	1	0	0	0	0	0	0	2	0	1	1	0	1	0	0
Acetyl-CoA carboxylase 1;Biotin carboxylase;Acetyl-CoA carboxylase 2;Biotin carboxylase	ACACA;ACACB	Q13085-4;Q13085;Q13085-2;Q13085-3;O00763;O00763-2	HLEPALAFQLELNR	14	1649.89	1.9696e-25	175.48	194370000	0.973776	0.998303	1.30775	1.00227	0.831732	NaN	1.07523	0.942258	1.16083	1.18132	0.926647	1.00589	NaN	NaN	0.865284	1	1	1	1	1	0	1	1	1	1	1	1	0	0	1
Acetyl-CoA carboxylase 1;Biotin carboxylase;Acetyl-CoA carboxylase 2;Biotin carboxylase	ACACA;ACACB	Q13085-4;Q13085;Q13085-2;Q13085-3;O00763;O00763-2	IPVQAVWAGWGHASENPK	18	1945.98	8.1262e-06	113.69	4479100	NaN	NaN	NaN	NaN	NaN	NaN	NaN	NaN	NaN	0.95029	NaN	NaN	NaN	NaN	NaN	0	0	0	0	0	0	0	0	0	1	0	0	0	0	0
Acetyl-CoA carboxylase 1;Biotin carboxylase;Acetyl-CoA carboxylase 2;Biotin carboxylase	ACACA;ACACB	Q13085-4;Q13085;Q13085-2;Q13085-3;O00763;O00763-2	ITDIIGK	7	758.454	0.0052575	116.54	51698000	1.04881	1.07406	1.08274	1.17037	1.17869	0.95802	1.28884	NaN	1.0403	1.17074	1.03665	1.19685	1.2622	1.32887	1.1356	1	1	1	1	1	1	1	0	1	1	1	1	1	1	1
Acetyl-CoA carboxylase 1;Biotin carboxylase;Acetyl-CoA carboxylase 2;Biotin carboxylase	ACACA;ACACB	Q13085-4;Q13085;Q13085-2;Q13085-3;O00763;O00763-2	ITSENPDEGFKPSSGTVQELNFR	23	2551.22	2.2243e-63	211.03	464580000	1.09689	1.22342	1.1542	1.1212	1.31156	1.06581	1.24059	1.1892	1.05295	1.16775	1.22847	1.04615	1.44338	1.27071	1.13518	1	1	1	1	1	1	1	1	1	1	1	1	1	1	1
Acetyl-CoA carboxylase 1;Biotin carboxylase;Acetyl-CoA carboxylase 2;Biotin carboxylase	ACACA;ACACB	Q13085-4;Q13085;Q13085-2;Q13085-3;O00763;O00763-2	MHLYLGAAK	9	1002.53	0.00028969	105.57	32167000	1.55741	NaN	NaN	1.51124	1.20926	1.22974	1.26282	1.18422	1.06299	1.05322	NaN	0.69601	NaN	NaN	1.13248	1	0	0	1	1	1	1	2	1	1	0	1	0	0	1
Very long-chain specific acyl-CoA dehydrogenase, mitochondrial	ACADVL	P49748-3;P49748;P49748-2	ALEQFATVVEAK	12	1304.7	0.063994	54.343	0	NaN	NaN	NaN	NaN	NaN	NaN	NaN	NaN	NaN	NaN	NaN	NaN	NaN	NaN	NaN	0	0	0	0	0	0	0	0	0	0	0	0	0	0	0
Very long-chain specific acyl-CoA dehydrogenase, mitochondrial	ACADVL	P49748-3;P49748;P49748-2	ELSGLGSALK	10	973.544	0.063739	50.292	1045400	NaN	NaN	NaN	1.31115	NaN	NaN	NaN	NaN	NaN	NaN	NaN	NaN	NaN	NaN	NaN	0	0	0	1	0	0	0	0	0	0	0	0	0	0	0
Very long-chain specific acyl-CoA dehydrogenase, mitochondrial	ACADVL	P49748-3;P49748;P49748-2	TPVTDPATGAVK	12	1155.61	0.014637	55.261	16807000	0.824002	1.22477	0.847443	NaN	1.13506	NaN	NaN	NaN	NaN	NaN	NaN	NaN	NaN	NaN	NaN	1	1	1	0	1	0	0	0	0	0	0	0	0	0	0
Golgi resident protein GCP60	ACBD3	Q9H3P7	DCHEEVYAGSHQYPGR	16	1903.79	0.052956	55.186	1346900	NaN	NaN	1.39161	NaN	NaN	NaN	NaN	NaN	NaN	NaN	NaN	NaN	NaN	NaN	NaN	0	0	1	0	0	0	0	0	0	0	0	0	0	0	0
Golgi resident protein GCP60	ACBD3	Q9H3P7	GPGASGEQPEPGEAAAGGAAEEAR	24	2164.96	0.078899	37.228	1011100	NaN	NaN	1.74429	NaN	NaN	NaN	NaN	NaN	NaN	NaN	NaN	NaN	NaN	NaN	NaN	0	0	1	0	0	0	0	0	0	0	0	0	0	0	0
Golgi resident protein GCP60	ACBD3	Q9H3P7	IQQDADSVITVGR	13	1400.73	0.0027708	78.486	1381500	NaN	NaN	NaN	NaN	NaN	NaN	NaN	NaN	NaN	NaN	NaN	NaN	NaN	NaN	NaN	0	0	0	0	0	0	0	0	0	0	0	0	0	0	0
Apoptotic chromatin condensation inducer in the nucleus	ACIN1	Q9UKV3;Q9UKV3-5;Q9UKV3-2;Q9UKV3-3	GLLVDRPSETK	11	1213.67	0.0037286	39.266	5355300	NaN	NaN	0.733552	0.712327	1.11048	NaN	NaN	0.988797	NaN	NaN	0.82826	NaN	NaN	NaN	NaN	0	0	1	1	1	0	0	1	0	0	1	0	0	0	0
Apoptotic chromatin condensation inducer in the nucleus	ACIN1	Q9UKV3;Q9UKV3-5;Q9UKV3-2;Q9UKV3-3	WGASTATTQK	10	1049.51	0.030057	59.542	4285000	NaN	NaN	NaN	NaN	0.860348	NaN	0.992536	NaN	0.740477	NaN	0.735251	1.14426	NaN	NaN	NaN	0	0	0	0	1	0	1	0	1	0	1	1	0	0	0
ATP-citrate synthase	ACLY	P53396;P53396-2	AFDSGIIPMEFVNK	14	1566.78	0.048022	51.211	1397200	1.07416	NaN	NaN	NaN	NaN	NaN	NaN	NaN	NaN	NaN	NaN	NaN	NaN	NaN	NaN	1	0	0	0	0	0	0	0	0	0	0	0	0	0	0
ATP-citrate synthase	ACLY	P53396;P53396-2	DGVYVLDLAAK	11	1162.62	0.065887	45.257	2740700	NaN	NaN	NaN	NaN	NaN	NaN	NaN	NaN	NaN	NaN	NaN	0.881764	NaN	NaN	NaN	0	0	0	0	0	0	0	0	0	0	0	1	0	0	0
ATP-citrate synthase	ACLY	P53396;P53396-2	EAGVFVPR	8	873.471	0.003146	85.212	25992000	1.18649	1.32312	1.20507	NaN	1.3596	NaN	NaN	1.32139	NaN	NaN	1.19325	NaN	NaN	NaN	NaN	1	1	1	0	1	0	0	1	0	0	1	0	0	0	0
ATP-citrate synthase	ACLY	P53396;P53396-2	EILIPVFK	8	957.59	0.067899	69.198	0	NaN	NaN	NaN	NaN	NaN	NaN	NaN	NaN	NaN	NaN	NaN	NaN	NaN	NaN	NaN	0	0	0	0	0	0	0	0	0	0	0	0	0	0	0
ATP-citrate synthase	ACLY	P53396;P53396-2	FGGALDAAAK	10	919.476	0.016562	66.595	64360000	0.294672	0.0242866	0.0708662	0.0136327	NaN	NaN	NaN	NaN	NaN	NaN	NaN	NaN	NaN	NaN	NaN	1	1	1	1	0	0	0	0	0	0	0	0	0	0	0
ATP-citrate synthase	ACLY	P53396;P53396-2	FICTTSAIQNR	11	1309.64	3.5604e-06	107.83	0	NaN	NaN	NaN	NaN	NaN	NaN	NaN	NaN	NaN	NaN	NaN	NaN	NaN	NaN	NaN	0	0	0	0	0	0	0	0	0	0	0	0	0	0	0
ATP-citrate synthase	ACLY	P53396;P53396-2	IGNTGGMLDNILASK	15	1502.78	0.05466	52.522	5493300	1.04832	NaN	NaN	NaN	NaN	NaN	NaN	NaN	NaN	NaN	NaN	NaN	NaN	NaN	NaN	1	0	0	0	0	0	0	0	0	0	0	0	0	0	0
ATP-citrate synthase	ACLY	P53396;P53396-2	KHPEVDVLINFASLR	15	1736.96	2.309e-05	82.651	2450400	NaN	NaN	NaN	NaN	NaN	NaN	NaN	NaN	NaN	NaN	NaN	NaN	0.384202	NaN	NaN	0	0	0	0	0	0	0	0	0	0	0	0	1	0	0
ATP-citrate synthase	ACLY	P53396;P53396-2	KPASFMTSICDER	13	1540.7	0.00042643	58.487	12856000	NaN	NaN	NaN	0.651093	0.533743	0.534496	NaN	NaN	NaN	0.847961	0.671096	0.815973	1.12245	NaN	0.708617	0	0	0	1	1	1	0	0	0	1	1	1	1	0	1
ATP-citrate synthase	ACLY	P53396;P53396-2	LGLVGVNLTLDGVK	14	1396.83	0.00035309	86.291	21528000	1.18519	NaN	1.51035	NaN	1.4861	NaN	1.60759	NaN	NaN	NaN	1.11887	NaN	NaN	NaN	0.939788	1	0	1	0	1	0	1	0	0	0	1	0	0	0	1
ATP-citrate synthase	ACLY	P53396;P53396-2	LLQDHPWLLSQNLVVKPDQLIK	22	2596.47	6.7357e-09	106.73	49707000	1.15906	NaN	1.42749	NaN	NaN	NaN	NaN	0.995292	NaN	NaN	NaN	NaN	1.08836	NaN	0.773001	1	0	1	0	0	0	0	1	0	0	0	0	1	0	1
ATP-citrate synthase	ACLY	P53396;P53396-2	LLVGVDEK	8	871.501	0.0041017	80.165	7481200	NaN	NaN	NaN	NaN	NaN	NaN	NaN	NaN	NaN	NaN	1.09599	1.1526	NaN	NaN	NaN	0	0	0	0	0	0	0	0	0	0	1	1	0	0	0
ATP-citrate synthase	ACLY	P53396;P53396-2	LYRPGSVAYVSR	12	1366.74	1.9515e-07	105.66	63655000	NaN	1.3032	1.25351	1.42927	1.58942	1.2076	1.27543	1.21619	1.29054	1.55938	1.31778	NaN	1.32165	1.41965	1.50272	0	1	1	1	1	2	1	1	2	1	1	0	1	1	1
ATP-citrate synthase	ACLY	P53396;P53396-2	QHFPATPLLDYALEVEK	17	1970.01	0.034707	55.437	3291900	NaN	NaN	NaN	NaN	NaN	NaN	NaN	NaN	1.19521	NaN	NaN	NaN	NaN	NaN	NaN	0	0	0	0	0	0	0	0	1	0	0	0	0	0	0
ATP-citrate synthase	ACLY	P53396;P53396-2	RGGPNYQEGLR	11	1245.62	8.9423e-09	96.015	29156000	1.24068	1.27499	1.35062	0.973577	1.3078	1.14816	NaN	1.4683	NaN	2.16986	1.74101	NaN	1.66984	1.60573	1.09154	1	1	1	1	1	1	0	1	0	1	1	0	1	1	1
ATP-citrate synthase	ACLY	P53396;P53396-2	SGGMSNELNNIISR	14	1490.71	0.012189	73.156	2287000	1.01927	NaN	NaN	NaN	NaN	NaN	NaN	NaN	NaN	NaN	NaN	NaN	NaN	NaN	NaN	1	0	0	0	0	0	0	0	0	0	0	0	0	0	0
ATP-citrate synthase	ACLY	P53396;P53396-2	STTLFSR	7	810.424	0.022266	66.429	12938000	NaN	NaN	NaN	1.14662	NaN	NaN	1.15829	NaN	1.11958	NaN	NaN	NaN	1.58828	1.2611	1.32903	0	0	0	1	0	0	1	0	1	0	0	0	1	1	1
ATP-citrate synthase	ACLY	P53396;P53396-2	TIAIIAEGIPEALTR	15	1566.9	0.024489	63.894	1760200	1.09776	NaN	NaN	NaN	NaN	NaN	NaN	NaN	NaN	NaN	NaN	NaN	NaN	NaN	NaN	1	0	0	0	0	0	0	0	0	0	0	0	0	0	0
ATP-citrate synthase	ACLY	P53396;P53396-2	VDATADYICK	10	1154.53	0.0079844	74.944	1077900	NaN	NaN	1.06663	NaN	NaN	NaN	NaN	NaN	NaN	NaN	NaN	NaN	NaN	NaN	NaN	0	0	1	0	0	0	0	0	0	0	0	0	0	0	0
ATP-citrate synthase	ACLY	P53396;P53396-2	VTPDTDWAR	9	1059.5	0.027834	66.435	5972300	NaN	NaN	NaN	NaN	NaN	NaN	NaN	NaN	NaN	NaN	NaN	NaN	NaN	NaN	NaN	0	0	0	0	0	0	0	0	0	0	0	0	0	0	0
Actin, alpha cardiac muscle 1;Actin, alpha skeletal muscle;Actin, aortic smooth muscle;Actin, gamma-enteric smooth muscle	ACTC1;ACTA1;ACTA2;ACTG2	P68032;P68133;P62736;P63267	YPIEHGIITNWDDMEK	16	1959.9	1.7867e-26	163.23	2803700000	0.906906	0.925823	1.1259	0.940079	1.03771	0.961918	1.03017	0.957992	0.988123	1.06235	0.924924	0.968064	1.00001	1.01959	0.942072	2	2	2	1	2	2	2	1	2	2	1	2	2	2	2
Actin, alpha cardiac muscle 1;Actin, alpha skeletal muscle;Actin, aortic smooth muscle;Actin, gamma-enteric smooth muscle	ACTC1;ACTA1;ACTA2;ACTG2	P68032;P68133;P62736;P63267;P63267-2	GYSFVTTAER	10	1129.54	0.006174	77.379	434040	NaN	NaN	NaN	NaN	NaN	NaN	NaN	NaN	NaN	NaN	NaN	NaN	NaN	NaN	NaN	0	0	0	0	0	0	0	0	0	0	0	0	0	0	0
Actin, alpha cardiac muscle 1;Actin, alpha skeletal muscle;Actin, aortic smooth muscle;Actin, gamma-enteric smooth muscle	ACTC1;ACTA1;ACTA2;ACTG2	P68032;P68133;P62736;P63267;P63267-2	VAPEEHPTLLTEAPLNPK	18	1955.04	0.00027757	86.378	22856000	NaN	1.34991	1.47774	NaN	0.827191	2.13415	NaN	NaN	1.81357	1.09011	1.23893	NaN	NaN	NaN	NaN	0	1	1	0	1	1	0	0	1	1	1	0	0	0	0
Alpha-actinin-1	ACTN1	P12814-3;P12814;P12814-2	HRPELIDYGK	10	1226.64	1.9932e-06	93.096	21106000	1.30331	1.04977	1.06862	1.27445	NaN	1.07641	0.973094	0.730337	1.07129	1.00106	0.818177	0.908711	NaN	NaN	NaN	1	1	1	1	0	1	1	1	1	1	1	1	0	0	0
Alpha-actinin-1	ACTN1	P12814-3;P12814;P12814-2	IDQLEGDHQLIQEALIFDNK	20	2338.18	0.023632	52.298	2095600	NaN	NaN	2.45278	NaN	NaN	NaN	NaN	NaN	NaN	NaN	NaN	NaN	NaN	NaN	NaN	0	0	1	0	0	0	0	0	0	0	0	0	0	0	0
Alpha-actinin-1	ACTN1	P12814-3;P12814;P12814-2	QKDYETATLSEIK	13	1524.77	0.012786	33.204	2057500	NaN	NaN	NaN	NaN	NaN	NaN	NaN	0.872235	NaN	NaN	NaN	NaN	NaN	NaN	NaN	0	0	0	0	0	0	0	1	0	0	0	0	0	0	0
Alpha-actinin-1;Alpha-actinin-2;Alpha-actinin-3;Alpha-actinin-4	ACTN1;ACTN2;ACTN3;ACTN4	P12814-3;P12814;P12814-2;P35609;Q08043;O43707	DLLLDPAWEK	10	1198.62	0.024919	61.353	1811300	NaN	NaN	NaN	NaN	NaN	NaN	NaN	NaN	NaN	NaN	NaN	NaN	NaN	1.01784	NaN	0	0	0	0	0	0	0	0	0	0	0	0	0	1	0
Alpha-actinin-1;Alpha-actinin-2;Alpha-actinin-3;Alpha-actinin-4	ACTN1;ACTN2;ACTN3;ACTN4	P12814-3;P12814;P12814-2;P35609;Q08043;O43707	EGLLLWCQR	9	1173.6	0.018285	93.551	25719000	1.21774	NaN	1.72301	NaN	1.22997	NaN	NaN	NaN	NaN	0.664646	NaN	1.21172	1.10335	NaN	0.628694	1	0	1	0	1	0	0	0	0	1	0	1	1	0	1
Alpha-actinin-1;Alpha-actinin-2;Alpha-actinin-3;Alpha-actinin-4	ACTN1;ACTN2;ACTN3;ACTN4	P12814-3;P12814;P12814-2;P35609;Q08043;O43707	FAIQDISVEETSAK	14	1536.77	0.0047659	103.21	11819000	NaN	NaN	NaN	NaN	NaN	NaN	12.9014	NaN	NaN	NaN	NaN	NaN	NaN	NaN	NaN	0	0	0	0	0	0	1	0	0	0	0	0	0	0	0
Alpha-actinin-1;Alpha-actinin-2;Alpha-actinin-3;Alpha-actinin-4	ACTN1;ACTN2;ACTN3;ACTN4	P12814-3;P12814;P12814-2;P35609;Q08043;O43707	KTFTAWCNSHLR	12	1519.74	0.000305	55.261	17605000	NaN	NaN	NaN	1.09783	1.59079	NaN	1.07558	1.07482	NaN	NaN	NaN	1.26024	NaN	1.03491	1.33499	0	0	0	1	1	0	1	1	0	0	0	1	0	1	1
Alpha-actinin-1;Alpha-actinin-2;Alpha-actinin-3;Alpha-actinin-4	ACTN1;ACTN2;ACTN3;ACTN4	P12814-3;P12814;P12814-2;P35609;Q08043;O43707	LMLLLEVISGER	12	1371.78	0.0014539	84.289	7798400	NaN	1.4477	1.2872	1.23288	NaN	0.984213	0.857449	0.758697	NaN	NaN	0.993749	NaN	NaN	NaN	NaN	0	1	1	1	0	1	1	1	0	0	1	0	0	0	0
Alpha-actinin-1;Alpha-actinin-2;Alpha-actinin-4	ACTN1;ACTN2;ACTN4	P12814-3;P12814;P12814-2;P35609;O43707	GYEEWLLNEIR	11	1420.7	0.0010173	97.214	4278200	NaN	NaN	1.37033	NaN	NaN	NaN	NaN	NaN	NaN	NaN	NaN	NaN	NaN	NaN	NaN	0	0	1	0	0	0	0	0	0	0	0	0	0	0	0
Alpha-actinin-1;Alpha-actinin-2;Alpha-actinin-4	ACTN1;ACTN2;ACTN4	P12814-3;P12814;P12814-2;P35609;O43707	HTNYTMEHIR	10	1300.6	1.7131e-10	175.86	83621000	NaN	NaN	1.14654	1.26752	1.06299	0.990678	1.09096	0.87821	0.96459	1.09591	1.1817	1.20668	1.2193	NaN	1.22942	0	0	1	1	1	1	1	1	1	1	1	1	1	0	1
Alpha-actinin-1;Alpha-actinin-2;Alpha-actinin-4	ACTN1;ACTN2;ACTN4	P12814-3;P12814;P12814-2;P35609;O43707	KHEAFESDLAAHQDR	15	1752.82	0.00030873	88.108	79081000	NaN	0.891075	1.12275	1.33783	1.03183	1.24313	1.06728	1.98189	1.30402	NaN	1.38255	1.19107	1.27645	1.04693	1.30842	0	1	1	1	1	1	1	1	1	0	1	1	1	1	1
Alpha-actinin-1;Alpha-actinin-3;Alpha-actinin-4	ACTN1;ACTN3;ACTN4	P12814-3;P12814;P12814-2;Q08043;O43707	ALDFIASK	8	863.475	0.0031319	85.676	45864000	1.19908	NaN	1.56509	1.21588	1.34284	NaN	NaN	NaN	NaN	1.04141	0.970685	NaN	1.14717	NaN	NaN	1	0	1	1	1	0	0	0	0	1	1	0	1	0	0
Alpha-actinin-1;Alpha-actinin-4	ACTN1;ACTN4	P12814-3;P12814;P12814-2;O43707	AIMTYVSSFYHAFSGAQK	18	2006.96	0.0016222	79.97	12129000	1.14406	NaN	NaN	NaN	NaN	NaN	NaN	1.1203	NaN	NaN	NaN	NaN	NaN	NaN	NaN	1	0	0	0	0	0	0	1	0	0	0	0	0	0	0
Alpha-actinin-1;Alpha-actinin-4	ACTN1;ACTN4	P12814-3;P12814;P12814-2;O43707	ASIHEAWTDGK	11	1213.57	3.3219e-09	137.01	136280000	1.02112	1.19792	1.13244	0.894039	0.910523	NaN	1.02199	1.05369	0.94138	NaN	1.23115	1.32496	1.33681	1.00438	1.01252	1	1	1	1	1	0	1	1	1	0	1	1	1	1	1
Alpha-actinin-1;Alpha-actinin-4	ACTN1;ACTN4	P12814-3;P12814;P12814-2;O43707	LASDLLEWIR	10	1214.67	1.8673e-06	113.93	103400000	1.16526	1.16213	1.22635	1.14591	1.37011	1.24821	1.09433	1.13816	1.25507	0.99962	1.14198	1.28304	1.16132	1.25224	1.12902	1	1	1	1	1	1	1	1	1	1	1	1	1	1	1
Alpha-actinin-1;Alpha-actinin-4	ACTN1;ACTN4	P12814-3;P12814;P12814-2;O43707	VGWEQLLTTIAR	12	1385.77	3.1956e-13	147.24	157690000	1.21393	1.29024	1.12948	1.59803	1.29214	1.10801	1.24063	1.07802	1.12643	1.02589	1.14136	1.28914	1.05482	1.3474	1.40162	1	1	1	1	1	1	1	1	1	1	1	1	1	1	1
Alpha-actinin-4	ACTN4	O43707	ASFNHFDKDHGGALGPEEFK	20	2202.01	6.7808e-07	64.705	65144000	NaN	NaN	2.23969	1.42049	1.23329	1.17	NaN	1.0022	NaN	1.29666	1.35523	1.30714	1.20874	1.67774	NaN	0	0	1	1	1	1	0	1	0	1	1	1	1	1	0
Alpha-actinin-4	ACTN4	O43707	DYETATLSDIK	11	1254.6	0.004779	78.692	8736300	1.23893	0.764491	1.09732	1.25379	NaN	1.01056	NaN	NaN	NaN	1.1197	0.963809	NaN	NaN	NaN	NaN	1	1	1	1	0	1	0	0	0	1	1	0	0	0	0
Alpha-actinin-4	ACTN4	O43707	EAILAIHK	8	893.533	0.011376	83.753	16935000	1.39803	NaN	1.14163	1.13839	NaN	NaN	NaN	NaN	NaN	NaN	0.961196	NaN	NaN	1.50939	NaN	1	0	1	1	0	0	0	0	0	0	1	0	0	1	0
Alpha-actinin-4	ACTN4	O43707	GISQEQMQEFR	11	1351.62	7.7924e-12	154.24	62766000	0.899006	1.02385	1.12799	0.963753	0.973151	1.18687	0.933315	1.17082	0.993424	1.10731	0.922722	1.21984	0.985348	1.39558	1.65385	1	1	2	1	1	1	1	2	1	1	1	1	1	1	1
Alpha-actinin-4	ACTN4	O43707	HRDYETATLSDIK	13	1547.76	8.1604e-19	157.52	97616000	0.893056	1.31846	1.20861	1.00523	0.926415	0.937726	0.846582	0.951077	0.853825	0.859594	0.834711	0.840456	1.17636	1.02177	0.879183	1	1	1	1	1	1	1	1	1	1	1	1	1	1	1
Alpha-actinin-4	ACTN4	O43707	HRPELIEYDK	10	1298.66	0.006253	98.898	12063000	NaN	NaN	NaN	NaN	0.536743	NaN	NaN	NaN	NaN	NaN	NaN	NaN	0.903661	NaN	NaN	0	0	0	0	1	0	0	0	0	0	0	0	1	0	0
Alpha-actinin-4	ACTN4	O43707	LSNRPAFMPSEGK	13	1432.71	2.6264e-05	92.039	53021000	1.03842	1.29495	1.20786	0.956645	1.11591	1.16233	0.918881	NaN	1.02246	1.1764	1.15237	1.04444	1.39394	1.24285	NaN	1	1	1	1	1	1	1	0	1	1	1	1	1	1	0
Alpha-actinin-4	ACTN4	O43707	LVSIGAEEIVDGNAK	15	1513.8	0.0092539	81.311	2360500	NaN	NaN	NaN	NaN	NaN	NaN	NaN	NaN	NaN	NaN	NaN	NaN	NaN	NaN	NaN	0	0	0	0	0	0	0	0	0	0	0	0	0	0	0
Alpha-actinin-4	ACTN4	O43707	MLDAEDIVNTARPDEK	16	1815.87	1.1517e-07	137.52	30041000	0.822112	NaN	NaN	1.49376	NaN	NaN	1.27475	NaN	NaN	NaN	NaN	1.43062	NaN	NaN	NaN	1	0	0	1	0	0	1	0	0	0	0	1	0	0	0
Alpha-actinin-4	ACTN4	O43707	NVNVQNFHISWK	12	1484.75	2.0973e-06	94.191	5680000	1.31399	NaN	NaN	NaN	NaN	NaN	NaN	NaN	NaN	NaN	NaN	NaN	NaN	NaN	NaN	1	0	0	0	0	0	0	0	0	0	0	0	0	0	0
Alpha-actinin-4	ACTN4	O43707	SIVDYKPNLDLLEQQHQLIQEALIFDNK	28	3323.74	7.9945e-24	123.79	85894000	1.28151	1.16261	1.06476	1.00511	1.04858	0.974545	0.692008	NaN	NaN	NaN	NaN	0.594845	NaN	NaN	0.357205	1	1	1	1	1	1	1	0	0	0	0	1	0	0	1
Alpha-actinin-4	ACTN4	O43707	VQQLVPK	7	810.496	0.00885	92.467	13631000	NaN	NaN	NaN	NaN	NaN	NaN	NaN	NaN	NaN	NaN	NaN	1.2223	1.42183	1.4875	1.32591	0	0	0	0	0	0	0	0	0	0	0	1	1	1	1
Alpha-actinin-4;Spectrin beta chain, brain 3	ACTN4;SPTBN4	O43707;Q9H254;Q9H254-4;Q9H254-2	DGLAFNALIHR	11	1225.66	0.0058888	70.977	8226300	1.42945	1.48405	NaN	NaN	NaN	NaN	NaN	NaN	NaN	NaN	NaN	NaN	NaN	NaN	NaN	1	1	0	0	0	0	0	0	0	0	0	0	0	0	0
Adenylate cyclase type 9	ADCY9	O60503	DQADWLLR	8	1015.51	0.068732	91.318	18283000	1.19775	1.61288	1.75448	NaN	NaN	NaN	NaN	NaN	NaN	NaN	NaN	NaN	NaN	NaN	NaN	1	1	1	0	0	0	0	0	0	0	0	0	0	0	0
Adenylate cyclase type 9	ADCY9	O60503	GQGTASSGNVSDLAQTVK	18	1718.84	6.1047e-08	116.29	52465000	1.18317	1.5673	1.79221	0.772947	0.768793	0.688193	0.536458	0.451335	0.468698	0.316676	0.290918	0.311789	0.144231	NaN	NaN	1	1	1	1	1	1	1	1	1	1	1	1	1	0	0
Adenylate cyclase type 9	ADCY9	O60503	LTNSQTSLCEILQEK	15	1762.88	0.0036311	103.39	15253000	NaN	0.899855	1.44714	NaN	0.762044	NaN	NaN	NaN	NaN	NaN	NaN	NaN	NaN	NaN	NaN	0	1	1	0	1	0	0	0	0	0	0	0	0	0	0
Adenylate cyclase type 9	ADCY9	O60503	NIIPYHVAEQLK	12	1423.78	3.5642e-06	88.021	54877000	1.01787	1.31534	1.65714	0.527051	0.712692	NaN	0.649798	0.527343	NaN	0.240206	0.263255	0.229758	NaN	NaN	NaN	1	1	1	1	1	0	2	2	0	1	1	1	0	0	0
Adenylate cyclase type 9	ADCY9	O60503	TCPSCGITFAPK	12	1337.61	0.0089466	34.179	3853600	1.1881	NaN	NaN	NaN	NaN	NaN	NaN	NaN	NaN	NaN	NaN	NaN	NaN	NaN	NaN	1	0	0	0	0	0	0	0	0	0	0	0	0	0	0
Adenylate cyclase type 9	ADCY9	O60503	VIPQHQLSISPDIR	14	1601.89	0.00045668	75.462	41240000	1.20237	1.41802	1.69808	0.939285	0.765316	0.773072	0.645957	0.419757	0.620063	0.41792	0.393277	0.337017	0.218622	NaN	NaN	1	1	1	1	1	1	1	1	1	1	1	1	1	0	0
Adenylate cyclase type 9	ADCY9	O60503	VLNELIGDFDELLSKPDYSSIEK	23	2623.33	3.877e-08	85.35	48581000	1.18954	1.23256	1.13179	0.624805	0.623169	0.394814	0.54227	NaN	0.444332	NaN	0.318218	NaN	NaN	NaN	NaN	1	1	1	1	1	1	1	0	1	0	1	0	0	0	0
Adenylate cyclase type 9	ADCY9	O60503	WAGVSLDQSALLPLR	15	1624.89	1.8229e-08	125.53	42115000	1.19822	1.25149	1.36713	0.709084	0.745062	0.620386	0.523887	0.552453	0.349908	0.333951	NaN	NaN	NaN	NaN	NaN	1	1	1	1	1	1	1	1	1	1	0	0	0	0	0
Adenosylhomocysteinase	AHCY	P23526;P23526-2	ATDVMIAGK	9	904.469	0.017439	88.948	8110500	NaN	NaN	1.23865	1.8303	2.50438	NaN	1.45085	NaN	NaN	1.11486	NaN	1.14717	1.48909	NaN	1.48896	0	0	1	1	1	0	1	0	0	1	0	1	1	0	1
Adenosylhomocysteinase	AHCY	P23526;P23526-2	GISEETTTGVHNLYK	15	1647.81	0.0044758	92.457	20693000	NaN	NaN	NaN	NaN	NaN	NaN	0.491063	NaN	NaN	NaN	NaN	NaN	NaN	NaN	NaN	0	0	0	0	0	0	1	0	0	0	0	0	0	0	0
Adenosylhomocysteinase	AHCY	P23526;P23526-2	IILLAEGR	8	883.549	0.068732	92.439	3114900	NaN	NaN	NaN	1.87098	NaN	NaN	NaN	NaN	1.53993	NaN	NaN	NaN	NaN	NaN	NaN	0	0	0	1	0	0	0	0	1	0	0	0	0	0	0
Adenosylhomocysteinase	AHCY	P23526;P23526-2	KLDEAVAEAHLGK	13	1379.74	1.0777e-05	96.371	66751000	1.30863	1.47833	1.8317	1.5975	1.54851	1.24998	1.38284	1.61186	1.51992	1.39098	1.76115	1.25862	1.52849	1.30183	1.2877	1	1	1	1	1	1	1	1	1	1	1	1	1	1	1
Adenosylhomocysteinase	AHCY	P23526;P23526-2	VAVVAGYGDVGK	12	1133.61	0.014374	55.452	1208500	NaN	NaN	NaN	NaN	NaN	NaN	NaN	NaN	NaN	NaN	NaN	NaN	NaN	1.45389	NaN	0	0	0	0	0	0	0	0	0	0	0	0	0	1	0
Adenosylhomocysteinase	AHCY	P23526;P23526-2	VNIKPQVDR	9	1067.61	0.0029444	51.762	46749000	NaN	1.33568	1.43295	1.44444	1.33301	1.36562	1.18971	1.4661	1.40262	1.18992	1.26401	1.14962	1.38577	1.43926	1.57754	0	1	1	1	1	1	1	1	1	1	1	1	1	1	1
Adenosylhomocysteinase	AHCY	P23526;P23526-2	VPAINVNDSVTK	12	1255.68	0.00020018	93.959	29165000	0.934256	NaN	1.31451	NaN	NaN	NaN	NaN	NaN	NaN	NaN	0.58818	NaN	1.45364	1.13669	NaN	1	0	1	0	0	0	0	0	0	0	1	0	1	1	0
Protein AHNAK2	AHNAK2	Q8IVF2;Q8IVF2-3	AALAPELALEIPSGSQADIPLPK	23	2300.26	0.012778	63.69	5407100	2.18064	NaN	2.30425	NaN	NaN	NaN	NaN	NaN	NaN	NaN	NaN	NaN	NaN	NaN	NaN	1	0	1	0	0	0	0	0	0	0	0	0	0	0	0
Protein AHNAK2	AHNAK2	Q8IVF2;Q8IVF2-3	AEVTAPDVEVSLPSVEVDVEAPR	23	2407.21	2.5307e-05	93.73	8605700	1.26699	NaN	NaN	NaN	NaN	NaN	NaN	NaN	NaN	NaN	NaN	NaN	NaN	NaN	NaN	1	0	0	0	0	0	0	0	0	0	0	0	0	0	0
Protein AHNAK2	AHNAK2	Q8IVF2;Q8IVF2-3	IQPPSAQLEVQAGQVDVK	18	1906.02	0.0035357	70.235	9405300	1.47154	1.39388	1.37016	NaN	NaN	NaN	NaN	NaN	NaN	NaN	NaN	NaN	NaN	NaN	NaN	1	1	1	0	0	0	0	0	0	0	0	0	0	0	0
Protein AHNAK2	AHNAK2	Q8IVF2;Q8IVF2-3	LDLTGPHFESSILSPCEDVTLTK	23	2558.26	7.5337e-05	91.276	26313000	2.3504	1.19457	1.68913	NaN	NaN	NaN	NaN	NaN	NaN	NaN	NaN	NaN	NaN	NaN	NaN	1	1	1	0	0	0	0	0	0	0	0	0	0	0	0
Protein AHNAK2	AHNAK2	Q8IVF2;Q8IVF2-3	LEGDLSLADKDVTAK	15	1573.82	1.6205e-18	153.24	365220000	1.43462	1.78244	2.26372	0.161374	0.160202	0.14863	0.116554	0.0722063	0.0944983	0.0511012	0.0418298	0.0412393	0.0258398	0.0293531	0.0246548	2	1	1	1	1	1	1	1	1	1	1	1	1	1	1
Protein AHNAK2	AHNAK2	Q8IVF2;Q8IVF2-3	LLEGHVPEEAGLK	13	1390.75	0.0094002	65.563	5884600	NaN	0.744696	0.74777	NaN	NaN	NaN	NaN	NaN	NaN	NaN	NaN	NaN	NaN	NaN	NaN	0	1	1	0	0	0	0	0	0	0	0	0	0	0	0
Protein AHNAK2	AHNAK2	Q8IVF2;Q8IVF2-3	LPEGHVLEGAGLK	13	1318.72	0.00011464	71.558	9887800	1.75088	2.49221	2.74371	NaN	NaN	NaN	NaN	NaN	NaN	NaN	NaN	NaN	NaN	NaN	NaN	1	1	1	0	0	0	0	0	0	0	0	0	0	0	0
Protein AHNAK2	AHNAK2	Q8IVF2;Q8IVF2-3	LPEGHVPEGAGLK	13	1302.69	2.6931e-05	103.88	479980000	1.80161	2.05002	2.48201	0.168062	0.178339	0.15998	0.0994491	0.103629	0.08189	0.0484482	0.0506955	0.0482623	0.0246968	0.0283447	0.030626	1	2	2	1	1	1	1	1	1	1	1	1	1	1	1
Protein AHNAK2	AHNAK2	Q8IVF2;Q8IVF2-3	LPEGQVPEGAGLK	13	1293.69	0.020583	55.314	1575700	NaN	NaN	1.6564	NaN	NaN	NaN	NaN	NaN	NaN	NaN	NaN	NaN	NaN	NaN	NaN	0	0	1	0	0	0	0	0	0	0	0	0	0	0	0
Protein AHNAK2	AHNAK2	Q8IVF2;Q8IVF2-3	MPSFGVSAPGK	11	1076.53	6.4065e-09	101.95	33604000	0.991326	1.52416	1.41207	NaN	0.145847	0.167118	NaN	NaN	NaN	NaN	NaN	NaN	NaN	NaN	NaN	2	2	2	0	1	1	0	0	0	0	0	0	0	0	0
Protein AHNAK2	AHNAK2	Q8IVF2;Q8IVF2-3	SIEASLDVSAPK	12	1215.63	0.00061116	94.191	9101800	1.34279	NaN	NaN	NaN	NaN	NaN	NaN	NaN	NaN	NaN	NaN	NaN	NaN	NaN	NaN	1	0	0	0	0	0	0	0	0	0	0	0	0	0	0
Protein AHNAK2	AHNAK2	Q8IVF2;Q8IVF2-3	SIEASVHVSAPK	12	1223.65	3.6868e-05	74.46	15270000	NaN	1.67698	1.65656	0.834105	NaN	1.02795	NaN	NaN	NaN	1.15801	0.932297	NaN	NaN	NaN	NaN	0	1	1	1	0	1	0	0	0	1	1	0	0	0	0
Protein AHNAK2	AHNAK2	Q8IVF2;Q8IVF2-3	SIEVSVDVSAPK	12	1229.65	2.9435e-07	103.75	24734000	1.96437	2.47666	2.19558	NaN	NaN	NaN	NaN	NaN	NaN	NaN	NaN	NaN	NaN	NaN	NaN	1	1	1	0	0	0	0	0	0	0	0	0	0	0	0
Protein AHNAK2	AHNAK2	Q8IVF2;Q8IVF2-3	TTDISIEPPSAQLEVQAGQVDLK	23	2438.25	0.010396	67.364	6969500	NaN	NaN	1.2621	NaN	NaN	NaN	NaN	NaN	NaN	NaN	NaN	NaN	NaN	NaN	NaN	0	0	1	0	0	0	0	0	0	0	0	0	0	0	0
Protein AHNAK2	AHNAK2	Q8IVF2;Q8IVF2-3	TTDISIQPPSAQLEVQAGQVDVK	23	2423.25	1.8477e-07	101.71	25508000	0.833917	1.05285	1.21668	NaN	NaN	NaN	NaN	NaN	NaN	NaN	NaN	NaN	NaN	NaN	NaN	1	1	1	0	0	0	0	0	0	0	0	0	0	0	0
Protein AHNAK2	AHNAK2	Q8IVF2;Q8IVF2-3	VDLKGPQIDVK	11	1210.69	7.1633e-06	80.69	38291000	1.7774	1.83847	2.02143	0.181228	0.219833	0.108567	NaN	NaN	NaN	NaN	NaN	0.0435314	NaN	NaN	NaN	1	1	1	1	1	1	0	0	0	0	0	1	0	0	0
Protein AHNAK2	AHNAK2	Q8IVF2;Q8IVF2-3	VEADVSLSSMQGDLK	15	1577.76	0.0096829	80.706	4085800	NaN	NaN	1.02034	NaN	NaN	NaN	NaN	NaN	NaN	NaN	NaN	NaN	NaN	NaN	NaN	0	0	1	0	0	0	0	0	0	0	0	0	0	0	0
Protein AHNAK2	AHNAK2	Q8IVF2;Q8IVF2-3	VGFAGFPSSR	10	1023.51	0.027121	60.434	3854200	1.79443	NaN	1.38284	NaN	NaN	NaN	NaN	NaN	NaN	NaN	NaN	NaN	NaN	NaN	NaN	1	0	1	0	0	0	0	0	0	0	0	0	0	0	0
Protein AHNAK2	AHNAK2	Q8IVF2;Q8IVF2-3	VQMPSFK	7	835.426	0.0054067	132.29	49368000	0.808885	0.690646	1.04914	0.108546	NaN	0.107333	NaN	NaN	NaN	NaN	NaN	NaN	NaN	NaN	NaN	2	2	2	1	0	1	0	0	0	0	0	0	0	0	0
Apoptosis-inducing factor 2	AIFM2	Q9BRQ8	GVQLLLSER	9	1013.59	0.028231	74.162	0	NaN	NaN	NaN	NaN	NaN	NaN	NaN	NaN	NaN	NaN	NaN	NaN	NaN	NaN	NaN	0	0	0	0	0	0	0	0	0	0	0	0	0	0	0
Apoptosis-inducing factor 2	AIFM2	Q9BRQ8;Q9BRQ8-2	ASVETGFAK	9	908.46	0.0020556	55.461	4949200	0.755909	NaN	NaN	NaN	NaN	NaN	NaN	NaN	NaN	NaN	NaN	NaN	NaN	0.0529168	NaN	1	0	0	0	0	0	0	0	0	0	0	0	0	1	0
Apoptosis-inducing factor 2	AIFM2	Q9BRQ8;Q9BRQ8-2	DSFHHNVAALR	11	1265.63	3.2917e-09	115.18	49402000	0.806049	0.767766	0.964646	0.438101	0.242424	0.290943	0.146895	NaN	0.15556	NaN	0.0674259	0.0796648	NaN	NaN	NaN	1	1	1	1	1	1	1	0	1	0	1	1	0	0	0
Apoptosis-inducing factor 2	AIFM2	Q9BRQ8;Q9BRQ8-2	VNEHLQVEGHSNVYAIGDCADVR	23	2581.2	0.079218	39.288	1297500	NaN	NaN	NaN	0.346868	NaN	NaN	NaN	NaN	NaN	NaN	NaN	NaN	NaN	NaN	NaN	0	0	0	1	0	0	0	0	0	0	0	0	0	0	0
Apoptosis-inducing factor 2	AIFM2	Q9BRQ8;Q9BRQ8-2	VSNLEELPLNEYR	13	1574.79	0.0064961	69.716	3984500	NaN	0.478398	NaN	NaN	NaN	NaN	NaN	NaN	NaN	NaN	NaN	NaN	NaN	NaN	NaN	0	1	0	0	0	0	0	0	0	0	0	0	0	0	0
A-kinase anchor protein 12	AKAP12	Q02952;Q02952-2;Q02952-3	LTASEQAHPQEPAESAHEPR	20	2184.02	2.6691e-06	59.512	15318000	NaN	0.896057	1.04216	0.782289	0.742705	NaN	0.485562	NaN	0.508991	NaN	0.279267	0.212341	NaN	NaN	NaN	0	1	1	1	1	0	1	0	1	0	1	1	0	0	0
A-kinase anchor protein 13	AKAP13	Q12802-2;Q12802;Q12802-4	ENALSSGTLQEEQR	14	1560.74	0.018998	65.092	701920	NaN	NaN	NaN	NaN	NaN	NaN	NaN	NaN	NaN	NaN	NaN	NaN	NaN	NaN	NaN	0	0	0	0	0	0	0	0	0	0	0	0	0	0	0
A-kinase anchor protein 13	AKAP13	Q12802-2;Q12802;Q12802-4	LLVVSESSAAQEQDKDK	17	1845.93	9.6418e-05	91.657	7434900	1.30565	NaN	2.04625	NaN	NaN	NaN	NaN	NaN	NaN	NaN	NaN	NaN	NaN	NaN	NaN	1	0	1	0	0	0	0	0	0	0	0	0	0	0	0
Alcohol dehydrogenase [NADP(+)]	AKR1A1	P14550	MPLIGLGTWK	10	1114.62	0.016562	66.595	19185000	NaN	NaN	1.03247	1.57299	1.41004	NaN	1.1918	1.34991	NaN	1.19895	NaN	1.19783	1.11267	NaN	NaN	0	0	1	1	1	0	1	1	0	1	0	1	1	0	0
Aldose reductase	AKR1B1	P15121	LWCTYHEK	8	1135.51	0.0087241	56.563	4446900	NaN	1.19999	1.35205	NaN	NaN	NaN	NaN	NaN	NaN	0.926595	NaN	1.18409	NaN	NaN	NaN	0	1	1	0	0	0	0	0	0	1	0	1	0	0	0
Aldose reductase	AKR1B1	P15121	REELFIVSK	9	1119.63	0.0039584	42.001	2009600	NaN	NaN	NaN	NaN	NaN	NaN	NaN	1.22387	NaN	NaN	NaN	NaN	NaN	NaN	NaN	0	0	0	0	0	0	0	1	0	0	0	0	0	0	0
Aldose reductase	AKR1B1	P15121	SPPGQVTEAVK	11	1111.59	0.00060717	57.019	3427500	NaN	1.37321	NaN	1.35534	NaN	NaN	NaN	NaN	NaN	NaN	NaN	NaN	NaN	NaN	NaN	0	1	0	1	0	0	0	0	0	0	0	0	0	0	0
Aldose reductase	AKR1B1	P15121	VAIDVGYR	8	891.481	0.006305	60.973	21727000	NaN	NaN	1.80112	1.00423	NaN	NaN	1.05719	NaN	1.6655	1.25205	1.28171	1.50632	NaN	NaN	NaN	0	0	1	1	0	0	1	0	1	1	1	1	0	0	0
Aldose reductase;Aldo-keto reductase family 1 member B15	AKR1B1;AKR1B15	P15121;C9JRZ8;C9JRZ8-2	TTAQVLIR	8	900.539	0.0027931	98.997	27424000	1.12872	1.21632	NaN	1.29747	1.37758	NaN	1.51791	1.43456	1.47702	1.06752	1.31622	1.4602	1.37366	2.02474	1.37559	1	1	0	1	1	0	1	1	1	1	1	1	1	1	1
Retinal dehydrogenase 2;Aldehyde dehydrogenase X, mitochondrial;Aldehyde dehydrogenase family 1 member A3	ALDH1A2;ALDH1B1;ALDH1A3	O94788;P30837;P47895;O94788-3;O94788-2;O94788-4	LADLVER	7	814.455	0.039195	55.676	2398500	NaN	0.617467	NaN	NaN	1.63431	NaN	NaN	NaN	NaN	NaN	NaN	NaN	NaN	NaN	NaN	0	1	0	0	1	0	0	0	0	0	0	0	0	0	0
Retinal dehydrogenase 2;Aldehyde dehydrogenase X, mitochondrial;Aldehyde dehydrogenase family 1 member A3;Retinal dehydrogenase 1	ALDH1A2;ALDH1B1;ALDH1A3;ALDH1A1	O94788;P30837;P47895;O94788-3;O94788-2;O94788-4;P00352	VTLELGGK	8	815.475	0.0036325	76.478	7445700	NaN	2.36793	NaN	1.51096	NaN	NaN	1.25205	NaN	NaN	NaN	NaN	NaN	NaN	NaN	NaN	0	1	0	1	0	0	1	0	0	0	0	0	0	0	0
Fructose-bisphosphate aldolase A	ALDOA	P04075-2;P04075	ADDGRPFPQVIK	12	1341.7	5.6422e-05	73.848	361600000	1.30976	1.34849	1.36199	1.36556	1.28338	1.39821	1.29169	1.43734	1.35007	1.18275	1.41093	1.39675	1.3856	1.36495	1.46572	1	1	1	2	1	1	2	1	2	2	1	1	2	1	1
Fructose-bisphosphate aldolase A	ALDOA	P04075-2;P04075	ALANSLACQGK	11	1131.57	1.025e-14	170.99	493830000	1.32501	1.24036	1.26805	1.35369	1.25819	1.1655	1.36021	1.47617	1.35805	1.24942	1.3388	1.53362	NaN	1.29868	1.37958	1	1	1	1	1	1	1	1	1	1	1	1	0	1	1
Fructose-bisphosphate aldolase A	ALDOA	P04075-2;P04075	ALQASALK	8	800.476	0.066509	85.212	2019700	NaN	NaN	NaN	NaN	NaN	NaN	NaN	NaN	NaN	NaN	NaN	NaN	NaN	NaN	1.70844	0	0	0	0	0	0	0	0	0	0	0	0	0	0	1
Fructose-bisphosphate aldolase A	ALDOA	P04075-2;P04075	ALSDHHIYLEGTLLKPNMVTPGHACTQK	28	3130.57	1.7088e-62	191.69	248320000	0.954946	1.49002	1.62991	1.51729	1.71477	1.21464	1.48783	1.71609	1.27831	1.53018	1.35711	1.48657	1.31721	1.39005	1.44107	1	2	2	2	2	2	2	1	2	2	1	2	2	1	2
Fructose-bisphosphate aldolase A	ALDOA	P04075-2;P04075	CPLLKPWALTFSYGR	15	1807.94	4.4546e-10	131.53	114200000	NaN	1.0166	1.60426	1.27402	1.55909	NaN	1.65475	1.45815	1.94024	NaN	1.48214	2.04587	1.26177	1.11539	1.36383	0	1	1	1	1	0	1	1	1	0	1	1	1	1	1
Fructose-bisphosphate aldolase A	ALDOA	P04075-2;P04075	ELSDIAHR	8	939.477	0.0029602	121.99	28762000	NaN	NaN	1.48949	NaN	1.21717	NaN	NaN	NaN	1.3217	NaN	1.36926	1.50768	1.51247	1.40469	NaN	0	0	1	0	1	0	0	0	1	0	1	1	1	1	0
Fructose-bisphosphate aldolase A	ALDOA	P04075-2;P04075	FSHEEIAMATVTALR	15	1674.84	2.2001e-27	172.57	187290000	1.37361	1.19995	1.47571	NaN	1.33574	NaN	0.879391	1.52409	NaN	1.3596	1.25976	NaN	0.939338	1.39069	NaN	1	1	1	0	1	0	1	1	0	1	1	0	2	1	0
Fructose-bisphosphate aldolase A	ALDOA	P04075-2;P04075	FSHEEIAMATVTALRR	16	1830.94	0.00034503	88.73	31632000	NaN	NaN	2.00164	1.16213	NaN	NaN	0.791484	NaN	1.14367	NaN	NaN	NaN	NaN	NaN	0.996095	0	0	1	1	0	0	1	0	1	0	0	0	0	0	1
Fructose-bisphosphate aldolase A	ALDOA	P04075-2;P04075	GILAADESTGSIAK	14	1331.69	8.3625e-19	154.07	685770000	1.43419	1.40162	1.41303	1.2999	1.32202	1.32839	1.2768	1.43486	1.28879	1.33126	1.37412	1.22423	1.45066	NaN	1.45357	1	1	1	1	1	1	1	1	1	1	1	1	1	0	1
Fructose-bisphosphate aldolase A	ALDOA	P04075-2;P04075	IGEHTPSALAIMENANVLAR	20	2106.09	9.9748e-31	168.32	307850000	1.49793	2.05698	1.4718	NaN	1.00396	1.07506	NaN	NaN	0.53734	NaN	0.963586	NaN	1.51916	NaN	NaN	1	1	1	0	1	1	0	0	1	0	1	0	1	0	0
Fructose-bisphosphate aldolase A	ALDOA	P04075-2;P04075	LQSIGTENTEENR	13	1489.7	1.5993e-11	132.47	120670000	1.38779	1.53511	1.37735	1.23001	1.31249	1.60326	1.54385	1.46141	1.50008	1.39511	1.42213	1.64699	1.41249	1.32045	1.31244	1	1	1	1	1	1	1	1	1	1	1	1	1	1	1
Fructose-bisphosphate aldolase A	ALDOA	P04075-2;P04075	LQSIGTENTEENRR	14	1645.8	1.0618e-18	148.68	287920000	1.30504	1.39505	1.52646	1.49504	1.38353	1.39903	1.45516	1.37191	1.40932	1.60272	1.26387	1.95446	1.78025	1.56245	1.79888	1	1	1	1	1	1	1	1	1	1	1	1	1	1	1
Fructose-bisphosphate aldolase A	ALDOA	P04075-2;P04075	PYQYPALTPEQK	12	1433.72	0.00041162	106.01	203540000	0.703487	0.49517	NaN	0.579398	0.502659	0.419198	0.434175	0.46059	0.428108	0.460653	NaN	0.510175	NaN	NaN	0.397355	1	1	0	1	1	1	1	1	1	1	0	1	0	0	1
Fructose-bisphosphate aldolase A	ALDOA	P04075-2;P04075	QLLLTADDR	9	1043.56	0.0003406	117.31	160600000	1.47506	1.57418	1.36634	1.22338	1.35512	1.80044	1.58844	1.47885	1.52263	1.55909	1.33301	1.57292	1.40304	1.42316	1.32491	1	1	1	1	1	1	1	1	1	1	1	1	1	1	1
Fructose-bisphosphate aldolase A	ALDOA	P04075-2;P04075	RLQSIGTENTEENR	14	1645.8	0.00016483	90.707	126470000	NaN	1.39505	1.52646	1.49504	NaN	1.39903	NaN	1.37191	1.40932	NaN	NaN	NaN	NaN	NaN	NaN	0	1	1	1	0	1	0	1	1	0	0	0	0	0	0
Fructose-bisphosphate aldolase A	ALDOA	P04075-2;P04075	RLQSIGTENTEENRR	15	1801.9	8.0136e-06	112.72	69151000	NaN	1.69774	NaN	1.60434	1.46565	1.69454	1.33041	1.31627	1.70512	1.42183	1.51826	1.43548	NaN	NaN	1.58624	0	1	0	2	2	1	2	2	1	2	2	2	0	0	1
Fructose-bisphosphate aldolase A	ALDOA	P04075-2;P04075	VNPCIGGVILFHETLYQK	18	2087.09	7.9667e-06	102.58	260050000	1.36038	1.34468	1.31731	1.40203	1.18548	1.23911	1.2277	1.01853	NaN	1.17367	1.35002	1.29224	1.38987	0.91744	1.68163	1	1	1	1	1	1	1	1	0	1	1	1	1	1	1
Fructose-bisphosphate aldolase A	ALDOA	P04075-2;P04075	YTPSGQAGAAASESLFVSNHAY	22	2227.02	1.2504e-09	104.63	0	NaN	NaN	NaN	NaN	NaN	NaN	NaN	NaN	NaN	NaN	NaN	NaN	NaN	NaN	NaN	0	0	0	0	0	0	0	0	0	0	0	0	0	0	0
Fructose-bisphosphate aldolase A;Fructose-bisphosphate aldolase B;Fructose-bisphosphate aldolase C	ALDOA;ALDOB;ALDOC	P04075-2;P04075;P05062;P09972	VLAAVYK	7	762.464	0.0089486	88.734	225360000	2.07452	2.05838	1.58504	2.13429	1.74547	NaN	NaN	2.23879	NaN	2.1347	2.30091	1.88793	1.72087	1.40268	2.84317	1	1	1	1	1	0	0	1	0	1	1	1	1	1	1
Fructose-bisphosphate aldolase C	ALDOC	P09972	GVVPLAGTDGETTTQGLDGLSER	23	2272.12	4.0073e-05	93.006	22619000	NaN	0.176882	NaN	NaN	NaN	NaN	0.0705602	NaN	NaN	NaN	NaN	NaN	NaN	NaN	NaN	0	1	0	0	0	0	1	0	0	0	0	0	0	0	0
Alkaline phosphatase, tissue-nonspecific isozyme	ALPL	P05186;P05186-3;P05186-2	ANEGTVGVSAATER	14	1360.66	0.037304	53.995	1989800	NaN	NaN	NaN	NaN	NaN	NaN	1.10171	NaN	NaN	NaN	NaN	NaN	NaN	NaN	NaN	0	0	0	0	0	0	1	0	0	0	0	0	0	0	0
Alkaline phosphatase, tissue-nonspecific isozyme	ALPL	P05186;P05186-3;P05186-2	SVGIVTTTR	9	932.529	0.0028613	61.65	2498800	0.843348	NaN	NaN	NaN	NaN	NaN	NaN	NaN	NaN	NaN	NaN	0.767342	NaN	NaN	NaN	1	0	0	0	0	0	0	0	0	0	0	1	0	0	0
Acidic leucine-rich nuclear phosphoprotein 32 family member A	ANP32A	P39687	ELVLDNSR	8	944.493	0.0058855	62.582	12436000	NaN	1.89061	NaN	NaN	0.172408	NaN	1.06364	1.11707	1.7411	NaN	NaN	NaN	NaN	1.70025	NaN	0	1	0	0	1	0	1	1	1	0	0	0	0	1	0
Acidic leucine-rich nuclear phosphoprotein 32 family member A;Acidic leucine-rich nuclear phosphoprotein 32 family member C	ANP32A;ANP32C	P39687;O43423	VSGGLEVLAEK	11	1100.61	6.9681e-07	83.314	26396000	1.19145	NaN	1.53965	1.25309	1.12495	NaN	1.00799	1.17029	NaN	NaN	1.29264	NaN	1.40534	NaN	1.03917	1	0	1	1	1	0	1	1	0	0	1	0	1	0	1
Annexin A1	ANXA1	P04083	AAYLQETGKPLDETLKK	17	1904.03	5.2763e-05	97.579	84891000	1.37123	2.07297	1.67858	1.22648	1.37129	1.24508	1.51014	1.50252	NaN	1.44313	1.49584	1.30678	NaN	NaN	1.6796	1	1	1	1	1	1	1	1	0	1	1	1	0	0	1
Annexin A1	ANXA1	P04083	ALTGHLEEVVLALLK	15	1604.95	1.4057e-27	178.58	76268000	1.3169	1.5794	1.07088	NaN	1.29194	1.25634	NaN	1.28989	1.32707	1.31482	1.09036	NaN	1.32307	NaN	1.62705	1	1	1	0	1	1	0	1	1	1	1	0	2	0	1
Annexin A1	ANXA1	P04083	DITSDTSGDFR	11	1212.53	0.0051008	77.062	38542000	NaN	NaN	1.13746	0.925977	0.844438	0.888557	0.860948	0.981374	0.94053	0.67115	0.903489	0.853082	1.01262	NaN	NaN	0	0	1	1	1	1	1	1	1	1	1	1	1	0	0
Annexin A1	ANXA1	P04083	GLGTDEDTLIEILASR	16	1701.88	2.3261e-12	149.3	58750000	1.27294	1.47918	1.01004	NaN	1.23672	0.586153	0.966044	1.20572	NaN	NaN	1.02504	1.08039	1.03228	NaN	1.17961	2	2	1	0	1	1	2	1	0	0	1	1	1	0	1
Annexin A1	ANXA1	P04083	GTDVNVFNTILTTR	14	1549.81	3.6494e-05	111.12	5021500	1.40718	NaN	NaN	NaN	NaN	NaN	NaN	NaN	NaN	NaN	NaN	NaN	1.08716	NaN	NaN	1	0	0	0	0	0	0	0	0	0	0	0	1	0	0
Annexin A1	ANXA1	P04083	GVDEATIIDILTK	13	1386.76	2.026e-05	115.8	78827000	1.42725	1.37701	1.72132	1.55198	1.29364	1.27792	1.15245	1.8211	1.59872	0.996006	1.23741	1.40594	1.23962	1.70077	1.3988	1	1	1	1	1	1	1	1	1	1	1	1	1	1	1
Annexin A1	ANXA1	P04083	NALLSLAK	8	828.507	0.0028534	95.815	76838000	1.62222	NaN	1.66625	1.56135	1.53046	1.5519	1.6899	1.35347	1.69196	1.5572	1.73133	1.36864	1.49089	1.57798	1.50905	1	0	1	1	1	1	1	1	1	1	1	1	1	1	1
Annexin A1	ANXA1	P04083	TPAQFDADELR	11	1261.59	3.3084e-09	131.37	64805000	NaN	1.38958	1.48644	1.18413	2.30601	1.50966	1.05182	1.52207	1.40398	1.49356	1.46811	1.66036	1.2442	1.13828	1.41983	0	1	1	1	1	1	1	1	1	1	1	1	1	1	1
Annexin A1	ANXA1	P04083	VLDLELKGDIEK	12	1370.77	0.065345	66.393	0	NaN	NaN	NaN	NaN	NaN	NaN	NaN	NaN	NaN	NaN	NaN	NaN	NaN	NaN	NaN	0	0	0	0	0	0	0	0	0	0	0	0	0	0	0
Annexin A11	ANXA11	P50995	AHLVAVFNEYQR	12	1445.74	0.0031142	69.979	2251900	1.02564	NaN	NaN	NaN	1.05222	NaN	NaN	NaN	NaN	NaN	NaN	NaN	NaN	NaN	NaN	1	0	0	0	1	0	0	0	0	0	0	0	0	0	0
Annexin A11	ANXA11	P50995	SETDLLDIR	9	1060.54	0.04798	61.65	0	NaN	NaN	NaN	NaN	NaN	NaN	NaN	NaN	NaN	NaN	NaN	NaN	NaN	NaN	NaN	0	0	0	0	0	0	0	0	0	0	0	0	0	0	0
Annexin A2	ANXA2	P07355-2;P07355	EVKGDLENAFLNLVQCIQNKPLYFADR	27	3193.62	0.068808	48.115	3430400	NaN	NaN	NaN	1.01114	NaN	NaN	NaN	NaN	NaN	NaN	NaN	NaN	NaN	NaN	NaN	0	0	0	1	0	0	0	0	0	0	0	0	0	0	0
Annexin A2	ANXA2	P07355-2;P07355	GDLENAFLNLVQCIQNKPLYFADR	24	2837.42	1.5803e-91	212.36	44782000	NaN	NaN	NaN	3.02453	NaN	1.95515	NaN	NaN	NaN	NaN	NaN	NaN	NaN	NaN	NaN	0	0	0	1	0	1	0	0	0	0	0	0	0	0	0
Annexin A2	ANXA2	P07355-2;P07355	GVDEVTIVNILTNR	14	1541.84	1.7243e-07	119.87	418660000	1.45041	1.68896	1.38941	1.32501	1.4104	1.4455	1.36366	1.38456	1.35441	1.50435	1.41573	1.46135	1.54665	1.4188	1.65106	2	2	3	2	2	2	2	2	2	2	2	2	2	2	2
Annexin A2	ANXA2	P07355-2;P07355	QDIAFAYQR	9	1110.55	5.7014e-32	195.17	480940000	1.18023	1.3871	1.08232	1.12411	1.06592	1.17827	1.05389	1.12305	1.09844	1.18641	1.64992	1.05063	1.03668	1.08036	1.21881	1	1	1	1	1	1	1	1	1	1	1	1	1	1	1
Annexin A2	ANXA2	P07355-2;P07355	RAEDGSVIDYELIDQDAR	18	2063.98	3.0149e-25	157.54	474900000	1.47931	1.58791	1.51653	NaN	1.38646	1.55763	1.42493	1.41681	1.40422	1.43759	1.32113	1.41621	1.57478	1.27499	1.66459	1	1	1	0	1	2	2	1	1	1	1	1	1	1	1
Annexin A2	ANXA2	P07355-2;P07355	TKGVDEVTIVNILTNR	16	1770.98	1.5505e-10	134.85	176740000	NaN	1.99053	1.53752	1.47872	1.37112	1.2076	1.10735	1.58203	1.44569	1.68342	1.30071	NaN	1.37809	1.35927	1.70051	0	1	1	1	1	1	1	1	1	1	1	0	1	1	1
Annexin A2;Putative annexin A2-like protein	ANXA2;ANXA2P2	P07355-2;P07355;A6NMY6	AYTNFDAER	9	1085.48	0.00029183	133.13	387390000	NaN	1.44972	1.43653	1.50442	1.43246	1.39156	1.45269	1.3705	1.41651	1.29435	1.35237	1.36797	1.44044	1.39745	1.33923	0	1	1	1	1	1	1	1	1	1	1	1	1	1	1
Annexin A2;Putative annexin A2-like protein	ANXA2;ANXA2P2	P07355-2;P07355;A6NMY6	AYTNFDAERDALNIETAIK	19	2154.06	4.9777e-09	118.24	196150000	0.985668	NaN	0.836575	0.679039	1.17632	0.679122	1.12971	NaN	NaN	NaN	NaN	1.10084	1.0611	1.558	0.85184	1	0	1	1	1	1	1	0	0	0	0	1	1	1	1
Annexin A2;Putative annexin A2-like protein	ANXA2;ANXA2P2	P07355-2;P07355;A6NMY6	DALNIETAIK	10	1086.59	1.9265e-06	139.15	586040000	1.6153	1.66492	1.62967	1.37321	1.39593	1.42988	1.46128	1.29601	1.44682	1.62269	1.31166	1.41399	1.34311	1.4705	1.62737	1	1	1	1	1	1	1	1	1	1	1	1	1	1	1
Annexin A2;Putative annexin A2-like protein	ANXA2;ANXA2P2	P07355-2;P07355;A6NMY6	DIISDTSGDFR	11	1224.56	3.2944e-09	125.22	189450000	1.59322	2.35905	1.59895	1.46482	1.53901	1.83422	1.83584	2.06054	1.71063	1.48796	2.07181	1.86877	1.47245	1.53377	1.95952	1	1	1	2	1	1	1	1	1	1	1	1	1	1	1
Annexin A2;Putative annexin A2-like protein	ANXA2;ANXA2P2	P07355-2;P07355;A6NMY6	DIISDTSGDFRK	12	1352.66	0.005036	73.848	20771000	0.994906	NaN	NaN	NaN	NaN	NaN	1.59841	2.35871	NaN	1.68623	1.76022	1.31815	1.14339	NaN	NaN	1	0	0	0	0	0	1	1	0	1	1	1	1	0	0
Annexin A2;Putative annexin A2-like protein	ANXA2;ANXA2P2	P07355-2;P07355;A6NMY6	DLYDAGVK	8	879.434	0.00342	76.478	241490000	NaN	1.56914	NaN	NaN	1.31017	1.36271	1.37214	1.50912	1.34436	1.3761	1.39663	1.27548	1.4763	1.38026	1.6238	0	1	0	0	1	1	1	1	1	1	1	1	1	1	1
Annexin A2;Putative annexin A2-like protein	ANXA2;ANXA2P2	P07355-2;P07355;A6NMY6	DLYDAGVKR	9	1035.53	0.012558	32.415	2828000	1.62009	NaN	NaN	NaN	NaN	NaN	NaN	NaN	NaN	NaN	NaN	NaN	NaN	NaN	NaN	1	0	0	0	0	0	0	0	0	0	0	0	0	0	0
Annexin A2;Putative annexin A2-like protein	ANXA2;ANXA2P2	P07355-2;P07355;A6NMY6	GLGTDEDSLIEIICSR	16	1776.86	2.7719e-19	157.68	309130000	1.4609	1.4953	1.65188	1.46488	1.67001	1.31404	1.5017	1.46436	1.61867	1.2876	1.34691	1.60728	1.75079	1.44921	1.55176	2	2	2	2	2	2	2	2	2	2	2	2	2	2	1
Annexin A2;Putative annexin A2-like protein	ANXA2;ANXA2P2	P07355-2;P07355;A6NMY6	KLMVALAK	8	872.552	0.0017226	107.66	46286000	1.70442	1.39558	2.02745	1.47944	1.43456	1.44088	1.28437	NaN	1.56885	1.44984	1.68947	1.49766	1.45484	1.73268	1.67909	1	1	1	1	1	1	1	0	1	1	1	1	1	1	1
Annexin A2;Putative annexin A2-like protein	ANXA2;ANXA2P2	P07355-2;P07355;A6NMY6	LMVALAK	7	744.457	0.0061546	86.113	376660000	1.39377	1.5864	1.51515	1.38003	1.51625	1.45866	1.44369	1.43536	1.54715	1.35035	1.4353	1.32155	1.60287	1.39121	1.49182	2	3	3	3	3	3	3	3	3	3	3	3	3	3	3
Annexin A2;Putative annexin A2-like protein	ANXA2;ANXA2P2	P07355-2;P07355;A6NMY6	LSLEGDHSTPPSAYGSVK	18	1843.9	1.5636e-31	176.81	607820000	1.40897	1.50768	1.40321	1.30576	1.38072	1.37231	1.35788	1.24013	1.36422	1.29159	1.29747	1.33831	1.36455	1.30259	1.3961	1	1	2	1	1	1	1	1	1	1	1	1	1	1	1
Annexin A2;Putative annexin A2-like protein	ANXA2;ANXA2P2	P07355-2;P07355;A6NMY6	SALSGHLETVILGLLK	16	1649.97	1.7367e-18	153.24	987350000	1.41729	1.341	1.42688	1.20034	1.37866	1.26974	1.19513	1.32307	1.23713	1.23971	1.57597	1.47148	1.53695	1.32496	1.47545	1	2	1	2	2	2	2	2	2	2	2	2	2	1	2
Annexin A2;Putative annexin A2-like protein	ANXA2;ANXA2P2	P07355-2;P07355;A6NMY6	SEVDMLK	7	820.4	0.0214	67.032	34422000	1.52325	4.66997	NaN	NaN	1.34257	NaN	NaN	NaN	NaN	NaN	NaN	1.29777	NaN	1.70094	1.65074	1	1	0	0	1	0	0	0	0	0	0	1	0	1	1
Annexin A2;Putative annexin A2-like protein	ANXA2;ANXA2P2	P07355-2;P07355;A6NMY6	SLYYYIQQDTK	11	1420.69	5.152e-37	168.22	186660000	NaN	NaN	1.40351	NaN	1.16632	NaN	1.18216	1.30606	1.24096	NaN	NaN	NaN	NaN	1.42189	NaN	0	0	1	0	1	0	1	1	1	0	0	0	0	1	0
Annexin A2;Putative annexin A2-like protein	ANXA2;ANXA2P2	P07355-2;P07355;A6NMY6	SYSPYDMLESIR	12	1459.67	4.6502e-05	103.75	222350000	0.992093	1.11996	1.08765	0.773108	1.08078	NaN	NaN	0.825696	0.988592	NaN	0.849712	NaN	1.05116	1.1341	0.773629	1	1	1	1	1	0	0	1	1	0	1	0	2	2	1
Annexin A2;Putative annexin A2-like protein	ANXA2;ANXA2P2	P07355-2;P07355;A6NMY6	SYSPYDMLESIRK	13	1587.76	0.0067876	99.531	10480000	NaN	1.75874	NaN	NaN	3.29088	NaN	NaN	NaN	NaN	NaN	NaN	NaN	1.45054	NaN	NaN	0	1	0	0	1	0	0	0	0	0	0	0	1	0	0
Annexin A2;Putative annexin A2-like protein	ANXA2;ANXA2P2	P07355-2;P07355;A6NMY6	TDLEKDIISDTSGDFR	16	1810.86	8.6263e-31	175.27	531870000	1.05429	0.824266	0.774887	0.693347	0.67944	1.3276	0.712601	1.32343	1.00233	0.680995	0.799667	0.870868	0.851927	1.32175	0.804531	1	1	1	1	1	1	1	1	1	1	1	1	1	1	1
Annexin A2;Putative annexin A2-like protein	ANXA2;ANXA2P2	P07355-2;P07355;A6NMY6	TDLEKDIISDTSGDFRK	17	1938.95	5.938e-20	159.88	149600000	1.41579	NaN	1.13014	NaN	1.47493	0.997496	NaN	NaN	NaN	1.14132	1.37474	1.75383	1.63913	1.68495	1.56517	2	0	2	0	1	1	0	0	0	1	1	1	1	1	1
Annexin A2;Putative annexin A2-like protein	ANXA2;ANXA2P2	P07355-2;P07355;A6NMY6	TNQELQEINR	10	1243.62	1.042e-22	207.34	386640000	1.45764	1.64739	1.55299	1.4803	1.40671	1.39045	1.47154	1.53716	1.55349	1.56664	1.29214	1.27572	1.35342	1.34306	1.5252	1	1	1	1	1	1	1	1	1	1	1	1	1	1	1
Annexin A2;Putative annexin A2-like protein	ANXA2;ANXA2P2	P07355-2;P07355;A6NMY6	TPAQYDASELK	11	1221.59	2.5268e-09	140.14	620870000	1.37417	1.47905	1.41034	1.32265	1.30489	1.3449	1.26825	1.28566	1.23229	1.3532	1.30351	1.19939	1.47083	1.37242	1.39336	1	1	1	1	1	1	1	1	1	1	1	1	1	1	1
Annexin A2;Putative annexin A2-like protein	ANXA2;ANXA2P2	P07355-2;P07355;A6NMY6	WISIMTER	8	1034.52	0.036585	27.254	2124400	NaN	NaN	NaN	NaN	NaN	NaN	NaN	NaN	NaN	NaN	NaN	NaN	NaN	1.8203	NaN	0	0	0	0	0	0	0	0	0	0	0	0	0	1	0
Annexin A3	ANXA3	P12429	ALLTLADGR	9	928.534	0.00030465	108.98	34009000	1.32385	1.10211	1.94137	1.22675	1.23416	1.57582	1.29803	1.25734	1.05958	1.15292	1.10065	1.60049	1.09664	1.34696	0.865531	1	1	1	1	1	1	1	1	1	1	1	1	1	1	1
Annexin A3	ANXA3	P12429	GIGTDEFTLNR	11	1221.6	0.025863	61.344	0	NaN	NaN	NaN	NaN	NaN	NaN	NaN	NaN	NaN	NaN	NaN	NaN	NaN	NaN	NaN	0	0	0	0	0	0	0	0	0	0	0	0	0	0	0
Annexin A3	ANXA3	P12429	MLISILTER	9	1074.61	0.023788	76.465	2284800	0.557078	NaN	NaN	NaN	NaN	NaN	NaN	NaN	NaN	NaN	NaN	NaN	NaN	NaN	NaN	1	0	0	0	0	0	0	0	0	0	0	0	0	0	0
Annexin A3	ANXA3	P12429	NTPAFLAER	9	1017.52	0.0027318	52.79	11495000	NaN	NaN	NaN	1.34593	1.4211	NaN	1.13179	NaN	NaN	1.44394	NaN	1.20116	1.14104	NaN	NaN	0	0	0	1	1	0	1	0	0	1	0	1	1	0	0
Annexin A3	ANXA3	P12429	QDAQILYK	8	977.518	0.023449	75.109	2014200	NaN	NaN	NaN	NaN	NaN	NaN	NaN	NaN	NaN	1.07002	NaN	NaN	1.61366	NaN	NaN	0	0	0	0	0	0	0	0	0	1	0	0	1	0	0
Annexin A3	ANXA3	P12429	RDESLKVDEHLAK	13	1538.81	6.3164e-05	78.401	20096000	NaN	1.18308	1.05871	0.917515	NaN	1.02093	NaN	0.990236	NaN	1.75772	NaN	1.14524	1.24867	1.07959	1.17619	0	1	1	1	0	1	0	1	0	1	0	1	1	1	1
Annexin A5	ANXA5	P08758	DLLDDLKSELTGK	13	1445.76	1.5406e-05	110.29	78801000	NaN	1.07374	1.03471	1.11699	1.27314	1.00184	1.20983	0.948155	1.27484	1.31731	1.10952	1.04176	1.17029	NaN	1.2998	0	1	1	1	2	2	1	1	1	2	1	1	2	0	2
Annexin A5	ANXA5	P08758	DLLDDLKSELTGKFEK	16	1849.97	0.003709	107.98	11758000	NaN	NaN	NaN	NaN	NaN	NaN	1.3611	1.43653	0.719368	NaN	NaN	NaN	NaN	NaN	1.20953	0	0	0	0	0	0	1	1	1	0	0	0	0	0	1
Annexin A5	ANXA5	P08758	ETSGNLEQLLLAVVK	15	1612.9	0.012525	75.669	12279000	NaN	NaN	NaN	NaN	1.18831	NaN	1.01576	NaN	0.942738	0.92572	NaN	1.14962	1.20086	NaN	1.156	0	0	0	0	1	0	1	0	1	1	0	1	1	0	1
Annexin A5	ANXA5	P08758	FITIFGTR	8	953.533	0.0031656	116.73	49424000	NaN	NaN	NaN	1.21703	1.1653	NaN	1.46817	NaN	NaN	1.12389	1.55263	1.10379	1.09214	1.33456	NaN	0	0	0	1	1	0	1	0	0	1	1	1	1	1	0
Annexin A5	ANXA5	P08758	GAGTDDHTLIR	11	1154.57	3.3235e-09	116.77	165850000	1.12609	1.29722	1.22356	1.22306	1.34371	1.09545	0.927859	1.1149	1.23279	1.19184	1.19796	1.14453	1.33413	1.14678	1.10908	1	1	1	1	1	1	2	1	1	1	1	1	1	1	1
Annexin A5	ANXA5	P08758	GLGTDEESILTLLTSR	16	1703.89	3.1445e-24	164.93	192670000	1.29874	0.899564	1.10875	1.13144	NaN	0.712586	1.00432	1.1346	0.986894	0.847659	1.18742	1.18069	0.926492	1.05129	1.37225	2	2	2	2	0	1	2	2	1	1	2	2	1	2	2
Annexin A5	ANXA5	P08758	GTVTDFPGFDER	12	1339.6	0.018366	52.555	8178600	NaN	NaN	NaN	NaN	NaN	NaN	NaN	NaN	NaN	NaN	NaN	NaN	NaN	1.56267	NaN	0	0	0	0	0	0	0	0	0	0	0	0	0	1	0
Annexin A5	ANXA5	P08758	LIVALMKPSR	10	1126.69	1.693e-05	72.006	28115000	1.50008	1.45142	1.39435	1.16975	1.35243	1.27631	NaN	NaN	NaN	2.40743	NaN	1.32071	NaN	NaN	NaN	1	1	1	1	1	1	0	0	0	1	0	1	0	0	0
Annexin A5	ANXA5	P08758	LYDAYELK	8	1013.51	0.0027738	126.52	185130000	1.35391	NaN	NaN	NaN	NaN	1.39103	1.5998	1.22806	1.42621	NaN	NaN	NaN	2.31257	1.50543	NaN	1	0	0	0	0	1	1	1	1	0	0	0	1	1	0
Annexin A5	ANXA5	P08758	NFATSLYSMIK	11	1273.64	9.9095e-09	99.522	91145000	1.18065	1.06428	1.34333	1.1784	1.23165	1.29124	1.26086	1.41543	1.18254	1.15141	1.26119	1.27314	1.2227	1.16144	1.30234	1	1	1	1	1	1	1	1	1	1	1	1	1	1	1
Annexin A5	ANXA5	P08758	QEISAAFK	8	892.465	0.0035451	82.279	68863000	1.19581	NaN	1.36876	1.52451	1.18032	1.35927	1.23352	1.48683	NaN	NaN	1.48174	NaN	NaN	NaN	NaN	1	0	1	1	1	1	1	1	0	0	1	0	0	0	0
Annexin A5	ANXA5	P08758	SEIDLFNIR	9	1105.58	2.1892e-39	197.3	292680000	1.37713	1.12578	1.15113	1.2946	1.14019	1.25276	1.5266	1.11557	1.2696	1.18002	1.2097	1.113	1.37878	1.3258	1.2455	1	1	1	1	1	1	1	1	1	1	1	1	1	1	1
Annexin A5	ANXA5	P08758	SIPAYLAETLYYAMK	15	1732.87	0.0015512	83.729	22277000	NaN	0.542208	NaN	1.2272	1.19547	NaN	1.09739	0.729203	0.741466	1.22901	1.31477	1.08274	1.20799	NaN	NaN	0	1	0	1	1	0	2	1	1	1	1	2	1	0	0
Annexin A5	ANXA5	P08758	VLTEIIASR	9	1000.59	0.00033938	116.3	255510000	1.21904	1.14379	1.18763	1.07364	1.1262	1.02215	1.17961	1.17062	1.32092	1.10819	1.12052	1.0651	1.18654	1.1304	1.24639	1	1	1	1	1	1	1	1	1	1	1	1	1	1	1
Annexin A5	ANXA5	P08758	WGTDEEKFITIFGTR	15	1798.89	0.00067949	75.316	108600000	NaN	NaN	1.24713	1.26887	1.17594	NaN	1.15356	1.28854	0.785848	1.1346	1.0577	1.25332	1.24872	1.31482	1.58617	0	0	1	1	1	0	1	1	1	1	1	1	1	1	1
Annexin A6	ANXA6	P08133	GSIHDFPGFDPNQDAEALYTAMK	23	2523.14	0.088788	38.237	2076000	NaN	NaN	NaN	NaN	NaN	NaN	NaN	NaN	NaN	NaN	NaN	NaN	NaN	NaN	NaN	0	0	0	0	0	0	0	0	0	0	0	0	0	0	0
Annexin A6	ANXA6	P08133;P08133-2	ALIEILATR	9	998.612	0.017906	90.15	14355000	NaN	NaN	NaN	NaN	1.37838	NaN	NaN	NaN	NaN	NaN	NaN	NaN	NaN	0.502758	NaN	0	0	0	0	1	0	0	0	0	0	0	0	0	1	0
Annexin A6	ANXA6	P08133;P08133-2	DAFVAIVQSVK	11	1175.65	0.00098799	87.001	15758000	NaN	NaN	NaN	NaN	1.41261	NaN	NaN	NaN	NaN	NaN	NaN	NaN	0.867717	1.44959	NaN	0	0	0	0	1	0	0	0	0	0	0	0	1	1	0
Annexin A6	ANXA6	P08133;P08133-2	GLGTDEDTIIDIITHR	16	1767.9	3.5398e-07	125.28	47514000	1.67538	1.56414	NaN	NaN	NaN	0.940663	1.49968	0.865127	1.69463	1.09942	0.986806	1.03337	1.62206	NaN	1.65205	1	1	0	0	0	1	1	1	1	1	1	1	1	0	1
Annexin A6	ANXA6	P08133;P08133-2	ILISLATGHR	10	1079.65	0.021843	63.283	2626800	NaN	NaN	0.327761	NaN	NaN	NaN	1.48498	NaN	NaN	NaN	NaN	NaN	NaN	NaN	NaN	0	0	1	0	0	0	1	0	0	0	0	0	0	0	0
Annexin A6	ANXA6	P08133;P08133-2	SEIDLLNIR	9	1071.59	0.017935	83.783	9098900	NaN	NaN	NaN	NaN	NaN	NaN	NaN	NaN	NaN	NaN	NaN	NaN	NaN	NaN	NaN	0	0	0	0	0	0	0	0	0	0	0	0	0	0	0
Annexin A6	ANXA6	P08133;P08133-2	SELDMLDIR	9	1090.53	0.018401	82.749	14668000	NaN	0.828672	0.980969	NaN	1.04454	NaN	NaN	NaN	NaN	1.97297	0.8516	0.960864	1.63511	NaN	0.911519	0	1	1	0	1	0	0	0	0	1	1	1	1	0	1
Annexin A6	ANXA6	P08133;P08133-2	SLHQAIEGDTSGDFLK	16	1716.83	1.679e-08	137.19	45508000	1.32813	1.48267	1.80737	1.50686	1.32375	1.34947	1.85329	1.56671	NaN	1.26287	1.43031	1.64577	1.45535	0.983023	NaN	1	1	1	1	1	1	1	1	0	1	1	1	1	1	0
AP-3 complex subunit delta-1	AP3D1	O14617-5;O14617;O14617-4	LMTSSTNNWVLIK	13	1505.79	0.047004	45.257	424920000	NaN	NaN	NaN	NaN	NaN	NaN	15.2437	NaN	NaN	NaN	NaN	NaN	NaN	NaN	NaN	0	0	0	0	0	0	1	0	0	0	0	0	0	0	0
DNA-(apurinic or apyrimidinic site) lyase;DNA-(apurinic or apyrimidinic site) lyase, mitochondrial	APEX1	P27695	ICSWNVDGLR	10	1218.58	0.060391	55.401	0	NaN	NaN	NaN	NaN	NaN	NaN	NaN	NaN	NaN	NaN	NaN	NaN	NaN	NaN	NaN	0	0	0	0	0	0	0	0	0	0	0	0	0	0	0
DNA-(apurinic or apyrimidinic site) lyase;DNA-(apurinic or apyrimidinic site) lyase, mitochondrial	APEX1	P27695	NAGFTPQER	9	1018.48	0.048346	66.435	1516900	NaN	NaN	NaN	NaN	NaN	NaN	1.37202	NaN	NaN	1.69584	NaN	NaN	NaN	NaN	NaN	0	0	0	0	0	0	1	0	0	1	0	0	0	0	0
ADP-ribosylation factor 1	ARF1	P84077	NWYIQATCATSGDGLYEGLDWLSNQLR	27	3130.45	9.7484e-14	67.778	0	NaN	NaN	NaN	NaN	NaN	NaN	NaN	NaN	NaN	NaN	NaN	NaN	NaN	NaN	NaN	0	0	0	0	0	0	0	0	0	0	0	0	0	0	0
ADP-ribosylation factor 1;ADP-ribosylation factor 3	ARF1;ARF3	P84077;P61204	LGLHSLR	7	794.476	0.00075837	153.15	257600000	1.19397	1.44256	1.4425	0.456734	0.507017	0.502621	0.229379	0.268557	0.237282	0.130031	0.114946	0.112169	0.0479458	0.0443823	0.0470803	1	1	1	1	1	1	1	1	1	1	1	1	1	1	1
ADP-ribosylation factor 1;ADP-ribosylation factor 3	ARF1;ARF3	P84077;P61204	MLAEDELR	8	975.47	0.0027228	96.711	114000000	1.0496	NaN	NaN	0.482128	0.443546	NaN	0.238966	NaN	0.237096	NaN	NaN	0.10799	NaN	0.0740988	0.0443971	1	0	0	2	1	0	1	0	1	0	0	1	0	1	1
ADP-ribosylation factor 1;ADP-ribosylation factor 3	ARF1;ARF3	P84077;P61204	MLAEDELRDAVLLVFANK	18	2046.08	3.7498e-39	188.44	1699600000	1.18325	1.19642	1.43964	0.44231	0.436374	0.454194	0.252947	0.238146	0.223939	0.120111	0.10393	0.105894	0.0479527	0.0552425	0.0586297	5	4	4	3	3	3	3	3	4	3	3	3	3	2	2
ADP-ribosylation factor 1;ADP-ribosylation factor 3	ARF1;ARF3	P84077;P61204	NISFTVWDVGGQDK	14	1564.75	2.7844e-20	164.2	699610000	1.18262	1.31032	1.241	0.472706	0.494964	0.453163	0.228217	0.214846	0.227671	0.109168	0.113529	0.0992063	0.0450073	0.0444872	0.0583158	1	1	1	1	1	1	1	1	1	1	1	1	1	1	1
ADP-ribosylation factor 1;ADP-ribosylation factor 3	ARF1;ARF3	P84077;P61204	QDLPNAMNAAEITDK	15	1629.77	7.895e-13	121.79	242050000	NaN	0.704543	0.97012	0.344883	0.308699	0.397782	0.182819	0.23405	0.140062	0.0930319	0.0913042	0.0984707	0.0408377	0.0441641	NaN	0	2	3	3	2	2	3	2	1	2	2	1	2	2	0
ADP-ribosylation factor 1;ADP-ribosylation factor 3	ARF1;ARF3	P84077;P61204	QDLPNAMNAAEITDKLGLHSLR	22	2406.23	1.8392e-99	247.74	37860000	1.02293	NaN	0.750768	NaN	NaN	NaN	NaN	NaN	NaN	NaN	NaN	NaN	NaN	NaN	NaN	1	0	1	0	0	0	0	0	0	0	0	0	0	0	0
ADP-ribosylation factor 1;ADP-ribosylation factor 3	ARF1;ARF3	P84077;P61204	VNEAREELMR	10	1245.61	3.5302e-10	170.99	54441000	1.0137	1.27411	1.32238	0.43348	0.465764	0.473727	0.250081	0.244308	0.253659	0.131648	0.129777	NaN	NaN	NaN	0.0439157	1	1	1	1	1	1	1	1	1	1	1	0	0	0	1
ADP-ribosylation factor 1;ADP-ribosylation factor 3;ADP-ribosylation factor 4;ADP-ribosylation factor 5	ARF1;ARF3;ARF4;ARF5	P84077;P61204;P18085;P84085	HYFQNTQGLIFVVDSNDR	18	2152.03	3.5247e-25	167.05	387040000	1.08095	0.978033	1.1324	0.484355	0.453774	0.49492	0.29522	NaN	0.39451	0.17199	NaN	0.132839	0.0613941	0.0522712	NaN	1	1	1	1	1	1	1	0	1	1	0	1	1	1	0
ADP-ribosylation factor 1;ADP-ribosylation factor 3;ADP-ribosylation factor 4;ADP-ribosylation factor 5	ARF1;ARF3;ARF4;ARF5	P84077;P61204;P18085;P84085	HYFQNTQGLIFVVDSNDRER	20	2437.18	9.6965e-149	307.22	967660000	1.13159	1.20541	1.27499	0.491287	0.516052	0.564991	0.242636	0.293118	0.317249	0.149189	0.163471	0.142134	0.0584354	0.055774	0.0660092	2	2	2	2	2	2	2	2	2	2	2	2	2	2	1
ADP-ribosylation factor 1;ADP-ribosylation factor 3;ADP-ribosylation factor 4;ADP-ribosylation factor 5	ARF1;ARF3;ARF4;ARF5	P84077;P61204;P18085;P84085	ILMVGLDAAGK	11	1086.61	3.2944e-09	113.47	2313000000	1.08769	1.17715	1.34441	0.501215	0.48037	0.517976	0.305027	0.288301	0.292244	0.145713	0.1357	0.129702	0.0521657	0.0549285	0.0451683	2	2	2	2	3	2	2	2	2	2	2	2	2	2	1
ADP-ribosylation factor 1;ADP-ribosylation factor 3;ADP-ribosylation factor 4;ADP-ribosylation factor 5	ARF1;ARF3;ARF4;ARF5	P84077;P61204;P18085;P84085	LGEIVTTIPTIGFNVETVEYK	21	2322.24	1.7628e-28	166.6	1264700000	1.09268	1.16477	1.26172	0.505334	0.491454	0.507604	0.281746	0.28885	0.275847	0.140298	0.124699	0.125563	0.0586596	0.061741	0.0441647	2	2	2	2	2	2	2	2	2	2	2	2	2	2	2
ADP-ribosylation factor 1;ADP-ribosylation factor 3;ADP-ribosylation factor 4;ADP-ribosylation factor 5	ARF1;ARF3;ARF4;ARF5	P84077;P61204;P18085;P84085	LKLGEIVTTIPTIGFNVETVEYK	23	2563.41	5.1246e-13	107.47	105810000	1.09786	1.14257	1.2536	0.432861	0.523862	0.376563	0.277477	0.245224	0.271069	NaN	0.158526	0.12429	NaN	NaN	NaN	1	1	1	1	1	1	1	1	1	0	1	1	0	0	0
ADP-ribosylation factor 1;ADP-ribosylation factor 3;ADP-ribosylation factor 5	ARF1;ARF3;ARF5	P84077;P61204;P84085	DAVLLVFANK	10	1088.62	8.65e-09	167.97	835130000	1.10372	1.3295	1.33269	0.434113	0.460972	0.452769	0.263567	0.243647	0.253466	0.141645	0.114339	0.112011	0.0512316	0.0482616	0.0465914	1	1	1	1	1	1	1	1	1	1	1	1	1	1	1
ADP-ribosylation factor 4	ARF4	P18085	DAVLLLFANK	10	1102.64	1.8601e-06	129.38	489880000	1.07209	1.12154	1.23723	0.635938	0.585165	0.656724	0.403058	0.359184	0.373562	0.192678	0.177456	0.172176	0.0705617	0.0705587	0.0615665	1	1	1	1	1	1	1	1	1	1	1	1	1	1	1
ADP-ribosylation factor 4	ARF4	P18085	IQEVADELQK	10	1171.61	4.1032e-10	169.65	669220000	1.01906	1.11033	1.1947	0.597179	0.630537	0.658579	0.38637	0.375118	0.357474	0.195057	0.177371	0.172132	0.0799265	0.0718313	0.0720409	1	1	1	1	1	1	1	1	1	1	1	1	1	1	1
ADP-ribosylation factor 4	ARF4	P18085	LGLQSLR	7	785.476	2.0433e-06	124.37	581000000	NaN	1.03209	1.1232	NaN	0.561224	0.603133	0.386698	0.332668	0.340108	0.18755	0.165295	0.168062	0.0750328	NaN	NaN	0	1	1	0	1	1	1	1	1	1	1	1	1	0	0
ADP-ribosylation factor 4	ARF4	P18085	MLLVDELR	8	987.542	0.0019485	130.27	727840000	1.12188	1.15689	1.19273	0.623216	0.670313	0.658358	0.409098	0.413426	0.404462	0.205482	0.182189	0.164837	0.0668901	0.0748458	0.0551657	2	2	2	2	2	2	2	2	2	2	2	2	2	2	2
ADP-ribosylation factor 4	ARF4	P18085	NICFTVWDVGGQDR	14	1665.76	1.0151e-07	122.34	230590000	NaN	0.889672	1.27081	0.73982	0.65706	0.758662	0.367918	NaN	0.368446	NaN	0.23232	0.183402	0.084354	0.0654198	0.0694546	0	1	1	1	1	1	1	0	1	0	1	1	2	1	1
ADP-ribosylation factor 4	ARF4	P18085	QDLPNAMAISEMTDK	15	1662.76	3.0277e-13	132.08	197330000	0.775663	1.2411	0.65061	0.624489	0.692943	0.749417	0.395015	0.370255	NaN	0.201471	0.287778	0.206782	NaN	NaN	NaN	1	1	2	1	1	1	1	2	0	1	1	1	0	0	0
ADP-ribosylation factor 4	ARF4	P18085	TWYVQATCATQGTGLYEGLDWLSNELSK	28	3190.49	8.2133e-89	199.1	41106000	NaN	NaN	1.35507	NaN	NaN	NaN	NaN	NaN	NaN	NaN	NaN	NaN	NaN	NaN	NaN	0	0	1	0	0	0	0	0	0	0	0	0	0	0	0
ADP-ribosylation factor 5	ARF5	P84085	MLQEDELRDAVLLVFANK	18	2103.1	3.8304e-11	133.71	65406000	1.06575	1.32776	NaN	NaN	0.505418	0.559369	0.306767	NaN	0.308671	0.159497	NaN	NaN	0.0641914	NaN	0.101604	1	2	0	0	1	1	1	0	1	1	0	0	1	0	1
ADP-ribosylation factor 5	ARF5	P84085	NICFTVWDVGGQDK	14	1637.75	0.0075528	83.729	5340100	1.05864	NaN	NaN	NaN	NaN	NaN	NaN	NaN	NaN	NaN	NaN	NaN	NaN	NaN	NaN	1	0	0	0	0	0	0	0	0	0	0	0	0	0	0
ADP-ribosylation factor 5	ARF5	P84085	QDMPNAMPVSELTDK	15	1674.76	0.018019	67.605	10109000	1.29009	1.0691	NaN	NaN	NaN	NaN	NaN	NaN	NaN	NaN	NaN	NaN	NaN	NaN	NaN	1	1	0	0	0	0	0	0	0	0	0	0	0	0	0
ADP-ribosylation factor 6	ARF6	P62330	FNVWDVGGQDK	11	1263.59	2.3511e-05	76.655	5449100	1.15729	NaN	NaN	NaN	NaN	NaN	NaN	NaN	NaN	NaN	NaN	NaN	NaN	NaN	NaN	1	0	0	0	0	0	0	0	0	0	0	0	0	0	0
ADP-ribosylation factor 6	ARF6	P62330	ILMLGLDAAGK	11	1100.63	0.0051535	76.655	5351600	NaN	NaN	1.0724	NaN	NaN	NaN	NaN	NaN	NaN	NaN	NaN	NaN	NaN	NaN	NaN	0	0	1	0	0	0	0	0	0	0	0	0	0	0	0
ADP-ribosylation factor 6	ARF6	P62330	QDLPDAMKPHEIQEK	15	1777.87	0.00079717	58.831	34787000	0.913617	0.969641	1.0819	0.409908	0.425583	0.366877	0.226989	0.205103	0.190118	0.11546	NaN	NaN	NaN	NaN	NaN	1	2	2	2	2	1	1	1	1	1	0	0	0	0	0
Rho GTPase-activating protein 29	ARHGAP29	Q52LW3	IRPVSLPVDR	10	1150.68	1.0272e-05	76.85	28278000	1.1591	0.963558	1.55263	0.225591	NaN	NaN	NaN	0.112567	0.113874	NaN	0.0650673	NaN	NaN	NaN	NaN	1	1	1	1	0	0	0	1	1	0	1	0	0	0	0
Rho GTPase-activating protein 29	ARHGAP29	Q52LW3	LLLASPPNER	10	1108.62	0.0017922	62.303	10363000	0.953662	0.78711	1.27431	NaN	NaN	NaN	NaN	NaN	NaN	NaN	NaN	NaN	NaN	NaN	NaN	1	1	1	0	0	0	0	0	0	0	0	0	0	0	0
Rho GTPase-activating protein 29	ARHGAP29	Q52LW3	NLGVIFGPSLIR	12	1284.76	0.00010305	84.289	2414400	1.03001	NaN	1.61147	NaN	NaN	NaN	NaN	NaN	NaN	NaN	NaN	NaN	NaN	NaN	NaN	1	0	1	0	0	0	0	0	0	0	0	0	0	0	0
Rho GTPase-activating protein 29	ARHGAP29	Q52LW3	NPAFEGVNR	9	1002.49	0.00042658	81.95	16522000	0.931697	0.98494	1.27299	0.176526	0.212058	0.275687	0.13852	NaN	NaN	NaN	NaN	0.0464829	NaN	NaN	NaN	1	1	1	1	1	1	1	0	0	0	0	1	0	0	0
Rho GTPase-activating protein 29	ARHGAP29	Q52LW3	QLPEPFILFR	10	1258.71	0.039364	25.386	1556100	1.20194	NaN	NaN	NaN	NaN	NaN	NaN	NaN	NaN	NaN	NaN	NaN	NaN	NaN	NaN	1	0	0	0	0	0	0	0	0	0	0	0	0	0	0
Rho GTPase-activating protein 29	ARHGAP29	Q52LW3	SLDSESISPGDFHR	14	1545.71	0.00020293	94.728	58531000	0.90624	0.892124	0.951402	0.1543	0.177617	NaN	0.0865082	0.111973	NaN	NaN	NaN	NaN	NaN	NaN	NaN	1	1	1	1	1	0	2	1	0	0	0	0	0	0	0
Rho GTPase-activating protein 29	ARHGAP29	Q52LW3	SLFFSSK	7	814.423	0.021735	66.799	15908000	1.01038	NaN	1.17927	0.19345	0.204687	0.170433	0.12951	0.133243	NaN	NaN	NaN	NaN	NaN	NaN	NaN	1	0	1	1	1	1	1	1	0	0	0	0	0	0	0
ADP-ribosylation factor-like protein 1	ARL1	P40616	AILVVFANK	9	973.596	0.00029743	100.15	56950000	1.37593	1.58655	1.48425	0.348529	0.332801	0.225119	NaN	0.151316	NaN	0.0805309	0.0680064	0.0825164	0.119904	NaN	NaN	1	1	1	1	1	1	0	1	0	1	1	1	1	0	0
ADP-ribosylation factor-like protein 1	ARL1	P40616	GTGLDEAMEWLVETLK	16	1790.88	3.578e-27	134.88	4892500	NaN	NaN	1.32554	NaN	NaN	NaN	NaN	NaN	NaN	NaN	NaN	NaN	NaN	NaN	NaN	0	0	1	0	0	0	0	0	0	0	0	0	0	0	0
ADP-ribosylation factor-like protein 1	ARL1	P40616	ILILGLDGAGK	11	1068.65	3.4521e-07	88.441	37104000	0.87244	1.48783	1.03292	NaN	NaN	NaN	NaN	NaN	NaN	NaN	NaN	NaN	NaN	0.0501789	NaN	1	1	1	0	0	0	0	0	0	0	0	0	0	1	0
ADP-ribosylation factor-like protein 1	ARL1	P40616	SELVAMLEEEELR	13	1546.75	1.6997e-18	155.42	23867000	1.09595	0.821605	1.2469	0.237366	0.276213	0.273202	NaN	NaN	NaN	NaN	NaN	NaN	NaN	NaN	NaN	1	1	1	1	1	1	0	0	0	0	0	0	0	0	0
ADP-ribosylation factor-like protein 1	ARL1	P40616	SELVAMLEEEELRK	14	1674.85	0.00013163	106.13	27068000	1.02668	0.518089	0.694618	NaN	NaN	NaN	NaN	NaN	NaN	NaN	NaN	NaN	NaN	NaN	NaN	1	1	1	0	0	0	0	0	0	0	0	0	0	0	0
ADP-ribosylation factor-like protein 6-interacting protein 4	ARL6IP4	Q66PJ3;Q66PJ3-2;Q66PJ3-3;Q66PJ3-4;Q66PJ3-5	GDGEVLEEIVTK	12	1287.66	3.6868e-05	78.324	21169000	NaN	NaN	NaN	0.737202	0.682431	0.816613	NaN	NaN	NaN	0.802594	NaN	NaN	0.832563	0.58872	NaN	0	0	0	1	1	1	0	0	0	1	0	0	1	1	0
ADP-ribosylation factor-like protein 6-interacting protein 4	ARL6IP4	Q66PJ3;Q66PJ3-2;Q66PJ3-3;Q66PJ3-4;Q66PJ3-5	LIKGDGEVLEEIVTK	15	1641.92	0.012165	36.345	2065500	NaN	NaN	NaN	NaN	NaN	NaN	NaN	NaN	NaN	NaN	NaN	NaN	NaN	0.591478	NaN	0	0	0	0	0	0	0	0	0	0	0	0	0	1	0
Activating signal cointegrator 1 complex subunit 2	ASCC2	Q9H1I8;Q9H1I8-3	RPFTIPQVLR	10	1225.73	3.6311e-06	79.974	30839000	1.27465	1.44425	1.78482	NaN	0.103529	NaN	NaN	0.0522556	NaN	NaN	NaN	NaN	NaN	NaN	NaN	1	1	1	0	1	0	0	1	0	0	0	0	0	0	0
Abnormal spindle-like microcephaly-associated protein	ASPM	Q8IZT6	TVQQRYWAMKER	12	1594.8	0.073776	19.099	1350800000	NaN	NaN	NaN	NaN	NaN	NaN	NaN	2.0599	NaN	NaN	4.76995	NaN	NaN	NaN	NaN	0	0	0	0	0	0	0	1	0	0	1	0	0	0	0
Abnormal spindle-like microcephaly-associated protein	ASPM	Q8IZT6;Q8IZT6-2	VLNWLLSYNPLWLR	14	1785.99	0.024907	60.628	21496000	NaN	NaN	NaN	NaN	NaN	NaN	0.0487829	NaN	NaN	NaN	NaN	NaN	NaN	NaN	NaN	0	0	0	0	0	0	1	0	0	0	0	0	0	0	0
Bifunctional purine biosynthesis protein PURH;Phosphoribosylaminoimidazolecarboxamide formyltransferase;IMP cyclohydrolase	ATIC	P31939	SLFSNVVTK	9	993.549	0.0022717	54.608	3041000	NaN	NaN	1.92812	1.29777	NaN	NaN	NaN	NaN	NaN	NaN	NaN	NaN	NaN	NaN	NaN	0	0	1	1	0	0	0	0	0	0	0	0	0	0	0
Bifunctional purine biosynthesis protein PURH;Phosphoribosylaminoimidazolecarboxamide formyltransferase;IMP cyclohydrolase	ATIC	P31939	TLTPISAAYAR	11	1162.63	0.032474	51.998	3505800	NaN	NaN	NaN	NaN	NaN	NaN	NaN	2.03774	NaN	NaN	NaN	NaN	NaN	NaN	NaN	0	0	0	0	0	0	0	1	0	0	0	0	0	0	0
Bifunctional purine biosynthesis protein PURH;Phosphoribosylaminoimidazolecarboxamide formyltransferase;IMP cyclohydrolase	ATIC	P31939	YTQSNSVCYAK	11	1319.58	0.044855	49.5	784560	NaN	NaN	NaN	NaN	NaN	NaN	NaN	NaN	NaN	NaN	NaN	0.980277	NaN	NaN	NaN	0	0	0	0	0	0	0	0	0	0	0	1	0	0	0
Probable phospholipid-transporting ATPase IG	ATP11C	Q8NB49;Q8NB49-4;Q8NB49-3;Q8NB49-2	LHELLIEYR	9	1184.66	0.00037921	81.594	6478500	1.27709	1.25459	1.90063	NaN	0.210944	NaN	NaN	NaN	NaN	NaN	NaN	NaN	NaN	NaN	NaN	1	1	1	0	1	0	0	0	0	0	0	0	0	0	0
Probable phospholipid-transporting ATPase IG	ATP11C	Q8NB49;Q8NB49-4;Q8NB49-3;Q8NB49-2	VQNHEIELTK	10	1209.64	0.0024023	51.286	11010000	0.918932	0.548552	0.768067	NaN	NaN	NaN	NaN	NaN	NaN	NaN	NaN	NaN	NaN	NaN	NaN	1	1	1	0	0	0	0	0	0	0	0	0	0	0	0
Probable cation-transporting ATPase 13A1	ATP13A1	Q9HD20;Q9HD20-2	AHTLILQPPSEK	12	1332.74	0.013309	56.225	690670000	NaN	NaN	NaN	0.0335251	0.0027374	NaN	NaN	0.0218336	NaN	NaN	NaN	NaN	NaN	NaN	NaN	0	0	0	1	1	0	0	1	0	0	0	0	0	0	0
Probable cation-transporting ATPase 13A1	ATP13A1	Q9HD20;Q9HD20-2	VLALGYK	7	762.464	0.034143	58.577	73209000	NaN	NaN	NaN	NaN	NaN	2.36574	2.2685	NaN	2.24195	NaN	NaN	NaN	NaN	NaN	NaN	0	0	0	0	0	1	1	0	1	0	0	0	0	0	0
Sodium/potassium-transporting ATPase subunit alpha-1	ATP1A1	P05023;P05023-4;P05023-3	YHTEIVFAR	9	1134.58	0.091578	32.633	916560	NaN	NaN	NaN	NaN	NaN	1.06171	NaN	NaN	NaN	NaN	NaN	NaN	NaN	NaN	NaN	0	0	0	0	0	1	0	0	0	0	0	0	0	0	0
Sodium/potassium-transporting ATPase subunit alpha-1	ATP1A1	P05023;P05023-4;P05023-3;P05023-2	AVAGDASESALLK	13	1230.65	0.013224	60.628	9298300	1.02504	NaN	NaN	1.95779	0.884384	NaN	NaN	NaN	NaN	NaN	NaN	1.41995	NaN	NaN	NaN	1	0	0	1	1	0	0	0	0	0	0	1	0	0	0
Sodium/potassium-transporting ATPase subunit alpha-1	ATP1A1	P05023;P05023-4;P05023-3;P05023-2	GIVVYTGDR	9	978.513	0.023335	97.431	9248200	0.826515	NaN	0.928609	NaN	0.749215	NaN	NaN	NaN	NaN	NaN	NaN	NaN	NaN	NaN	NaN	1	0	1	0	1	0	0	0	0	0	0	0	0	0	0
Sodium/potassium-transporting ATPase subunit alpha-1	ATP1A1	P05023;P05023-4;P05023-3;P05023-2	IVEIPFNSTNK	11	1260.67	0.00034828	103.22	6986800	1.02931	NaN	NaN	NaN	NaN	NaN	NaN	NaN	NaN	NaN	NaN	NaN	NaN	NaN	NaN	1	0	0	0	0	0	0	0	0	0	0	0	0	0	0
Sodium/potassium-transporting ATPase subunit alpha-1	ATP1A1	P05023;P05023-4;P05023-3;P05023-2	YGTDLSR	7	810.387	0.026495	63.486	2092300	NaN	NaN	NaN	NaN	NaN	NaN	NaN	1.42195	NaN	NaN	NaN	1.19107	NaN	NaN	NaN	0	0	0	0	0	0	0	1	0	0	0	1	0	0	0
Sodium/potassium-transporting ATPase subunit alpha-1;Potassium-transporting ATPase alpha chain 2;Sodium/potassium-transporting ATPase subunit alpha-4;Sodium/potassium-transporting ATPase subunit alpha-2;Sodium/potassium-transporting ATPase subunit alpha-3	ATP1A1;ATP12A;ATP1A4;ATP1A2;ATP1A3	P05023;P05023-4;P05023-3;P54707-2;P54707;Q13733;P13637-3;P13637-2;P50993;P13637	LIIVEGCQR	9	1086.59	0.038334	69.954	4653600	NaN	NaN	NaN	0.88754	NaN	NaN	NaN	NaN	NaN	0.697306	NaN	NaN	NaN	NaN	NaN	0	0	0	1	0	0	0	0	0	1	0	0	0	0	0
Sarcoplasmic/endoplasmic reticulum calcium ATPase 2	ATP2A2	P16615;P16615-3;P16615-2;P16615-5;P16615-4	EFDELNPSAQR	11	1304.6	4.4027e-05	73.781	9741000	0.899127	NaN	1.36735	1.02672	1.18929	NaN	NaN	NaN	NaN	1.15918	NaN	NaN	NaN	NaN	NaN	1	0	1	1	1	0	0	0	0	1	0	0	0	0	0
Sarcoplasmic/endoplasmic reticulum calcium ATPase 2	ATP2A2	P16615;P16615-3;P16615-2;P16615-5;P16615-4	EWGSGSDTLR	10	1106.5	0.0020666	49.5	16668000	NaN	0.99959	1.65821	1.09776	NaN	NaN	1.34882	0.913893	1.05472	1.40843	1.04812	NaN	NaN	NaN	0.667254	0	1	1	1	0	0	1	1	1	1	1	0	0	0	1
Sarcoplasmic/endoplasmic reticulum calcium ATPase 2	ATP2A2	P16615;P16615-3;P16615-2;P16615-5;P16615-4	IRDEMVATEQER	12	1475.7	0.050472	61.375	2068900	NaN	NaN	NaN	NaN	NaN	NaN	1.28333	NaN	NaN	NaN	NaN	NaN	NaN	NaN	NaN	0	0	0	0	0	0	1	0	0	0	0	0	0	0	0
Sarcoplasmic/endoplasmic reticulum calcium ATPase 2	ATP2A2	P16615;P16615-3;P16615-2;P16615-5;P16615-4	SMSVYCTPNKPSR	13	1525.7	0.0013782	72.089	5439700	NaN	NaN	1.34876	0.836428	NaN	0.847336	NaN	NaN	NaN	NaN	NaN	NaN	NaN	NaN	0.427356	0	0	1	1	0	1	0	0	0	0	0	0	0	0	1
Sarcoplasmic/endoplasmic reticulum calcium ATPase 2;Sarcoplasmic/endoplasmic reticulum calcium ATPase 1	ATP2A2;ATP2A1	P16615;P16615-3;P16615-2;P16615-5;O14983;O14983-2	VDQSILTGESVSVIK	15	1573.86	0.01225	76.391	2352700	NaN	NaN	NaN	NaN	NaN	NaN	NaN	NaN	NaN	NaN	NaN	NaN	NaN	NaN	NaN	0	0	0	0	0	0	0	0	0	0	0	0	0	0	0
Sarcoplasmic/endoplasmic reticulum calcium ATPase 2;Sarcoplasmic/endoplasmic reticulum calcium ATPase 1	ATP2A2;ATP2A1	P16615;P16615-3;P16615-2;P16615-5;P16615-4;O14983;O14983-2	NMLFSGTNIAAGK	13	1322.67	0.027515	51.875	3088300	NaN	NaN	NaN	NaN	NaN	NaN	NaN	NaN	NaN	NaN	NaN	NaN	NaN	NaN	NaN	0	0	0	0	0	0	0	0	0	0	0	0	0	0	0
Sarcoplasmic/endoplasmic reticulum calcium ATPase 2;Sarcoplasmic/endoplasmic reticulum calcium ATPase 1;Sarcoplasmic/endoplasmic reticulum calcium ATPase 3	ATP2A2;ATP2A1;ATP2A3	P16615;P16615-3;P16615-2;P16615-5;P16615-4;O14983;O14983-2;Q93084-5;Q93084-6;Q93084;Q93084-7;Q93084-3;Q93084-2;Q93084-4	KAEIGIAMGSGTAVAK	16	1502.81	0.0030333	41.088	1790200	NaN	NaN	2.03029	NaN	NaN	NaN	NaN	NaN	NaN	NaN	NaN	NaN	NaN	NaN	NaN	0	0	1	0	0	0	0	0	0	0	0	0	0	0	0
Sarcoplasmic/endoplasmic reticulum calcium ATPase 2;Sarcoplasmic/endoplasmic reticulum calcium ATPase 3	ATP2A2;ATP2A3	P16615;P16615-3;P16615-2;P16615-5;P16615-4;Q93084-5;Q93084-6;Q93084;Q93084-7;Q93084-3;Q93084-2;Q93084-4	VGEATETALTCLVEK	15	1619.81	0.006287	85.493	6510800	1.17773	NaN	NaN	NaN	NaN	NaN	NaN	NaN	NaN	NaN	NaN	NaN	NaN	NaN	NaN	1	0	0	0	0	0	0	0	0	0	0	0	0	0	0
ATP synthase subunit alpha, mitochondrial	ATP5A1	P25705	TGTAEMSSILEER	13	1422.67	0.003485	77.912	1651900	NaN	NaN	NaN	NaN	NaN	NaN	NaN	NaN	NaN	NaN	NaN	NaN	NaN	NaN	NaN	0	0	0	0	0	0	0	0	0	0	0	0	0	0	0
ATP synthase subunit alpha, mitochondrial	ATP5A1	P25705;P25705-2	APGIIPR	7	722.444	0.03671	57.103	3068900	NaN	NaN	NaN	NaN	NaN	NaN	NaN	NaN	1.65254	NaN	NaN	NaN	1.32866	NaN	NaN	0	0	0	0	0	0	0	0	1	0	0	0	1	0	0
ATP synthase subunit alpha, mitochondrial	ATP5A1	P25705;P25705-2	EVAAFAQFGSDLDAATQQLLSR	22	2337.16	7.8458e-24	149.94	25488000	NaN	0.111883	NaN	NaN	0.776404	NaN	NaN	NaN	NaN	NaN	NaN	NaN	NaN	NaN	NaN	0	1	0	0	1	0	0	0	0	0	0	0	0	0	0
ATP synthase subunit alpha, mitochondrial	ATP5A1	P25705;P25705-2	GIRPAINVGLSVSR	14	1437.84	0.037691	98.531	42291000	0.921141	0.851187	1.01952	NaN	1.08169	NaN	1.64927	NaN	1.38123	NaN	0.889743	1.18946	1.46353	NaN	NaN	1	1	1	0	1	0	1	0	1	0	1	1	1	0	0
ATP synthase subunit alpha, mitochondrial	ATP5A1	P25705;P25705-2	HALIIYDDLSK	11	1286.69	3.0894e-09	134.2	54520000	2.24075	1.71591	1.73142	1.06238	1.60472	1.36808	1.88964	1.71397	1.23215	1.4803	2.34676	1.57679	1.56693	1.34425	1.45975	1	1	1	1	1	1	1	1	1	1	1	1	1	1	1
ATP synthase subunit alpha, mitochondrial	ATP5A1	P25705;P25705-2	TSIAIDTIINQK	12	1315.73	0.00010305	106.01	27197000	NaN	NaN	1.03334	NaN	NaN	0.612768	NaN	0.970007	1.06755	NaN	0.974887	1.04359	NaN	NaN	NaN	0	0	1	0	0	1	0	1	1	0	1	1	0	0	0
ATP synthase subunit alpha, mitochondrial	ATP5A1	P25705;P25705-2	VLSIGDGIAR	10	999.571	2.7638e-06	95.573	51714000	1.57642	1.88633	NaN	2.04399	NaN	1.96263	NaN	1.26401	1.34246	NaN	NaN	NaN	1.77022	2.50664	NaN	1	1	0	1	0	1	0	1	1	0	0	0	1	1	0
ATP synthase subunit alpha, mitochondrial	ATP5A1	P25705;P25705-2	VVDALGNAIDGK	12	1170.62	4.9992e-07	102.66	65100000	1.77154	1.65953	1.52506	1.91813	1.11219	1.26608	1.27885	1.20025	1.73837	1.7484	1.41651	1.30796	1.33955	1.25186	1.24008	1	1	1	1	1	1	1	1	1	1	1	1	1	1	1
ATP synthase subunit beta, mitochondrial	ATP5B	P06576	AHGGYSVFAGVGER	14	1405.67	0.017818	66.004	7271500	1.7566	NaN	0.566046	1.21504	NaN	NaN	NaN	NaN	NaN	1.42914	NaN	1.81574	1.04366	NaN	NaN	1	0	1	1	0	0	0	0	0	1	0	1	1	0	0
ATP synthase subunit beta, mitochondrial	ATP5B	P06576	IGLFGGAGVGK	11	974.555	0.0033064	84.17	23646000	1.31187	NaN	NaN	1.50428	NaN	0.811208	NaN	1.99625	NaN	0.991267	1.1884	1.3606	2.50664	0.717077	NaN	1	0	0	1	0	1	0	1	0	1	1	1	1	1	0
ATP synthase subunit beta, mitochondrial	ATP5B	P06576	IMDPNIVGSEHYDVAR	16	1814.86	0.077759	50.305	3304500	NaN	NaN	NaN	NaN	NaN	NaN	NaN	NaN	NaN	NaN	NaN	1.24133	NaN	NaN	NaN	0	0	0	0	0	0	0	0	0	0	0	1	0	0	0
ATP synthase subunit beta, mitochondrial	ATP5B	P06576	LVLEVAQHLGESTVR	15	1649.91	0.048758	54.501	2904100	1.07174	NaN	NaN	NaN	NaN	NaN	NaN	NaN	NaN	NaN	NaN	NaN	NaN	NaN	NaN	1	0	0	0	0	0	0	0	0	0	0	0	0	0	0
ATP synthase subunit beta, mitochondrial	ATP5B	P06576	TIAMDGTEGLVR	12	1261.63	0.0056548	63.727	2069700	NaN	NaN	NaN	NaN	NaN	NaN	NaN	NaN	NaN	NaN	NaN	1.05965	NaN	NaN	NaN	0	0	0	0	0	0	0	0	0	0	0	1	0	0	0
ATP synthase subunit beta, mitochondrial	ATP5B	P06576	TVLIMELINNVAK	13	1456.83	0.070638	44.616	1190300	NaN	NaN	NaN	NaN	NaN	NaN	NaN	NaN	NaN	NaN	NaN	0.965148	NaN	NaN	NaN	0	0	0	0	0	0	0	0	0	0	0	1	0	0	0
ATP synthase subunit beta, mitochondrial	ATP5B	P06576	VVDLLAPYAK	10	1087.63	0.0060888	84.17	6145700	NaN	NaN	NaN	NaN	NaN	NaN	NaN	1.44645	NaN	NaN	NaN	NaN	NaN	NaN	NaN	0	0	0	0	0	0	0	1	0	0	0	0	0	0	0
ATP synthase subunit b, mitochondrial	ATP5F1	P24539	EQEHMINWVEK	11	1441.67	0.052273	48.004	1335700	NaN	NaN	NaN	NaN	NaN	NaN	NaN	NaN	NaN	NaN	NaN	1.06252	NaN	NaN	NaN	0	0	0	0	0	0	0	0	0	0	0	1	0	0	0
ATP synthase subunit b, mitochondrial	ATP5F1	P24539	HVVQSISTQQEKETIAK	17	1925.02	0.00014038	80.706	6023600	NaN	1.38416	NaN	NaN	NaN	NaN	1.9516	NaN	NaN	NaN	NaN	1.31378	NaN	NaN	NaN	0	1	0	0	0	0	1	0	0	0	0	1	0	0	0
ATP synthase subunit b, mitochondrial	ATP5F1	P24539	HYLFDVQR	8	1076.54	0.0027033	141.39	84390000	NaN	NaN	NaN	1.24364	1.36478	1.72016	1.57359	1.78167	1.66525	1.57798	1.31857	1.38808	1.53858	1.59253	1.29571	0	0	0	1	1	1	1	1	1	1	1	1	1	1	1
ATP synthase subunit b, mitochondrial	ATP5F1	P24539	LAQLEEAK	8	900.492	0.041735	127.56	66070000	NaN	NaN	0.212112	NaN	NaN	NaN	0.202278	NaN	0.134795	0.213703	NaN	0.19123	0.417329	0.380591	NaN	0	0	1	0	0	0	1	0	1	1	0	1	1	1	0
ATP synthase subunit b, mitochondrial	ATP5F1	P24539	NNIAMALEVTYR	12	1393.7	0.063052	54.7	0	NaN	NaN	NaN	NaN	NaN	NaN	NaN	NaN	NaN	NaN	NaN	NaN	NaN	NaN	NaN	0	0	0	0	0	0	0	0	0	0	0	0	0	0	0
ATP synthase subunit b, mitochondrial	ATP5F1	P24539	QASIQHIQNAIDTEK	15	1694.86	0.0035429	87.148	15551000	NaN	0.941753	NaN	NaN	NaN	NaN	NaN	NaN	NaN	NaN	NaN	NaN	NaN	NaN	NaN	0	1	0	0	0	0	0	0	0	0	0	0	0	0	0
ATP synthase subunit b, mitochondrial	ATP5F1	P24539	RKEQEHMINWVEK	13	1725.86	0.023625	70.412	1841100	NaN	NaN	NaN	NaN	NaN	NaN	NaN	1.5332	NaN	NaN	NaN	NaN	NaN	NaN	NaN	0	0	0	0	0	0	0	1	0	0	0	0	0	0	0
ATP synthase subunit b, mitochondrial	ATP5F1	P24539	YGLIPEEFFQFLYPK	15	1889.96	0.0057209	86.291	55178000	1.65303	NaN	1.42871	1.41904	NaN	NaN	NaN	0.788656	NaN	NaN	NaN	NaN	1.33025	1.47141	NaN	1	0	1	1	0	0	0	1	0	0	0	0	1	1	0
ATP synthase subunit d, mitochondrial	ATP5H	O75947;O75947-2	AGLVDDFEK	9	992.481	0.00034728	99.688	43679000	NaN	NaN	1.2177	NaN	NaN	NaN	1.37219	1.55858	NaN	1.31836	NaN	NaN	2.56608	0.826761	NaN	0	0	1	0	0	0	1	1	0	1	0	0	1	1	0
ATP synthase subunit d, mitochondrial	ATP5H	O75947;O75947-2	SWNETLTSR	9	1092.52	0.00033938	110.53	87824000	1.17698	1.63961	1.21628	1.39225	1.1341	1.81416	1.36032	1.71919	1.66409	1.5435	1.55422	1.37548	1.76572	1.66284	1.9416	1	1	1	1	1	1	1	1	1	1	1	1	1	1	1
ATP synthase subunit f, mitochondrial	ATP5J2	P56134;P56134-2;P56134-3;P56134-4	DFSPSGIFGAFQR	13	1427.68	0.0034714	105.17	19978000	1.27934	NaN	NaN	1.05156	NaN	1.57374	1.47551	1.35794	NaN	1.33387	1.26033	1.3926	NaN	NaN	1.36634	1	0	0	1	0	1	1	1	0	1	1	1	0	0	1
ATP synthase subunit f, mitochondrial	ATP5J2	P56134;P56134-2;P56134-3;P56134-4	LGELPSWILMR	11	1313.72	4.4077e-09	104.79	45055000	2.39446	1.60187	1.74092	1.49029	1.50265	0.971223	1.43166	0.957194	NaN	1.45853	2.05217	1.43933	1.77768	1.45098	1.03697	1	1	1	1	1	1	1	1	0	1	1	1	1	1	1
ATP synthase subunit O, mitochondrial	ATP5O	P48047	TDPSILGGMIVR	12	1257.68	0.0044349	66.498	22780000	NaN	NaN	2.07542	NaN	NaN	NaN	1.82269	NaN	NaN	1.51467	NaN	NaN	1.49894	1.75061	NaN	0	0	1	0	0	0	1	0	0	1	0	0	1	1	0
ATP synthase subunit O, mitochondrial	ATP5O	P48047	VAASVLNPYVK	11	1159.66	3.0064e-09	135.86	81658000	1.55829	1.38872	1.48458	1.62222	1.35166	1.50639	1.15213	0.949181	1.13898	1.45446	0.85147	0.858178	1.38336	1.32617	0.480896	1	1	1	1	1	1	1	1	1	1	1	1	1	1	1
ATP synthase subunit O, mitochondrial	ATP5O	P48047	YATALYSAASK	11	1144.58	0.0051707	76.522	31254000	0.505104	NaN	0.541205	NaN	NaN	NaN	NaN	NaN	0.341394	0.579932	0.467436	0.265541	0.783429	NaN	NaN	1	0	1	0	0	0	0	0	1	1	1	1	1	0	0
V-type proton ATPase catalytic subunit A	ATP6V1A	P38606	ALDEYYDKHFTEFVPLR	17	2142.04	0.0012109	115.31	10497000	1.46843	NaN	NaN	NaN	NaN	NaN	NaN	NaN	NaN	NaN	NaN	NaN	NaN	NaN	NaN	1	0	0	0	0	0	0	0	0	0	0	0	0	0	0
V-type proton ATPase catalytic subunit A	ATP6V1A	P38606	ASLAETDKITLEVAK	15	1587.87	0.06558	82.102	2060100	1.66085	NaN	NaN	NaN	NaN	NaN	NaN	NaN	NaN	NaN	NaN	NaN	NaN	NaN	NaN	1	0	0	0	0	0	0	0	0	0	0	0	0	0	0
V-type proton ATPase catalytic subunit A	ATP6V1A	P38606	IKSDYAQLLEDMQNAFR	17	2040.99	0.00021744	58.83	2992400	1.24332	NaN	NaN	NaN	NaN	NaN	NaN	NaN	NaN	NaN	NaN	NaN	NaN	NaN	NaN	1	0	0	0	0	0	0	0	0	0	0	0	0	0	0
V-type proton ATPase catalytic subunit A	ATP6V1A	P38606	TALVANTSNMPVAAR	15	1514.79	0.0094833	73.156	5479900	0.881228	0.415317	1.06486	NaN	NaN	NaN	NaN	NaN	NaN	NaN	NaN	NaN	NaN	NaN	NaN	1	1	1	0	0	0	0	0	0	0	0	0	0	0	0
Ataxin-1-like	ATXN1L	P0C7T5	GFYPQSHQEPVK	12	1415.68	0.0018604	49.423	6864700	1.04723	0.949505	1.29359	NaN	NaN	NaN	0.142298	NaN	NaN	NaN	NaN	NaN	NaN	NaN	NaN	1	1	1	0	0	0	1	0	0	0	0	0	0	0	0
Ataxin-1-like	ATXN1L	P0C7T5	KEEPSPLNLSHHTPDHQGEGR	21	2364.12	2.0775e-05	49.768	1613200	NaN	0.935646	NaN	NaN	NaN	NaN	NaN	NaN	NaN	NaN	NaN	NaN	NaN	NaN	NaN	0	1	0	0	0	0	0	0	0	0	0	0	0	0	0
Ancient ubiquitous protein 1	AUP1	Q9Y679;Q9Y679-2	KQALYEYAR	9	1140.59	0.00090532	92.062	2870400	NaN	0.815914	1.09743	NaN	NaN	NaN	NaN	1.62975	NaN	NaN	NaN	NaN	NaN	NaN	NaN	0	1	1	0	0	0	0	1	0	0	0	0	0	0	0
Ancient ubiquitous protein 1	AUP1	Q9Y679;Q9Y679-2;Q9Y679-3	GTQSLPTASASK	12	1146.59	0.0041127	46.592	10776000	NaN	0.875856	1.14603	NaN	NaN	NaN	NaN	NaN	NaN	0.9042	0.739935	NaN	0.533983	0.780878	0.50447	0	1	1	0	0	0	0	0	0	1	1	0	1	1	1
Ancient ubiquitous protein 1	AUP1	Q9Y679;Q9Y679-2;Q9Y679-3	QLGEANEEFALR	12	1375.67	0.00286	72.958	12755000	0.834147	0.757077	1.47787	NaN	0.750447	NaN	NaN	NaN	NaN	NaN	NaN	0.278497	NaN	NaN	NaN	1	1	1	0	1	0	0	0	0	0	0	1	0	0	0
Beta-1,4-galactosyltransferase 1;Lactose synthase A protein;N-acetyllactosamine synthase;Beta-N-acetylglucosaminylglycopeptide beta-1,4-galactosyltransferase;Beta-N-acetylglucosaminyl-glycolipid beta-1,4-galactosyltransferase;Processed beta-1,4-galactosyltransferase 1	B4GALT1	P15291;P15291-2	ETMLSDGLNSLTYQVLDVQR	20	2281.13	5.346e-07	75.97	67903000	1.0247	0.817615	NaN	1.41339	1.09545	NaN	NaN	0.836953	1.27905	1.33831	0.77098	0.808414	0.873515	NaN	0.814717	1	1	0	1	1	0	0	1	1	1	1	1	1	0	1
Beta-1,4-galactosyltransferase 1;Lactose synthase A protein;N-acetyllactosamine synthase;Beta-N-acetylglucosaminylglycopeptide beta-1,4-galactosyltransferase;Beta-N-acetylglucosaminyl-glycolipid beta-1,4-galactosyltransferase;Processed beta-1,4-galactosyltransferase 1	B4GALT1	P15291;P15291-2	GMSISRPNAVVGR	13	1342.71	3.8801e-05	85.522	103350000	0.766936	0.80424	NaN	0.838807	0.946459	1.05349	0.947427	0.914144	0.93423	0.859461	0.74428	0.876432	0.907079	1.04385	0.826207	1	1	0	1	2	1	1	1	1	1	1	2	1	2	1
Beta-1,4-galactosyltransferase 1;Lactose synthase A protein;N-acetyllactosamine synthase;Beta-N-acetylglucosaminylglycopeptide beta-1,4-galactosyltransferase;Beta-N-acetylglucosaminyl-glycolipid beta-1,4-galactosyltransferase;Processed beta-1,4-galactosyltransferase 1	B4GALT1	P15291;P15291-2	QQLDYGIYVINQAGDTIFNR	20	2327.15	1.1097e-06	101.92	29284000	0.424185	NaN	NaN	0.428025	NaN	NaN	NaN	0.315776	NaN	NaN	0.319775	NaN	NaN	NaN	NaN	1	0	0	1	0	0	0	1	0	0	1	0	0	0	0
Beta-1,4-galactosyltransferase 1;Lactose synthase A protein;N-acetyllactosamine synthase;Beta-N-acetylglucosaminylglycopeptide beta-1,4-galactosyltransferase;Beta-N-acetylglucosaminyl-glycolipid beta-1,4-galactosyltransferase;Processed beta-1,4-galactosyltransferase 1	B4GALT1	P15291;P15291-2	YWLYYLHPVLQR	12	1649.87	1.9834e-05	91.855	170250000	1.28432	NaN	0.771194	1.19389	1.08961	0.793103	1.37804	0.771087	0.790039	0.810557	0.9491	1.03209	1.13244	1.08165	0.770517	1	0	1	1	1	1	1	1	1	1	1	1	1	1	1
Beta-1,4-galactosyltransferase 5	B4GALT5	O43286	VAILIPFR	8	927.591	0.0028624	108.09	217250000	0.813703	NaN	1.14618	0.836995	0.941806	0.850449	1.17008	1.14058	1.02634	1.02012	1.01342	1.03417	0.99369	1.11341	0.982675	1	0	1	1	1	1	1	1	1	1	1	1	1	1	1
BAG family molecular chaperone regulator 3	BAG3	O95817	SSLGSHQLPR	10	1080.57	0.0015573	52.579	2452200	NaN	NaN	NaN	NaN	NaN	NaN	1.37248	NaN	1.04082	NaN	NaN	1.76657	NaN	NaN	NaN	0	0	0	0	0	0	1	0	1	0	0	1	0	0	0
Brain acid soluble protein 1	BASP1	P80723	AAEAAAAPAESAAPAAGEEPSKEEGEPK	28	2635.22	2.1422e-54	184.88	2042300000	1.01856	1.19952	1.13282	1.03078	0.855622	1.14367	0.818177	0.776132	0.776277	0.619337	0.549339	0.547687	0.347951	0.340738	0.254511	2	1	2	1	2	2	2	2	1	1	1	1	1	1	1
Brain acid soluble protein 1	BASP1	P80723	AEPPKAPEQEQAAPGPAAGGEAPK	24	2297.13	4.147e-17	125.11	1196000000	1.24494	1.18607	1.26191	1.05179	0.875097	0.989266	0.846927	0.733826	0.833104	0.550709	0.611486	0.493747	0.347573	0.354693	0.262158	1	2	2	2	1	2	2	2	2	1	1	2	1	1	1
Brain acid soluble protein 1	BASP1	P80723;P80723-2	AEGAATEEEGTPKESEPQAAAEPAEAK	27	2697.23	5.8211e-05	55.469	2846200	NaN	NaN	NaN	NaN	NaN	NaN	0.899151	NaN	NaN	NaN	NaN	NaN	NaN	NaN	NaN	0	0	0	0	0	0	1	0	0	0	0	0	0	0	0
Brain acid soluble protein 1	BASP1	P80723;P80723-2	AQGPAASAEEPKPVEAPAANSDQTVTVK	28	2762.37	1.0486e-40	160.52	254700000	0.82826	1.16636	1.16343	0.823432	0.93274	0.832605	0.841878	0.662361	0.618337	NaN	0.460126	0.334403	0.255252	0.327955	0.186147	1	1	1	1	1	1	1	1	1	0	1	1	1	1	1
Brain acid soluble protein 1	BASP1	P80723;P80723-2	AQGPAASAEEPKPVEAPAANSDQTVTVKE	29	2891.41	9.5676e-69	199.46	572810000	0.903783	1.07409	0.498249	0.776277	0.964981	0.871779	0.877979	0.647815	0.716923	0.515302	0.498636	0.400179	0.289226	0.291732	0.209578	2	1	2	2	1	1	1	1	1	1	1	1	1	1	1
Brain acid soluble protein 1	BASP1	P80723;P80723-2	ETPAATEAPSSTPK	14	1385.67	2.284e-07	117.92	508890000	1.01351	1.03311	1.17025	0.808042	0.913918	0.903269	0.755139	0.64622	0.680397	0.495685	0.449061	0.415229	0.264992	0.268212	0.177079	1	1	1	1	1	1	1	1	1	1	1	1	1	1	1
Brain acid soluble protein 1	BASP1	P80723;P80723-2	KAEGAATEEEGTPKESEPQAAAEPAEAK	28	2825.32	0.0033647	58.877	8204400	NaN	NaN	NaN	NaN	1.11819	NaN	1.00489	0.663126	NaN	NaN	NaN	NaN	NaN	NaN	NaN	0	0	0	0	1	0	1	1	0	0	0	0	0	0	0
Brain acid soluble protein 1	BASP1	P80723;P80723-2	KTEAPAAPAAQETK	14	1411.73	0.00027761	73.887	171380000	NaN	NaN	NaN	NaN	1.26258	NaN	1.00347	0.847271	0.991179	0.631828	0.614791	0.560224	0.343905	0.354406	0.259707	0	0	0	0	1	0	1	2	2	1	1	2	2	2	2
Brain acid soluble protein 1	BASP1	P80723;P80723-2	SDGAPASDSKPGSSEAAPSSK	21	1931.87	1.2002e-22	152.32	606990000	0.966324	1.03687	1.2227	0.837774	0.881998	0.895672	0.755498	NaN	0.685504	0.517582	0.445068	0.414537	0.304915	0.296033	0.18196	1	1	1	1	1	1	1	0	1	1	1	1	2	1	1
B-cell receptor-associated protein 31	BCAP31	P51572-2;P51572	AENQVLAMR	9	1030.52	0.00020928	125.82	160140000	1.3591	1.48591	1.92957	0.277039	0.164042	0.2275	0.220473	0.119367	0.116767	0.159177	0.100687	0.0889601	0.0893607	0.0744629	0.0541442	2	2	3	2	1	2	2	3	1	2	1	3	2	2	1
B-cell receptor-associated protein 31	BCAP31	P51572-2;P51572	LDVGNAEVK	9	943.497	0.0027318	52.79	15860000	NaN	NaN	1.99374	NaN	0.284827	0.428223	0.281508	0.368353	NaN	NaN	0.175725	NaN	NaN	NaN	NaN	0	0	1	0	1	1	1	1	0	0	1	0	0	0	0
B-cell receptor-associated protein 31	BCAP31	P51572-2;P51572	LDVGNAEVKLEEENR	15	1713.85	2.3434e-07	121.31	12942000	NaN	1.8535	2.02918	NaN	0.361894	NaN	NaN	NaN	NaN	NaN	NaN	NaN	0.199148	NaN	NaN	0	1	1	0	1	0	0	0	0	0	0	0	1	0	0
B-cell receptor-associated protein 31	BCAP31	P51572-2;P51572	VNLQNNPGAMEHFHMK	16	1865.87	0.00057502	62.378	21422000	NaN	NaN	NaN	1.19397	NaN	1.664	1.34756	NaN	1.41052	1.46908	1.27028	NaN	1.67875	NaN	NaN	0	0	0	1	0	1	1	0	1	1	1	0	1	0	0
B-cell receptor-associated protein 31	BCAP31	P51572-2;P51572	YMEENDQLKK	10	1296.6	0.033051	23.376	2209800	NaN	NaN	0.875741	NaN	NaN	NaN	1.54335	NaN	NaN	NaN	NaN	NaN	NaN	NaN	NaN	0	0	1	0	0	0	1	0	0	0	0	0	0	0	0
Bcl-2-associated transcription factor 1	BCLAF1	Q9NYF8;Q9NYF8-2;Q9NYF8-3	ETGYVVERPSTTK	13	1465.74	0.031477	26.124	9501500	NaN	NaN	0.487707	0.432339	NaN	0.55935	NaN	NaN	NaN	NaN	NaN	0.363179	NaN	0.473176	0.46881	0	0	1	1	0	1	0	0	0	0	0	1	0	1	1
Bcl-2-associated transcription factor 1	BCLAF1	Q9NYF8;Q9NYF8-2;Q9NYF8-3	LKETGYVVERPSTTK	15	1706.92	0.016635	31.42	37042000	NaN	0.468606	0.497409	0.597297	0.395319	0.480827	0.443439	0.529403	0.414537	0.478329	NaN	0.448571	NaN	NaN	NaN	0	1	1	1	1	1	1	1	1	1	0	1	0	0	0
Bcl-2-associated transcription factor 1	BCLAF1	Q9NYF8;Q9NYF8-2;Q9NYF8-3;Q9NYF8-4	DTFEHDPSESIDEFNK	16	1908.8	2.1431e-07	121.31	55648000	NaN	0.639611	0.608306	0.638863	0.545706	0.571804	0.518508	0.495059	0.466952	0.473673	0.852864	0.572777	0.54365	0.468014	0.778162	0	1	1	1	1	1	1	1	1	1	1	1	1	1	1
Bcl-2-associated transcription factor 1	BCLAF1	Q9NYF8;Q9NYF8-2;Q9NYF8-3;Q9NYF8-4	SPHSPSPIATPPSQSSSCSDAPMLSTVHSAK	31	3147.46	2.8957e-07	67.951	58548000	NaN	0.791502	0.471189	NaN	0.603952	0.474233	0.589574	1.01308	NaN	0.523368	NaN	0.681287	0.612104	0.428267	0.89903	0	1	1	0	1	1	1	1	0	1	0	1	1	1	1
Bcl-2-associated transcription factor 1	BCLAF1	Q9NYF8;Q9NYF8-2;Q9NYF8-3;Q9NYF8-4	SQEEPKDTFEHDPSESIDEFNK	22	2607.12	2.3247e-19	144.01	166690000	0.610769	0.556967	0.536268	0.551648	0.513634	0.484496	0.494589	0.52182	0.600071	0.519632	0.526036	0.586844	0.550728	0.467882	0.735186	1	1	1	1	1	1	1	1	1	1	1	1	1	1	1
Bcl-2-associated transcription factor 1	BCLAF1	Q9NYF8;Q9NYF8-2;Q9NYF8-3;Q9NYF8-4	SSATSGDIWPGLSAYDNSPR	20	2079.95	0.023264	52.784	5971900	0.567443	NaN	NaN	NaN	NaN	NaN	NaN	NaN	NaN	NaN	NaN	NaN	NaN	0.443888	NaN	1	0	0	0	0	0	0	0	0	0	0	0	0	1	0
Bcl-2-associated transcription factor 1	BCLAF1	Q9NYF8;Q9NYF8-2;Q9NYF8-3;Q9NYF8-4	SSFYPDGGDQETAK	14	1500.64	0.00051847	69.716	61360000	0.483786	0.515501	0.540178	0.504271	0.519219	0.4775	0.525381	0.466945	0.499915	0.398295	0.430841	0.50492	0.444539	0.407518	0.550436	1	1	1	1	1	1	1	1	1	1	1	1	1	1	1
Bcl-2-associated transcription factor 1	BCLAF1	Q9NYF8;Q9NYF8-2;Q9NYF8-3;Q9NYF8-4	TIAPQNAPR	9	966.525	0.00034947	105.57	107260000	NaN	NaN	0.875304	0.610959	0.582608	0.683845	0.545857	0.615881	0.637202	0.548661	0.579579	0.644508	0.578242	0.532524	0.792481	0	0	1	1	1	1	1	1	1	1	1	1	1	1	1
Bcl-2-associated transcription factor 1	BCLAF1	Q9NYF8;Q9NYF8-2;Q9NYF8-3;Q9NYF8-4	YSPSQNSPIHHIPSR	15	1718.85	9.7052e-20	99.566	226820000	NaN	NaN	0.625356	0.609607	0.569139	0.516204	NaN	0.660236	0.55489	0.567646	0.615131	0.640348	0.56435	0.482707	0.733261	0	0	2	3	3	1	0	2	3	2	2	2	2	2	3
BET1 homolog	BET1	O15155	SLSIEIGHEVK	11	1210.66	0.0015513	48.004	21919000	0.965932	NaN	1.09011	0.943752	1.29199	NaN	0.997466	1.08071	NaN	1.03526	1.06282	1.1039	NaN	1.33403	NaN	1	0	1	1	1	0	1	1	0	1	1	1	0	1	0
BH3-interacting domain death agonist;BH3-interacting domain death agonist p15;BH3-interacting domain death agonist p13;BH3-interacting domain death agonist p11	BID	P55957-2;P55957	HLAQVGDSMDR	11	1227.57	2.1086e-20	199.82	1144700000	1.14939	1.17181	1.41573	0.880995	0.898642	0.939232	0.685363	0.572984	0.661586	0.457059	0.426492	0.37239	0.21	0.22477	0.164018	4	2	3	3	5	5	2	3	4	2	2	4	2	3	2
BH3-interacting domain death agonist;BH3-interacting domain death agonist p15;BH3-interacting domain death agonist p13;BH3-interacting domain death agonist p11	BID	P55957-2;P55957	IEADSESQEDIIR	13	1503.71	9.9995e-52	198.49	227990000	1.31094	1.00976	1.59918	0.991621	0.883869	0.97483	NaN	NaN	0.584734	0.440201	0.400704	0.44268	0.220327	0.204474	0.166085	1	1	1	1	1	1	0	0	1	1	1	1	1	1	1
BH3-interacting domain death agonist;BH3-interacting domain death agonist p15;BH3-interacting domain death agonist p13;BH3-interacting domain death agonist p11	BID	P55957-2;P55957;P55957-4	DLATALEQLLQAYPR	15	1700.91	1.1858e-231	374.6	4290500000	1.1714	1.25337	1.41633	0.877794	0.969556	0.925027	0.323123	0.669842	0.600785	0.415736	0.408757	0.39444	0.223309	0.208751	0.190172	2	2	2	2	2	2	2	2	3	2	2	2	2	2	2
BH3-interacting domain death agonist;BH3-interacting domain death agonist p15;BH3-interacting domain death agonist p13;BH3-interacting domain death agonist p11	BID	P55957-2;P55957;P55957-4	DVFHTTVNFINQNLR	15	1816.92	1.8374e-24	166.6	435270000	1.11248	1.29576	1.38866	0.913267	0.916985	0.733052	0.637946	0.694546	0.660576	0.442462	0.402465	0.352872	0.202573	0.209262	0.183908	1	1	1	1	1	2	1	1	2	1	1	2	1	2	1
BH3-interacting domain death agonist;BH3-interacting domain death agonist p15;BH3-interacting domain death agonist p13;BH3-interacting domain death agonist p11	BID	P55957-2;P55957;P55957-4	KVASHTPSLLR	11	1207.7	3.7487e-09	102.05	160020000	1.24708	1.32961	1.56099	0.973236	0.924513	1.0184	0.716676	0.68597	0.622634	0.438672	0.408697	0.376801	0.208842	0.233935	NaN	1	1	1	1	1	1	1	1	1	1	1	1	1	1	0
BH3-interacting domain death agonist;BH3-interacting domain death agonist p15;BH3-interacting domain death agonist p13;BH3-interacting domain death agonist p11	BID	P55957-2;P55957;P55957-4	TMLVLALLLAK	11	1184.76	6.9842e-06	80.763	293200000	1.1501	1.24905	1.46514	1.04713	0.836176	0.947724	0.762794	0.821787	0.672572	0.486966	0.390064	0.358396	0.194126	0.186961	0.161938	2	2	2	2	2	2	2	2	3	1	2	2	1	1	2
BH3-interacting domain death agonist;BH3-interacting domain death agonist p15;BH3-interacting domain death agonist p13;BH3-interacting domain death agonist p11	BID	P55957-2;P55957;P55957-4	VASHTPSLLR	10	1079.61	1.9085e-06	123.63	215960000	1.21774	1.38606	1.36444	1.10558	0.881554	0.940026	0.673074	0.636874	0.616177	0.441337	0.396033	0.35581	0.209104	0.193315	0.169299	1	1	1	1	1	1	1	1	1	1	1	1	1	1	1
Bone marrow stromal antigen 2	BST2	Q10589	ASTSYDYCR	9	1121.44	0.0056882	44.309	1694500	NaN	NaN	NaN	NaN	NaN	NaN	NaN	NaN	NaN	1.94966	NaN	NaN	NaN	NaN	NaN	0	0	0	0	0	0	0	0	0	1	0	0	0	0	0
Bone marrow stromal antigen 2	BST2	Q10589	ENQVLSVR	8	943.509	0.0027021	128	363940000	1.03154	1.18704	1.38999	1.19103	1.22526	1.25568	0.8674	1.10142	NaN	1.27861	1.113	1.07798	1.07994	1.19526	0.967277	1	1	1	1	1	1	1	1	0	1	1	1	1	1	1
Bone marrow stromal antigen 2	BST2	Q10589	KVEELEGEITTLNHK	15	1738.91	2.2094e-39	204.23	909370000	0.952109	1.10834	1.47486	1.13313	1.10771	1.20467	1.15368	0.991709	1.04137	1.11022	0.983458	0.994847	1.03177	1.21628	0.789777	1	1	1	1	1	1	1	1	1	1	1	1	1	1	1
Bone marrow stromal antigen 2	BST2	Q10589	LQDASAEVER	10	1116.54	2.2016e-06	90.685	21517000	0.935252	NaN	0.857273	0.472827	1.20437	0.691936	1.03011	1.02105	0.720923	0.468645	NaN	0.46825	NaN	0.975943	0.503974	1	0	1	2	1	1	1	1	1	2	0	1	0	1	1
Bone marrow stromal antigen 2	BST2	Q10589	RENQVLSVR	9	1099.61	0.001863	51.268	8963100	NaN	NaN	NaN	NaN	NaN	NaN	NaN	NaN	NaN	1.27343	NaN	1.06899	1.30117	1.44138	0.91467	0	0	0	0	0	0	0	0	0	1	0	1	1	1	1
Bone marrow stromal antigen 2	BST2	Q10589	VEELEGEITTLNHK	14	1610.82	0.0025734	53.377	13369000	NaN	NaN	NaN	3.05951	NaN	NaN	1.69704	NaN	NaN	NaN	1.56826	1.63663	NaN	NaN	1.43117	0	0	0	1	0	0	1	0	0	0	1	1	0	0	1
Butyrophilin subfamily 1 member A1	BTN1A1	Q13410	TPLPLAGPPR	10	1017.6	0.018553	65.347	6304200	NaN	NaN	NaN	NaN	NaN	NaN	NaN	1.70966	NaN	NaN	NaN	NaN	NaN	NaN	NaN	0	0	0	0	0	0	0	1	0	0	0	0	0	0	0
Butyrophilin subfamily 1 member A1;Butyrophilin subfamily 3 member A3;Butyrophilin subfamily 3 member A1;E3 ubiquitin-protein ligase TRIM68;E3 ubiquitin-protein ligase TRIM11	BTN1A1;BTN3A3;BTN3A1;TRIM68;TRIM11	Q13410;O00478;O00478-2;O00481;Q6AZZ1;Q96F44;Q96F44-3;O00481-4	HYWEVEVGDR	10	1288.58	0.010169	72.006	2535700	NaN	NaN	NaN	NaN	NaN	NaN	NaN	NaN	NaN	NaN	NaN	NaN	NaN	NaN	NaN	0	0	0	0	0	0	0	0	0	0	0	0	0	0	0
Basic leucine zipper and W2 domain-containing protein 1	BZW1	Q7L1Q6-3;Q7L1Q6-4;Q7L1Q6;Q7L1Q6-2	AEVLSEEPILK	11	1226.68	0.010428	61.435	1916100	NaN	NaN	NaN	NaN	NaN	NaN	NaN	NaN	NaN	NaN	NaN	NaN	0.543198	NaN	NaN	0	0	0	0	0	0	0	0	0	0	0	0	1	0	0
Basic leucine zipper and W2 domain-containing protein 1	BZW1	Q7L1Q6-3;Q7L1Q6-4;Q7L1Q6;Q7L1Q6-2	DINAVAASLR	10	1028.56	0.0012435	104.79	7210400	NaN	NaN	0.839504	NaN	NaN	NaN	NaN	NaN	NaN	NaN	NaN	NaN	0.619556	0.994402	NaN	0	0	1	0	0	0	0	0	0	0	0	0	1	1	0
Basic leucine zipper and W2 domain-containing protein 1	BZW1	Q7L1Q6-3;Q7L1Q6-4;Q7L1Q6;Q7L1Q6-2	EGVSAAFAVK	10	977.518	0.005094	61.65	10497000	NaN	NaN	NaN	NaN	NaN	NaN	NaN	NaN	1.4057	1.00242	1.11816	0.794161	NaN	0.640102	1.22793	0	0	0	0	0	0	0	0	1	1	1	1	0	1	1
Basic leucine zipper and W2 domain-containing protein 1	BZW1	Q7L1Q6-3;Q7L1Q6-4;Q7L1Q6;Q7L1Q6-2	ELSEYVR	7	894.445	0.03344	58.981	22157000	NaN	0.845466	0.824002	0.853956	0.793292	NaN	0.816793	NaN	NaN	0.749754	NaN	0.817855	0.993572	NaN	0.770499	0	1	1	1	1	0	1	0	0	1	0	1	1	0	1
Basic leucine zipper and W2 domain-containing protein 1	BZW1	Q7L1Q6-3;Q7L1Q6-4;Q7L1Q6;Q7L1Q6-2	FLDASGAK	8	807.413	0.0085807	56.81	9113400	NaN	NaN	NaN	NaN	NaN	NaN	NaN	NaN	NaN	0.924437	NaN	0.854526	1.00592	NaN	1.00468	0	0	0	0	0	0	0	0	0	1	0	1	1	0	1
Basic leucine zipper and W2 domain-containing protein 1	BZW1	Q7L1Q6-3;Q7L1Q6-4;Q7L1Q6;Q7L1Q6-2	SVFLEQMK	8	980.5	0.069289	82.452	2322100	NaN	NaN	0.737463	NaN	NaN	NaN	NaN	NaN	NaN	NaN	NaN	NaN	NaN	NaN	NaN	0	0	1	0	0	0	0	0	0	0	0	0	0	0	0
Basic leucine zipper and W2 domain-containing protein 1	BZW1	Q7L1Q6-3;Q7L1Q6-4;Q7L1Q6;Q7L1Q6-2	YFTEAGLK	8	927.47	0.0051909	65.246	12903000	0.834857	NaN	NaN	NaN	NaN	0.747837	NaN	NaN	NaN	0.773323	NaN	NaN	NaN	NaN	0.794332	1	0	0	0	0	1	0	0	0	1	0	0	0	0	1
Basic leucine zipper and W2 domain-containing protein 2	BZW2	Q9Y6E2	LLELFPVNR	9	1099.64	0.041528	68.735	4466700	NaN	NaN	1.14222	NaN	NaN	NaN	NaN	NaN	NaN	NaN	NaN	NaN	NaN	NaN	NaN	0	0	1	0	0	0	0	0	0	0	0	0	0	0	0
Basic leucine zipper and W2 domain-containing protein 2	BZW2	Q9Y6E2	YFTDAGLK	8	913.455	0.010957	52.716	4591600	NaN	1.20086	NaN	NaN	NaN	0.946378	NaN	NaN	NaN	1.38318	NaN	NaN	NaN	NaN	NaN	0	1	0	0	0	1	0	0	0	1	0	0	0	0	0
UPF0444 transmembrane protein C12orf23	C12orf23	Q8WUH6	DHPQQQPGMLSR	12	1392.66	0.0003095	71.241	26107000	0.94697	0.900852	NaN	1.02846	1.03027	1.15225	1.04822	NaN	1.08773	0.937356	1.38866	1.28884	1.17045	1.3205	1.18275	1	1	0	1	1	1	1	0	1	1	1	1	2	2	1
UPF0444 transmembrane protein C12orf23	C12orf23	Q8WUH6	GAVGATIGGVAWIGGK	16	1412.78	0.0014452	62.378	4936400	NaN	NaN	NaN	NaN	NaN	NaN	NaN	NaN	NaN	NaN	NaN	NaN	1.51062	1.42183	NaN	0	0	0	0	0	0	0	0	0	0	0	0	1	1	0
UPF0444 transmembrane protein C12orf23	C12orf23	Q8WUH6	VTGGIFSVTK	10	1007.57	0.0037225	91.937	231800000	0.797715	0.11867	0.160449	0.175929	0.147591	0.160751	0.133761	0.103222	0.112853	0.142481	0.14015	0.136461	0.186105	0.276625	0.110797	1	1	1	1	1	1	1	1	1	1	1	1	1	1	1
Putative uncharacterized protein C12orf63	C12orf63	Q6ZTY8	FKESPSSKTGK	11	1194.62	0.0025327	77.379	0	NaN	NaN	NaN	NaN	NaN	NaN	NaN	NaN	NaN	NaN	NaN	NaN	NaN	NaN	NaN	0	0	0	0	0	0	0	0	0	0	0	0	0	0	0
Uncharacterized protein C19orf29	C19orf29	Q8WUQ7-2;Q8WUQ7	AAAAALSQQQSLQER	15	1570.81	2.6033e-18	150.16	55012000	0.506116	0.503449	0.536881	0.348697	0.533427	0.509996	0.442885	0.520134	0.589293	0.504248	0.450907	0.59493	0.526252	0.469173	0.80188	2	2	1	2	1	1	1	1	1	1	1	1	1	1	1
Complement component 1 Q subcomponent-binding protein, mitochondrial	C1QBP	Q07021	AFVDFLSDEIKEER	14	1696.83	0.00027728	90.367	4013900	NaN	NaN	0.491186	NaN	NaN	NaN	NaN	NaN	NaN	NaN	NaN	NaN	NaN	NaN	NaN	0	0	1	0	0	0	0	0	0	0	0	0	0	0	0
UPF0549 protein C20orf43	C20orf43	Q9BY42	AAESVSKPDVSEEAPGPSK	19	1883.91	1.1151e-06	98.035	11340000	0.78583	0.864073	1.14662	NaN	NaN	NaN	NaN	NaN	NaN	NaN	NaN	NaN	NaN	NaN	NaN	1	1	1	0	0	0	0	0	0	0	0	0	0	0	0
UPF0549 protein C20orf43	C20orf43	Q9BY42	DAVIEFLLDK	10	1161.63	0.0071613	69.01	799190	1.06892	NaN	NaN	NaN	NaN	NaN	NaN	NaN	NaN	NaN	NaN	NaN	NaN	NaN	NaN	1	0	0	0	0	0	0	0	0	0	0	0	0	0	0
Ashwin	C2orf49	Q9BVC5	LKPPPQASFTSNAFR	15	1659.87	0.00042787	91.207	32413000	1.18464	1.12876	1.51384	0.168469	0.15803	NaN	NaN	NaN	NaN	NaN	NaN	NaN	NaN	NaN	NaN	1	1	1	1	1	0	0	0	0	0	0	0	0	0	0
Ashwin	C2orf49	Q9BVC5	SPPLSPVGTTPVK	13	1278.72	2.4847e-08	122.45	88836000	0.967053	1.03952	1.32485	0.149136	0.121984	0.12381	0.0955384	0.0779217	0.0617204	0.0445359	0.0394216	0.0424975	0.0217439	0.0302755	NaN	1	1	1	1	1	1	1	1	1	1	1	1	1	1	0
Voltage-dependent calcium channel subunit alpha-2/delta-1;Voltage-dependent calcium channel subunit alpha-2-1;Voltage-dependent calcium channel subunit delta-1	CACNA2D1	P54289;P54289-2;P54289-3;P54289-5;P54289-4	AVEIYIQGK	9	1019.57	0.018285	96.711	8842900	NaN	NaN	0.633425	1.43678	1.07198	NaN	1.52954	0.598573	NaN	1.88175	NaN	NaN	0.896829	NaN	NaN	0	0	1	1	1	0	1	1	0	1	0	0	1	0	0
Voltage-dependent calcium channel subunit alpha-2/delta-1;Voltage-dependent calcium channel subunit alpha-2-1;Voltage-dependent calcium channel subunit delta-1	CACNA2D1	P54289;P54289-2;P54289-3;P54289-5;P54289-4	MQEDLVTLAK	10	1146.6	0.020001	64.439	2184100	NaN	NaN	NaN	NaN	NaN	NaN	0.731957	NaN	NaN	NaN	NaN	NaN	NaN	NaN	NaN	0	0	0	0	0	0	1	0	0	0	0	0	0	0	0
Voltage-dependent calcium channel subunit alpha-2/delta-1;Voltage-dependent calcium channel subunit alpha-2-1;Voltage-dependent calcium channel subunit delta-1	CACNA2D1	P54289;P54289-2;P54289-3;P54289-5;P54289-4	NREEDPSLLWQVFGSATGLAR	21	2345.18	3.5111e-13	81.967	0	NaN	NaN	NaN	NaN	NaN	NaN	NaN	NaN	NaN	NaN	NaN	NaN	NaN	NaN	NaN	0	0	0	0	0	0	0	0	0	0	0	0	0	0	0
Voltage-dependent calcium channel subunit alpha-2/delta-1;Voltage-dependent calcium channel subunit alpha-2-1;Voltage-dependent calcium channel subunit delta-1	CACNA2D1	P54289;P54289-2;P54289-3;P54289-5;P54289-4	SYDYQSVCEPGAAPK	15	1670.72	0.04476	55.841	6614800	NaN	NaN	NaN	0.927833	NaN	1.20979	NaN	NaN	NaN	1.27129	NaN	0.632595	NaN	NaN	NaN	0	0	0	1	0	1	0	0	0	1	0	1	0	0	0
Caldesmon	CALD1	Q05682;Q05682-2;Q05682-6;Q05682-3;Q05682-4;Q05682-5	GNVFSSPTAAGTPNK	15	1446.71	0.0013443	73.91	21245000	1.1558	1.22199	1.38508	0.333	0.377006	0.381786	0.28551	0.286566	0.294933	0.229221	NaN	NaN	0.201276	0.171494	NaN	1	1	1	1	1	1	1	1	1	1	0	0	1	1	0
Caldesmon	CALD1	Q05682;Q05682-2;Q05682-6;Q05682-3;Q05682-4;Q05682-5	INEWLTK	7	902.486	0.0074664	100.15	58795000	1.43647	1.71063	1.83776	0.400969	0.341979	0.306993	0.276465	0.290765	NaN	0.229048	NaN	0.217212	0.216001	0.195641	NaN	1	1	1	1	1	1	1	1	0	1	0	1	1	1	0
Caldesmon	CALD1	Q05682;Q05682-2;Q05682-6;Q05682-3;Q05682-4;Q05682-5	PSDLRPGDVSSK	12	1256.64	0.00028685	61.375	14833000	NaN	NaN	1.9416	0.336018	0.343823	NaN	0.300409	NaN	NaN	0.261479	0.207568	NaN	NaN	NaN	NaN	0	0	1	1	1	0	1	0	0	1	1	0	0	0	0
Caldesmon	CALD1	Q05682;Q05682-2;Q05682-6;Q05682-3;Q05682-4;Q05682-5	SAKPTKPAASDLPVPAEGVR	20	1990.08	6.7068e-06	56.9	73295000	NaN	1.35364	1.91142	0.293841	0.301878	0.42356	0.271577	0.256944	NaN	0.214417	0.208829	0.167529	0.192522	NaN	NaN	0	1	1	1	1	1	1	2	0	2	1	2	2	0	0
Caldesmon	CALD1	Q05682;Q05682-2;Q05682-6;Q05682-3;Q05682-4;Q05682-5	SPAPKPSDLRPGDVSSK	17	1736.91	0.02485	70.41	1614500	0.918679	NaN	NaN	NaN	NaN	NaN	NaN	NaN	NaN	NaN	NaN	NaN	NaN	NaN	NaN	1	0	0	0	0	0	0	0	0	0	0	0	0	0	0
Calreticulin	CALR	P27797	EQFLDGDGWTSR	12	1409.62	0.0033199	69.03	19424000	NaN	1.13029	1.30847	NaN	NaN	NaN	NaN	NaN	NaN	NaN	1.35468	7.43483	1.13964	NaN	NaN	0	1	1	0	0	0	0	0	0	0	1	1	1	0	0
Calreticulin	CALR	P27797	HEQNIDCGGGYVK	13	1475.65	2.9075e-06	103.88	35560000	1.27841	1.33681	1.33847	1.46167	1.27724	1.23115	1.26748	1.42847	1.2435	NaN	1.36595	NaN	1.19753	1.60712	1.50994	1	1	1	1	1	1	1	1	1	0	1	0	1	1	1
Calreticulin	CALR	P27797	IKDPDASKPEDWDER	15	1799.83	2.5951e-07	120.3	152320000	1.36718	1.82299	1.37304	1.35711	1.57381	1.16249	1.64715	0.985173	1.28028	1.38571	1.28398	1.30051	1.04825	NaN	1.38249	1	1	1	2	1	2	2	1	1	2	1	1	2	0	1
Calreticulin	CALR	P27797	KVHVIFNYK	9	1146.65	0.00017362	96.948	40108000	NaN	1.8211	1.89545	1.40428	1.80541	2.12748	1.43437	1.26416	1.35402	1.67218	1.6721	1.35007	1.68631	NaN	1.50292	0	1	1	1	1	1	1	2	1	1	1	1	1	0	1
Calcium/calmodulin-dependent protein kinase type II subunit gamma	CAMK2G	Q13555-6;Q13555;Q13555-8;Q13555-2;Q13555-9;Q13555-7;Q13555-4;Q13555-5;Q13555-3;Q13555-10	FYFENLLSK	9	1159.59	0.00032455	74.162	9079600	1.48465	1.00702	1.79366	NaN	NaN	NaN	NaN	NaN	NaN	NaN	NaN	NaN	NaN	NaN	NaN	1	1	1	0	0	0	0	0	0	0	0	0	0	0	0
Calcium/calmodulin-dependent protein kinase type II subunit gamma	CAMK2G	Q13555-6;Q13555;Q13555-8;Q13555-2;Q13555-9;Q13555-7;Q13555-4;Q13555-5;Q13555-3;Q13555-10	WLNVHYHCSGAPAAPLQ	17	1919.91	0.045971	52.254	0	NaN	NaN	NaN	NaN	NaN	NaN	NaN	NaN	NaN	NaN	NaN	NaN	NaN	NaN	NaN	0	0	0	0	0	0	0	0	0	0	0	0	0	0	0
Calcium/calmodulin-dependent protein kinase type II subunit gamma;Calcium/calmodulin-dependent protein kinase type II subunit beta	CAMK2G;CAMK2B	Q13555-6;Q13555;Q13555-8;Q13555-2;Q13555-9;Q13555-7;Q13555-4;Q13555-5;Q13555-3;Q13555-10;Q13554;Q13554-2;Q13554-5;Q13554-8;Q13554-3;Q13554-6;Q13554-4;Q13554-7	LTQYIDGQGR	10	1149.58	0.0035746	86.898	10077000	0.48019	0.236222	0.942498	NaN	NaN	NaN	NaN	NaN	NaN	NaN	NaN	NaN	NaN	NaN	NaN	1	1	1	0	0	0	0	0	0	0	0	0	0	0	0
Calcium/calmodulin-dependent protein kinase type II subunit gamma;Calcium/calmodulin-dependent protein kinase type II subunit beta	CAMK2G;CAMK2B	Q13555-6;Q13555;Q13555-8;Q13555-2;Q13555-9;Q13555-7;Q13555-4;Q13555-5;Q13555-3;Q13555-10;Q13554;Q13554-2;Q13554-5;Q13554-8;Q13554-3;Q13554-6;Q13554-4;Q13554-7	LTQYIDGQGRPR	12	1402.73	1.9361e-05	78.692	9972600	1.05037	1.44375	1.33014	NaN	NaN	NaN	NaN	NaN	NaN	NaN	NaN	NaN	NaN	NaN	NaN	1	1	1	0	0	0	0	0	0	0	0	0	0	0	0
Cullin-associated NEDD8-dissociated protein 1	CAND1	Q86VP6;Q86VP6-2	HTVDDGLDIR	10	1139.56	0.072735	48.44	1320900	NaN	NaN	NaN	NaN	NaN	NaN	0.634075	NaN	NaN	NaN	NaN	NaN	NaN	NaN	NaN	0	0	0	0	0	0	1	0	0	0	0	0	0	0	0
Cullin-associated NEDD8-dissociated protein 1	CAND1	Q86VP6;Q86VP6-2;Q86VP6-3	CLDAVVSTR	9	1019.51	0.084377	55.567	602970	NaN	NaN	NaN	1.19573	NaN	NaN	NaN	NaN	NaN	NaN	NaN	NaN	NaN	NaN	NaN	0	0	0	1	0	0	0	0	0	0	0	0	0	0	0
Cullin-associated NEDD8-dissociated protein 1	CAND1	Q86VP6;Q86VP6-2;Q86VP6-3	TVSPALISR	9	942.55	0.054681	64.297	1201400	NaN	NaN	NaN	1.40647	NaN	NaN	NaN	NaN	NaN	NaN	NaN	NaN	NaN	NaN	NaN	0	0	0	1	0	0	0	0	0	0	0	0	0	0	0
Calnexin	CANX	P27824	AEEDEILNR	9	1087.51	0.017056	85.731	965440	NaN	NaN	NaN	NaN	1.43765	NaN	NaN	NaN	NaN	NaN	NaN	NaN	NaN	NaN	NaN	0	0	0	0	1	0	0	0	0	0	0	0	0	0	0
Calnexin	CANX	P27824	APVPTGEVYFADSFDR	16	1769.83	1.679e-08	125.52	556180000	0.868666	1.03068	1.31591	0.885324	1.04222	1.04944	1.15584	0.932923	0.836533	0.986631	1.00711	0.894254	1.06773	1.40998	0.718887	1	1	1	1	1	1	1	1	1	1	1	1	1	1	1
Calnexin	CANX	P27824	CESAPGCGVWQR	12	1405.59	1.4934e-06	129.89	15083000	0.699501	NaN	1.58278	1.03797	NaN	NaN	NaN	NaN	NaN	NaN	NaN	NaN	NaN	NaN	NaN	1	0	1	1	0	0	0	0	0	0	0	0	0	0	0
Calnexin	CANX	P27824	CESAPGCGVWQRPVIDNPNYK	21	2446.12	3.381e-18	142.78	198230000	1.22536	1.27431	1.66326	1.14697	1.33542	1.64772	1.23069	1.22342	1.12199	1.41135	1.68461	1.11323	1.42878	NaN	1.20568	1	1	1	1	1	1	1	1	1	1	1	1	1	0	1
Calnexin	CANX	P27824	GLVLMSR	7	774.442	0.0049982	128.38	254290000	1.20263	1.12188	1.53454	1.22024	1.26081	1.39406	1.28008	1.16079	1.05225	1.2545	1.10186	1.10591	1.3626	1.51384	1.07364	2	1	2	3	2	1	2	2	2	2	2	3	3	2	1
Calnexin	CANX	P27824	GTLSGWILSK	10	1060.59	1.8673e-06	115.23	730220000	1.08553	1.20163	1.56143	1.25943	1.40558	1.24341	1.24276	1.17297	1.17425	1.22974	1.05279	1.05756	1.15404	1.51833	0.985581	1	1	1	1	1	1	1	1	1	1	1	1	1	1	1
Calnexin	CANX	P27824	IPDPEAVKPDDWDEDAPAK	19	2106.97	1.5223e-06	95.094	61974000	NaN	NaN	NaN	NaN	NaN	NaN	NaN	1.39762	NaN	NaN	NaN	NaN	2.20327	1.9859	NaN	0	0	0	0	0	0	0	1	0	0	0	0	1	1	0
Calnexin	CANX	P27824	IVDDWANDGWGLK	13	1487.7	1.1668e-05	113.65	219090000	NaN	1.49182	1.53475	1.06817	1.11797	NaN	NaN	NaN	0.886006	0.992063	1.03014	NaN	1.38026	1.34117	NaN	0	1	1	1	1	0	0	0	1	1	1	0	1	1	0
Calnexin	CANX	P27824	IVDDWANDGWGLKK	14	1615.8	2.8895e-21	168.59	300820000	1.00441	1.31883	1.25351	1.5809	1.10687	1.35024	1.13653	1.21935	1.05921	1.33014	1.06039	1.20241	1.5259	1.31017	1.04575	1	1	1	1	1	1	1	1	1	1	1	1	1	1	1
Calnexin	CANX	P27824	KIPNPDFFEDLEPFR	15	1862.92	3.4553e-26	152.11	279630000	1.20228	1.3586	1.45688	1.27358	1.35689	1.43536	1.30193	1.27792	1.30142	1.39792	1.1918	1.14915	1.47715	1.70155	0.979528	1	1	1	1	1	1	1	1	1	1	2	1	1	1	1
Calnexin	CANX	P27824	KPEDWDERPK	10	1298.63	1.592e-13	184.36	272420000	NaN	1.44213	1.64992	1.31498	1.37889	1.43579	1.43703	1.23943	1.25729	1.29149	1.21406	1.09946	1.51137	1.61452	0.988533	0	1	1	1	1	1	1	1	1	1	1	1	1	1	1
Calnexin	CANX	P27824	PVIDNPNYK	9	1058.54	1.7968e-11	162.97	267780000	1.1396	NaN	1.18187	0.948398	1.09591	0.929722	0.835967	1.14828	1.17698	1.14516	1.00299	0.800628	1.16347	1.31353	0.826412	1	0	1	1	1	1	1	1	1	1	1	1	1	1	1
Calnexin	CANX	P27824	TPELNLDQFHDK	12	1455.7	1.7315e-28	203.39	391270000	1.15982	1.36188	1.40659	1.23033	1.2028	1.19822	1.24392	1.03803	1.05676	1.24872	1.18742	1.03891	1.2621	1.38543	0.921752	1	1	1	1	1	1	1	1	1	1	1	1	1	1	1
Calnexin	CANX	P27824	TPYTIMFGPDK	11	1268.61	0.0023626	88.441	8206900	0.679634	NaN	NaN	NaN	NaN	NaN	NaN	NaN	NaN	NaN	NaN	NaN	0.817695	1.36132	NaN	1	0	0	0	0	0	0	0	0	0	0	0	1	1	0
Calnexin	CANX	P27824	WEVEEMKESK	10	1293.59	0.13674	29.063	4276900	NaN	NaN	NaN	NaN	NaN	NaN	1.06978	NaN	NaN	NaN	NaN	NaN	NaN	NaN	NaN	0	0	0	0	0	0	1	0	0	0	0	0	0	0	0
Calnexin	CANX	P27824	WKPPMIDNPSYQGIWKPR	18	2212.13	2.0625e-19	154.82	480340000	NaN	1.92156	1.72551	1.1423	1.47734	1.7247	1.28477	1.34165	1.43086	1.40605	1.39692	0.944876	1.50652	1.26401	1.14847	0	1	2	2	1	1	1	2	1	1	1	2	1	1	1
Calnexin	CANX	P27824	YDGKWEVEEMK	11	1412.63	1.8509e-08	93.345	49299000	1.0507	1.31596	1.59918	1.10269	1.49833	1.16217	1.66342	1.16201	0.828116	1.43815	1.17321	1.07136	1.13255	NaN	0.775356	1	1	2	2	1	1	1	1	1	2	2	2	2	0	1
Calnexin	CANX	P27824	YDGKWEVEEMKESK	14	1756.8	3.9172e-29	192.54	145210000	1.34252	1.25895	1.46199	1.27475	1.17906	1.31228	1.46546	1.23603	1.22969	1.38376	1.15685	1.06154	1.27655	NaN	1.02855	2	2	2	2	2	1	3	1	3	3	2	3	2	0	2
Adenylyl cyclase-associated protein 1	CAP1	Q01518;Q01518-2	KEPAVLELEGK	11	1211.68	9.471e-09	95.401	40508000	1.99661	1.30622	2.65287	1.34702	1.6852	1.98365	2.71091	2.2301	2.19573	1.70477	2.06475	1.5821	1.52409	1.33815	2.28326	1	1	1	1	1	1	1	1	1	1	1	1	1	1	1
Adenylyl cyclase-associated protein 1	CAP1	Q01518;Q01518-2	LEAVSHTSDMHR	12	1381.64	3.185e-05	75.695	8398400	NaN	NaN	1.41669	NaN	0.97426	1.2537	1.80855	NaN	1.20367	NaN	1.05156	NaN	NaN	NaN	1.889	0	0	1	0	1	1	1	0	1	0	1	0	0	0	1
Adenylyl cyclase-associated protein 1	CAP1	Q01518;Q01518-2	SGPKPFSAPKPQTSPSPK	18	1836.97	0.0071395	44.391	2551600	NaN	NaN	NaN	NaN	1.4028	NaN	NaN	NaN	NaN	NaN	NaN	NaN	NaN	NaN	NaN	0	0	0	0	1	0	0	0	0	0	0	0	0	0	0
Calpain small subunit 1	CAPNS1	P04632	TDGFGIDTCR	10	1140.49	0.073493	48.284	1582600	1.39751	NaN	NaN	NaN	NaN	NaN	NaN	NaN	NaN	NaN	NaN	NaN	NaN	NaN	NaN	1	0	0	0	0	0	0	0	0	0	0	0	0	0	0
Calpain small subunit 1;Calpain small subunit 2	CAPNS1;CAPNS2	P04632;Q96L46	YLWNNIK	7	949.502	0.030122	62.842	2993300	NaN	NaN	NaN	NaN	NaN	NaN	NaN	NaN	NaN	NaN	NaN	0.854723	NaN	NaN	NaN	0	0	0	0	0	0	0	0	0	0	0	1	0	0	0
Caprin-1	CAPRIN1	Q14444;Q14444-2	LNQDQLDAVSK	11	1229.63	0.00030365	62.408	5452800	NaN	NaN	NaN	1.27363	NaN	1.02171	NaN	1.13263	0.501102	NaN	NaN	NaN	NaN	NaN	0.876593	0	0	0	1	0	1	0	1	1	0	0	0	0	0	1
F-actin-capping protein subunit alpha-3	CAPZA3	Q96KX2	MTLSVLSR	8	905.5	0.0035224	73.26	66896000	NaN	1.67884	1.78702	1.20944	1.22212	1.32818	NaN	0.760861	1.28413	1.78053	1.37718	1.66642	1.95572	NaN	1.62864	0	1	1	1	1	1	0	2	1	2	1	2	1	0	1
Caveolin-1	CAV1	Q03135	YVDSEGHLYTVPIR	14	1647.83	0.00048111	71.241	22870000	0.717139	0.591499	NaN	1.34447	NaN	NaN	0.791465	NaN	0.54102	0.680592	NaN	0.858465	0.838659	1.40428	NaN	1	1	0	1	0	0	2	0	2	1	0	1	1	1	0
Caveolin-1;Caveolin-3	CAV1;CAV3	Q03135;P56539;Q03135-2	EIDLVNRDPK	10	1197.64	0.014978	31.286	3162200	NaN	1.52068	NaN	NaN	NaN	NaN	NaN	NaN	NaN	NaN	NaN	NaN	NaN	NaN	NaN	0	1	0	0	0	0	0	0	0	0	0	0	0	0	0
Coiled-coil domain-containing protein 85C	CCDC85C	A6NKD9	LLAQQAGSGEFR	12	1275.66	3.8163e-06	87.001	4991200	1.17288	1.09236	1.50083	NaN	NaN	NaN	NaN	NaN	NaN	NaN	NaN	NaN	NaN	NaN	NaN	1	1	1	0	0	0	0	0	0	0	0	0	0	0	0
Coiled-coil domain-containing protein 85C	CCDC85C	A6NKD9	LLEGDKLLAQQAGSGEFR	18	1931.01	0.01431	78.661	3412200	0.852798	NaN	NaN	NaN	NaN	NaN	NaN	NaN	NaN	NaN	NaN	NaN	NaN	NaN	NaN	1	0	0	0	0	0	0	0	0	0	0	0	0	0	0
Coiled-coil domain-containing protein 85C	CCDC85C	A6NKD9	VLEVHENLDR	10	1222.63	0.027121	60.434	7371800	NaN	1.8058	1.17682	NaN	NaN	NaN	NaN	NaN	NaN	NaN	NaN	NaN	NaN	NaN	NaN	0	1	1	0	0	0	0	0	0	0	0	0	0	0	0
T-complex protein 1 subunit beta	CCT2	P78371	LTSFIGAIAIGDLVK	15	1516.89	0.0051906	88.73	19689000	NaN	1.16213	NaN	1.22576	1.03081	NaN	1.00842	1.21014	0.58818	NaN	NaN	1.16869	1.10055	NaN	0.89253	0	1	0	1	1	0	1	1	1	0	0	1	1	0	1
T-complex protein 1 subunit beta	CCT2	P78371;P78371-2	AAHSEGNTTAGLDMR	15	1529.69	0.00076891	64.394	18454000	1.30873	1.30137	1.036	1.1152	1.07537	NaN	1.32681	NaN	1.42902	1.20467	NaN	1.16257	NaN	NaN	NaN	1	1	1	1	1	0	1	0	1	1	0	1	0	0	0
T-complex protein 1 subunit beta	CCT2	P78371;P78371-2	EALLSSAVDHGSDEVK	16	1655.8	0.0020361	87.519	7932800	NaN	NaN	0.534762	0.892483	NaN	NaN	NaN	NaN	NaN	NaN	NaN	NaN	NaN	NaN	NaN	0	0	1	1	0	0	0	0	0	0	0	0	0	0	0
T-complex protein 1 subunit beta	CCT2	P78371;P78371-2	EAVAMESYAK	10	1097.51	0.071273	48.741	1163600	NaN	NaN	NaN	NaN	NaN	0.813683	NaN	NaN	NaN	NaN	NaN	NaN	NaN	NaN	NaN	0	0	0	0	0	1	0	0	0	0	0	0	0	0	0
T-complex protein 1 subunit beta	CCT2	P78371;P78371-2	ILIANTGMDTDKIK	14	1531.83	0.046341	86.467	5314200	NaN	NaN	NaN	NaN	NaN	NaN	1.54816	NaN	NaN	NaN	NaN	NaN	NaN	NaN	NaN	0	0	0	0	0	0	1	0	0	0	0	0	0	0	0
T-complex protein 1 subunit beta	CCT2	P78371;P78371-2	LALVTGGEIASTFDHPELVK	20	2096.12	0.054623	45.916	5962100	0.827274	NaN	NaN	NaN	NaN	NaN	NaN	NaN	NaN	NaN	NaN	NaN	NaN	NaN	NaN	1	0	0	0	0	0	0	0	0	0	0	0	0	0	0
T-complex protein 1 subunit beta	CCT2	P78371;P78371-2	LAVEAVLR	8	869.533	0.0028021	98.523	16166000	NaN	1.53292	1.21935	1.63143	NaN	NaN	1.40522	1.76069	NaN	NaN	NaN	1.28259	NaN	NaN	NaN	0	1	1	1	0	0	1	1	0	0	0	1	0	0	0
T-complex protein 1 subunit beta	CCT2	P78371;P78371-2	MLPTIIADNAGYDSADLVAQLR	22	2346.19	0.010402	74.953	3502500	0.876455	NaN	NaN	NaN	NaN	NaN	NaN	NaN	NaN	NaN	NaN	NaN	NaN	NaN	NaN	1	0	0	0	0	0	0	0	0	0	0	0	0	0	0
T-complex protein 1 subunit beta	CCT2	P78371;P78371-2	NIGVDNPAAK	10	997.519	0.00027925	63.283	11926000	NaN	NaN	NaN	1.79289	NaN	NaN	1.27851	1.61241	NaN	NaN	1.27489	1.38964	NaN	NaN	NaN	0	0	0	1	0	0	1	1	0	0	1	1	0	0	0
T-complex protein 1 subunit gamma	CCT3	P49368;P49368-2	ACTILLR	7	845.479	0.0066654	114.19	22437000	NaN	NaN	1.18111	NaN	NaN	1.26267	1.21877	0.998542	NaN	0.967923	1.34588	1.03972	NaN	NaN	NaN	0	0	1	0	0	1	1	1	0	1	1	1	0	0	0
T-complex protein 1 subunit gamma	CCT3	P49368;P49368-2	AVAQALEVIPR	11	1165.68	8.9534e-11	151.15	28460000	1.55161	1.10705	0.777345	0.712555	1.20834	NaN	NaN	NaN	NaN	NaN	0.629846	NaN	0.626519	0.943539	NaN	1	1	1	1	1	0	0	0	0	0	1	0	1	1	0
T-complex protein 1 subunit gamma	CCT3	P49368;P49368-2	EILSEVER	8	973.508	0.068732	83.005	4895900	NaN	NaN	NaN	1.12987	NaN	NaN	NaN	NaN	0.216972	NaN	NaN	NaN	NaN	NaN	NaN	0	0	0	1	0	0	0	0	1	0	0	0	0	0	0
T-complex protein 1 subunit gamma	CCT3	P49368;P49368-2	ELGIWEPLAVK	11	1253.7	0.00016724	76.655	28282000	1.17969	NaN	NaN	NaN	0.618062	NaN	0.60073	0.609351	NaN	NaN	NaN	NaN	0.584027	NaN	0.398357	1	0	0	0	1	0	1	1	0	0	0	0	1	0	1
T-complex protein 1 subunit gamma	CCT3	P49368;P49368-2	IVLLDSSLEYK	11	1278.71	0.0059521	70.488	20227000	0.885089	NaN	1.07285	0.834773	0.99953	NaN	NaN	NaN	NaN	NaN	NaN	NaN	NaN	NaN	NaN	1	0	1	1	1	0	0	0	0	0	0	0	0	0	0
T-complex protein 1 subunit gamma	CCT3	P49368;P49368-2	IVSRPEELR	9	1097.62	0.0049256	45.997	9540500	NaN	0.943325	1.07847	0.803387	0.853891	0.947831	NaN	0.82017	NaN	0.824715	0.766389	0.854767	0.99938	0.849668	NaN	0	1	1	1	1	1	0	1	0	1	1	1	1	1	0
T-complex protein 1 subunit gamma	CCT3	P49368;P49368-2	IVSRPEELREDDVGTGAGLLEIK	23	2495.32	4.2891e-10	110.44	14138000	NaN	NaN	NaN	NaN	NaN	NaN	NaN	1.52374	NaN	NaN	NaN	NaN	NaN	NaN	NaN	0	0	0	0	0	0	0	1	0	0	0	0	0	0	0
T-complex protein 1 subunit gamma	CCT3	P49368;P49368-2	KGESQTDIEITR	12	1375.69	0.00011386	65.563	16677000	NaN	NaN	1.31249	0.926544	1.25233	NaN	NaN	NaN	1.68274	NaN	0.939417	1.20047	1.02435	1.51605	NaN	0	0	1	1	1	0	0	0	1	0	1	1	1	1	0
T-complex protein 1 subunit gamma	CCT3	P49368;P49368-2	NLQDAMQVCR	10	1233.56	0.0012509	103.7	0	NaN	NaN	NaN	NaN	NaN	NaN	NaN	NaN	NaN	NaN	NaN	NaN	NaN	NaN	NaN	0	0	0	0	0	0	0	0	0	0	0	0	0	0	0
T-complex protein 1 subunit gamma	CCT3	P49368;P49368-2	TAVETAVLLLR	11	1184.71	1.111e-07	91.855	10223000	NaN	1.03346	1.28601	NaN	NaN	NaN	NaN	NaN	NaN	NaN	NaN	NaN	NaN	NaN	NaN	0	1	1	0	0	0	0	0	0	0	0	0	0	0	0
T-complex protein 1 subunit delta	CCT4	P50991;P50991-2	DALSDLALHFLNK	13	1455.77	2.3163e-08	102.66	4488900	NaN	NaN	NaN	NaN	0.575695	NaN	NaN	NaN	NaN	1.10613	NaN	NaN	NaN	NaN	NaN	0	0	0	0	1	0	0	0	0	1	0	0	0	0	0
T-complex protein 1 subunit delta	CCT4	P50991;P50991-2	LVIEEAER	8	957.513	0.0031684	84.476	13784000	1.31617	NaN	NaN	1.60164	NaN	NaN	1.17078	1.05196	NaN	NaN	NaN	NaN	NaN	NaN	1.12906	1	0	0	1	0	0	1	1	0	0	0	0	0	0	1
T-complex protein 1 subunit delta	CCT4	P50991;P50991-2	TLSGMESYCVR	11	1301.57	0.0069617	62.408	1564400	NaN	NaN	NaN	NaN	NaN	NaN	NaN	0.698051	NaN	NaN	NaN	NaN	NaN	NaN	NaN	0	0	0	0	0	0	0	1	0	0	0	0	0	0	0
T-complex protein 1 subunit delta	CCT4	P50991;P50991-2	TVTIVVR	7	786.496	0.057042	47.849	3676200	NaN	NaN	NaN	NaN	2.41493	NaN	1.9336	1.87255	NaN	NaN	NaN	NaN	NaN	NaN	NaN	0	0	0	0	1	0	1	1	0	0	0	0	0	0	0
T-complex protein 1 subunit epsilon	CCT5	P48643	HKLDVTSVEDYK	12	1432.72	0.00063322	51.726	22342000	NaN	NaN	NaN	0.625356	0.753483	1.12487	0.695212	NaN	0.666227	0.756578	0.751631	0.75663	0.876893	0.836995	NaN	0	0	0	1	1	1	1	0	1	1	1	1	1	1	0
T-complex protein 1 subunit epsilon	CCT5	P48643	IADGYEQAAR	10	1092.52	0.0019397	107.24	23638000	1.08401	1.29747	1.08025	NaN	NaN	NaN	1.19239	0.912567	NaN	1.14887	1.35783	0.984766	1.15685	0.72327	NaN	1	1	1	0	0	0	1	1	0	1	1	1	1	1	0
T-complex protein 1 subunit epsilon	CCT5	P48643	LGFAGLVQEISFGTTK	16	1666.89	0.0063402	79.771	2122500	NaN	NaN	0.339088	NaN	NaN	NaN	NaN	NaN	NaN	NaN	NaN	NaN	NaN	NaN	NaN	0	0	1	0	0	0	0	0	0	0	0	0	0	0	0
T-complex protein 1 subunit epsilon	CCT5	P48643	MLVIEQCK	8	1019.51	0.067251	84.476	1941600	1.15701	NaN	NaN	0.780348	NaN	NaN	NaN	NaN	NaN	NaN	NaN	NaN	NaN	NaN	NaN	1	0	0	1	0	0	0	0	0	0	0	0	0	0	0
T-complex protein 1 subunit epsilon	CCT5	P48643	QQHVIETLIGK	11	1264.71	0.013031	33.158	3191300	0.707534	NaN	NaN	0.862017	NaN	NaN	NaN	NaN	NaN	NaN	NaN	NaN	NaN	NaN	NaN	1	0	0	1	0	0	0	0	0	0	0	0	0	0	0
T-complex protein 1 subunit epsilon	CCT5	P48643	SLHDALCVIR	10	1182.62	0.00023457	78.264	8466900	NaN	NaN	NaN	2.52239	1.97566	NaN	1.53801	NaN	NaN	NaN	NaN	1.80209	0.940663	NaN	NaN	0	0	0	1	1	0	1	0	0	0	0	1	1	0	0
T-complex protein 1 subunit zeta	CCT6A	P40227;P40227-2	ALQFLEEVK	9	1075.59	0.0056126	122.13	31581000	NaN	NaN	NaN	NaN	1.7421	NaN	NaN	1.14367	1.02675	0.867491	1.58602	2.04336	0.734344	NaN	1.42822	0	0	0	0	1	0	0	1	1	1	1	1	1	0	1
T-complex protein 1 subunit zeta	CCT6A	P40227;P40227-2	AQLGVQAFADALLIIPK	17	1767.03	0.031144	58.09	0	NaN	NaN	NaN	NaN	NaN	NaN	NaN	NaN	NaN	NaN	NaN	NaN	NaN	NaN	NaN	0	0	0	0	0	0	0	0	0	0	0	0	0	0	0
T-complex protein 1 subunit zeta	CCT6A	P40227;P40227-2	GIDPFSLDALSK	12	1261.66	0.0020341	80.522	7256200	1.21036	NaN	1.1008	NaN	NaN	NaN	NaN	NaN	NaN	NaN	NaN	NaN	NaN	NaN	NaN	1	0	1	0	0	0	0	0	0	0	0	0	0	0	0
T-complex protein 1 subunit zeta;T-complex protein 1 subunit zeta-2	CCT6A;CCT6B	P40227;P40227-2;Q92526;Q92526-3;Q92526-2	GLQDVLR	7	799.455	0.0075251	99.919	3131800	0.831504	NaN	NaN	NaN	NaN	NaN	NaN	NaN	NaN	NaN	NaN	NaN	1.05289	NaN	NaN	1	0	0	0	0	0	0	0	0	0	0	0	1	0	0
T-complex protein 1 subunit zeta-2	CCT6B	Q92526;Q92526-3;Q92526-2	GIDPFSLDSLAK	12	1261.66	0.00286	72.958	3043600	NaN	1.52451	NaN	NaN	NaN	NaN	NaN	NaN	NaN	NaN	NaN	NaN	NaN	NaN	NaN	0	1	0	0	0	0	0	0	0	0	0	0	0	0	0
T-complex protein 1 subunit eta	CCT7	Q99832;Q99832-3	LLDVVHPAAK	10	1061.62	0.0035481	44.82	18197000	NaN	1.07548	NaN	1.04677	1.2416	NaN	1.5827	1.06039	NaN	1.04572	1.40245	NaN	NaN	NaN	1.10146	0	1	0	1	1	0	1	1	0	1	1	0	0	0	1
T-complex protein 1 subunit eta	CCT7	Q99832;Q99832-3	TLVDIAK	7	758.454	0.030107	60.972	30252000	NaN	NaN	1.38704	1.22069	1.32993	1.17012	1.13863	1.20603	1.2012	0.868214	1.00745	1.16071	1.21837	NaN	NaN	0	0	1	1	1	1	1	1	1	1	1	1	1	0	0
T-complex protein 1 subunit eta	CCT7	Q99832;Q99832-3;Q99832-4	QVKPYVEEGLHPQIIIR	17	2018.13	0.00014793	100.45	10836000	NaN	NaN	NaN	NaN	NaN	NaN	1.40837	1.40392	NaN	NaN	1.92556	1.20155	NaN	NaN	NaN	0	0	0	0	0	0	1	1	0	0	1	1	0	0	0
T-complex protein 1 subunit eta	CCT7	Q99832;Q99832-3;Q99832-4;Q99832-2	ALEIIPR	7	810.496	0.0055542	110.35	16036000	NaN	1.51481	NaN	1.51708	NaN	NaN	1.0585	1.11431	NaN	NaN	NaN	1.05422	NaN	NaN	NaN	0	1	0	1	0	0	1	1	0	0	0	1	0	0	0
T-complex protein 1 subunit eta	CCT7	Q99832;Q99832-3;Q99832-4;Q99832-2	IALLNVELELK	11	1253.76	0.013847	59.542	3826400	NaN	NaN	NaN	NaN	NaN	NaN	NaN	NaN	NaN	NaN	NaN	1.92801	NaN	NaN	NaN	0	0	0	0	0	0	0	0	0	0	0	1	0	0	0
T-complex protein 1 subunit eta	CCT7	Q99832;Q99832-3;Q99832-4;Q99832-2	INALTAASEAACLIVSVDETIKNPR	25	2655.39	0.0066627	76.417	2003100	1.27397	NaN	NaN	NaN	NaN	NaN	NaN	NaN	NaN	NaN	NaN	NaN	NaN	NaN	NaN	1	0	0	0	0	0	0	0	0	0	0	0	0	0	0
T-complex protein 1 subunit eta	CCT7	Q99832;Q99832-3;Q99832-4;Q99832-2	LPIGDVATQYFADR	14	1564.79	0.017135	66.533	1418000	NaN	NaN	NaN	NaN	NaN	NaN	NaN	NaN	NaN	NaN	NaN	NaN	NaN	NaN	NaN	0	0	0	0	0	0	0	0	0	0	0	0	0	0	0
T-complex protein 1 subunit eta	CCT7	Q99832;Q99832-3;Q99832-4;Q99832-2	SLHDAIMIVR	10	1153.63	0.021843	63.283	7732500	0.887398	NaN	NaN	NaN	NaN	NaN	1.71937	NaN	0.990354	NaN	NaN	1.35298	NaN	NaN	NaN	1	0	0	0	0	0	1	0	1	0	0	1	0	0	0
T-complex protein 1 subunit eta	CCT7	Q99832;Q99832-3;Q99832-4;Q99832-2	TCTFILR	7	909.474	0.021903	66.682	5570000	NaN	1.50313	NaN	NaN	1.10055	NaN	1.41868	NaN	NaN	NaN	NaN	NaN	NaN	NaN	NaN	0	1	0	0	1	0	1	0	0	0	0	0	0	0	0
T-complex protein 1 subunit theta	CCT8	P50990	AIADTGANVVVTGGK	15	1371.74	0.0037598	100.45	15057000	NaN	NaN	NaN	NaN	1.40748	NaN	1.14741	NaN	NaN	0.78659	NaN	NaN	NaN	NaN	NaN	0	0	0	0	1	0	1	0	0	1	0	0	0	0	0
T-complex protein 1 subunit theta	CCT8	P50990	APGFAQMLK	9	961.506	0.04552	60.91	2937000	NaN	NaN	NaN	NaN	NaN	NaN	NaN	0.961141	NaN	NaN	NaN	NaN	NaN	NaN	NaN	0	0	0	0	0	0	0	1	0	0	0	0	0	0	0
T-complex protein 1 subunit theta	CCT8	P50990	AVDDGVNTFK	10	1064.51	2.5474e-06	85.958	27196000	NaN	NaN	NaN	1.29879	NaN	NaN	1.23814	1.52172	NaN	1.1721	NaN	1.35529	1.43129	1.38021	NaN	0	0	0	1	0	0	1	1	0	1	0	1	1	1	0
T-complex protein 1 subunit theta	CCT8	P50990	DIDEVSSLLR	10	1145.59	3.6545e-09	147.12	52048000	NaN	0.866206	1.33702	1.53674	0.932036	NaN	1.06721	1.12158	0.990501	1.5556	1.21539	NaN	1.26579	1.37531	1.60961	0	1	1	1	1	0	1	1	1	1	1	0	1	1	1
T-complex protein 1 subunit theta	CCT8	P50990	DMLEAGILDTYLGK	14	1537.77	0.018507	65.472	6880300	NaN	NaN	NaN	NaN	NaN	NaN	0.0142554	NaN	NaN	NaN	NaN	NaN	NaN	NaN	NaN	0	0	0	0	0	0	1	0	0	0	0	0	0	0	0
T-complex protein 1 subunit theta	CCT8	P50990	FAEAFEAIPR	10	1149.58	4.973e-06	82.417	9630200	0.928195	NaN	NaN	NaN	NaN	NaN	NaN	NaN	NaN	NaN	NaN	NaN	1.20489	0.888699	NaN	1	0	0	0	0	0	0	0	0	0	0	0	1	1	0
T-complex protein 1 subunit theta	CCT8	P50990	GEENLMDAQVK	11	1232.57	0.018368	64.439	2322200	NaN	NaN	0.898109	NaN	NaN	NaN	NaN	NaN	NaN	NaN	NaN	NaN	NaN	NaN	NaN	0	0	1	0	0	0	0	0	0	0	0	0	0	0	0
T-complex protein 1 subunit theta	CCT8	P50990	HEKEDGAISTIVLR	14	1566.84	0.0015867	57.136	29034000	NaN	1.51591	1.39569	1.50659	1.42171	1.51021	0.994461	1.46045	1.86626	NaN	1.729	1.21093	1.80727	NaN	1.15644	0	1	1	1	1	1	1	1	1	0	1	1	1	0	1
T-complex protein 1 subunit theta	CCT8	P50990	HFSGLEEAVYR	11	1306.63	3.3126e-09	109.42	32507000	1.13828	0.888249	0.604412	NaN	1.24369	0.854767	1.27348	0.850232	0.660904	1.62896	NaN	0.562151	NaN	NaN	1.02034	1	2	2	0	2	1	2	2	1	1	0	1	0	0	1
T-complex protein 1 subunit theta	CCT8	P50990	LATNAAVTVLR	11	1127.67	1.223e-08	97.911	39316000	1.15264	NaN	1.30173	1.39798	1.48683	1.21921	1.05192	1.37446	0.862418	1.07461	1.19728	1.39348	1.39587	NaN	1.37485	1	0	1	1	1	1	1	1	1	1	1	1	1	0	1
T-complex protein 1 subunit theta	CCT8	P50990	LVPGGGATEIELAK	14	1353.75	0.00040195	83.499	32186000	NaN	1.21895	1.02621	1.27709	1.26119	1.32396	1.38525	NaN	NaN	1.14132	1.28591	1.37146	1.5724	1.32328	1.56693	0	1	1	1	1	1	1	0	0	1	1	1	1	1	1
T-complex protein 1 subunit theta	CCT8	P50990	QYGNEVFLAK	10	1167.59	0.00027156	61.65	23199000	NaN	1.04487	1.06381	0.913968	1.13781	1.10459	1.13217	NaN	0.894927	1.02881	0.6515	0.759215	0.951267	NaN	0.696141	0	1	1	1	1	1	1	0	1	1	1	1	1	0	1
T-complex protein 1 subunit theta	CCT8	P50990	TAEELMNFSK	10	1168.54	0.0025987	104.52	30210000	NaN	0.204863	0.182219	0.272799	0.53243	0.325998	0.466788	NaN	0.413088	0.541205	1.07444	0.745812	0.952082	1.50258	0.557311	0	1	1	1	1	1	1	0	1	1	1	1	1	1	1
T-complex protein 1 subunit theta	CCT8	P50990	VADMALHYANK	11	1231.6	1.5465e-05	78.655	23511000	1.00986	1.13898	NaN	0.568819	0.99556	0.616587	1.06438	NaN	1.15404	0.92967	NaN	1.24248	1.28018	NaN	1.13221	1	1	0	1	1	1	1	0	1	1	0	1	1	0	1
CD151 antigen	CD151	P48509	LETFIQEHLR	10	1284.68	0.0039652	56.359	37457000	NaN	NaN	NaN	0.864499	NaN	NaN	NaN	NaN	NaN	NaN	NaN	0.705676	0.90173	NaN	NaN	0	0	0	1	0	0	0	0	0	0	0	1	1	0	0
CD151 antigen	CD151	P48509	TVVALCGQR	9	1002.53	0.00035969	140.5	377590000	NaN	1.0703	1.17898	0.908043	1.01589	0.921956	0.923515	0.967951	0.985144	0.976429	0.875902	0.888036	0.994995	1.02196	0.794445	0	1	1	1	1	1	1	1	1	1	1	1	1	1	1
CD276 antigen	CD276	Q5ZPR3;Q5ZPR3-4;Q5ZPR3-3	NPVLQQDAHSSVTITPQR	18	1990.02	3.3596e-06	113.69	25698000	NaN	0.872532	1.22002	NaN	1.07575	NaN	1.1428	1.36797	NaN	1.14674	1.08036	NaN	0.831297	NaN	NaN	0	1	1	0	1	0	1	1	0	1	1	0	1	0	0
CD44 antigen	CD44	P16070;P16070-5;P16070-7;P16070-3;P16070-4;P16070-6;P16070-17;P16070-8;P16070-16;P16070-10;P16070-11;P16070-13;P16070-14;P16070-12;P16070-18	ESSETPDQFMTADETR	16	1842.76	7.7045e-06	128.9	79021000	0.714924	0.782785	1.09043	0.768563	1.02018	0.861772	0.857868	0.628694	0.710081	0.951783	0.791747	0.665363	0.901998	1.23274	0.603996	1	1	1	1	2	1	2	1	1	1	1	2	2	1	1
CD44 antigen	CD44	P16070;P16070-5;P16070-7;P16070-3;P16070-4;P16070-6;P16070-17;P16070-8;P16070-16;P16070-10;P16070-11;P16070-13;P16070-14;P16070-12;P16070-18	LVINSGNGAVEDR	13	1342.68	2.1008e-11	131.13	64643000	0.698402	0.736258	0.927136	0.771337	0.782197	0.766336	0.840965	0.753585	0.708105	0.771659	0.662203	0.568886	0.958075	0.952435	0.462052	1	1	1	1	1	1	1	1	1	1	1	1	1	1	1
CD44 antigen	CD44	P16070;P16070-5;P16070-7;P16070-3;P16070-4;P16070-6;P16070-17;P16070-8;P16070-16;P16070-10;P16070-11;P16070-13;P16070-14;P16070-12;P16070-18	NLQNVDMK	8	960.47	0.0027847	105.57	111010000	0.744912	0.718174	0.936408	0.830758	0.745212	0.787259	0.846367	0.846045	0.82789	0.743533	0.747585	0.675297	0.890028	1.06391	0.638619	1	1	1	1	1	1	1	1	1	1	1	1	1	1	1
CD44 antigen	CD44	P16070;P16070-5;P16070-7;P16070-3;P16070-4;P16070-6;P16070-17;P16070-8;P16070-16;P16070-10;P16070-11;P16070-13;P16070-14;P16070-12;P16070-18	SQEMVHLVNK	10	1183.6	1.8847e-06	102.06	211090000	0.614666	0.71373	0.882394	0.716461	0.683046	0.735137	0.784701	0.772571	0.739869	0.785423	0.776494	0.698036	0.813663	0.984678	0.503304	1	1	1	1	1	1	1	1	1	1	1	1	1	1	1
CD44 antigen	CD44	P16070;P16070-5;P16070-7;P16070-3;P16070-4;P16070-6;P16070-17;P16070-8;P16070-16;P16070-10;P16070-11;P16070-13;P16070-14;P16070-12;P16070-18;P16070-9;P16070-15	ALSIGFETCR	10	1152.56	2.0014e-06	121.83	255000000	0.698856	0.747099	0.937198	0.804376	0.8049	0.848997	1.13456	0.645332	0.671042	0.804978	0.736193	0.637995	0.858929	0.885842	0.619164	1	1	1	1	1	1	1	1	1	1	1	1	1	1	1
CD44 antigen	CD44	P16070;P16070-5;P16070-7;P16070-3;P16070-4;P16070-6;P16070-17;P16070-8;P16070-16;P16070-10;P16070-11;P16070-13;P16070-14;P16070-12;P16070-18;P16070-9;P16070-15	YGFIEGHVVIPR	12	1385.75	9.0024e-10	122.42	257960000	0.757559	0.690689	1.02706	0.895841	0.925489	0.850752	0.832085	0.703695	0.762934	0.741697	0.726739	0.623018	0.885536	1.00151	0.661231	1	1	1	1	1	1	1	1	1	1	1	1	1	1	1
CD44 antigen	CD44	P16070;P16070-5;P16070-7;P16070-3;P16070-4;P16070-6;P16070-17;P16070-8;P16070-16;P16070-10;P16070-11;P16070-13;P16070-14;P16070-12;P16070-18;P16070-9;P16070-15;P16070-19	FAGVFHVEK	9	1032.54	0.013268	49.715	8292900	0.778144	NaN	NaN	0.80912	NaN	NaN	0.963085	NaN	NaN	NaN	NaN	NaN	NaN	NaN	NaN	1	0	0	1	0	0	1	0	0	0	0	0	0	0	0
CD59 glycoprotein	CD59	P13987	FEHCNFNDVTTR	12	1538.66	0.00831	34.685	22281000	NaN	NaN	NaN	1.21455	1.48544	NaN	1.74685	1.43976	1.09671	1.15472	NaN	1.4267	NaN	1.79125	0.949776	0	0	0	1	1	0	1	1	1	1	0	1	0	1	1
CD59 glycoprotein	CD59	P13987	LRENELTYYCCK	12	1647.74	0.0005022	58.674	5767400	NaN	NaN	NaN	NaN	NaN	NaN	1.0575	0.8383	0.765421	NaN	NaN	NaN	NaN	NaN	NaN	0	0	0	0	0	0	1	1	1	0	0	0	0	0	0
CD63 antigen	CD63	P08962;P08962-2;P08962-3	DKVMSEFNNNFR	12	1499.68	8.4549e-10	121.08	67455000	0.986573	NaN	1.67479	NaN	0.59626	0.943886	0.913067	1.04901	NaN	1.15821	1.09329	1.0124	1.33221	1.20111	NaN	1	0	1	0	1	1	2	1	0	2	2	2	2	2	0
CD63 antigen	CD63	P08962;P08962-2;P08962-3	QQMENYPK	8	1036.46	0.019683	42.599	24023000	NaN	NaN	NaN	NaN	NaN	NaN	NaN	NaN	NaN	NaN	NaN	1.15878	1.34387	1.33874	1.07541	0	0	0	0	0	0	0	0	0	0	0	1	1	1	1
CD63 antigen	CD63	P08962;P08962-2;P08962-3	VMSEFNNNFR	10	1256.56	8.6746e-45	198.58	672460000	1.36088	1.66143	1.70634	1.54981	1.40109	1.40968	1.47232	1.59124	1.49907	1.21552	1.22522	1.21606	1.39092	1.40174	1.19848	3	2	3	3	3	3	3	2	3	3	1	3	2	2	3
CD81 antigen	CD81	P60033	NNLCPSGSNIISNLFK	16	1776.88	1.7171e-05	109.83	52932000	NaN	NaN	NaN	0.61068	0.669478	0.631074	0.816693	NaN	NaN	1.18233	0.730466	1.24802	0.939126	0.832168	0.754063	0	0	0	1	1	1	1	0	0	1	1	1	1	1	1
CD81 antigen	CD81	P60033	QFYDQALQQAVVDDDANNAK	20	2252.03	3.3783e-49	197.38	225300000	0.894422	1.3028	1.39383	1.30519	1.32617	1.56121	NaN	1.1915	NaN	1.08493	1.08904	0.887563	1.12952	1.57285	NaN	1	1	1	1	1	1	0	1	0	1	1	1	1	1	0
CD81 antigen	CD81	P60033	TFHETLDCCGSSTLTALTTSVLK	23	2541.21	2.7348e-31	162.49	547830000	NaN	NaN	1.34144	0.886879	1.26382	0.851861	NaN	0.892244	0.906388	0.959813	0.881484	0.968711	1.11902	1.09197	0.749586	0	0	1	1	1	1	0	1	1	1	1	1	1	1	1
CD9 antigen	CD9	P21926	AIHYALNCCGLAGGVEQFISDICPK	25	2792.31	2.9803e-35	154.84	157330000	0.99553	1.14394	NaN	1.23397	1.17744	1.0769	1.10819	1.29505	1.17665	1.21721	1.09833	1.15685	1.34436	NaN	1.13688	1	1	0	1	1	1	1	1	1	1	1	1	1	0	1
CD9 antigen	CD9	P21926	KDVLETFTVK	10	1178.65	1.1961e-22	202.16	460710000	1.17177	1.5659	1.42657	1.35413	1.26191	1.45174	1.28626	1.2097	1.25337	1.3031	1.22847	1.24583	1.43573	1.37565	0.95328	2	2	2	2	2	2	2	2	2	2	2	2	2	2	2
CD97 antigen;CD97 antigen subunit alpha;CD97 antigen subunit beta	CD97	P48960;P48960-3;P48960-2	YSEFTSTTSGTGHNQTR	17	1872.82	1.2244e-18	151.62	48574000	0.904372	0.823269	0.969979	0.827849	0.895865	0.900609	0.892626	0.877308	0.796286	0.944046	0.99298	0.904298	0.934964	0.688535	0.675954	1	1	1	1	1	1	1	1	1	1	1	1	1	1	1
Hsp90 co-chaperone Cdc37	CDC37	Q16543	LQAEAQQLR	9	1055.57	0.00035096	118.18	32725000	1.17441	1.4579	1.12918	NaN	1.60689	1.40174	NaN	1.1306	0.82021	1.3312	1.22199	1.17214	NaN	1.48803	NaN	1	1	1	0	1	2	0	1	1	1	1	1	0	1	0
Cell division control protein 42 homolog	CDC42	P60953	YVECSALTQK	10	1197.57	3.3924e-05	84.17	14497000	0.915575	NaN	NaN	1.2953	1.08426	1.22608	NaN	NaN	1.12336	1.11883	1.10364	1.31012	NaN	NaN	1.26545	1	0	0	1	1	1	0	0	1	1	1	1	0	0	1
Cell division cycle-associated protein 3	CDCA3	Q99618	QPTETPVASQSSDKPSRDPETPR	23	2509.2	2.2281e-05	55.127	18428000	0.813266	0.830779	0.913968	0.234247	0.226388	0.225744	NaN	NaN	NaN	NaN	NaN	NaN	NaN	NaN	NaN	1	1	1	1	1	1	0	0	0	0	0	0	0	0	0
Cell division cycle-associated protein 3	CDCA3	Q99618	RPSPLSENVSELK	13	1454.77	1.5324e-05	58.32	5785200	NaN	0.801321	NaN	NaN	NaN	NaN	0.138445	NaN	NaN	0.0819222	NaN	NaN	NaN	NaN	NaN	0	1	0	0	0	0	1	0	0	1	0	0	0	0	0
Cell division cycle-associated protein 3	CDCA3	Q99618	SPSAGILR	8	799.455	0.0027015	107.66	22664000	0.817795	NaN	0.837247	0.219848	0.229742	0.190248	NaN	0.112079	0.094053	NaN	NaN	NaN	NaN	NaN	NaN	1	0	1	1	1	1	0	1	1	0	0	0	0	0	0
Cell division cycle-associated protein 3	CDCA3	Q99618	SPTLGIAR	8	813.471	0.0027015	103.83	21773000	0.805815	0.746631	0.769521	0.174648	0.227128	NaN	0.147148	NaN	NaN	NaN	NaN	NaN	0.636448	NaN	NaN	1	1	1	1	1	0	1	0	0	0	0	0	1	0	0
Cell division cycle-associated protein 3	CDCA3	Q99618	SVPVTPARPPPHNK	14	1495.83	0.037361	26.541	1618300	NaN	NaN	NaN	NaN	NaN	NaN	NaN	0.117445	NaN	NaN	NaN	NaN	NaN	NaN	NaN	0	0	0	0	0	0	0	1	0	0	0	0	0	0	0
Ceramide synthase 2	CERS2	Q96G23	APPNATLEHFYLTSGK	16	1744.88	0.00050721	96.163	49464000	NaN	1.13275	1.44701	1.55451	0.7949	1.41717	0.785164	NaN	NaN	1.44013	0.868802	NaN	1.19256	NaN	NaN	0	1	1	1	1	1	1	0	0	1	1	0	1	0	0
Ceramide synthase 2	CERS2	Q96G23	NQDRPSLLK	9	1069.59	0.0022356	54.608	13476000	NaN	NaN	NaN	NaN	NaN	1.26172	1.22711	0.888723	1.10768	1.20194	1.2939	0.924565	1.18145	NaN	0.788581	0	0	0	0	0	1	1	1	1	1	1	1	1	0	1
Ceramide synthase 2	CERS2	Q96G23	QVEVELLSR	9	1071.59	0.072835	58.699	4331700	NaN	NaN	NaN	NaN	NaN	NaN	1.35788	NaN	NaN	NaN	NaN	NaN	NaN	NaN	NaN	0	0	0	0	0	0	1	0	0	0	0	0	0	0	0
Cofilin-1	CFL1	P23528	AVLFCLSEDKK	11	1308.67	5.0346e-09	100.55	190040000	1.36662	1.08648	1.49981	1.0335	1.48452	1.11872	1.2263	1.18325	1.1428	1.29089	1.22288	1.01249	1.31451	1.04137	1.26907	1	2	2	2	2	2	1	1	1	1	1	1	2	1	1
Cofilin-1	CFL1	P23528	HELQANCYEEVK	12	1518.68	0.014565	55.314	1291300	NaN	NaN	1.01787	NaN	NaN	NaN	NaN	NaN	NaN	NaN	NaN	NaN	NaN	NaN	NaN	0	0	1	0	0	0	0	0	0	0	0	0	0	0	0
Cofilin-1	CFL1	P23528	HELQANCYEEVKDR	14	1789.81	1.6683e-21	169.19	138960000	1.22208	1.31074	1.17222	1.28422	1.45847	1.2656	1.19077	1.08155	1.29515	1.29571	1.21089	1.25563	1.54135	1.38606	1.44858	2	2	2	2	2	2	2	2	2	2	2	2	2	2	2
Cofilin-1	CFL1	P23528	KAVLFCLSEDKK	12	1436.77	1.9314e-06	93.839	26811000	NaN	1.41838	1.7066	NaN	1.55089	1.00611	1.44557	NaN	1.04993	NaN	NaN	1.47057	1.34463	NaN	1.1562	0	1	2	0	2	1	2	0	1	0	0	1	1	0	1
Cofilin-1	CFL1	P23528	LGGSAVISLEGKPL	14	1339.77	1.5823e-16	144.27	247370000	0.576801	1.26229	NaN	1.27489	1.33568	0.563168	1.11673	1.42019	0.870959	NaN	0.847486	0.961918	0.981923	NaN	0.804648	1	1	0	1	1	1	1	1	1	0	1	1	1	0	1
Cofilin-1	CFL1	P23528	LTGIKHELQANCYEEVKDR	19	2302.14	1.8844e-15	137.14	29217000	NaN	0.748626	0.868598	NaN	0.95926	NaN	1.12037	1.40623	0.96857	NaN	NaN	0.891671	1.28526	NaN	0.999111	0	1	1	0	1	0	1	1	1	0	0	1	1	0	1
Cofilin-1	CFL1	P23528	NIILEEGK	8	914.507	0.0086276	56.729	14221000	NaN	0.93423	NaN	NaN	NaN	1.1862	NaN	1.54507	NaN	NaN	1.26651	1.29485	NaN	1.17665	NaN	0	1	0	0	0	1	0	1	0	0	1	1	0	1	0
Cofilin-1	CFL1	P23528	NIILEEGKEILVGDVGQTVDDPYATFVK	28	3061.59	3.9288e-47	173.59	240410000	0.750058	1.30188	1.3856	1.24244	1.50659	1.33708	1.48399	1.1309	1.15882	1.41159	1.33248	1.23343	1.22608	1.19218	1.47018	2	2	1	2	1	1	1	1	2	1	1	2	1	1	1
Cofilin-1;Cofilin-2	CFL1;CFL2	P23528;Q9Y281;Q9Y281-3	ESKKEDLVFIFWAPESAPLK	20	2333.23	2.1721e-07	96.544	102480000	1.18409	1.29089	1.12007	1.06517	1.07147	NaN	0.880925	1.00529	1.07354	1.50673	1.14437	1.41231	1.08482	NaN	1.31742	1	1	1	1	1	0	1	1	1	1	1	1	1	0	1
Cofilin-1;Cofilin-2	CFL1;CFL2	P23528;Q9Y281;Q9Y281-3	KEDLVFIFWAPESAPLK	17	1989.06	1.2919e-05	102.78	114600000	1.31596	1.31296	1.52061	1.37565	1.4672	1.38249	1.1589	1.19874	1.25403	1.22526	1.20029	1.49269	1.36629	1.28102	1.48135	1	1	2	1	1	1	1	1	1	1	1	1	1	1	1
Cofilin-1;Cofilin-2	CFL1;CFL2	P23528;Q9Y281;Q9Y281-3	YALYDATYETK	11	1336.62	3.3096e-09	120.77	296260000	1.23626	1.29874	1.16746	1.3285	1.19282	1.32364	1.13611	1.17152	1.38123	1.25919	1.34095	1.14883	1.32681	1.11486	1.34273	1	1	1	1	1	1	1	1	1	1	1	1	1	1	1
Coiled-coil-helix-coiled-coil-helix domain-containing protein 3, mitochondrial	CHCHD3	Q9NX63	KQDAFYKEQLAR	12	1495.78	0.02188	67.153	2351400	0.479893	NaN	NaN	NaN	NaN	NaN	NaN	NaN	NaN	NaN	NaN	NaN	NaN	NaN	NaN	1	0	0	0	0	0	0	0	0	0	0	0	0	0	0
Coiled-coil-helix-coiled-coil-helix domain-containing protein 3, mitochondrial	CHCHD3	Q9NX63	LSENVIDR	8	944.493	0.0023563	146.81	73526000	0.910274	1.10124	1.27076	0.4354	0.448246	0.491294	0.272688	0.268017	0.250063	0.126521	0.131337	0.131415	0.0976029	0.0839081	0.0859062	1	1	1	1	1	1	1	1	1	1	1	1	1	1	1
Coiled-coil-helix-coiled-coil-helix domain-containing protein 3, mitochondrial	CHCHD3	Q9NX63	RVTFEADENENITVVK	16	1862.94	1.118e-05	109.35	13657000	0.916658	0.867288	1.3267	NaN	0.449224	0.24846	NaN	NaN	NaN	NaN	NaN	NaN	NaN	NaN	NaN	1	1	1	0	1	1	0	0	0	0	0	0	0	0	0
Coiled-coil-helix-coiled-coil-helix domain-containing protein 3, mitochondrial	CHCHD3	Q9NX63	RYESHPVCADLQAK	14	1672.8	0.0011615	55.841	21181000	1.07781	1.23649	1.09971	NaN	0.466116	0.428835	0.279619	0.143123	0.209565	NaN	0.145294	NaN	NaN	NaN	NaN	1	1	1	0	1	2	1	1	1	0	1	0	0	0	0
Coiled-coil-helix-coiled-coil-helix domain-containing protein 3, mitochondrial	CHCHD3	Q9NX63	VAEELALEQAK	11	1199.64	1.223e-08	102.4	51605000	1.05056	1.14187	1.65459	0.383644	NaN	NaN	NaN	0.370824	NaN	NaN	NaN	NaN	NaN	0.0716291	NaN	1	1	1	1	0	0	0	1	0	0	0	0	0	1	0
Coiled-coil-helix-coiled-coil-helix domain-containing protein 3, mitochondrial	CHCHD3	Q9NX63	YESHPVCADLQAK	13	1516.7	1.7301e-05	96.734	68024000	0.983574	1.0149	1.17123	0.510903	0.458815	0.45218	0.268731	0.296191	0.321781	0.163495	0.119939	0.18019	0.106755	0.09456	0.101744	1	1	1	1	1	1	1	1	1	1	1	1	1	1	1
Coiled-coil-helix-coiled-coil-helix domain-containing protein 3, mitochondrial	CHCHD3	Q9NX63	YSGAYGASVSDEELK	15	1574.71	0.00069464	82.651	47571000	0.95143	1.10768	0.923054	0.456296	0.443965	0.442762	0.293997	0.433334	0.23649	0.188186	0.126325	0.145427	0.175457	0.085593	NaN	1	1	1	1	1	1	2	1	1	2	1	1	2	1	0
Chromodomain-helicase-DNA-binding protein 3	CHD3	Q12873-3;Q12873;Q12873-2	LLPSALGVK	9	896.569	0.0015147	67.993	28886000	1.04703	NaN	NaN	NaN	NaN	NaN	NaN	0.836533	1.62888	1.27256	1.2876	NaN	0.973492	1.15508	1.19218	1	0	0	0	0	0	0	1	2	1	1	0	1	1	1
Chromodomain-helicase-DNA-binding protein 3;Chromodomain-helicase-DNA-binding protein 5	CHD3;CHD5	Q12873-3;Q12873;Q12873-2;Q8TDI0	EFSANNPFK	9	1052.49	0.076892	57.598	1221900	NaN	NaN	NaN	NaN	NaN	NaN	NaN	NaN	NaN	NaN	NaN	NaN	NaN	0.755601	NaN	0	0	0	0	0	0	0	0	0	0	0	0	0	1	0
Calcium-binding protein p22	CHP	Q99653	DELLQVLR	8	984.56	0.070455	74.127	0	NaN	NaN	NaN	NaN	NaN	NaN	NaN	NaN	NaN	NaN	NaN	NaN	NaN	NaN	NaN	0	0	0	0	0	0	0	0	0	0	0	0	0	0	0
Calcium-binding protein p22	CHP	Q99653	ETGFSHSQITR	11	1261.61	4.1913e-07	87.363	31911000	1.11804	1.19857	1.41249	0.553848	0.548796	0.574643	0.28456	0.257918	0.320667	0.146668	0.138341	0.122852	0.0616132	NaN	NaN	1	1	1	1	1	1	1	1	1	1	1	1	1	0	0
Calcium-binding protein p22	CHP	Q99653	IPELAINPLGDR	12	1306.72	0.0030065	71.241	6142100	NaN	0.750193	1.27812	NaN	NaN	NaN	NaN	NaN	NaN	NaN	NaN	NaN	NaN	NaN	NaN	0	1	1	0	0	0	0	0	0	0	0	0	0	0	0
Calcium-binding protein p22	CHP	Q99653	SKDVNGPEPLNSR	13	1411.71	0.014197	32.068	2784400	NaN	NaN	1.52103	NaN	0.492216	NaN	NaN	0.303085	NaN	NaN	NaN	NaN	NaN	NaN	NaN	0	0	1	0	1	0	0	1	0	0	0	0	0	0	0
Cytoskeleton-associated protein 4	CKAP4	Q07065	ASVSQVEADLK	11	1145.59	2.0589e-09	143.79	180290000	0.900852	1.18161	1.56165	1.08915	1.2028	1.15062	1.11617	0.844267	1.12233	1.0447	1.00335	0.847163	1.2951	1.30188	NaN	1	1	1	1	1	1	1	1	1	1	1	1	1	1	0
Cytoskeleton-associated protein 4	CKAP4	Q07065	DLSDGIHVVK	10	1081.58	1.945e-06	98.048	336910000	0.241528	0.816273	1.17437	0.909827	0.314644	1.29119	0.559087	0.587196	0.64866	1.02218	0.894975	0.943165	0.674	0.674491	0.748895	1	2	2	3	1	3	2	2	2	2	3	3	2	2	1
Cytoskeleton-associated protein 4	CKAP4	Q07065	EELGQGLQGVEQK	13	1413.71	0.011985	62.088	4572200	NaN	NaN	NaN	NaN	NaN	NaN	NaN	NaN	NaN	NaN	NaN	NaN	1.29975	0.873035	NaN	0	0	0	0	0	0	0	0	0	0	0	0	1	1	0
Cytoskeleton-associated protein 4	CKAP4	Q07065	ELVSLKQEQQAFK	13	1546.84	9.3989e-08	85.554	52770000	NaN	NaN	NaN	0.908736	1.07454	NaN	1.27426	0.846496	NaN	NaN	0.788656	NaN	NaN	NaN	NaN	0	0	0	1	1	0	1	1	0	0	1	0	0	0	0
Cytoskeleton-associated protein 4	CKAP4	Q07065	ERDFTSLENTVEER	14	1723.8	1.9018e-25	187.16	239370000	0.836743	1.1004	1.58173	1.08546	1.32686	1.31027	1.07607	1.02555	1.16648	1.09873	1.03658	0.911843	1.48122	1.43419	0.78959	1	1	1	1	1	1	1	1	1	1	1	1	1	1	1
Cytoskeleton-associated protein 4	CKAP4	Q07065	GLLDDLR	7	800.439	0.015825	70.912	17659000	NaN	0.954044	1.54407	NaN	NaN	NaN	NaN	1.16136	NaN	NaN	NaN	NaN	1.4506	1.46398	NaN	0	1	1	0	0	0	0	1	0	0	0	0	1	1	0
Cytoskeleton-associated protein 4	CKAP4	Q07065	GLLDDLRNDLDR	12	1413.72	0.00014253	67.456	7766700	1.12071	NaN	NaN	NaN	NaN	NaN	NaN	NaN	NaN	NaN	NaN	NaN	NaN	NaN	NaN	1	0	0	0	0	0	0	0	0	0	0	0	0	0	0
Cytoskeleton-associated protein 4	CKAP4	Q07065	HSEAFEALQQK	11	1286.63	8.1327e-16	180.88	255190000	0.704424	0.792613	1.32781	0.660092	1.19667	0.75437	1.10864	1.01474	1.1248	1.0724	0.623612	0.914595	1.17744	1.17123	0.66248	2	2	2	2	2	2	2	2	2	2	2	2	2	1	2
Cytoskeleton-associated protein 4	CKAP4	Q07065	ISEVLQK	7	815.475	0.00010757	157.99	105450000	NaN	NaN	1.2571	0.983778	1.25786	1.35062	1.16383	1.0311	1.08758	1.09018	0.983226	0.879391	1.22441	1.37423	0.688933	0	0	1	1	1	1	1	1	1	1	1	1	1	1	1
Cytoskeleton-associated protein 4	CKAP4	Q07065	LALQALTEK	9	985.581	8.9901e-09	179.37	409160000	0.915499	1.06982	1.65229	1.01542	1.22109	1.17532	1.23274	1.06896	1.13106	1.05395	0.888794	0.957194	1.30745	1.35369	0.637081	1	1	1	1	1	1	1	1	1	1	1	1	1	1	1
Cytoskeleton-associated protein 4	CKAP4	Q07065	LEGLGSSEADQDGLASTVR	19	1903.91	3.8236e-12	142.26	196960000	1.13824	1.0979	1.10724	1.10481	1.08876	1.42786	NaN	1.26994	NaN	1.23302	0.826146	0.821706	1.35932	1.36988	0.599154	1	1	1	1	1	1	0	2	0	1	1	1	1	1	1
Cytoskeleton-associated protein 4	CKAP4	Q07065	LQHVEDGVLSMQVASAR	17	1838.93	6.6487e-10	144.97	285480000	0.916078	0.952109	1.14994	1.08412	1.17429	1.05242	1.09412	0.811741	1.02071	1.00958	0.948992	0.855161	1.1139	1.44934	0.719632	1	2	2	1	1	1	1	2	1	1	1	1	2	1	1
Cytoskeleton-associated protein 4	CKAP4	Q07065	LQNEILK	7	856.502	3.2516e-06	168.45	191060000	0.952	0.94146	1.36803	0.998034	1.11988	1.1633	1.0971	0.944769	0.948884	1.02995	0.886713	0.854328	1.037	NaN	0.710096	1	1	1	1	1	1	1	1	1	1	1	1	1	0	1
Cytoskeleton-associated protein 4	CKAP4	Q07065	QREELGQGLQGVEQK	15	1697.87	1.6876e-24	166.79	211200000	0.930995	0.976372	1.45199	0.927059	1.05422	1.07078	1.15773	NaN	1.08197	1.24216	0.926209	0.959039	1.23183	1.47656	0.903024	1	1	1	1	1	1	1	0	1	1	1	1	1	1	1
Cytoskeleton-associated protein 4	CKAP4	Q07065	QTESLESLLSK	11	1233.65	1.8407e-08	93.623	228040000	0.886997	0.970487	1.64764	1.3922	1.25064	1.31664	1.4054	1.04954	1.22852	1.08965	0.843796	0.885042	1.36971	1.36612	0.715369	1	1	1	1	1	1	1	1	1	1	1	1	1	1	1
Cytoskeleton-associated protein 4	CKAP4	Q07065	RLEEELR	7	943.509	0.0065798	78.496	2253500	NaN	NaN	NaN	NaN	NaN	NaN	NaN	NaN	NaN	NaN	NaN	NaN	NaN	NaN	0.725884	0	0	0	0	0	0	0	0	0	0	0	0	0	0	1
Cytoskeleton-associated protein 4	CKAP4	Q07065	SINDNIAIFTEVQK	14	1590.83	0.00029475	125.73	127070000	0.660681	1.4616	0.748492	0.980277	0.658749	0.741499	0.877586	1.30489	0.750988	1.22526	0.922518	0.908315	1.06486	1.28819	NaN	1	1	1	1	1	1	1	1	1	1	1	1	1	1	0
Cytoskeleton-associated protein 4	CKAP4	Q07065	SINDNIAIFTEVQKR	15	1746.93	3.1357e-07	115.82	94434000	NaN	1.24597	1.4259	1.27222	1.19719	1.01056	0.923233	0.908018	0.994313	1.28626	0.764333	NaN	1.21855	NaN	0.843455	0	1	1	1	1	1	1	1	1	1	1	0	1	0	1
Cytoskeleton-associated protein 4	CKAP4	Q07065	SLGETQLVLYGDVEELKR	18	2048.08	1.2813e-07	106.16	395950000	0.844652	0.991768	NaN	1.0831	1.29904	1.18203	NaN	0.878233	0.976229	0.815854	1.07157	0.94493	1.24788	1.80122	0.618521	1	2	0	1	1	1	0	1	1	1	1	1	2	2	2
Cytoskeleton-associated protein 4	CKAP4	Q07065	SREWDMEALR	10	1291.6	1.8397e-06	103.08	20819000	NaN	NaN	NaN	1.11756	NaN	1.73205	1.23626	0.963586	NaN	NaN	NaN	NaN	NaN	NaN	0.648445	0	0	0	1	0	1	1	1	0	0	0	0	0	0	1
Cytoskeleton-associated protein 4	CKAP4	Q07065	SSSSSSASAAAAAAAASSSASCSR	24	2088.9	1.4717e-22	143.93	93457000	0.804182	0.747183	1.38796	1.03148	1.04388	0.739525	1.38589	0.793311	0.849235	1.04369	0.923591	0.931619	1.091	0.991444	0.579539	1	2	2	2	2	2	2	2	2	2	2	2	2	2	2
Cytoskeleton-associated protein 4	CKAP4	Q07065	STLQTMESDIYTEVR	15	1771.83	1.1317e-20	167.55	144650000	0.854	0.733826	0.829538	0.797181	0.707009	NaN	0.675667	1.50591	0.766019	0.630608	0.728072	0.775753	0.652737	NaN	NaN	1	1	1	1	1	0	2	1	1	1	1	1	1	0	0
Cytoskeleton-associated protein 4	CKAP4	Q07065	SVGELPSTVESLQK	14	1472.77	3.7243e-10	127.76	245810000	0.921421	1.05199	1.38387	1.07305	1.22874	1.14062	1.19141	1.25069	1.04546	1.17657	1.0246	1.02084	1.39214	1.40227	0.788955	1	1	1	1	1	1	1	1	1	1	1	1	1	1	1
Cytoskeleton-associated protein 4	CKAP4	Q07065	TAVDSLVAYSVK	12	1251.67	6.1293e-09	114.82	152320000	0.982415	1.00432	1.62808	1.01666	1.25777	1.25948	1.22892	1.06425	1.03311	1.06215	0.843903	0.891552	1.48823	1.4455	0.684913	1	1	1	1	1	1	1	1	1	1	1	1	1	1	1
Cytoskeleton-associated protein 4	CKAP4	Q07065	VASLEESEGNKQDLK	15	1645.82	3.6379e-14	145.29	318220000	0.971279	1.06025	1.47135	0.942818	1.20528	1.16619	1.19479	0.901266	1.04349	1.09967	0.883072	0.864364	1.1971	1.51302	0.661546	1	1	1	1	1	1	1	1	1	1	1	1	1	1	1
Cytoskeleton-associated protein 4	CKAP4	Q07065	VQEQVHTLLSQDQAQAAR	18	2021.03	3.0691e-102	274.08	501210000	0.898473	1.02757	1.37758	0.973236	NaN	1.17342	1.20524	0.876662	0.932923	0.996214	NaN	0.698724	1.13552	1.32212	0.789627	2	1	1	1	0	2	1	1	1	1	0	1	1	1	1
Cytoskeleton-associated protein 4	CKAP4	Q07065	VQSLQATFGTFESILR	16	1795.95	6.5244e-10	128.9	217530000	0.971053	1.15284	1.51419	1.07374	1.22356	1.41225	1.37838	1.07285	1.01697	1.06384	1.07316	0.920531	1.2245	1.25422	0.719461	2	2	2	2	2	2	2	2	2	2	2	2	2	2	2
Cytoskeleton-associated protein 5	CKAP5	Q14008-3;Q14008;Q14008-2	DVRAILNRMCLVYPASK	17	2005.06	0.087979	5.3176	103250000	NaN	NaN	NaN	NaN	0.0257261	NaN	1.54693	NaN	1.40564	NaN	1.53454	NaN	1.37191	NaN	1.39669	0	0	0	0	1	0	1	0	1	0	1	0	1	0	1
Cytoskeleton-associated protein 5	CKAP5	Q14008-3;Q14008;Q14008-2	TTGEVVSGVVSK	12	1161.62	0.00286	72.958	2250500	NaN	NaN	NaN	NaN	1.08169	NaN	4.63323	NaN	NaN	NaN	2.23939	NaN	NaN	NaN	NaN	0	0	0	0	1	0	1	0	0	0	1	0	0	0	0
Creatine kinase B-type	CKB	P12277	DLFDPIIEDR	10	1231.61	0.020226	64.297	691260	NaN	NaN	NaN	NaN	NaN	NaN	NaN	NaN	NaN	NaN	NaN	NaN	NaN	NaN	NaN	0	0	0	0	0	0	0	0	0	0	0	0	0	0	0
Creatine kinase B-type	CKB	P12277	FCTGLTQIETLFK	13	1556.79	0.00021261	68.809	9420300	NaN	NaN	NaN	NaN	NaN	NaN	1.1351	NaN	1.69256	NaN	NaN	NaN	NaN	NaN	1.00374	0	0	0	0	0	0	1	0	1	0	0	0	0	0	1
Creatine kinase B-type	CKB	P12277	LGFSEVELVQMVVDGVK	17	1847.97	3.4527e-15	93.51	43250000	NaN	0.961696	0.530018	NaN	0.834627	NaN	NaN	NaN	NaN	NaN	NaN	1.86376	1.19359	NaN	NaN	0	1	1	0	1	0	0	0	0	0	0	1	1	0	0
Creatine kinase B-type	CKB	P12277	LLIEMEQR	8	1030.55	0.0028365	111.04	21104000	0.946217	NaN	0.977775	1.33371	NaN	0.893991	0.79032	NaN	NaN	1.3336	NaN	NaN	0.554087	NaN	1.05746	1	0	1	1	0	1	1	0	0	1	0	0	1	0	1
Creatine kinase B-type	CKB	P12277	VLTPELYAELR	11	1302.72	9.9095e-09	109.6	82229000	1.40168	1.42328	1.26067	1.58398	1.3744	1.16628	1.2712	1.22847	1.37627	1.2348	1.14402	1.46817	1.51674	0.853432	1.0925	1	1	1	1	1	1	1	1	1	1	1	1	1	1	1
CLIP-associating protein 1	CLASP1	Q7Z460	VLSTSTDLEAAVADALK	17	1702.9	0.0015149	84.14	9822900	NaN	NaN	NaN	NaN	NaN	1.13067	0.986894	NaN	0.854285	NaN	NaN	NaN	NaN	NaN	NaN	0	0	0	0	0	1	1	0	1	0	0	0	0	0	0
CLIP-associating protein 1	CLASP1	Q7Z460;Q7Z460-3;Q7Z460-2	AFDDVPVVQIYSSR	14	1594.8	0.0079826	82.908	51846000	NaN	NaN	NaN	1.88111	1.98436	1.92812	1.3276	1.4875	NaN	1.32291	1.17136	NaN	0.841666	0.666347	NaN	0	0	0	1	1	1	1	1	0	1	1	0	1	1	0
CLIP-associating protein 1	CLASP1	Q7Z460;Q7Z460-3;Q7Z460-2	DVPIDHSDLVADLLK	15	1648.87	0.0037201	101.36	18304000	1.18007	0.830696	NaN	1.55945	1.58534	NaN	1.46985	1.67833	1.26196	NaN	NaN	NaN	NaN	NaN	NaN	1	1	0	1	1	0	1	1	1	0	0	0	0	0	0
CLIP-associating protein 1	CLASP1	Q7Z460;Q7Z460-3;Q7Z460-2	EACITLGHLSSVLGNK	16	1697.88	0.026488	61.265	5069400	1.42523	NaN	NaN	NaN	NaN	NaN	NaN	NaN	NaN	NaN	NaN	NaN	NaN	NaN	NaN	1	0	0	0	0	0	0	0	0	0	0	0	0	0	0
CLIP-associating protein 1	CLASP1	Q7Z460;Q7Z460-3;Q7Z460-2	EAEHLYHTLESSYQK	15	1833.85	2.0339e-18	151.99	161660000	1.092	1.53589	1.78091	1.85836	1.7025	1.82179	2.15596	1.56959	1.82269	1.25559	1.14485	1.0868	0.739574	0.769485	0.478117	1	2	1	1	1	2	2	2	2	2	1	2	2	2	2
CLIP-associating protein 1	CLASP1	Q7Z460;Q7Z460-3;Q7Z460-2	EGAGAVDEEDFIK	13	1378.63	0.0044777	80.96	20143000	NaN	NaN	NaN	2.07762	2.47795	NaN	2.80678	NaN	NaN	1.30448	NaN	1.58075	NaN	NaN	1.38307	0	0	0	1	1	0	1	0	0	1	0	1	0	0	1
CLIP-associating protein 1	CLASP1	Q7Z460;Q7Z460-3;Q7Z460-2	EGAGAVDEEDFIKAFDDVPVVQIYSSR	27	2955.41	0.021935	55.061	19577000	NaN	NaN	NaN	NaN	1.67412	NaN	1.63832	1.61954	1.46727	NaN	NaN	NaN	NaN	NaN	NaN	0	0	0	0	1	0	1	1	1	0	0	0	0	0	0
CLIP-associating protein 1	CLASP1	Q7Z460;Q7Z460-3;Q7Z460-2	EILSDDKHDWEQR	13	1669.77	3.6924e-09	87.498	229400000	1.43964	1.12613	1.64357	1.77854	1.70016	1.72176	1.82409	1.63848	1.48386	1.27699	1.11445	1.01722	0.696127	0.624033	0.507303	1	2	2	4	2	3	3	2	2	4	2	4	3	2	2
CLIP-associating protein 1	CLASP1	Q7Z460;Q7Z460-3;Q7Z460-2	FDHGAEAIMPTIFNLIPNSAK	21	2285.15	0.030773	57.009	11667000	NaN	NaN	NaN	NaN	NaN	NaN	2.81793	1.27003	NaN	NaN	NaN	NaN	NaN	NaN	NaN	0	0	0	0	0	0	1	1	0	0	0	0	0	0	0
CLIP-associating protein 1	CLASP1	Q7Z460;Q7Z460-3;Q7Z460-2	FGLGQPGR	8	830.44	0.0034066	86.472	7553600	0.955329	1.13202	NaN	NaN	NaN	NaN	NaN	NaN	NaN	NaN	NaN	NaN	NaN	NaN	NaN	1	1	0	0	0	0	0	0	0	0	0	0	0	0	0
CLIP-associating protein 1	CLASP1	Q7Z460;Q7Z460-3;Q7Z460-2	HISVLAETIK	10	1109.64	0.0033178	100.69	60611000	1.57522	1.39839	2.09947	NaN	2.13908	NaN	NaN	1.0983	1.98165	1.34036	1.14946	1.20769	0.844545	NaN	NaN	1	1	1	0	1	0	0	1	1	1	1	1	1	0	0
CLIP-associating protein 1	CLASP1	Q7Z460;Q7Z460-3;Q7Z460-2	HISVLAETIKK	11	1237.74	1.377e-09	141.88	70689000	1.26723	1.50225	1.85691	2.18608	1.7362	2.11734	2.12517	1.57248	1.41832	1.54392	1.46817	1.19521	0.71974	NaN	NaN	1	1	1	1	1	1	1	2	1	2	1	1	1	0	0
CLIP-associating protein 1	CLASP1	Q7Z460;Q7Z460-3;Q7Z460-2	IITWTTEPK	9	1087.59	0.00030465	72.643	49567000	NaN	1.59711	1.36255	1.82319	1.66867	1.77013	1.49176	1.60411	1.7207	1.16943	0.944608	0.862084	0.787296	0.865037	0.536268	0	1	1	1	1	1	1	1	1	1	1	1	1	1	1
CLIP-associating protein 1	CLASP1	Q7Z460;Q7Z460-3;Q7Z460-2	IREILSDDKHDWEQR	15	1938.95	3.224e-05	105.46	29146000	NaN	NaN	NaN	1.71697	1.42268	2.09275	1.87014	1.49651	1.24923	1.08179	1.11457	NaN	0.609006	NaN	0.600146	0	0	0	1	1	1	1	1	1	1	1	0	1	0	1
CLIP-associating protein 1	CLASP1	Q7Z460;Q7Z460-3;Q7Z460-2	KCYWGFHSHFSR	12	1610.72	0.00078093	64.121	12549000	NaN	NaN	1.53039	1.55241	NaN	NaN	NaN	2.47813	1.73187	2.15596	NaN	1.2668	NaN	NaN	0.310742	0	0	1	1	0	0	0	1	1	1	0	1	0	0	1
CLIP-associating protein 1	CLASP1	Q7Z460;Q7Z460-3;Q7Z460-2	KGALLELLK	9	983.638	0.034699	81.017	4709500	NaN	NaN	NaN	NaN	NaN	NaN	1.17624	NaN	NaN	NaN	NaN	NaN	NaN	NaN	NaN	0	0	0	0	0	0	1	0	0	0	0	0	0	0	0
CLIP-associating protein 1	CLASP1	Q7Z460;Q7Z460-3;Q7Z460-2	LIPVITSNCTSK	12	1331.71	0.00067026	51.013	26593000	NaN	NaN	NaN	2.22178	NaN	NaN	2.09144	NaN	NaN	NaN	NaN	NaN	NaN	NaN	NaN	0	0	0	1	0	0	1	0	0	0	0	0	0	0	0
CLIP-associating protein 1	CLASP1	Q7Z460;Q7Z460-3;Q7Z460-2	LLDGAFK	7	762.428	0.0054194	111.28	130400000	1.2254	1.3915	0.793235	1.88857	2.02943	1.70704	1.7632	1.45478	1.25582	1.38982	5.08976	1.08215	NaN	0.695705	0.410595	1	1	1	1	1	1	1	1	1	1	1	1	0	1	1
CLIP-associating protein 1	CLASP1	Q7Z460;Q7Z460-3;Q7Z460-2	LLGSGYGGLTGGSSR	15	1380.7	0.00023697	115.5	58457000	1.26445	NaN	NaN	1.91307	1.85722	2.73067	2.16492	NaN	1.55003	1.35375	NaN	1.22707	0.611015	NaN	NaN	1	0	0	1	1	1	1	0	1	1	0	1	1	0	0
CLIP-associating protein 1	CLASP1	Q7Z460;Q7Z460-3;Q7Z460-2	NSSNTSVGSPSNTIGR	16	1576.74	0.00013127	100.41	30940000	NaN	1.18241	NaN	1.66234	1.86564	1.71186	1.40926	1.54514	1.45809	1.08797	0.987625	0.783963	0.728088	NaN	0.37256	0	1	0	1	1	1	1	1	1	1	1	1	1	0	1
CLIP-associating protein 1	CLASP1	Q7Z460;Q7Z460-3;Q7Z460-2	QSSGSATNVASTPDNR	16	1590.72	0.00055215	107.07	36552000	1.20189	1.63744	NaN	1.64139	1.60976	NaN	1.67185	1.4643	1.57836	1.11141	1.1035	0.871984	NaN	NaN	0.412225	1	1	0	1	1	0	1	1	1	1	1	1	0	0	1
CLIP-associating protein 1	CLASP1	Q7Z460;Q7Z460-3;Q7Z460-2	RQSSGSATNVASTPDNR	17	1746.82	0.00012138	59.261	6252700	NaN	NaN	NaN	NaN	NaN	NaN	NaN	NaN	NaN	0.918147	NaN	0.984039	0.514292	1.32259	0.468014	0	0	0	0	0	0	0	0	0	1	0	1	1	1	1
CLIP-associating protein 1	CLASP1	Q7Z460;Q7Z460-3;Q7Z460-2	SDIDVNAAASAK	12	1160.57	9.3086e-07	113.77	49030000	1.19706	1.41772	1.3217	1.90042	1.85701	1.45262	1.97695	1.43289	1.86877	1.29712	1.09848	0.920454	0.758127	0.791352	0.395958	1	1	1	1	1	1	1	1	1	1	1	1	1	1	1
CLIP-associating protein 1	CLASP1	Q7Z460;Q7Z460-3;Q7Z460-2	SLLLAGAAEYDNFFQHLR	18	2064.04	2.0846e-49	202.03	177130000	1.21792	1.59704	1.56826	1.8206	1.70337	2.00658	1.66758	1.5604	1.43049	1.34615	1.19474	0.988826	0.800955	0.723552	0.4466	1	1	1	1	1	1	1	1	1	1	1	1	1	1	1
CLIP-associating protein 1	CLASP1	Q7Z460;Q7Z460-3;Q7Z460-2	SQEDLNEPIKR	11	1327.67	5.7507e-06	75.819	74035000	NaN	1.49036	1.70451	1.78425	1.52221	1.56121	1.42298	1.43092	NaN	1.0502	0.949614	0.822944	0.674641	0.714357	0.379876	0	2	1	1	1	1	2	2	0	1	1	2	2	1	1
CLIP-associating protein 1	CLASP1	Q7Z460;Q7Z460-3;Q7Z460-2	SRSDIDVNAAASAK	14	1403.7	5.1231e-06	112.72	48581000	1.16624	1.31945	NaN	1.52681	1.84703	1.26157	1.34658	1.17387	0.967277	1.13267	0.820614	0.823554	0.540573	NaN	NaN	1	1	0	1	1	1	1	1	1	1	1	1	1	0	0
CLIP-associating protein 1	CLASP1	Q7Z460;Q7Z460-3;Q7Z460-2	SSSSSQESLNRPLSAK	16	1676.83	2.9822e-18	149.3	223990000	1.13279	1.23069	1.42074	1.46205	1.69377	1.56216	1.54528	1.31643	1.46759	1.05699	1.11576	0.862575	0.601218	0.794957	0.427696	1	1	1	1	1	1	1	1	1	1	1	1	1	1	1
CLIP-associating protein 1	CLASP1	Q7Z460;Q7Z460-3;Q7Z460-2	YIESLAR	7	850.455	0.01832	69.176	25899000	NaN	NaN	1.73983	NaN	1.91055	NaN	1.69136	1.37293	1.72167	NaN	0.984213	NaN	0.827109	NaN	NaN	0	0	1	0	1	0	1	1	1	0	1	0	1	0	0
CLIP-associating protein 2	CLASP2	O75122	FTVDQTQTPSLK	12	1363.7	2.1169e-05	83.314	23567000	NaN	1.365	1.06612	0.938122	0.753926	NaN	0.881321	0.774114	NaN	0.514157	NaN	NaN	NaN	NaN	NaN	0	1	1	1	1	0	1	1	0	1	0	0	0	0	0
CLIP-associating protein 2	CLASP2	O75122	IPRPSVSQGCSR	12	1342.68	2.8484e-06	90.731	92587000	NaN	0.794767	1.06181	0.962029	0.768386	0.861861	0.785312	0.670988	0.657994	0.572531	0.481814	0.498427	NaN	0.303168	0.303278	0	1	1	1	1	1	1	1	1	1	1	1	0	1	1
CLIP-associating protein 2	CLASP2	O75122	LSAPLAGMGNAK	12	1128.6	2.6166e-06	91.855	104420000	0.849473	0.743019	0.874019	0.920327	0.801764	0.783908	0.708451	0.547264	0.586204	NaN	0.551119	0.546914	0.337912	0.26001	0.207892	1	2	3	4	2	1	2	1	1	0	4	2	2	2	1
CLIP-associating protein 2	CLASP2	O75122	LSSSVSAMR	9	936.47	0.00030465	91.867	70479000	0.820008	0.8314	1.28121	0.827171	0.87657	0.84354	0.747434	NaN	0.883049	0.736518	0.542773	0.504485	NaN	0.402319	NaN	1	1	1	1	1	2	2	0	1	2	1	1	0	1	0
CLIP-associating protein 2	CLASP2	O75122	SQEDMNEPLKR	11	1345.63	6.64e-08	91.855	37103000	0.783263	0.965848	0.979125	1.06404	1.00447	1.02315	0.799016	NaN	0.850145	0.550128	0.451794	0.475077	0.269687	NaN	0.22553	1	1	1	1	1	1	1	0	1	1	1	1	1	0	1
CLIP-associating protein 2	CLASP2	O75122	VITWTTEPK	9	1073.58	0.0063223	42.743	73058000	NaN	0.862463	1.15809	0.797296	0.770481	0.800685	0.720565	0.722768	0.898788	0.561668	0.550536	NaN	NaN	0.336289	NaN	0	1	1	1	1	1	1	1	1	1	1	0	0	1	0
CLIP-associating protein 2	CLASP2	O75122	VLNTGSDVEEAVADALK	17	1729.87	3.5503e-06	122.1	54169000	0.735348	NaN	0.842772	0.872349	0.862017	0.49969	NaN	0.560648	0.556483	NaN	NaN	0.367954	NaN	NaN	NaN	1	0	1	1	1	1	0	1	1	0	0	1	0	0	0
CLIP-associating protein 2	CLASP2	O75122	VLNTGSDVEEAVADALKKPAR	21	2182.16	2.4783e-18	143.71	26255000	NaN	NaN	NaN	0.67708	0.84943	NaN	NaN	0.800974	NaN	NaN	NaN	NaN	NaN	NaN	NaN	0	0	0	1	1	0	0	1	0	0	0	0	0	0	0
CLIP-associating protein 2	CLASP2	O75122	VLTTTALSTVSSGVQR	16	1618.89	0.00057701	88.561	1618700000	0.0213648	0.0202844	0.0225058	0.164861	0.0250325	NaN	0.0165278	NaN	0.0212125	0.0940371	0.0157493	NaN	0.0124485	0.319438	NaN	1	1	1	2	1	0	1	0	1	2	1	0	1	1	0
CLIP-associating protein 2	CLASP2	O75122;O75122-2	AFTDVPSIQIYSSR	14	1582.8	8.7003e-06	111.12	310000000	0.940265	0.94402	1.20485	0.947508	1.09243	1.24119	0.807063	0.95268	1.34392	0.913267	0.763528	0.636144	0.436106	0.397384	NaN	1	1	1	1	1	1	1	1	1	1	1	1	1	1	0
CLIP-associating protein 2	CLASP2	O75122;O75122-2	ASSLPGSLQR	10	1014.55	1.248e-05	76.228	101030000	0.835317	1.00775	1.17557	1.01059	1.03526	0.97483	0.881998	NaN	0.736925	NaN	0.617902	0.56061	0.417319	0.374174	0.294855	1	1	1	1	1	1	1	0	1	0	1	1	1	1	1
CLIP-associating protein 2	CLASP2	O75122;O75122-2	EACITVAHLSTVLGNK	16	1711.89	2.6117e-18	150.57	164330000	1.15452	1.01784	1.51563	1.19779	1.11	1.15986	1.04186	0.907622	0.975914	0.751089	0.713684	0.605521	0.478213	0.370956	0.357405	1	1	1	1	1	1	1	1	1	1	1	1	1	1	1
CLIP-associating protein 2	CLASP2	O75122;O75122-2	EGGAGAVDEDDFIK	14	1421.63	0.00045519	89.466	52582000	NaN	NaN	1.26926	1.30422	1.20459	0.687654	0.34258	NaN	NaN	NaN	NaN	0.582689	0.414862	0.447247	0.32844	0	0	1	1	1	1	1	0	0	0	0	1	1	1	1
CLIP-associating protein 2	CLASP2	O75122;O75122-2	EILSDDKHDWDQR	13	1655.75	8.2919e-07	111.39	127890000	NaN	1.08507	1.23723	1.06286	1.07721	0.8956	0.934335	1.34354	NaN	0.720861	0.603002	0.597779	0.401186	0.426203	0.319714	0	1	2	1	1	1	2	1	0	1	1	1	1	1	1
CLIP-associating protein 2	CLASP2	O75122;O75122-2	FDHGAEAIVPTLFNLVPNSAK	21	2239.16	6.9929e-09	72.644	117630000	0.946351	1.10058	1.12184	1.15841	1.15717	1.02982	1.10882	0.961363	0.961169	0.911369	0.759111	0.602762	0.345273	0.470179	0.339039	1	1	1	1	1	1	1	1	1	1	1	1	1	2	1
CLIP-associating protein 2	CLASP2	O75122;O75122-2	HAAVLVETIK	10	1079.63	2.1705e-23	211.79	160280000	1.05985	1.10945	1.24722	1.19333	1.05392	1.0246	0.974972	0.888605	0.924411	0.765773	0.685928	0.71474	0.37745	0.41355	0.310106	1	1	1	1	1	1	1	1	1	1	1	1	1	1	1
CLIP-associating protein 2	CLASP2	O75122;O75122-2	HAAVLVETIKK	11	1207.73	1.9709e-09	112.75	187910000	0.883119	1.03677	1.26921	1.05037	1.06211	1.09419	1.03584	0.914972	0.912292	0.766601	0.728518	0.64577	0.392933	0.407324	0.34571	1	1	1	1	1	1	1	1	1	1	1	1	1	1	1
CLIP-associating protein 2	CLASP2	O75122;O75122-2	IREILSDDKHDWDQR	15	1924.94	3.9576e-07	117.37	92845000	1.12883	NaN	1.26714	NaN	0.991179	0.717309	1.30229	1.08391	0.665296	0.756819	0.819605	0.68299	0.377074	NaN	0.315746	2	0	2	0	2	1	3	2	1	2	3	3	2	0	2
CLIP-associating protein 2	CLASP2	O75122;O75122-2	LIPLITSNCTSK	12	1345.73	2.2517e-09	117.23	273010000	1.08804	1.14512	1.21036	1.13471	1.04281	1.18865	0.85435	1.00714	0.816593	0.673727	0.652443	0.704692	0.379884	0.4125	0.329739	1	1	1	1	1	1	1	1	1	1	1	1	1	1	1
CLIP-associating protein 2	CLASP2	O75122;O75122-2	LLDGALK	7	728.443	0.0055159	110.61	281730000	1.07426	1.02438	1.22536	1.22716	1.05729	1.03465	1.00952	0.896419	0.990266	0.768155	0.681399	0.696025	0.430119	0.386012	0.33853	1	1	1	1	1	1	1	1	1	1	1	1	1	1	1
CLIP-associating protein 2	CLASP2	O75122;O75122-2	NHFPGEAETLYNSLEPSYQK	20	2323.08	9.2865e-21	148.26	202810000	0.911818	0.914846	1.2387	1.04795	1.18153	0.933027	1.20163	0.818217	0.930943	0.827438	0.651054	0.586029	0.445103	0.439342	NaN	1	1	1	1	1	1	1	1	1	1	1	1	1	1	0
CLIP-associating protein 2	CLASP2	O75122;O75122-2	SLLVAGAAQYDCFFQHLR	18	2095.03	8.5248e-40	190.57	232050000	0.936514	1.02728	1.19278	1.13886	1.09692	1.13117	1.20359	1.01163	1.02454	0.715891	0.639685	0.852689	0.435411	0.419435	0.297965	1	1	1	1	1	1	1	1	1	1	1	1	1	1	1
CLIP-associating protein 2	CLASP2	O75122;O75122-2	SLQTYLK	7	851.475	0.0049379	114.6	239930000	0.953634	1.07098	1.08443	1.1503	1.09376	1.03726	1.02372	0.830924	0.884079	0.776675	0.584139	0.619728	0.411213	0.401756	0.320359	1	1	1	1	1	1	1	1	1	1	1	1	1	1	1
CLIP-associating protein 2	CLASP2	O75122;O75122-2	SRSDIDVNAAAGAK	14	1373.69	1.1623e-07	121.76	121600000	0.920607	1.02675	1.01607	1.00085	0.979096	0.840456	0.886831	0.778343	0.926415	0.581439	0.668418	0.586318	0.330164	0.370202	NaN	1	1	1	1	1	1	1	1	1	1	1	1	1	1	0
CLIP-associating protein 2	CLASP2	O75122;O75122-2	SSGSVASLPQSDR	13	1289.62	3.6362e-21	169.62	450430000	1.18157	1.00414	1.42584	1.26454	1.2872	1.28462	1.08606	0.894206	0.987508	0.662835	0.743467	0.688705	0.406683	0.400357	0.292629	1	1	1	1	1	1	1	1	1	1	1	1	1	1	1
CLIP-associating protein 2	CLASP2	O75122;O75122-2	SSSSSQESLNRPFSSK	16	1726.81	7.6027e-19	156.17	436680000	0.946056	1.01376	1.09419	1.07178	1.00211	1.07938	0.970601	0.873904	0.871551	0.709039	0.64617	0.555426	0.45634	0.37433	0.292912	1	1	1	1	1	1	2	1	1	1	1	1	1	1	1
CLIP-associating protein 2	CLASP2	O75122;O75122-2	VMATSGCAAIR	11	1135.55	4.2796e-10	156.12	164520000	1.11345	0.957277	1.09354	1.3002	1.21234	1.14277	1.065	0.593616	1.01632	0.831649	0.657436	0.620559	0.395423	0.349989	0.3184	2	2	2	3	2	3	3	2	2	3	3	2	2	1	2
CLIP-associating protein 2	CLASP2	O75122;O75122-2	WSTANPSTVAGR	12	1245.61	4.3512e-10	124.21	201390000	0.979355	1.0665	1.15564	1.08922	1.08405	0.969782	0.966156	0.905772	0.891909	0.680022	0.666733	0.6068	0.41555	0.380926	0.321844	1	1	1	1	1	1	1	1	1	1	1	1	1	1	1
CLIP-associating protein 2;CLIP-associating protein 1	CLASP2;CLASP1	O75122;Q7Z460;Q7Z460-3;Q7Z460-2	EGLLGLQNLLK	11	1196.71	4.5323e-09	103.26	159750000	0.879067	1.03446	1.29334	1.06711	1.03619	1.04313	1.16947	0.87014	0.932453	0.721423	0.575298	0.580094	0.424704	0.411431	0.32231	1	1	1	1	1	1	1	1	1	1	1	1	1	1	1
CLIP-associating protein 2;CLIP-associating protein 1	CLASP2;CLASP1	O75122;Q7Z460;Q7Z460-3;Q7Z460-2	KEGLLGLQNLLK	12	1324.81	1.0281e-06	113.24	27768000	NaN	NaN	NaN	NaN	NaN	NaN	0.711339	NaN	NaN	0.231032	0.722862	0.769752	NaN	NaN	NaN	0	0	0	0	0	0	1	0	0	1	1	1	0	0	0
CLIP-associating protein 2;CLIP-associating protein 1	CLASP2;CLASP1	O75122;Q7Z460;Q7Z460-3;Q7Z460-2	LCEIFTR	7	937.469	0.0064434	104.21	7216500	NaN	NaN	NaN	NaN	NaN	NaN	1.36618	NaN	NaN	1.37764	NaN	0.534291	NaN	NaN	NaN	0	0	0	0	0	0	1	0	0	1	0	1	0	0	0
Chloride intracellular channel protein 1	CLIC1	O00299	GVTFNVTTVDTK	12	1280.66	0.0024644	77.593	11184000	NaN	NaN	0.991149	NaN	NaN	NaN	1.03075	1.64813	NaN	1.3978	NaN	0.727802	NaN	NaN	0.912817	0	0	1	0	0	0	1	1	0	1	0	1	0	0	1
Chloride intracellular channel protein 1	CLIC1	O00299	LHIVQVVCK	9	1094.63	0.00032152	73.931	1468800	1.05901	NaN	NaN	NaN	NaN	NaN	NaN	NaN	NaN	NaN	NaN	NaN	NaN	NaN	NaN	1	0	0	0	0	0	0	0	0	0	0	0	0	0	0
Chloride intracellular channel protein 1	CLIC1	O00299	NSNPALNDNLEK	12	1327.64	2.6159e-06	91.858	32505000	NaN	1.11955	1.23994	1.24994	1.19359	1.1139	1.37446	1.20259	1.0743	1.21477	1.09548	1.17732	1.11718	1.04356	0.659465	0	1	1	1	1	1	1	1	1	1	1	1	1	1	1
Clathrin interactor 1	CLINT1	Q14677-3;Q14677-2;Q14677	QDAFANFANFSK	12	1358.63	1.0551e-16	174.05	205300000	1.16051	1.23343	1.59658	0.371241	0.362413	0.334652	0.283399	0.168427	0.261952	0.172408	0.185278	0.124114	0.134696	0.0811484	NaN	1	1	1	1	1	1	1	1	1	1	1	1	1	1	0
Battenin	CLN3	Q13286;Q13286-3;Q13286-2;Q13286-4	TEAPESKPGSSSSLSLR	17	1731.86	0.00014342	73.464	37791000	0.934728	0.812097	1.86783	0.270278	0.223264	0.226173	0.214404	0.193697	0.175568	0.220707	0.161561	0.162419	0.224603	NaN	NaN	1	1	1	1	1	1	1	1	1	1	1	1	1	0	0
Battenin	CLN3	Q13286;Q13286-3;Q13286-2;Q13286-4;Q13286-5	FDCNSVSTAAVLLADILPTLVIK	23	2459.33	3.1354e-15	118.16	4004500	NaN	NaN	1.42725	NaN	NaN	NaN	NaN	NaN	NaN	NaN	NaN	NaN	NaN	NaN	NaN	0	0	1	0	0	0	0	0	0	0	0	0	0	0	0
Battenin	CLN3	Q13286;Q13286-3;Q13286-2;Q13286-4;Q13286-5	FSDSEGEETVPEPR	14	1577.68	0.045773	51.546	2019000	NaN	NaN	1.06862	NaN	NaN	NaN	NaN	NaN	NaN	NaN	NaN	NaN	NaN	NaN	NaN	0	0	1	0	0	0	0	0	0	0	0	0	0	0	0
Battenin	CLN3	Q13286;Q13286-3;Q13286-2;Q13286-4;Q13286-5	LLAPLGLHLLPYSPR	15	1658.99	8.9777e-06	112.72	57729000	0.91447	0.850774	1.12199	0.182428	0.237315	0.261952	0.16114	0.196333	0.20202	0.159719	0.158972	0.143765	0.178578	NaN	0.129995	1	1	1	1	1	1	1	1	1	1	1	1	1	0	1
Cleft lip and palate transmembrane protein 1-like protein	CLPTM1L	Q96KA5;Q96KA5-2	TVHYLPILFIDQLSNR	16	1928.05	0.00065751	109.83	15181000	0.713562	NaN	1.23183	1.12056	1.13715	NaN	1.11282	0.824307	NaN	1.34876	1.04526	NaN	NaN	NaN	NaN	1	0	1	1	1	0	1	1	0	1	1	0	0	0	0
Clathrin light chain A	CLTA	P09496;P09496-3;P09496-4;P09496-2	LEALDANSR	9	987.499	0.006011	52.79	25468000	NaN	NaN	NaN	0.943138	1.21358	0.880181	1.28621	0.982646	1.16701	NaN	NaN	NaN	1.34833	1.25914	NaN	0	0	0	1	2	1	2	1	1	0	0	0	1	1	0
Clathrin light chain A	CLTA	P09496;P09496-3;P09496-4;P09496-2	LQSEPESIR	9	1057.54	0.035216	71.349	1826300	NaN	NaN	NaN	NaN	NaN	NaN	NaN	NaN	NaN	NaN	NaN	NaN	1.38347	NaN	NaN	0	0	0	0	0	0	0	0	0	0	0	0	1	0	0
Clathrin light chain A	CLTA	P09496;P09496-3;P09496-4;P09496-2;P09496-5	ELEEWYAR	8	1094.5	0.068471	83.265	26607000	NaN	NaN	0.623123	NaN	0.726977	NaN	0.421818	NaN	NaN	NaN	0.54212	0.660904	NaN	NaN	NaN	0	0	1	0	1	0	1	0	0	0	1	1	0	0	0
Clathrin light chain A	CLTA	P09496;P09496-3;P09496-4;P09496-2;P09496-5	SVLISLK	7	758.49	0.01171	77.282	18756000	1.04654	NaN	NaN	0.976715	NaN	NaN	NaN	1.50313	0.980969	NaN	NaN	NaN	NaN	NaN	NaN	1	0	0	1	0	0	0	1	1	0	0	0	0	0	0
Clathrin heavy chain 1	CLTC	Q00610;Q00610-2	AVNYFSK	7	827.418	0.011931	76.899	4872500	NaN	NaN	NaN	NaN	1.11137	NaN	NaN	NaN	0.660367	NaN	NaN	1.01133	NaN	NaN	NaN	0	0	0	0	1	0	0	0	1	0	0	1	0	0	0
Clathrin heavy chain 1	CLTC	Q00610;Q00610-2	HELIEFR	7	942.492	0.00074314	114.6	0	NaN	NaN	NaN	NaN	NaN	NaN	NaN	NaN	NaN	NaN	NaN	NaN	NaN	NaN	NaN	0	0	0	0	0	0	0	0	0	0	0	0	0	0	0
Clathrin heavy chain 1	CLTC	Q00610;Q00610-2	LLLPWLEAR	9	1109.66	0.018401	82.749	15653000	1.02124	NaN	1.23165	1.0502	1.09559	NaN	0.82116	NaN	0.461284	0.486526	NaN	0.977861	NaN	NaN	NaN	1	0	1	1	1	0	1	0	1	1	0	1	0	0	0
Clathrin heavy chain 1	CLTC	Q00610;Q00610-2	LLYNNVSNFGR	11	1295.66	0.006298	69.01	13685000	NaN	NaN	1.07078	NaN	NaN	NaN	NaN	NaN	NaN	0.693174	0.379361	NaN	NaN	NaN	0.465595	0	0	1	0	0	0	0	0	0	1	1	0	0	0	1
Clathrin heavy chain 1	CLTC	Q00610;Q00610-2	VDKLDASESLR	11	1231.64	0.00016459	73.435	9924000	NaN	0.974887	0.680564	0.932192	NaN	NaN	1.21358	0.918071	NaN	NaN	NaN	0.767748	NaN	NaN	NaN	0	1	1	1	0	0	1	1	0	0	0	1	0	0	0
Calponin-3;Calponin-2	CNN3;CNN2	Q15417;Q99439;Q99439-2	GPSYGLSAEVK	11	1106.56	0.00041534	82.171	11860000	NaN	NaN	1.33584	NaN	NaN	NaN	0.587247	0.727246	0.386438	0.577051	NaN	NaN	0.303141	NaN	NaN	0	0	1	0	0	0	1	1	1	1	0	0	1	0	0
Coatomer subunit gamma-1	COPG1	Q9Y678	ILHLLGQEGPK	11	1203.7	0.001378	94.297	3788700	NaN	NaN	1.53109	1.23667	NaN	NaN	0.653044	NaN	1.19874	NaN	NaN	NaN	NaN	NaN	NaN	0	0	1	1	0	0	1	0	1	0	0	0	0	0	0
Coatomer subunit gamma-1;Coatomer subunit gamma-2	COPG1;COPG2	Q9Y678;Q9UBF2	SIATLAITTLLK	12	1243.78	7.2275e-07	96.103	1877400	NaN	NaN	NaN	0.739623	NaN	NaN	NaN	NaN	NaN	NaN	NaN	NaN	NaN	NaN	NaN	0	0	0	1	0	0	0	0	0	0	0	0	0	0	0
Coactosin-like protein	COTL1	Q14019	EVVQNFAK	8	933.492	0.0030325	88.942	18121000	0.760809	1.29034	1.33136	1.03014	NaN	NaN	NaN	NaN	0.87909	1.05295	NaN	1.06056	1.0681	NaN	NaN	1	1	1	1	0	0	0	0	1	1	0	1	1	0	0
Cytochrome c oxidase subunit 4 isoform 1, mitochondrial	COX4I1	P13073	DHPLPEVAHVK	11	1240.66	3.5072e-05	79.201	17428000	NaN	1.38307	1.39371	1.22549	1.22194	1.08155	1.06333	1.12427	NaN	NaN	1.56414	1.39254	1.14524	NaN	NaN	0	1	1	1	1	1	1	1	0	0	1	1	1	0	0
Cytochrome c oxidase subunit 4 isoform 1, mitochondrial	COX4I1	P13073	VNPIQGLASK	10	1025.59	0.063781	50.284	3020200	NaN	NaN	NaN	NaN	NaN	NaN	2.48626	NaN	NaN	1.55335	NaN	NaN	NaN	NaN	NaN	0	0	0	0	0	0	1	0	0	1	0	0	0	0	0
Carbamoyl-phosphate synthase [ammonia], mitochondrial	CPS1	P31327-3;P31327	AQTAHIVLEDGTK	13	1381.72	0.004865	78.486	22170000	NaN	NaN	NaN	0.539558	NaN	NaN	NaN	0.780165	1.28457	0.936303	0.766583	NaN	1.12483	NaN	NaN	0	0	0	1	0	0	0	1	1	1	1	0	1	0	0
Carbamoyl-phosphate synthase [ammonia], mitochondrial	CPS1	P31327-3;P31327	DYNHWLATK	9	1146.55	0.075933	57.859	2824200	NaN	NaN	NaN	NaN	NaN	NaN	1.11019	NaN	NaN	1.02271	NaN	NaN	NaN	NaN	NaN	0	0	0	0	0	0	1	0	0	1	0	0	0	0	0
Carbamoyl-phosphate synthase [ammonia], mitochondrial	CPS1	P31327-3;P31327	GQNQPVLNITNK	12	1324.71	0.017406	53.252	3521500	NaN	NaN	NaN	NaN	NaN	NaN	NaN	NaN	NaN	NaN	2.50495	NaN	NaN	NaN	1.68836	0	0	0	0	0	0	0	0	0	0	1	0	0	0	1
Carbamoyl-phosphate synthase [ammonia], mitochondrial	CPS1	P31327-3;P31327	SLGQWLQEEK	10	1216.61	0.077014	47.559	2077200	0.614881	NaN	NaN	NaN	NaN	NaN	NaN	NaN	NaN	NaN	NaN	NaN	NaN	NaN	NaN	1	0	0	0	0	0	0	0	0	0	0	0	0	0	0
Carbamoyl-phosphate synthase [ammonia], mitochondrial	CPS1	P31327-3;P31327	VPAIYGVDTR	10	1089.58	0.00031623	67.726	7233900	NaN	NaN	NaN	1.27518	1.61319	NaN	NaN	NaN	NaN	1.45288	1.14171	NaN	NaN	NaN	NaN	0	0	0	1	1	0	0	0	0	1	1	0	0	0	0
Carbamoyl-phosphate synthase [ammonia], mitochondrial	CPS1	P31327-3;P31327	VVAVDCGIK	9	959.511	0.00056014	78.934	10134000	1.28591	NaN	1.87698	NaN	NaN	NaN	1.00266	1.17379	1.25924	NaN	NaN	NaN	NaN	NaN	NaN	1	0	1	0	0	0	1	1	1	0	0	0	0	0	0
Carbamoyl-phosphate synthase [ammonia], mitochondrial	CPS1	P31327-3;P31327;P31327-2	AVNTLNEALEFAK	13	1418.74	1.5654e-05	118.37	23838000	NaN	1.21993	1.36305	NaN	NaN	NaN	NaN	NaN	NaN	NaN	NaN	NaN	NaN	0.963391	NaN	0	1	1	0	0	0	0	0	0	0	0	0	0	1	0
Carbamoyl-phosphate synthase [ammonia], mitochondrial	CPS1	P31327-3;P31327;P31327-2	CLGLTEAQTR	10	1147.57	0.020226	64.297	916080	NaN	NaN	1.12457	NaN	NaN	NaN	NaN	NaN	NaN	NaN	NaN	NaN	NaN	NaN	NaN	0	0	1	0	0	0	0	0	0	0	0	0	0	0	0
Carbamoyl-phosphate synthase [ammonia], mitochondrial	CPS1	P31327-3;P31327;P31327-2	FLEEATR	7	864.434	0.072223	44.135	19631000	NaN	1.5759	NaN	1.54931	1.61093	NaN	1.81544	1.63479	NaN	1.81327	1.52919	1.80796	1.9425	NaN	NaN	0	1	0	1	1	0	1	1	0	1	1	1	1	0	0
Carbamoyl-phosphate synthase [ammonia], mitochondrial	CPS1	P31327-3;P31327;P31327-2	FLGVAEQLHNEGFK	14	1587.8	0.016934	65.805	12064000	NaN	NaN	1.46398	NaN	1.55161	NaN	0.802555	NaN	NaN	NaN	1.3423	NaN	NaN	NaN	NaN	0	0	1	0	1	0	1	0	0	0	1	0	0	0	0
Carbamoyl-phosphate synthase [ammonia], mitochondrial	CPS1	P31327-3;P31327;P31327-2	FVHDNYVIR	9	1161.59	0.00030465	82.287	28155000	1.47676	1.18603	1.30673	0.405165	1.47971	NaN	1.58647	1.48069	1.72569	1.24597	1.31321	NaN	1.3765	NaN	1.81782	1	1	1	1	1	0	1	1	1	1	1	0	1	0	1
Carbamoyl-phosphate synthase [ammonia], mitochondrial	CPS1	P31327-3;P31327;P31327-2	IALGIPLPEIK	11	1162.73	0.0047896	78.653	1297500	0.927265	NaN	NaN	NaN	NaN	NaN	NaN	NaN	NaN	NaN	NaN	NaN	NaN	NaN	NaN	1	0	0	0	0	0	0	0	0	0	0	0	0	0	0
Carbamoyl-phosphate synthase [ammonia], mitochondrial	CPS1	P31327-3;P31327;P31327-2	IAPSFAVESIEDALK	15	1588.83	0.010878	79.022	13366000	1.6469	NaN	1.3328	1.22779	1.20944	1.53236	NaN	0.991532	NaN	NaN	NaN	NaN	NaN	NaN	NaN	1	0	1	1	1	1	0	1	0	0	0	0	0	0	0
Carbamoyl-phosphate synthase [ammonia], mitochondrial	CPS1	P31327-3;P31327;P31327-2	IMGTSPLQIDR	11	1229.64	0.0017886	91.855	18938000	1.44094	1.31508	1.8207	0.772481	0.944769	NaN	1.00432	NaN	NaN	1.24133	1.41916	0.916179	NaN	NaN	1.11148	1	1	1	1	1	0	1	0	0	1	1	1	0	0	1
Carbamoyl-phosphate synthase [ammonia], mitochondrial	CPS1	P31327-3;P31327;P31327-2	LFAEAVQK	8	904.502	0.0035228	73.248	26293000	1.38935	1.41747	1.25356	1.56348	NaN	1.75476	1.55342	1.63143	NaN	NaN	0.847292	NaN	1.26048	NaN	NaN	1	1	1	1	0	1	1	1	0	0	1	0	1	0	0
Carbamoyl-phosphate synthase [ammonia], mitochondrial	CPS1	P31327-3;P31327;P31327-2	SIFSAVLDELK	11	1220.67	0.00077198	75.819	34058000	1.48174	1.20953	1.76246	1.38026	1.31961	NaN	1.64625	1.45047	1.53879	1.25459	1.5975	1.5332	NaN	NaN	0.802729	1	1	1	1	1	0	1	1	1	1	1	1	0	0	1
Carbamoyl-phosphate synthase [ammonia], mitochondrial	CPS1	P31327-3;P31327;P31327-2	SVGEVMAIGR	10	1017.53	0.055801	54.608	1239800	1.50823	NaN	NaN	NaN	NaN	NaN	NaN	NaN	NaN	NaN	NaN	NaN	NaN	NaN	NaN	1	0	0	0	0	0	0	0	0	0	0	0	0	0	0
Carbamoyl-phosphate synthase [ammonia], mitochondrial	CPS1	P31327-3;P31327;P31327-2	TFEESFQK	8	1014.47	0.01478	47.574	1811000	NaN	NaN	NaN	NaN	NaN	NaN	2.06245	NaN	NaN	NaN	NaN	NaN	NaN	NaN	NaN	0	0	0	0	0	0	1	0	0	0	0	0	0	0	0
Carbamoyl-phosphate synthase [ammonia], mitochondrial	CPS1	P31327-3;P31327;P31327-2	TLGVDFIDVATK	12	1277.69	0.0082483	59.898	3507800	NaN	NaN	NaN	NaN	NaN	NaN	NaN	NaN	NaN	NaN	NaN	NaN	NaN	NaN	0.844844	0	0	0	0	0	0	0	0	0	0	0	0	0	0	1
Carbamoyl-phosphate synthase [ammonia], mitochondrial	CPS1	P31327-3;P31327;P31327-2	VAQAPWK	7	798.439	0.030371	60.788	1015900	NaN	NaN	NaN	NaN	NaN	NaN	NaN	NaN	NaN	1.2819	NaN	NaN	NaN	NaN	NaN	0	0	0	0	0	0	0	0	0	1	0	0	0	0	0
Carbamoyl-phosphate synthase [ammonia], mitochondrial	CPS1	P31327-3;P31327;P31327-2	VSQEHPVVLTK	11	1235.69	2.3324e-06	115.33	49834000	1.52367	1.4188	1.30734	1.40748	1.61467	1.65673	1.32359	1.34419	1.48856	1.29671	1.31234	NaN	1.45332	NaN	1.72087	1	1	1	1	1	1	1	1	1	1	1	0	1	0	1
Carnitine O-palmitoyltransferase 1, liver isoform	CPT1A	P50416;P50416-2	IDPSLGIIAK	10	1025.61	0.052295	52.79	990640	NaN	NaN	NaN	0.903073	NaN	NaN	NaN	NaN	NaN	NaN	NaN	NaN	NaN	NaN	NaN	0	0	0	1	0	0	0	0	0	0	0	0	0	0	0
Carnitine O-palmitoyltransferase 1, liver isoform	CPT1A	P50416;P50416-2	ILDNTSEPQPGEAR	14	1525.74	0.00036833	85.42	12818000	NaN	NaN	0.961807	0.729522	1.00821	NaN	0.614032	0.730098	0.673973	NaN	NaN	0.471176	0.902951	NaN	NaN	0	0	1	1	1	0	1	1	1	0	0	1	1	0	0
Carnitine O-palmitoyltransferase 1, liver isoform	CPT1A	P50416;P50416-2	IPGEETDTIQHMR	13	1525.72	0.019547	26.627	1499500	NaN	NaN	NaN	NaN	NaN	NaN	NaN	0.837205	NaN	NaN	NaN	NaN	NaN	NaN	NaN	0	0	0	0	0	0	0	1	0	0	0	0	0	0	0
Rootletin	CROCC	Q5TZA2;Q5TZA2-2	LALLEEAR	8	913.523	0.0028365	96.711	38684000	1.44758	NaN	1.16286	1.19205	1.29064	1.17794	NaN	NaN	1.44088	1.29364	0.876432	1.14304	1.12902	1.42731	1.73638	1	0	1	1	1	1	0	0	1	1	1	1	1	1	1
Citrate synthase, mitochondrial	CS	O75390	IVPNVLLEQGK	11	1208.71	0.00015869	108.7	33461000	NaN	1.28097	1.56414	1.72604	1.15101	NaN	0.899588	2.04349	1.45433	0.808355	1.51453	1.49089	2.32905	NaN	1.79918	0	1	1	1	1	0	1	1	1	1	1	1	1	0	1
Cysteine sulfinic acid decarboxylase	CSAD	Q9Y600-3;Q9Y600;Q9Y600-2	RIDQAFVLAR	10	1187.68	0.0075838	33.225	61749000	NaN	1.76544	1.75929	1.66317	1.3352	1.6121	NaN	NaN	NaN	NaN	NaN	1.70896	NaN	NaN	NaN	0	1	1	1	1	1	0	0	0	0	0	1	0	0	0
Cysteine sulfinic acid decarboxylase	CSAD	Q9Y600-3;Q9Y600;Q9Y600-2	YLVEEMK	7	910.447	0.098601	57.103	912960	NaN	NaN	NaN	NaN	NaN	NaN	NaN	NaN	NaN	NaN	NaN	NaN	NaN	0.0843156	NaN	0	0	0	0	0	0	0	0	0	0	0	0	0	1	0
Exportin-2	CSE1L	P55060;P55060-3;P55060-4	IIIPEIQK	8	952.596	0.0031505	85.064	61942000	0.993128	1.262	1.31893	1.0405	NaN	NaN	NaN	NaN	NaN	NaN	0.878673	0.762969	NaN	NaN	NaN	1	1	1	2	0	0	0	0	0	0	1	1	0	0	0
Exportin-2	CSE1L	P55060;P55060-3;P55060-4	SANVNEFPVLK	11	1216.65	0.019428	57.164	4585600	NaN	0.594061	NaN	1.24082	NaN	NaN	NaN	NaN	NaN	NaN	NaN	NaN	NaN	NaN	NaN	0	1	0	1	0	0	0	0	0	0	0	0	0	0	0
Exportin-2	CSE1L	P55060;P55060-3;P55060-4	VIVPNMEFR	9	1103.58	0.05896	45.997	959880	NaN	NaN	NaN	NaN	NaN	NaN	NaN	NaN	NaN	NaN	NaN	NaN	0.52853	NaN	NaN	0	0	0	0	0	0	0	0	0	0	0	0	1	0	0
Exportin-2	CSE1L	P55060;P55060-3;P55060-4;P55060-2	VCASVTFK	8	910.458	0.0029261	92.439	1512600	NaN	NaN	NaN	NaN	NaN	NaN	1.30356	NaN	NaN	NaN	NaN	NaN	NaN	NaN	NaN	0	0	0	0	0	0	1	0	0	0	0	0	0	0	0
Cysteine and glycine-rich protein 1	CSRP1	P21291	GLESTTLADKDGEIYCK	17	1898.89	3.6728e-05	88.73	55902000	1.22234	1.21005	1.10882	1.09186	1.29884	1.00423	1.40873	1.16861	0.837458	1.07061	0.890004	1.01787	1.00559	1.12723	1.48564	1	1	1	1	1	1	1	1	2	1	1	1	1	1	1
Cysteine and glycine-rich protein 1	CSRP1	P21291	NLDSTTVAVHGEEIYCK	17	1934.9	0.00078062	87.932	2242800	NaN	NaN	NaN	NaN	NaN	NaN	NaN	NaN	NaN	NaN	NaN	0.8118	NaN	NaN	NaN	0	0	0	0	0	0	0	0	0	0	0	1	0	0	0
Catenin alpha-1	CTNNA1	P35221-2;P35221	AIMAQLPQEQK	11	1255.66	0.040973	50.284	623670	NaN	NaN	NaN	1.16984	NaN	NaN	NaN	NaN	NaN	NaN	NaN	NaN	NaN	NaN	NaN	0	0	0	1	0	0	0	0	0	0	0	0	0	0	0
Catenin alpha-1	CTNNA1	P35221-2;P35221	IAEQVASFQEEK	12	1377.68	0.001413	46.592	6502100	1.08847	NaN	1.03276	NaN	NaN	NaN	NaN	NaN	NaN	NaN	0.841687	NaN	0.926827	NaN	NaN	1	0	1	0	0	0	0	0	0	0	1	0	1	0	0
Catenin alpha-1	CTNNA1	P35221-2;P35221	LLSNTVMPR	9	1029.56	0.018922	81.594	4590500	NaN	NaN	NaN	0.748005	1.53808	0.603941	1.09591	NaN	NaN	NaN	NaN	NaN	NaN	NaN	NaN	0	0	0	1	1	1	1	0	0	0	0	0	0	0	0
Catenin alpha-1	CTNNA1	P35221-2;P35221	NAGNEQDLGIQYK	13	1448.69	0.0052266	62.924	2453400	NaN	NaN	NaN	NaN	NaN	NaN	NaN	NaN	NaN	NaN	NaN	1.01357	NaN	NaN	NaN	0	0	0	0	0	0	0	0	0	0	0	1	0	0	0
Cullin-4B	CUL4B	Q13620;Q13620-1	DSASPSTSSFCLGVSVAASSHVPIQK	26	2618.26	5.4672e-24	125.58	17723000	0.531564	NaN	1.51777	NaN	NaN	NaN	NaN	NaN	NaN	NaN	NaN	NaN	NaN	NaN	NaN	1	0	1	0	0	0	0	0	0	0	0	0	0	0	0
Cullin-4B	CUL4B	Q13620;Q13620-1	EDFDSTSSSSSTPPLQPR	18	1936.87	9.7678e-06	111.92	7929500	1.02293	NaN	1.43957	NaN	NaN	NaN	NaN	NaN	NaN	NaN	NaN	NaN	NaN	NaN	NaN	1	0	1	0	0	0	0	0	0	0	0	0	0	0	0
Cullin-4B	CUL4B	Q13620;Q13620-1	FEDTLEFVGFDAK	13	1516.71	3.4429e-15	141.32	56656000	1.42725	1.57478	1.88356	0.210053	0.301932	0.383543	0.248108	0.163889	NaN	NaN	0.10101	0.0997198	0.123654	0.0792971	NaN	1	1	1	1	1	1	1	1	0	0	1	1	1	1	0
Cullin-4B	CUL4B	Q13620;Q13620-1	LRFEDTLEFVGFDAK	15	1785.89	0.00057624	85.493	31868000	1.34436	0.910622	1.5648	0.256016	0.286788	NaN	NaN	NaN	NaN	NaN	NaN	NaN	NaN	NaN	NaN	1	1	1	1	1	0	0	0	0	0	0	0	0	0	0
Cullin-4B	CUL4B	Q13620;Q13620-1	MAEESSSSSSSSSPTAATSQQQQLK	25	2543.13	2.1661e-17	95.206	51434000	1.09537	1.27091	1.66984	0.306767	0.30756	0.309588	NaN	0.213211	0.152996	NaN	NaN	0.12392	NaN	NaN	NaN	2	2	2	1	2	1	0	1	1	0	0	1	0	0	0
Cullin-4B	CUL4B	Q13620;Q13620-1	SSTTVSSFANSKPGSAK	17	1654.82	1.8711e-10	131.56	109960000	1.54371	1.58813	1.77079	0.3432	0.346785	0.403224	0.251155	0.22246	0.244326	0.155198	0.143449	0.135281	0.0833938	NaN	0.13351	1	1	1	1	1	1	1	1	1	1	1	1	1	0	2
Cullin-4B	CUL4B	Q13620;Q13620-1;Q13620-3	AQIHQFREDSLDSVLFLK	18	2145.12	2.3693e-08	123.03	66004000	0.981258	1.86303	2.3924	0.328343	NaN	NaN	NaN	NaN	NaN	NaN	NaN	NaN	NaN	NaN	NaN	1	1	1	1	0	0	0	0	0	0	0	0	0	0	0
Cullin-4B	CUL4B	Q13620;Q13620-1;Q13620-3	DKENPNQYNYIA	12	1467.66	1.3152e-05	80.245	80370000	1.26243	1.39815	1.74219	0.304386	0.362394	0.382245	0.267759	0.243096	0.219993	0.146998	NaN	0.107385	0.115312	0.118886	NaN	1	1	1	1	1	1	1	1	1	1	0	1	1	1	0
Cullin-4B	CUL4B	Q13620;Q13620-1;Q13620-3	EAVEAIQNSTSIK	13	1388.71	5.288e-49	200.44	28410000	1.24881	1.32118	1.78406	NaN	NaN	NaN	NaN	NaN	NaN	NaN	0.230824	NaN	NaN	NaN	NaN	1	1	1	0	0	0	0	0	0	0	1	0	0	0	0
Cullin-4B	CUL4B	Q13620;Q13620-1;Q13620-3	EVPEYLHHVNK	11	1363.69	0.080725	34.231	2883300	NaN	NaN	NaN	NaN	NaN	NaN	NaN	0.227702	NaN	NaN	NaN	NaN	NaN	NaN	NaN	0	0	0	0	0	0	0	1	0	0	0	0	0	0	0
Cullin-4B	CUL4B	Q13620;Q13620-1;Q13620-3	EVPEYLHHVNKR	12	1519.79	6.5261e-07	99.522	34226000	1.32802	1.47617	1.74914	0.348744	0.446762	0.408347	0.26363	0.254201	0.200224	0.186982	0.148017	NaN	NaN	NaN	NaN	2	2	1	2	2	1	2	2	1	1	1	0	0	0	0
Cullin-4B	CUL4B	Q13620;Q13620-1;Q13620-3	FICNDDFK	8	1057.45	0.071319	80.438	4237200	NaN	0.789665	NaN	NaN	NaN	NaN	NaN	NaN	NaN	NaN	NaN	NaN	NaN	NaN	NaN	0	1	0	0	0	0	0	0	0	0	0	0	0	0	0
Cullin-4B	CUL4B	Q13620;Q13620-1;Q13620-3	FLEETNR	7	907.44	0.009072	88.942	59766000	1.31074	1.44057	NaN	0.349307	0.402334	0.358238	0.250175	0.238966	NaN	NaN	0.144732	0.128626	0.0941061	0.0912142	NaN	1	1	0	1	1	1	1	1	0	0	1	1	1	1	0
Cullin-4B	CUL4B	Q13620;Q13620-1;Q13620-3	FPVKPADLKK	10	1141.69	0.0245	26.889	6896400	NaN	2.07555	NaN	NaN	0.29436	NaN	0.16055	0.316526	NaN	NaN	NaN	NaN	NaN	NaN	NaN	0	1	0	0	1	0	1	1	0	0	0	0	0	0	0
Cullin-4B	CUL4B	Q13620;Q13620-1;Q13620-3	GKDIEDGDKFICNDDFK	17	2014.89	1.1302e-18	151.39	88500000	1.17062	1.19103	1.57649	0.342421	0.330721	0.434056	0.251705	0.243986	0.128072	0.123069	NaN	0.0940106	NaN	NaN	NaN	2	2	2	2	2	1	2	2	2	1	0	1	0	0	0
Cullin-4B	CUL4B	Q13620;Q13620-1;Q13620-3	GLNNLLDENR	10	1156.58	1.9527e-08	145.89	50556000	1.2311	1.33761	1.8316	0.358859	0.331708	0.339112	0.280418	0.237282	0.210119	NaN	NaN	NaN	NaN	NaN	NaN	1	1	1	1	1	1	1	1	1	0	0	0	0	0	0
Cullin-4B	CUL4B	Q13620;Q13620-1;Q13620-3	IQDLSLLYQLFSR	13	1594.87	0.0038906	95.651	9628100	1.21186	0.816453	1.56392	NaN	NaN	NaN	NaN	NaN	NaN	NaN	NaN	NaN	NaN	NaN	NaN	2	1	1	0	0	0	0	0	0	0	0	0	0	0	0
Cullin-4B	CUL4B	Q13620;Q13620-1;Q13620-3	ISANLYK	7	807.449	0.0088105	82.386	12102000	1.2746	NaN	NaN	NaN	NaN	NaN	NaN	NaN	NaN	NaN	NaN	NaN	NaN	NaN	NaN	1	0	0	0	0	0	0	0	0	0	0	0	0	0	0
Cullin-4B	CUL4B	Q13620;Q13620-1;Q13620-3	KTLSHNLLVSEVYNQLK	17	1985.09	8.7979e-05	69.729	15266000	NaN	NaN	1.1993	NaN	NaN	NaN	0.368287	0.284341	0.152103	NaN	NaN	NaN	NaN	NaN	NaN	0	0	1	0	0	0	1	1	1	0	0	0	0	0	0
Cullin-4B	CUL4B	Q13620;Q13620-1;Q13620-3	LITYLDQTTQK	11	1322.71	3.3304e-09	124.1	168750000	1.29727	1.34599	1.49961	0.309991	0.332834	0.366877	0.169403	0.209868	0.157978	0.110599	0.113867	NaN	0.0804298	0.051751	NaN	1	1	1	1	1	1	1	1	1	1	1	0	1	1	0
Cullin-4B	CUL4B	Q13620;Q13620-1;Q13620-3	LKEAVEAIQNSTSIK	15	1629.89	1.6751e-13	136.81	42483000	2.24361	2.18723	2.69339	NaN	0.422674	NaN	NaN	NaN	NaN	NaN	NaN	NaN	NaN	NaN	NaN	1	1	1	0	1	0	0	0	0	0	0	0	0	0	0
Cullin-4B	CUL4B	Q13620;Q13620-1;Q13620-3	SLIATVEK	8	859.501	0.062081	117.81	24136000	NaN	NaN	1.62856	NaN	NaN	NaN	NaN	NaN	NaN	NaN	NaN	NaN	NaN	NaN	NaN	0	0	1	0	0	0	0	0	0	0	0	0	0	0	0
Cullin-4B	CUL4B	Q13620;Q13620-1;Q13620-3	SLLSMLSDLQIYQDSFEQR	19	2272.1	6.4685e-128	244.97	61025000	1.2055	1.66243	3.43133	NaN	NaN	NaN	NaN	NaN	NaN	NaN	0.19732	NaN	NaN	NaN	NaN	2	1	1	0	0	0	0	0	0	0	1	0	0	0	0
Cullin-4B	CUL4B	Q13620;Q13620-1;Q13620-3	TLSHNLLVSEVYNQLK	16	1857	1.5768e-30	171.26	95703000	1.4101	1.54988	1.68197	0.414182	0.366405	0.402615	0.24706	0.237552	0.241739	NaN	0.213306	0.113669	NaN	NaN	NaN	1	1	1	1	1	1	1	1	1	0	1	1	0	0	0
Cullin-4B	CUL4B	Q13620;Q13620-1;Q13620-3	YNLEELYQAVENLCSYK	17	2134.99	0.00013335	104.44	9592000	1.22038	1.15042	1.12079	NaN	NaN	NaN	NaN	NaN	NaN	NaN	NaN	NaN	NaN	NaN	NaN	1	1	2	0	0	0	0	0	0	0	0	0	0	0	0
Cullin-4B;Cullin-4A	CUL4B;CUL4A	Q13620;Q13620-1;Q13620-3;Q13619;Q13619-2	DVFEAFYK	8	1017.48	0.0035451	72.547	45416000	NaN	1.66193	1.71406	0.388863	0.433785	0.417387	NaN	0.321038	NaN	NaN	0.161546	NaN	0.0949316	NaN	NaN	0	1	1	1	1	1	0	1	0	0	1	0	1	0	0
Cullin-4B;Cullin-4A	CUL4B;CUL4A	Q13620;Q13620-1;Q13620-3;Q13619;Q13619-2	EDSLDSVLFLK	11	1264.66	1.8934e-08	101.93	21675000	1.20576	1.56745	1.8312	NaN	0.448053	NaN	NaN	NaN	NaN	NaN	NaN	NaN	0.317098	NaN	NaN	1	1	1	0	1	0	0	0	0	0	0	0	1	0	0
Cullin-4B;Cullin-4A	CUL4B;CUL4A	Q13620;Q13620-1;Q13620-3;Q13619;Q13619-2	IESLIDRDYMER	12	1538.74	2.7507e-05	98.353	11183000	1.39167	2.03737	1.6469	NaN	NaN	NaN	0.409661	NaN	NaN	NaN	NaN	NaN	NaN	NaN	NaN	1	1	1	0	0	0	1	0	0	0	0	0	0	0	0
Cullin-4B;Cullin-4A	CUL4B;CUL4A	Q13620;Q13620-1;Q13620-3;Q13619;Q13619-2	IKINQIQMK	9	1114.65	0.027516	29.667	14344000	NaN	1.44613	NaN	0.413996	0.354693	NaN	0.226111	NaN	0.168045	0.149638	0.136623	0.111505	NaN	NaN	NaN	0	1	0	1	1	0	1	0	1	1	1	1	0	0	0
Cullin-4B;Cullin-4A	CUL4B;CUL4A	Q13620;Q13620-1;Q13620-3;Q13619;Q13619-2	LKHECGAAFTSK	12	1347.66	0.0019015	44.299	4954000	NaN	NaN	NaN	0.395996	0.190487	0.248552	NaN	0.202536	0.254181	NaN	NaN	0.136182	NaN	NaN	0.0909852	0	0	0	1	1	1	0	1	1	0	0	1	0	0	1
Cullin-4B;Cullin-4A	CUL4B;CUL4A	Q13620;Q13620-1;Q13620-3;Q13619;Q13619-2	QYQIDAAIVR	10	1175.63	7.9169e-06	78.655	40067000	1.2695	1.60922	2.60051	0.301495	0.303721	0.418666	0.268991	0.235705	NaN	NaN	NaN	NaN	NaN	NaN	NaN	1	1	1	2	2	2	2	1	0	0	0	0	0	0	0
Cullin-4B;Cullin-4A	CUL4B;CUL4A	Q13620;Q13620-1;Q13620-3;Q13619;Q13619-2	RIESLIDR	8	1000.57	0.024577	30.564	20179000	NaN	NaN	NaN	0.365738	0.374641	0.408297	0.294777	0.231836	NaN	NaN	NaN	0.129661	NaN	0.0844416	NaN	0	0	0	1	1	1	1	1	0	0	0	1	0	1	0
Cullin-4B;Cullin-4A	CUL4B;CUL4A	Q13620;Q13620-1;Q13620-3;Q13619;Q13619-2	RIESLIDRDYMER	13	1694.84	0.04018	67.964	7528400	NaN	NaN	2.01959	NaN	NaN	NaN	NaN	NaN	NaN	NaN	NaN	NaN	NaN	NaN	NaN	0	0	1	0	0	0	0	0	0	0	0	0	0	0	0
Cullin-4B;Cullin-4A	CUL4B;CUL4A	Q13620;Q13620-1;Q13620-3;Q13619;Q13619-2	SIFLFLDR	8	1009.56	0.0048323	78.334	20906000	1.51529	1.76778	2.30569	NaN	NaN	NaN	NaN	NaN	NaN	NaN	0.0826228	NaN	NaN	NaN	NaN	1	1	1	0	0	0	0	0	0	0	1	0	0	0	0
Cullin-4B;Cullin-4A	CUL4B;CUL4A	Q13620;Q13620-1;Q13620-3;Q13619;Q13619-2	TIDGILLLIER	11	1254.75	3.3833e-09	131.43	84660000	1.39353	1.7518	2.1428	0.367184	0.415084	0.354923	0.409974	0.230712	0.211412	0.15036	0.143295	0.158783	0.111052	NaN	0.0832896	1	1	1	1	1	1	1	1	1	1	1	1	1	0	1
Cullin-4B;Cullin-4A	CUL4B;CUL4A	Q13620;Q13620-1;Q13620-3;Q13619;Q13619-2	TLQSLACGK	9	976.501	0.00032223	99.802	103710000	1.37304	1.38043	1.85463	0.379284	0.371472	0.411604	0.27983	0.250363	0.215652	0.137593	0.15662	0.128979	0.116758	0.110018	0.124341	1	1	1	1	1	1	1	1	1	1	1	1	1	1	1
Protein CutA	CUTA	O60888-2;O60888;O60888-3	SVHPYEVAEVIALPVEQGNFPYLQWVR	27	3139.61	3.3353e-07	88.79	9386000	0.773557	NaN	NaN	1.04457	NaN	NaN	0.955548	NaN	NaN	NaN	NaN	NaN	1.24741	NaN	NaN	1	0	0	1	0	0	1	0	0	0	0	0	1	0	0
Coxsackievirus and adenovirus receptor	CXADR	P78310;P78310-6;P78310-2	VGSDQCLLR	9	1046.52	0.055442	64.04	1378000	NaN	NaN	1.20254	NaN	NaN	NaN	NaN	NaN	NaN	NaN	NaN	NaN	NaN	NaN	NaN	0	0	1	0	0	0	0	0	0	0	0	0	0	0	0
Coxsackievirus and adenovirus receptor	CXADR	P78310;P78310-6;P78310-2;P78310-5;P78310-4;P78310-3	AKGETAYLPCK	11	1236.62	0.0037286	39.266	3980000	NaN	NaN	NaN	NaN	NaN	NaN	NaN	NaN	NaN	0.65697	NaN	0.65178	NaN	NaN	0.572334	0	0	0	0	0	0	0	0	0	1	0	1	0	0	1
C-X-C chemokine receptor type 4	CXCR4	P61073-2;P61073	GGHSSVSTESESSSFHSS	18	1794.73	0.0014677	80.706	0	NaN	NaN	NaN	NaN	NaN	NaN	NaN	NaN	NaN	NaN	NaN	NaN	NaN	NaN	NaN	0	0	0	0	0	0	0	0	0	0	0	0	0	0	0
C-X-C chemokine receptor type 4	CXCR4	P61073-2;P61073	RGGHSSVSTESESSSFHSS	19	1950.83	0.016204	24.784	1888100	NaN	NaN	NaN	NaN	NaN	NaN	NaN	1.26162	NaN	NaN	0.908315	NaN	NaN	NaN	NaN	0	0	0	0	0	0	0	1	0	0	1	0	0	0	0
C-X-C chemokine receptor type 4	CXCR4	P61073-2;P61073	TSAQHALTSVSR	12	1256.65	0.00060702	52.693	6256600	NaN	NaN	NaN	1.12643	1.42086	NaN	0.99056	NaN	NaN	NaN	1.07791	NaN	0.894254	NaN	NaN	0	0	0	1	1	0	1	0	0	0	1	0	1	0	0
Cytochrome b5 type B	CYB5B	O43169	ELWLVIHGR	9	1121.63	0.0043547	89.698	56654000	NaN	NaN	1.54996	1.65648	1.16579	1.541	1.13669	1.08571	1.4008	1.31249	1.12158	0.694676	1.37713	1.8196	0.716676	0	0	1	1	1	1	2	1	1	2	1	1	2	1	1
Cytochrome b5 type B	CYB5B	O43169	GQEVETSVTYYR	12	1430.67	0.04192	66.498	0	NaN	NaN	NaN	NaN	NaN	NaN	NaN	NaN	NaN	NaN	NaN	NaN	NaN	NaN	NaN	0	0	0	0	0	0	0	0	0	0	0	0	0	0	0
Cytochrome b5 type B	CYB5B	O43169	QYYIGDIHPSDLKPESGSK	19	2133.04	0.031146	24.011	7132200	NaN	NaN	NaN	NaN	NaN	NaN	NaN	NaN	NaN	NaN	NaN	1.10456	NaN	1.54571	NaN	0	0	0	0	0	0	0	0	0	0	0	1	0	1	0
NADH-cytochrome b5 reductase 3;NADH-cytochrome b5 reductase 3 membrane-bound form;NADH-cytochrome b5 reductase 3 soluble form	CYB5R3	P00387-3;P00387;P00387-2	AIMKDPDDHTVCHLLFANQTEK	22	2582.23	1.7208e-23	148.88	37334000	NaN	1.63407	1.71195	0.185329	0.212571	0.181683	NaN	NaN	NaN	NaN	NaN	NaN	NaN	NaN	NaN	0	1	1	1	1	1	0	0	0	0	0	0	0	0	0
NADH-cytochrome b5 reductase 3;NADH-cytochrome b5 reductase 3 membrane-bound form;NADH-cytochrome b5 reductase 3 soluble form	CYB5R3	P00387-3;P00387;P00387-2	APEAWDYGQGFVNEEMIR	18	2110.94	2.9551e-11	139.04	30026000	1.30647	1.0189	1.41297	NaN	NaN	NaN	NaN	NaN	NaN	NaN	NaN	NaN	NaN	NaN	NaN	1	2	1	0	0	0	0	0	0	0	0	0	0	0	0
NADH-cytochrome b5 reductase 3;NADH-cytochrome b5 reductase 3 membrane-bound form;NADH-cytochrome b5 reductase 3 soluble form	CYB5R3	P00387-3;P00387;P00387-2	DILLRPELEELR	12	1494.84	3.9191e-12	126.76	314360000	1.14737	1.53716	1.63247	0.186002	0.171204	0.181683	0.125943	0.0841602	NaN	0.0976744	0.0580983	0.0587134	0.0356819	0.0305979	NaN	1	1	1	1	1	1	1	1	0	1	1	1	1	1	0
NADH-cytochrome b5 reductase 3;NADH-cytochrome b5 reductase 3 membrane-bound form;NADH-cytochrome b5 reductase 3 soluble form	CYB5R3	P00387-3;P00387;P00387-2	FALPSPQHILGLPVGQHIYLSAR	23	2513.39	7.2813e-20	139.02	66907000	1.25743	1.6852	1.48069	NaN	NaN	NaN	NaN	NaN	NaN	NaN	NaN	NaN	NaN	0.133488	0.109736	1	1	1	0	0	0	0	0	0	0	0	0	0	1	1
NADH-cytochrome b5 reductase 3;NADH-cytochrome b5 reductase 3 membrane-bound form;NADH-cytochrome b5 reductase 3 soluble form	CYB5R3	P00387-3;P00387;P00387-2	GPSGLLVYQGK	11	1117.61	2.3197e-11	167.09	474280000	1.30157	1.39599	1.54794	0.166442	0.167353	0.16685	0.0881951	0.453891	0.102287	0.0617101	0.0508587	0.0601837	0.0392522	0.0318127	0.033347	1	1	1	1	1	1	1	1	1	1	1	1	1	1	1
NADH-cytochrome b5 reductase 3;NADH-cytochrome b5 reductase 3 membrane-bound form;NADH-cytochrome b5 reductase 3 soluble form	CYB5R3	P00387-3;P00387;P00387-2	IDGNLVVRPYTPISSDDDKGFVDLVIK	27	2974.57	3.3804e-21	101.49	75120000	1.46707	1.81081	1.95034	NaN	NaN	NaN	NaN	NaN	NaN	NaN	NaN	NaN	NaN	NaN	NaN	1	1	1	0	0	0	0	0	0	0	0	0	0	0	0
NADH-cytochrome b5 reductase 3;NADH-cytochrome b5 reductase 3 membrane-bound form;NADH-cytochrome b5 reductase 3 soluble form	CYB5R3	P00387-3;P00387;P00387-2	LIDREIISHDTR	12	1466.78	9.0567e-10	122.34	182200000	1.19035	1.22883	1.32919	0.140274	0.153645	0.144175	0.0784609	0.0920963	0.0968204	0.0436969	0.0569888	0.05097	NaN	NaN	0.0381799	2	2	2	2	2	2	3	2	1	1	1	1	0	0	1
NADH-cytochrome b5 reductase 3;NADH-cytochrome b5 reductase 3 membrane-bound form;NADH-cytochrome b5 reductase 3 soluble form	CYB5R3	P00387-3;P00387;P00387-2	LIDREIISHDTRR	13	1622.89	4.5821e-05	81.431	3713800	1.00869	NaN	NaN	NaN	NaN	NaN	NaN	NaN	NaN	NaN	NaN	NaN	NaN	NaN	NaN	1	0	0	0	0	0	0	0	0	0	0	0	0	0	0
NADH-cytochrome b5 reductase 3;NADH-cytochrome b5 reductase 3 membrane-bound form;NADH-cytochrome b5 reductase 3 soluble form	CYB5R3	P00387-3;P00387;P00387-2	LWYTLDR	7	965.497	0.0052575	116.54	77777000	1.28675	1.32375	1.74611	NaN	0.161499	0.201045	NaN	NaN	NaN	0.0648319	0.0488845	NaN	NaN	NaN	NaN	1	1	1	0	1	1	0	0	0	1	1	0	0	0	0
NADH-cytochrome b5 reductase 3;NADH-cytochrome b5 reductase 3 membrane-bound form;NADH-cytochrome b5 reductase 3 soluble form	CYB5R3	P00387-3;P00387;P00387-2	MSQYLESMQIGDTIEFR	17	2046.94	1.8643e-23	168.32	31308000	1.15548	1.01676	1.092	NaN	NaN	NaN	NaN	NaN	NaN	NaN	NaN	NaN	NaN	NaN	NaN	2	2	2	0	0	0	0	0	0	0	0	0	0	0	0
NADH-cytochrome b5 reductase 3;NADH-cytochrome b5 reductase 3 membrane-bound form;NADH-cytochrome b5 reductase 3 soluble form	CYB5R3	P00387-3;P00387;P00387-2	STPAITLESPDIK	13	1370.73	8.8283e-05	75.669	94727000	NaN	1.45796	1.68265	0.163343	NaN	NaN	0.0957854	NaN	0.0975943	0.072136	NaN	0.0754148	0.0356529	0.0286714	0.0687059	0	1	2	1	0	0	1	0	1	1	0	1	1	1	1
NADH-cytochrome b5 reductase 3;NADH-cytochrome b5 reductase 3 membrane-bound form;NADH-cytochrome b5 reductase 3 soluble form	CYB5R3	P00387-3;P00387;P00387-2	STPAITLESPDIKYPLR	17	1900.03	2.1272e-05	102.78	164800000	1.30315	1.57843	1.62824	NaN	NaN	NaN	NaN	NaN	NaN	NaN	0.0479458	NaN	0.0495273	0.041015	NaN	1	1	1	0	0	0	0	0	0	0	1	0	1	1	0
NADH-cytochrome b5 reductase 3;NADH-cytochrome b5 reductase 3 membrane-bound form;NADH-cytochrome b5 reductase 3 soluble form	CYB5R3	P00387-3;P00387;P00387-2	SVGMIAGGTGITPMLQVIR	19	1900.03	2.125e-06	89.866	56033000	1.41333	1.3687	1.46359	0.192801	0.104631	0.23779	0.10503	NaN	NaN	NaN	NaN	NaN	NaN	NaN	NaN	2	2	1	3	1	1	1	0	0	0	0	0	0	0	0
Cytochrome c1, heme protein, mitochondrial	CYC1	P08574	GLLSSLDHTSIR	12	1297.7	4.6502e-05	72.089	45767000	NaN	2.21131	NaN	1.5068	NaN	1.93585	1.58889	NaN	1.63889	0.929256	1.10434	1.16652	2.34263	NaN	1.18523	0	1	0	2	0	1	1	0	1	1	1	1	1	0	1
Dolichyl-diphosphooligosaccharide--protein glycosyltransferase subunit DAD1	DAD1	P61803	ADFQGISPER	10	1118.54	4.6193e-06	81.017	36389000	1.07471	1.62872	2.07129	1.19427	0.942711	1.14058	1.27324	1.6238	1.575	0.998781	1.63391	1.46148	1.65139	1.20315	1.18907	1	1	1	1	1	1	1	1	1	1	1	1	1	1	1
Dolichyl-diphosphooligosaccharide--protein glycosyltransferase subunit DAD1	DAD1	P61803	FLEEYLSSTPQR	12	1468.72	0.0013	85.288	2162500	NaN	NaN	NaN	NaN	NaN	NaN	NaN	NaN	NaN	NaN	NaN	NaN	NaN	1.52346	NaN	0	0	0	0	0	0	0	0	0	0	0	0	0	1	0
Sn1-specific diacylglycerol lipase beta	DAGLB	Q8NCG7;Q8NCG7-4;Q8NCG7-2	ALDSVVSDR	9	960.488	0.00055829	93.111	14844000	NaN	1.15412	NaN	1.17773	0.909058	0.855512	NaN	NaN	1.08972	0.950724	0.919363	NaN	1.07864	0.851404	0.84173	0	1	0	1	1	1	0	0	1	1	1	0	1	1	1
Sn1-specific diacylglycerol lipase beta	DAGLB	Q8NCG7;Q8NCG7-4;Q8NCG7-3	PGMVLFGR	8	875.469	0.073276	78.496	2513100	NaN	NaN	NaN	NaN	NaN	NaN	1.09093	NaN	NaN	NaN	NaN	NaN	NaN	NaN	NaN	0	0	0	0	0	0	1	0	0	0	0	0	0	0	0
Dermcidin;Survival-promoting peptide;DCD-1	DCD	P81605	GAVHDVKDVLDSVL	14	1465.78	0.036555	101.6	29518000	NaN	NaN	NaN	NaN	NaN	NaN	NaN	3.55779	NaN	NaN	NaN	6.22878	NaN	NaN	NaN	0	0	0	0	0	0	0	1	0	0	0	1	0	0	0
Dermcidin;Survival-promoting peptide;DCD-1	DCD	P81605;P81605-2	DAVEDLESVGK	11	1160.56	0.0022008	89.403	30527000	NaN	NaN	NaN	NaN	NaN	NaN	NaN	10.8698	NaN	NaN	NaN	13.5276	NaN	NaN	NaN	0	0	0	0	0	0	0	1	0	0	0	1	0	0	0
Dermcidin;Survival-promoting peptide;DCD-1	DCD	P81605;P81605-2	LGKDAVEDLESVGK	14	1458.76	0.0087652	124.09	213380000	NaN	15.1708	3.86895	26.9622	NaN	6.28634	23.0505	25.5408	8.93176	NaN	NaN	16.4512	24.9203	NaN	NaN	0	1	1	1	0	1	1	1	1	0	0	1	1	0	0
Probable ATP-dependent RNA helicase DDX17	DDX17	Q92841;Q92841-2;Q92841-3;Q92841-1	NFYVEHPEVAR	11	1359.66	0.0045099	79.693	9267900	1.14202	1.19569	NaN	NaN	NaN	1.38061	NaN	1.29164	1.17214	NaN	NaN	0.892578	NaN	NaN	0.922492	1	1	0	0	0	1	0	1	1	0	0	1	0	0	1
Probable ATP-dependent RNA helicase DDX17	DDX17	Q92841;Q92841-2;Q92841-3;Q92841-1	VLEEANQAINPK	12	1324.7	0.0099316	58.676	789980	NaN	NaN	NaN	NaN	NaN	NaN	NaN	NaN	NaN	NaN	NaN	NaN	NaN	NaN	NaN	0	0	0	0	0	0	0	0	0	0	0	0	0	0	0
Probable ATP-dependent RNA helicase DDX17;Probable ATP-dependent RNA helicase DDX5	DDX17;DDX5	Q92841;Q92841-2;Q92841-3;Q92841-1;P17844	APILIATDVASR	12	1225.7	1.9413e-06	97.214	31929000	1.09247	1.00278	1.25493	1.13614	0.846668	1.25962	0.954426	0.653134	NaN	0.931932	0.898206	NaN	1.26148	1.36618	0.814041	1	1	1	1	1	1	1	1	0	1	1	0	1	1	1
Probable ATP-dependent RNA helicase DDX17;Probable ATP-dependent RNA helicase DDX5	DDX17;DDX5	Q92841;Q92841-2;Q92841-3;Q92841-1;P17844	GVEICIATPGR	11	1171.6	0.0068113	68.069	1534400	NaN	NaN	NaN	0.524786	NaN	NaN	0.772768	NaN	NaN	NaN	NaN	NaN	NaN	NaN	NaN	0	0	0	1	0	0	1	0	0	0	0	0	0	0	0
Probable ATP-dependent RNA helicase DDX17;Probable ATP-dependent RNA helicase DDX5	DDX17;DDX5	Q92841;Q92841-2;Q92841-3;Q92841-1;P17844	KIVDQIRPDR	10	1238.71	0.014067	30.872	5078100	0.819262	NaN	NaN	0.718964	NaN	NaN	NaN	NaN	NaN	NaN	NaN	1.12411	NaN	NaN	NaN	1	0	0	1	0	0	0	0	0	0	0	1	0	0	0
Spliceosome RNA helicase DDX39B;ATP-dependent RNA helicase DDX39A	DDX39B;DDX39A	Q13838-2;Q13838;O00148;O00148-2	DFLLKPELLR	10	1242.73	0.010327	70.977	0	NaN	NaN	NaN	NaN	NaN	NaN	NaN	NaN	NaN	NaN	NaN	NaN	NaN	NaN	NaN	0	0	0	0	0	0	0	0	0	0	0	0	0	0	0
Spliceosome RNA helicase DDX39B;ATP-dependent RNA helicase DDX39A	DDX39B;DDX39A	Q13838-2;Q13838;O00148;O00148-2	DVQEIFR	7	905.461	0.10088	83.614	1026000	NaN	NaN	NaN	NaN	NaN	NaN	NaN	NaN	NaN	NaN	NaN	NaN	NaN	0.323279	NaN	0	0	0	0	0	0	0	0	0	0	0	0	0	1	0
ATP-dependent RNA helicase DDX3X	DDX3X	O00571;O00571-2	VVWVEESDKR	10	1245.64	0.00082651	53.683	1085000	0.790639	NaN	NaN	NaN	NaN	NaN	NaN	NaN	NaN	NaN	NaN	NaN	NaN	NaN	NaN	1	0	0	0	0	0	0	0	0	0	0	0	0	0	0
Probable ATP-dependent RNA helicase DDX46	DDX46	Q7L014	AMENIGELK	9	1003.5	0.0003102	114.4	170950000	0.712433	0.652571	0.819867	0.418429	0.413724	0.350848	0.221705	NaN	0.270256	0.188686	0.162975	0.183999	NaN	0.162737	0.113607	1	2	2	1	1	1	2	0	2	2	1	1	0	1	2
Probable ATP-dependent RNA helicase DDX46	DDX46	Q7L014	AMENIGELKK	10	1131.6	8.997e-07	121.6	245190000	0.763668	0.829208	1.21455	0.357677	0.366526	0.391181	0.326637	0.311526	0.252564	0.275323	0.212504	0.256509	0.156796	0.175688	0.224709	2	2	2	2	3	1	1	2	2	1	2	2	2	2	1
Probable ATP-dependent RNA helicase DDX46	DDX46	Q7L014	ASYPCMSLHGGIDQYDR	17	1968.85	0.00014818	66.965	50956000	0.634606	0.73061	0.0102118	0.388455	0.298632	0.350177	NaN	NaN	NaN	0.288201	NaN	NaN	NaN	NaN	NaN	1	1	1	1	1	1	0	0	0	1	0	0	0	0	0
Probable ATP-dependent RNA helicase DDX46	DDX46	Q7L014	DAGNFDQNKLEEEMR	15	1794.78	0.00012469	101.36	4399500	0.555667	NaN	NaN	NaN	NaN	NaN	NaN	NaN	NaN	NaN	NaN	NaN	NaN	NaN	NaN	1	0	0	0	0	0	0	0	0	0	0	0	0	0	0
Probable ATP-dependent RNA helicase DDX46	DDX46	Q7L014	DLIGIAK	7	728.443	0.019404	68.422	189700000	NaN	0.790395	0.935489	0.341387	0.320698	0.342601	0.275391	0.291375	0.262653	0.193652	0.175883	0.218751	0.139342	NaN	0.193731	0	1	1	1	1	1	1	1	1	1	1	1	1	0	1
Probable ATP-dependent RNA helicase DDX46	DDX46	Q7L014	DSIINDFK	8	950.471	0.0036325	71.223	36454000	0.637129	0.738738	NaN	0.390183	0.362291	0.311876	0.323311	0.229632	NaN	0.224709	0.189448	NaN	0.139856	0.183827	NaN	1	1	0	1	1	1	1	1	0	1	1	0	1	1	0
Probable ATP-dependent RNA helicase DDX46	DDX46	Q7L014	ELALQITK	8	914.544	0.0028963	93.551	175030000	0.741845	0.78778	1.03706	0.354308	0.370251	0.369906	0.305446	0.29475	NaN	NaN	NaN	0.182849	NaN	0.16376	0.15383	1	1	1	1	1	1	1	1	0	0	0	1	0	1	1
Probable ATP-dependent RNA helicase DDX46	DDX46	Q7L014	FDETEQALANER	12	1421.64	3.214e-13	144.47	144140000	0.576621	0.487707	0.669196	0.307531	0.283374	0.253428	0.227967	0.223954	0.222593	0.173892	0.184193	0.187741	0.141537	0.157896	0.180044	1	2	2	2	1	1	1	2	1	2	1	2	1	1	1
Probable ATP-dependent RNA helicase DDX46	DDX46	Q7L014	GAEIIVCTPGR	11	1171.6	1.8934e-08	93.258	205050000	0.578794	0.733358	0.954153	0.169136	0.301686	0.304025	0.149116	0.279971	0.246932	0.0990619	0.182458	0.116261	0.11152	0.166085	0.120825	1	1	1	1	1	1	1	1	1	1	1	1	1	1	1
Probable ATP-dependent RNA helicase DDX46	DDX46	Q7L014	GFKFDETEQALANER	15	1753.83	6.295e-10	129.38	189040000	0.648433	0.61323	0.8064	0.29693	0.334591	0.299303	0.241739	0.259889	0.232612	0.195366	0.193528	0.218594	0.153384	0.1668	0.169877	1	1	1	1	1	1	1	1	1	1	1	1	1	1	1
Probable ATP-dependent RNA helicase DDX46	DDX46	Q7L014	GGTILAPTVSAK	12	1113.64	4.485e-05	72.496	148110000	0.688392	NaN	NaN	0.370486	0.39097	NaN	NaN	NaN	NaN	0.223309	NaN	0.192212	0.1592	0.194829	0.196657	1	0	0	1	1	0	0	0	0	1	0	1	1	1	1
Probable ATP-dependent RNA helicase DDX46	DDX46	Q7L014	GTYFPPGKEPK	11	1219.62	0.050682	39.625	9056900	NaN	NaN	NaN	NaN	0.35551	0.416932	0.139698	NaN	NaN	0.236105	0.181851	NaN	NaN	NaN	NaN	0	0	0	0	1	1	2	0	0	2	1	0	0	0	0
Probable ATP-dependent RNA helicase DDX46	DDX46	Q7L014	GYAYTFITEDQAR	13	1533.71	0.0029615	111.39	53774000	NaN	NaN	NaN	NaN	NaN	NaN	NaN	NaN	NaN	NaN	NaN	0.266795	NaN	NaN	0.305838	0	0	0	0	0	0	0	0	0	0	0	1	0	0	1
Probable ATP-dependent RNA helicase DDX46	DDX46	Q7L014	HGYEKPTPIQTQAIPAIMSGR	21	2294.18	4.6551e-09	92.492	113750000	0.810537	0.967109	1.03139	0.367229	0.478604	0.406281	0.342122	0.314021	0.311439	0.223504	0.190825	0.230824	0.152172	0.183594	0.209052	1	1	1	1	2	1	2	2	1	1	1	2	1	1	1
Probable ATP-dependent RNA helicase DDX46	DDX46	Q7L014	HLILVVNYSCPNHYEDYVHR	20	2527.21	1.2213e-58	208.26	261960000	0.0999141	0.580013	1.12476	0.411746	0.354678	0.390878	0.278149	0.281555	0.25641	0.207142	0.172595	0.192212	0.156084	NaN	NaN	1	1	1	1	1	1	1	1	1	1	1	1	1	0	0
Probable ATP-dependent RNA helicase DDX46	DDX46	Q7L014	IEYEPFR	7	952.465	0.0064088	123.96	161390000	NaN	0.476293	0.84139	0.362772	0.333167	0.308299	0.281009	0.265435	0.264634	NaN	NaN	NaN	NaN	NaN	0.204023	0	1	1	1	1	1	1	1	1	0	0	0	0	0	1
Probable ATP-dependent RNA helicase DDX46	DDX46	Q7L014	IEYEPFRK	8	1080.56	0.0020166	77.923	108150000	0.673727	0.66636	0.847314	0.313489	0.363992	0.329316	0.343519	0.353838	0.260702	0.193945	0.1665	0.191077	0.145599	0.158579	0.190172	1	1	1	1	1	1	2	2	1	1	1	1	1	1	1
Probable ATP-dependent RNA helicase DDX46	DDX46	Q7L014	ILSKPIEVQVGGR	13	1394.82	2.4997e-16	147.18	235790000	0.694908	0.802903	0.980104	0.382878	0.377398	0.375998	0.312402	0.298205	0.268298	0.201861	0.186731	0.180855	0.15017	0.177882	0.166642	1	1	1	1	1	1	1	1	1	1	1	1	1	1	1
Probable ATP-dependent RNA helicase DDX46	DDX46	Q7L014	ISEYSEAAITIR	12	1351.7	2.6159e-06	91.858	43833000	0.578905	0.749957	0.899855	0.375883	0.412256	0.35548	0.306007	0.29933	0.330918	0.226804	0.205888	0.212247	0.153844	0.178817	0.227097	1	1	1	1	1	1	1	1	1	1	1	1	1	1	1
Probable ATP-dependent RNA helicase DDX46	DDX46	Q7L014	IVDNVRPDR	9	1082.58	0.00034951	99.802	135430000	NaN	NaN	0.991975	0.411518	NaN	0.405604	0.289503	0.281532	0.271223	0.236038	0.191142	0.203463	0.163175	0.185877	0.168257	0	0	1	1	0	1	1	1	1	1	1	1	1	1	1
Probable ATP-dependent RNA helicase DDX46	DDX46	Q7L014	KIYLAIESANELAVQK	16	1789	0.018286	69.729	14927000	NaN	NaN	NaN	NaN	NaN	NaN	0.569382	NaN	NaN	0.388908	NaN	NaN	0.175079	NaN	NaN	0	0	0	0	0	0	1	0	0	1	0	0	1	0	0
Probable ATP-dependent RNA helicase DDX46	DDX46	Q7L014	LEMEGITVK	9	1018.54	0.00024368	102.61	216630000	0.550664	0.687725	0.835589	0.382662	0.33227	0.331378	0.254939	0.231498	0.251857	0.193326	0.187656	0.186116	0.153822	0.173476	0.164293	1	1	1	2	1	1	1	2	1	1	1	1	1	1	1
Probable ATP-dependent RNA helicase DDX46	DDX46	Q7L014	LIKEELIR	8	1012.63	0.0034908	72.485	24591000	0.618682	0.742143	0.925772	0.317914	0.394641	0.367014	0.288951	0.191725	0.215262	0.178215	0.210146	0.216689	0.134246	0.144865	0.188335	1	1	1	1	1	1	1	1	1	1	1	1	1	1	1
Probable ATP-dependent RNA helicase DDX46	DDX46	Q7L014	LLEPVDHGK	9	1006.54	0.0017347	58.676	5752000	NaN	NaN	NaN	NaN	NaN	NaN	0.283182	NaN	NaN	NaN	NaN	0.197484	0.273202	NaN	0.186961	0	0	0	0	0	0	1	0	0	0	0	1	2	0	1
Probable ATP-dependent RNA helicase DDX46	DDX46	Q7L014	LLVATSVAAR	10	999.608	1.8847e-06	125.48	250930000	0.661297	0.7772	1.05156	0.390892	0.393277	0.389996	0.287629	0.275028	0.249594	0.176647	0.204838	0.196298	0.152318	0.167977	0.160767	1	1	1	1	1	1	1	1	1	1	1	1	1	1	1
Probable ATP-dependent RNA helicase DDX46	DDX46	Q7L014	LNYVPLEK	8	974.544	0.0028189	121.09	280710000	0.689931	0.656116	1.00338	0.37915	0.373952	0.381878	0.2888	0.308499	0.310655	0.231305	0.206475	0.231723	0.181189	0.186407	0.232889	1	1	1	1	1	1	1	1	1	1	1	1	1	1	1
Probable ATP-dependent RNA helicase DDX46	DDX46	Q7L014	LNYVPLEKQEEER	13	1645.83	3.5612e-05	87.18	19355000	0.653339	0.812513	1.1267	NaN	0.404855	NaN	NaN	0.252086	NaN	NaN	0.268276	NaN	NaN	NaN	NaN	1	1	1	0	1	0	0	1	0	0	1	0	0	0	0
Probable ATP-dependent RNA helicase DDX46	DDX46	Q7L014	LQNSYQPTNK	10	1191.59	1.8692e-06	104.22	44748000	NaN	NaN	NaN	NaN	NaN	NaN	0.277177	0.260763	0.234775	0.190172	0.19279	0.197414	0.139663	0.175125	0.176797	0	0	0	0	0	0	1	1	1	1	1	1	1	1	1
Probable ATP-dependent RNA helicase DDX46	DDX46	Q7L014	LWSDFKDQQK	10	1293.64	1.9638e-06	136.63	230550000	0.59867	0.747703	0.920022	0.382799	0.335332	0.347074	0.284584	0.270212	0.259141	0.241546	0.195435	0.183281	0.165246	0.168495	0.175827	1	1	1	2	2	2	2	2	1	1	2	1	1	1	1
Probable ATP-dependent RNA helicase DDX46	DDX46	Q7L014	MFDMGFEPQVMR	12	1486.64	0.0074526	45.915	3699900	NaN	NaN	NaN	NaN	NaN	NaN	NaN	0.332834	NaN	NaN	NaN	NaN	NaN	NaN	NaN	0	0	0	0	0	0	0	1	0	0	0	0	0	0	0
Probable ATP-dependent RNA helicase DDX46	DDX46	Q7L014	MIDMLAANSGR	11	1177.56	3.3661e-09	118.9	119560000	NaN	0.159018	0.642645	0.37219	0.180219	0.358454	0.326733	0.287381	0.294412	0.125455	0.216113	0.093188	0.110757	0.105342	NaN	0	1	3	1	1	1	1	2	1	1	1	1	1	1	0
Probable ATP-dependent RNA helicase DDX46	DDX46	Q7L014	MSQEEVNVFR	10	1237.58	2.5393e-09	161.17	156270000	1.43976	0.671299	0.847659	0.343572	0.326286	0.335288	0.274258	0.26495	0.261787	0.215778	0.192467	0.208281	0.161311	0.169136	0.188473	2	1	1	1	1	1	1	1	1	1	1	1	1	1	1
Probable ATP-dependent RNA helicase DDX46	DDX46	Q7L014	NFYVEVPELAK	11	1307.68	1.9129e-07	90.685	219860000	0.641087	0.765896	0.863379	0.315388	0.359447	0.2888	0.25641	0.248145	0.256154	0.179077	0.195676	0.149968	0.160527	0.18313	0.143382	1	1	1	1	1	1	1	1	1	1	1	1	1	1	1
Probable ATP-dependent RNA helicase DDX46	DDX46	Q7L014	NLGIESQDVMQQATNAILR	19	2100.06	5.8134e-07	101.96	9208400	0.62738	0.656491	0.808198	NaN	NaN	NaN	NaN	NaN	NaN	NaN	NaN	NaN	NaN	NaN	NaN	1	1	1	0	0	0	0	0	0	0	0	0	0	0	0
Probable ATP-dependent RNA helicase DDX46	DDX46	Q7L014	PIEVQVGGR	9	953.529	0.00029743	96.711	23284000	0.600601	0.798346	1.0962	0.404403	0.401389	0.385468	0.271356	0.236827	0.299437	0.2036	0.197636	0.181851	0.161467	0.173151	0.221396	1	1	1	1	1	1	1	1	1	1	1	1	1	1	1
Probable ATP-dependent RNA helicase DDX46	DDX46	Q7L014	QTVMFSATFPR	11	1283.63	3.3227e-09	119.76	153050000	0.677094	0.640558	0.842772	0.370017	0.400742	0.311935	0.241686	0.186313	NaN	0.184795	0.16796	0.177248	0.131228	0.135089	0.190346	1	1	1	1	1	1	1	1	0	1	1	1	1	1	1
Probable ATP-dependent RNA helicase DDX46	DDX46	Q7L014	RILSKPIEVQVGGR	14	1550.93	1.4294e-10	97.86	74615000	0.774204	0.898812	NaN	0.371361	NaN	0.45256	NaN	0.251136	0.316706	0.206949	NaN	NaN	0.162033	0.173801	0.127792	1	1	0	1	0	1	0	1	1	1	0	0	1	1	1
Probable ATP-dependent RNA helicase DDX46	DDX46	Q7L014	RVTYVVLDEADR	12	1434.75	1.3261e-08	93.766	122330000	0.845981	0.838743	1.0785	0.423307	0.415043	0.399235	0.342189	0.339609	0.233329	0.30567	0.214459	0.247097	0.205939	0.211251	0.197017	2	2	2	2	2	2	3	2	1	3	1	2	2	2	2
Probable ATP-dependent RNA helicase DDX46	DDX46	Q7L014	RYEEELEINDFPQTAR	16	2008.95	0.0071533	57.52	18463000	0.368271	NaN	NaN	NaN	0.427235	NaN	NaN	NaN	NaN	NaN	NaN	NaN	NaN	NaN	NaN	1	0	0	0	1	0	0	0	0	0	0	0	0	0	0
Probable ATP-dependent RNA helicase DDX46	DDX46	Q7L014	SLEEGEGPIAVIMTPTR	17	1798.91	0.0628	49.049	2069500	NaN	NaN	NaN	NaN	NaN	NaN	NaN	NaN	NaN	NaN	NaN	NaN	NaN	0.120302	NaN	0	0	0	0	0	0	0	0	0	0	0	0	0	1	0
Probable ATP-dependent RNA helicase DDX46	DDX46	Q7L014	SVVCSDVEQQVIVIEEEK	18	2089.02	0.028493	53.278	5203100	NaN	NaN	0.821281	NaN	NaN	NaN	NaN	NaN	NaN	NaN	NaN	NaN	NaN	NaN	NaN	0	0	1	0	0	0	0	0	0	0	0	0	0	0	0
Probable ATP-dependent RNA helicase DDX46	DDX46	Q7L014	SVVCSDVEQQVIVIEEEKK	19	2217.12	6.9395e-16	141.86	406830000	0.905576	0.939655	0.92308	0.409702	0.390421	0.354195	0.269906	0.321968	0.325712	0.202721	0.170111	0.187783	0.184071	0.185991	NaN	1	1	1	1	1	1	1	1	1	1	1	1	1	1	0
Probable ATP-dependent RNA helicase DDX46	DDX46	Q7L014	SWVQCGISMK	10	1194.55	3.4345e-06	81.865	72247000	0.721844	0.798422	0.740379	0.362264	0.375261	0.369844	0.289779	0.224861	0.292372	0.212653	0.237535	0.209565	0.139587	0.169127	0.165664	1	1	2	1	1	1	1	1	1	1	1	1	2	2	1
Probable ATP-dependent RNA helicase DDX46	DDX46	Q7L014	TIAEQLAEK	9	1001.54	0.00034728	110.14	247930000	0.694633	0.690717	0.887682	0.355798	0.352558	0.349249	0.278893	0.278218	0.273875	0.20298	0.199005	0.196182	0.15425	0.176386	0.17264	1	1	1	1	1	1	1	1	1	1	1	1	1	1	1
Probable ATP-dependent RNA helicase DDX46	DDX46	Q7L014	TIAFLLPMFR	10	1207.68	1.8765e-06	102.61	127010000	0.756853	0.69668	1.04011	0.399049	0.405135	0.381987	0.296244	0.282893	0.283374	0.223369	0.204148	0.189512	0.152089	0.176423	0.179038	3	3	1	1	1	1	1	1	1	1	1	1	1	1	1
Probable ATP-dependent RNA helicase DDX46	DDX46	Q7L014	VKDMAAPGTSSVPAPTAGNAEK	22	2098.04	0.00098719	42.309	141160000	0.62145	0.743102	0.982096	0.367642	0.368275	0.357489	0.276533	0.296824	0.273269	0.22024	0.16726	0.183655	0.161171	0.17264	0.254162	1	2	1	2	1	2	2	2	2	1	2	2	1	2	2
Probable ATP-dependent RNA helicase DDX46	DDX46	Q7L014	VTYVVLDEADR	11	1278.65	3.2938e-09	119.45	301900000	0.705258	0.684941	0.974232	0.375888	0.383225	0.341208	0.265795	NaN	0.249931	0.206937	0.190096	0.196344	0.15707	0.189448	0.182319	1	1	1	1	1	1	1	0	1	1	1	1	1	1	1
Probable ATP-dependent RNA helicase DDX46	DDX46	Q7L014	VVCVYGGTGISEQIAELKR	19	2078.08	2.4295e-09	117.26	147780000	0.67003	0.725695	1.03706	0.366007	0.369254	0.369185	0.301686	0.273336	NaN	NaN	NaN	0.173349	0.139686	0.163897	NaN	1	1	1	2	1	2	2	1	0	0	0	2	1	1	0
Probable ATP-dependent RNA helicase DDX46	DDX46	Q7L014	VVTVVTTK	8	845.522	0.0027905	113.26	17395000	NaN	NaN	NaN	NaN	NaN	NaN	NaN	NaN	NaN	NaN	NaN	0.256687	NaN	0.152709	0.206118	0	0	0	0	0	0	0	0	0	0	0	1	0	1	1
Probable ATP-dependent RNA helicase DDX46	DDX46	Q7L014	YAGDIIK	7	778.423	0.012918	75.189	288830000	0.626449	0.638032	0.863021	0.358558	0.3331	0.335734	0.26062	0.280112	0.261028	0.220809	0.190716	0.210984	0.162206	0.186241	0.197075	1	1	1	1	1	1	1	1	1	1	1	1	1	1	1
ATP-dependent RNA helicase DDX54	DDX54	Q8TDD1-2;Q8TDD1	ELALQTLK	8	914.544	0.0035451	72.547	23451000	NaN	NaN	NaN	NaN	0.370251	0.369906	NaN	NaN	NaN	NaN	NaN	NaN	NaN	NaN	NaN	0	0	0	0	1	1	0	0	0	0	0	0	0	0	0
ATP-dependent RNA helicase DDX54	DDX54	Q8TDD1-2;Q8TDD1	VADNAQQQYVR	11	1290.63	0.036967	51.092	1080300	NaN	NaN	NaN	NaN	NaN	NaN	NaN	NaN	2.04198	NaN	NaN	NaN	NaN	NaN	NaN	0	0	0	0	0	0	0	0	1	0	0	0	0	0	0
Sphingolipid delta(4)-desaturase DES1	DEGS1	O15121	EDFEWVYTDQPHADR	15	1906.81	2.3963e-05	108.71	27285000	1.10558	1.34696	1.13086	0.378401	NaN	NaN	NaN	NaN	NaN	NaN	NaN	NaN	NaN	NaN	NaN	1	1	1	1	0	0	0	0	0	0	0	0	0	0	0
Sphingolipid delta(4)-desaturase DES1	DEGS1	O15121	KIAAEYYDNLPHYNSWIK	18	2224.1	0.0010231	38.417	11496000	0.939708	NaN	NaN	NaN	NaN	NaN	NaN	NaN	NaN	NaN	NaN	NaN	NaN	NaN	NaN	1	0	0	0	0	0	0	0	0	0	0	0	0	0	0
Sphingolipid delta(4)-desaturase DES1	DEGS1	O15121	VLYDFVMDDTISPYSR	16	1919.9	0.00080989	103.61	66479000	0.0836491	0.0557721	0.0690489	NaN	0.019209	NaN	NaN	NaN	NaN	NaN	NaN	NaN	NaN	NaN	NaN	1	1	1	0	1	0	0	0	0	0	0	0	0	0	0
Sphingolipid delta(4)-desaturase DES1	DEGS1	O15121	VSREDFEWVYTDQPHADR	18	2249.01	4.9942e-05	80.316	50776000	1.30005	1.12037	1.02887	NaN	NaN	NaN	NaN	NaN	NaN	NaN	NaN	NaN	NaN	NaN	NaN	1	1	1	0	0	0	0	0	0	0	0	0	0	0	0
ATP-dependent RNA helicase A	DHX9	Q08211	ISAVSVAER	9	930.513	0.023788	76.465	828610	NaN	NaN	NaN	1.14899	NaN	NaN	NaN	NaN	NaN	NaN	NaN	NaN	NaN	NaN	NaN	0	0	0	1	0	0	0	0	0	0	0	0	0	0	0
ATP-dependent RNA helicase A	DHX9	Q08211	LAQFEPSQR	9	1074.55	0.021913	93.111	3223700	NaN	NaN	NaN	NaN	NaN	NaN	NaN	0.787464	NaN	NaN	NaN	NaN	NaN	NaN	NaN	0	0	0	0	0	0	0	1	0	0	0	0	0	0	0
ATP-dependent RNA helicase A	DHX9	Q08211	LNQYFQK	7	939.481	0.012848	75.311	4171000	NaN	NaN	NaN	1.37084	NaN	1.00323	NaN	NaN	1.11591	NaN	NaN	NaN	1.52311	NaN	NaN	0	0	0	1	0	1	0	0	1	0	0	0	1	0	0
ATP-dependent RNA helicase A	DHX9	Q08211	RISAVSVAER	10	1086.61	0.021121	69.979	516640	0.973918	NaN	NaN	NaN	NaN	NaN	NaN	NaN	NaN	NaN	NaN	NaN	NaN	NaN	NaN	1	0	0	0	0	0	0	0	0	0	0	0	0	0	0
ATP-dependent RNA helicase A	DHX9	Q08211	TPLHEIALSIK	11	1220.71	0.062624	45.915	2860700	NaN	NaN	NaN	0.922594	NaN	NaN	1.02709	NaN	NaN	NaN	NaN	NaN	NaN	NaN	NaN	0	0	0	1	0	0	1	0	0	0	0	0	0	0	0
Death-inducer obliterator 1	DIDO1	Q9BTC0	VTVDDLPNR	9	1027.53	0.095727	56.563	0	NaN	NaN	NaN	NaN	NaN	NaN	NaN	NaN	NaN	NaN	NaN	NaN	NaN	NaN	NaN	0	0	0	0	0	0	0	0	0	0	0	0	0	0	0
Death-inducer obliterator 1	DIDO1	Q9BTC0;Q9BTC0-1	KSSFANVAAATPAIK	15	1474.81	0.042323	64.52	1642300	NaN	NaN	1.68095	NaN	NaN	NaN	NaN	NaN	NaN	NaN	NaN	NaN	NaN	NaN	NaN	0	0	1	0	0	0	0	0	0	0	0	0	0	0	0
Death-inducer obliterator 1	DIDO1	Q9BTC0;Q9BTC0-1	QAGPAPAAATAASK	14	1210.63	0.0053992	47.037	5923900	NaN	NaN	1.71795	0.169696	0.302206	0.269687	NaN	NaN	NaN	NaN	0.0652214	NaN	NaN	NaN	NaN	0	0	1	1	1	1	0	0	0	0	1	0	0	0	0
Death-inducer obliterator 1	DIDO1	Q9BTC0;Q9BTC0-1	RPWLSATPSSGASAAR	16	1613.83	0.0005843	57.52	12671000	1.13948	1.05196	1.34079	NaN	0.254998	0.642026	NaN	0.176283	NaN	NaN	NaN	NaN	NaN	NaN	NaN	1	1	1	0	1	1	0	1	0	0	0	0	0	0	0
Death-inducer obliterator 1	DIDO1	Q9BTC0;Q9BTC0-1	SILAKPSSSPDPR	13	1353.73	0.0082605	36.847	2851900	0.947751	1.39739	NaN	NaN	NaN	NaN	NaN	NaN	NaN	NaN	NaN	NaN	NaN	NaN	NaN	1	1	0	0	0	0	0	0	0	0	0	0	0	0	0
Death-inducer obliterator 1	DIDO1	Q9BTC0;Q9BTC0-1	STAPLLDVFSSMLK	14	1507.8	0.038409	53.403	3375300	0.951321	NaN	NaN	NaN	NaN	NaN	NaN	NaN	NaN	NaN	NaN	NaN	NaN	NaN	NaN	1	0	0	0	0	0	0	0	0	0	0	0	0	0	0
Death-inducer obliterator 1	DIDO1	Q9BTC0;Q9BTC0-1	TAPSSSCTAVASAASRPDSTHMVEAR	26	2646.21	0.058126	51.645	1573200	NaN	NaN	1.00052	NaN	NaN	NaN	NaN	NaN	NaN	NaN	NaN	NaN	NaN	NaN	NaN	0	0	1	0	0	0	0	0	0	0	0	0	0	0	0
Death-inducer obliterator 1	DIDO1	Q9BTC0;Q9BTC0-1	VLREEISLAK	10	1156.68	0.0021903	48.998	2301600	0.739279	NaN	NaN	NaN	NaN	NaN	NaN	NaN	NaN	NaN	NaN	NaN	NaN	NaN	NaN	1	0	0	0	0	0	0	0	0	0	0	0	0	0	0
Death-inducer obliterator 1	DIDO1	Q9BTC0;Q9BTC0-1;Q9BTC0-3;Q9BTC0-2	AAQDIKDEEPGDLGR	15	1612.77	3.2171e-18	148.03	172740000	1.06157	NaN	13.6383	0.382044	0.417476	NaN	NaN	0.239154	NaN	0.11012	0.13886	0.10194	NaN	0.0655201	NaN	1	0	1	1	1	0	0	1	0	1	1	1	0	1	0
Death-inducer obliterator 1	DIDO1	Q9BTC0;Q9BTC0-1;Q9BTC0-3;Q9BTC0-2	CEEWFHGDCVGISEAR	16	1950.8	2.2918e-11	136.48	83209000	1.03295	1.42487	1.30545	0.272353	0.416661	0.422042	NaN	NaN	NaN	0.124313	0.138785	0.125986	0.0599736	0.0788078	NaN	1	1	1	1	1	1	0	0	0	1	1	1	1	1	0
Death-inducer obliterator 1	DIDO1	Q9BTC0;Q9BTC0-1;Q9BTC0-3;Q9BTC0-2	FMICCDR	7	1000.39	0.0088101	94.887	50500000	0.989501	1.04559	1.5952	0.32281	0.345548	0.348609	0.242055	0.195814	NaN	0.124248	0.100717	0.0936014	NaN	0.105225	NaN	1	1	1	1	1	1	2	1	0	1	1	1	0	2	0
Death-inducer obliterator 1	DIDO1	Q9BTC0;Q9BTC0-1;Q9BTC0-3;Q9BTC0-2	IFQPVIEAPGASK	13	1355.74	5.7507e-05	80.469	25974000	NaN	1.5337	2.35605	0.351844	0.367707	0.313283	NaN	NaN	NaN	NaN	NaN	NaN	0.0715139	NaN	NaN	0	1	1	1	1	1	0	0	0	0	0	0	1	0	0
Death-inducer obliterator 1	DIDO1	Q9BTC0;Q9BTC0-1;Q9BTC0-3;Q9BTC0-2	MKPEKPSLPK	10	1153.65	0.013223	31.597	1334500	1.10654	NaN	NaN	NaN	NaN	NaN	NaN	NaN	NaN	NaN	NaN	NaN	NaN	NaN	NaN	1	0	0	0	0	0	0	0	0	0	0	0	0	0	0
Death-inducer obliterator 1	DIDO1	Q9BTC0;Q9BTC0-1;Q9BTC0-3;Q9BTC0-2	PKPECEGYDPNALYCICR	18	2240.97	4.9359e-05	82.707	139290000	1.00562	1.17524	1.59421	0.370424	0.356899	0.491976	0.226311	NaN	0.163287	0.128526	NaN	0.106079	0.0771533	0.0657371	NaN	1	1	1	2	1	1	2	0	2	1	0	1	1	1	0
Death-inducer obliterator 1	DIDO1	Q9BTC0;Q9BTC0-1;Q9BTC0-3;Q9BTC0-2	TAAPSPSLLYK	11	1146.63	1.111e-07	91.855	14722000	0.973691	1.7066	1.69377	0.308814	NaN	NaN	NaN	NaN	NaN	NaN	NaN	NaN	NaN	NaN	NaN	1	1	1	1	0	0	0	0	0	0	0	0	0	0	0
DnaJ homolog subfamily A member 1	DNAJA1	P31689	HYNGEAYEDDEHHPR	15	1867.75	0.00066051	82.651	4286700	NaN	NaN	NaN	NaN	NaN	0.929722	NaN	NaN	0.713394	NaN	NaN	0.705751	NaN	NaN	0.702242	0	0	0	0	0	1	0	0	1	0	0	1	0	0	1
DnaJ homolog subfamily A member 1	DNAJA1	P31689;P31689-2	ELYDKGGEQAIK	12	1349.68	0.0047846	37.426	6253100	NaN	0.551931	0.99227	NaN	NaN	NaN	NaN	0.544022	NaN	NaN	NaN	NaN	NaN	NaN	NaN	0	1	1	0	0	0	0	2	0	0	0	0	0	0	0
DnaJ homolog subfamily A member 1	DNAJA1	P31689;P31689-2	TIVITSHPGQIVK	13	1391.81	0.010468	35.204	18164000	NaN	NaN	1.03094	0.921217	NaN	0.629739	0.76379	0.760185	NaN	1.03794	0.738722	NaN	0.779217	1.00278	0.56845	0	0	1	1	0	1	1	1	0	1	1	0	1	1	1
DnaJ homolog subfamily C member 5	DNAJC5	Q9H3Z4;Q9H3Z4-2	EINNAHAILTDATK	14	1509.78	0.0055013	92.063	34512000	NaN	NaN	NaN	NaN	NaN	NaN	NaN	NaN	1.01056	NaN	NaN	NaN	NaN	NaN	NaN	0	0	0	0	0	0	0	0	1	0	0	0	0	0	0
DnaJ homolog subfamily C member 5	DNAJC5	Q9H3Z4;Q9H3Z4-2	SLSTSGESLYHVLGLDK	17	1804.92	4.5862e-08	123.36	148870000	1.32475	1.38101	1.35353	1.21575	1.15608	NaN	2.17014	1.08634	1.01987	0.898352	1.05309	0.961973	1.46927	1.26714	1.07298	1	1	1	1	1	0	1	1	1	1	1	1	1	1	1
DnaJ homolog subfamily C member 5	DNAJC5	Q9H3Z4;Q9H3Z4-2	YHPDKNPDNPEAADK	15	1709.76	0.00068085	74.853	21774000	NaN	NaN	1.46862	1.62848	NaN	NaN	1.1851	NaN	1.04759	1.36054	1.24639	1.04585	1.07593	1.20773	NaN	0	0	1	1	0	0	1	0	1	1	1	1	1	1	0
DnaJ homolog subfamily C member 5	DNAJC5	Q9H3Z4;Q9H3Z4-2	YHPDKNPDNPEAADKFK	17	1984.93	1.5079e-18	149	124930000	1.26541	1.12537	1.32244	1.28521	1.40445	1.17802	1.26473	1.07147	1.15504	1.35441	1.16091	1.14946	1.37265	1.16347	1.01837	1	1	1	1	1	1	1	1	1	1	1	1	1	1	1
Dihydropyrimidinase-related protein 3	DPYSL3	Q14195-2;Q14195	IMLEDGNLHVTQGAGR	16	1709.85	0.0016383	90.367	1644100	0.784757	NaN	NaN	NaN	NaN	NaN	NaN	NaN	NaN	NaN	NaN	NaN	NaN	NaN	NaN	1	0	0	0	0	0	0	0	0	0	0	0	0	0	0
Dihydropyrimidinase-related protein 3	DPYSL3	Q14195-2;Q14195	SAADLISQAR	10	1030.54	1.8778e-06	107.83	8558000	1.12449	1.39956	1.07388	NaN	NaN	NaN	0.613207	NaN	NaN	NaN	NaN	NaN	NaN	NaN	NaN	1	1	1	0	0	0	1	0	0	0	0	0	0	0	0
Desmoglein-1	DSG1	Q02413	IHSDCAANQQVTYR	14	1661.76	0.0024227	117.93	8053100	NaN	NaN	NaN	NaN	NaN	NaN	NaN	NaN	NaN	NaN	NaN	NaN	NaN	NaN	NaN	0	0	0	0	0	0	0	0	0	0	0	0	0	0	0
Desmoglein-1	DSG1	Q02413	VIAPSSSLPTSLTIHHPR	18	1912.05	0.0095334	62.055	2103200	NaN	NaN	NaN	NaN	NaN	NaN	NaN	NaN	NaN	NaN	NaN	NaN	NaN	NaN	NaN	0	0	0	0	0	0	0	0	0	0	0	0	0	0	0
Desmoplakin	DSP	P15924;P15924-2	GIHNSIGDYR	10	1130.55	0.025225	61.161	20284000	NaN	NaN	NaN	0.0734053	NaN	NaN	NaN	NaN	0.0823554	NaN	NaN	NaN	NaN	NaN	0.0498249	0	0	0	1	0	0	0	0	1	0	0	0	0	0	1
Desmoplakin	DSP	P15924;P15924-2	IEVLEEELR	9	1128.6	0.020736	91.584	3337200	NaN	NaN	NaN	NaN	NaN	NaN	NaN	NaN	NaN	NaN	NaN	NaN	NaN	NaN	NaN	0	0	0	0	0	0	0	0	0	0	0	0	0	0	0
Desmoplakin	DSP	P15924;P15924-2	LLQLQEQMR	9	1157.62	0.017439	98.033	3505800	NaN	NaN	NaN	5.28362	NaN	NaN	NaN	NaN	3.32768	NaN	NaN	NaN	NaN	NaN	4.57926	0	0	0	1	0	0	0	0	1	0	0	0	0	0	1
Desmoplakin	DSP	P15924;P15924-2	NQCTQVVQER	10	1260.59	0.0053129	79.693	2429600	NaN	NaN	NaN	NaN	NaN	NaN	NaN	NaN	NaN	NaN	NaN	NaN	NaN	NaN	NaN	0	0	0	0	0	0	0	0	0	0	0	0	0	0	0
Desmoplakin	DSP	P15924;P15924-2	VLLQEEGTR	9	1043.56	0.054681	64.297	5008200	NaN	NaN	NaN	2.33198	NaN	NaN	NaN	NaN	NaN	NaN	NaN	NaN	NaN	NaN	1.73376	0	0	0	1	0	0	0	0	0	0	0	0	0	0	1
Desmoplakin	DSP	P15924;P15924-2	YEVTSGGGGTSR	12	1169.53	0.016421	53.967	1443600	NaN	NaN	NaN	NaN	NaN	NaN	NaN	NaN	NaN	NaN	NaN	NaN	NaN	NaN	NaN	0	0	0	0	0	0	0	0	0	0	0	0	0	0	0
Desmoplakin	DSP	P15924;P15924-2	YGDGIQLTR	9	1021.52	0.018401	82.749	8499800	NaN	NaN	NaN	1.93293	NaN	NaN	NaN	NaN	0.829291	NaN	0.75555	NaN	NaN	NaN	2.30441	0	0	0	1	0	0	0	0	1	0	1	0	0	0	1
Dystonin	DST	Q03001;Q03001-8;Q03001-10	ALQGQISSQQVAVEK	15	1584.85	0.0047155	91.207	1629200	NaN	NaN	0.687441	NaN	NaN	NaN	NaN	NaN	NaN	NaN	NaN	NaN	NaN	NaN	NaN	0	0	1	0	0	0	0	0	0	0	0	0	0	0	0
Dystonin	DST	Q03001;Q03001-8;Q03001-10	YITISGNR	8	922.487	0.012182	50.607	1643000	0.553462	NaN	NaN	NaN	NaN	NaN	NaN	NaN	NaN	NaN	NaN	NaN	NaN	NaN	NaN	1	0	0	0	0	0	0	0	0	0	0	0	0	0	0
Destrin	DSTN	P60981;P60981-2	HECQANGPEDLNR	13	1538.65	0.0014004	72.496	7232800	NaN	NaN	1.38791	NaN	NaN	0.928919	1.69791	1.70643	0.95429	NaN	0.692065	0.853126	NaN	NaN	NaN	0	0	1	0	0	1	1	1	1	0	1	1	0	0	0
Destrin	DSTN	P60981;P60981-2	YALYDASFETK	11	1306.61	0.0073105	67.153	21721000	1.11632	1.18793	1.12249	0.766284	NaN	NaN	0.506201	1.17678	NaN	1.41531	NaN	1.21054	NaN	NaN	1.16039	1	1	1	1	0	0	1	1	0	1	0	1	0	0	1
Cytoplasmic dynein 1 intermediate chain 2	DYNC1I2	Q13409;Q13409-2;Q13409-3	EIAVGDSEGQIVIYDVGEQIAVPR	24	2556.31	2.8822e-27	156.36	461030000	1.21677	1.15225	1.61655	0.239584	0.237012	0.248701	0.136355	0.137508	0.112298	0.083051	0.085615	0.0705647	0.050796	0.0515956	0.0527118	2	2	2	1	1	1	1	1	1	1	1	1	1	1	1
Cytoplasmic dynein 1 intermediate chain 2	DYNC1I2	Q13409;Q13409-2;Q13409-3;Q13409-5;Q13409-6	ALSEQINIFFDYSGR	15	1758.86	9.4732e-12	154.07	120330000	1.07882	1.39985	1.65188	0.235688	0.270629	0.271533	NaN	NaN	NaN	NaN	0.0764403	NaN	NaN	0.0486497	NaN	2	2	2	3	1	1	0	0	0	0	1	0	0	1	0
Cytoplasmic dynein 1 intermediate chain 2	DYNC1I2	Q13409;Q13409-2;Q13409-3;Q13409-5;Q13409-6	APPHELTEEEKQQILHSEEFLSFFDHSTR	29	3480.66	1.1983e-68	199.1	669780000	1.25041	1.43493	1.74383	NaN	0.188398	NaN	NaN	NaN	0.110456	NaN	NaN	NaN	NaN	0.0655768	NaN	2	2	2	0	2	0	0	0	2	0	0	0	0	1	0
Cytoplasmic dynein 1 intermediate chain 2	DYNC1I2	Q13409;Q13409-2;Q13409-3;Q13409-5;Q13409-6	AVAVTSMSFPVGDVNNFVVGSEEGSVYTACR	31	3248.51	3.6269e-20	103.16	275510000	1.20677	1.26858	1.61132	0.205711	0.21768	0.201715	0.129682	0.124601	0.124341	0.0764333	0.0910722	0.0786034	0.0536769	0.0696272	NaN	1	1	1	1	1	1	1	1	1	1	1	1	1	1	0
Cytoplasmic dynein 1 intermediate chain 2	DYNC1I2	Q13409;Q13409-2;Q13409-3;Q13409-5;Q13409-6	DLEDKEGEIQAGAK	14	1501.73	2.2478e-07	117.92	62182000	0.9441	1.03642	1.44972	0.232418	0.220357	0.17183	0.155552	0.103459	NaN	NaN	NaN	NaN	0.0577001	NaN	NaN	1	1	1	1	1	1	1	1	0	0	0	0	1	0	0
Cytoplasmic dynein 1 intermediate chain 2	DYNC1I2	Q13409;Q13409-2;Q13409-3;Q13409-5;Q13409-6	ETQTPVMAQPK	11	1228.61	4.4077e-09	103.34	278970000	1.1716	1.33184	1.6193	0.21741	0.213265	0.219819	0.137673	0.138009	0.118304	0.0856194	0.076187	0.0695502	0.0475193	0.0459916	0.0412536	1	1	1	1	1	1	1	1	1	1	1	1	1	1	1
Cytoplasmic dynein 1 intermediate chain 2	DYNC1I2	Q13409;Q13409-2;Q13409-3;Q13409-5;Q13409-6	ETQTPVMAQPKEDEEEDDDVVAPKPPIEPEEEK	33	3747.72	9.1818e-11	76.259	167010000	NaN	1.5287	1.542	0.217851	0.219993	0.237671	0.130412	NaN	0.157515	0.0990266	0.192634	0.0728343	NaN	NaN	NaN	0	1	1	1	1	1	1	0	1	1	1	1	0	0	0
Cytoplasmic dynein 1 intermediate chain 2	DYNC1I2	Q13409;Q13409-2;Q13409-3;Q13409-5;Q13409-6	ICSWSLDMLSHPQDSMELVHK	21	2512.15	1.6513e-135	247.46	1393800000	1.11271	1.38404	1.65837	0.216408	0.223924	0.210704	0.166976	0.102243	0.142847	0.0940371	0.0960919	0.0924924	0.0428229	0.0474118	0.0728852	4	2	3	1	1	1	2	1	1	1	2	2	2	2	1
Cytoplasmic dynein 1 intermediate chain 2	DYNC1I2	Q13409;Q13409-2;Q13409-3;Q13409-5;Q13409-6	ITQVDFPPR	9	1071.57	1.0278e-11	138.98	130190000	1.30402	1.35172	1.70678	0.196021	0.205153	0.183382	0.143517	0.13606	0.152325	NaN	NaN	NaN	NaN	NaN	NaN	2	5	3	2	4	4	5	1	1	0	0	0	0	0	0
Cytoplasmic dynein 1 intermediate chain 2	DYNC1I2	Q13409;Q13409-2;Q13409-3;Q13409-5;Q13409-6	KTTPEYVFHCQSAVMSATFAK	21	2402.14	2.1566e-09	95.957	13973000	1.68589	NaN	NaN	NaN	NaN	NaN	NaN	NaN	NaN	NaN	NaN	NaN	NaN	NaN	NaN	1	0	0	0	0	0	0	0	0	0	0	0	0	0	0
Cytoplasmic dynein 1 intermediate chain 2	DYNC1I2	Q13409;Q13409-2;Q13409-3;Q13409-5;Q13409-6	LDLWNLNNDTEVPTASISVEGNPALNR	27	2951.46	4.3601e-54	185.45	541870000	1.31617	1.49042	1.83221	0.208372	0.23986	0.287778	0.148122	0.135281	0.117202	0.0798308	0.0878905	0.0631026	0.045161	0.0536484	0.0491483	1	1	1	1	1	1	1	1	1	1	1	1	1	1	1
Cytoplasmic dynein 1 intermediate chain 2	DYNC1I2	Q13409;Q13409-2;Q13409-3;Q13409-5;Q13409-6	NNKPLYSFEDNADYVYDVMWSPTHPALFACVDGMGR	36	4178.86	4.5451e-12	70.268	39395000	NaN	1.05355	1.39669	0.217085	NaN	NaN	NaN	NaN	NaN	NaN	NaN	NaN	NaN	NaN	NaN	0	1	2	1	0	0	0	0	0	0	0	0	0	0	0
Cytoplasmic dynein 1 intermediate chain 2	DYNC1I2	Q13409;Q13409-2;Q13409-3;Q13409-5;Q13409-6	QQILHSEEFLSFFDHSTR	18	2220.06	2.5192e-06	108.56	252120000	1.26397	1.38038	1.4316	0.155299	0.252793	0.242813	0.290867	0.202118	0.182239	NaN	0.118827	0.123475	0.110015	0.072997	NaN	1	1	1	1	1	1	1	1	1	0	1	1	1	1	0
Cytoplasmic dynein 1 intermediate chain 2	DYNC1I2	Q13409;Q13409-2;Q13409-3;Q13409-5;Q13409-6	TLAEINANR	9	1000.53	3.7354e-15	193.41	972920000	1.17062	1.04189	1.39721	0.168708	0.395427	0.191439	0.144313	0.114081	0.10884	0.0661638	0.0700692	0.0582303	0.0398343	0.103529	0.0313666	1	1	1	1	2	1	1	1	1	1	1	1	1	2	1
Cytoplasmic dynein 1 intermediate chain 2	DYNC1I2	Q13409;Q13409-2;Q13409-3;Q13409-5;Q13409-6	TLAEINANRADAEEEAATR	19	2043.98	1.8632e-48	197.21	203180000	1.39686	1.22149	1.93427	0.193866	0.244182	NaN	NaN	NaN	NaN	NaN	NaN	NaN	NaN	NaN	NaN	1	1	1	1	1	0	0	0	0	0	0	0	0	0	0
Cytoplasmic dynein 1 intermediate chain 2	DYNC1I2	Q13409;Q13409-2;Q13409-3;Q13409-5;Q13409-6	TPLSAAAHTHPVYCVNVVGTQNAHNLISISTDGK	34	3571.78	6.3204e-108	199.97	370370000	0.227144	0.375756	0.549783	NaN	NaN	NaN	NaN	NaN	NaN	NaN	NaN	NaN	NaN	0.0451524	NaN	1	2	2	0	0	0	0	0	0	0	0	0	0	1	0
Cytoplasmic dynein 1 intermediate chain 2	DYNC1I2	Q13409;Q13409-2;Q13409-3;Q13409-5;Q13409-6	TTPEYVFHCQSAVMSATFAK	20	2274.04	3.1083e-16	139.17	542240000	1.07423	1.25962	1.70704	0.232921	0.21529	0.280796	0.159368	NaN	0.147102	0.0941061	0.0920988	0.069514	0.0896829	0.0752989	0.0472445	2	1	2	1	2	1	1	0	1	1	1	1	1	1	1
Cytoplasmic dynein 1 intermediate chain 2;Cytoplasmic dynein 1 intermediate chain 1	DYNC1I2;DYNC1I1	Q13409;Q13409-2;Q13409-3;Q13409-5;Q13409-6;O14576;O14576-2;O14576-3	FHPNLVVGGTYSGQIVLWDNR	21	2371.21	1.6555e-15	138.3	19864000	NaN	NaN	1.4625	NaN	NaN	NaN	NaN	NaN	NaN	NaN	NaN	NaN	NaN	0.131166	NaN	0	0	1	0	0	0	0	0	0	0	0	0	0	1	0
Dynein light chain 1, cytoplasmic;Dynein light chain 2, cytoplasmic	DYNLL1;DYNLL2	P63167;Q96FJ2	YNPTWHCIVGR	11	1401.66	7.1835e-07	83	27745000	1.12279	0.972072	1.26719	0.689546	0.74633	0.443327	0.480813	1.04654	NaN	0.564417	0.389613	0.482609	0.477083	NaN	NaN	1	1	1	1	1	1	1	1	0	1	1	1	1	0	0
Dynein light chain Tctex-type 3	DYNLT3	P51808	HCDEVGFNAEEAHNIVK	17	1967.88	0.00078062	87.932	6817800	1.22136	0.832563	1.62864	NaN	NaN	NaN	NaN	NaN	NaN	NaN	NaN	NaN	NaN	NaN	NaN	1	1	1	0	0	0	0	0	0	0	0	0	0	0	0
Transcription factor COE2	EBF2	Q9HAK2	VLLTHEVMCSR	11	1343.67	0.00032543	84.213	153800000	0.860859	0.860637	1.05891	0.914144	0.866746	0.716122	0.809513	0.679177	0.642942	0.708692	0.757593	0.728184	0.841751	0.980421	0.649785	1	1	1	1	2	2	2	2	1	2	2	2	2	2	2
Elongation factor 1-alpha 1;Putative elongation factor 1-alpha-like 3	EEF1A1;EEF1A1P5	P68104;Q5VTE0	DGNASGTTLLEALDCILPPTRPTDKPLR	28	3020.56	3.453e-31	139.36	332070000	1.2268	1.42001	1.11278	1.38571	1.05319	1.23985	1.17732	1.25872	1.28854	1.32887	1.26048	1.55176	1.30163	1.26378	1.35133	1	1	1	1	1	1	1	1	1	1	1	1	1	1	1
Elongation factor 1-alpha 1;Putative elongation factor 1-alpha-like 3	EEF1A1;EEF1A1P5	P68104;Q5VTE0	EVSTYIK	7	838.444	0.0092308	92.925	482170000	1.23407	1.32055	1.23119	1.15125	1.10189	1.09171	1.13383	1.05282	1.21486	1.08893	1.12034	1.10566	1.16404	1.11816	1.09032	1	1	1	1	1	1	1	1	1	1	1	1	1	1	1
Elongation factor 1-alpha 1;Putative elongation factor 1-alpha-like 3	EEF1A1;EEF1A1P5	P68104;Q5VTE0	IGYNPDTVAFVPISGWNGDNMLEPSANMPWFK	32	3566.66	4.7366e-07	61.499	78163000	NaN	NaN	NaN	NaN	NaN	2.0613	0.978694	NaN	NaN	NaN	1.05871	1.16205	NaN	NaN	0.815195	0	0	0	0	0	1	1	0	0	0	1	1	0	0	1
Elongation factor 1-alpha 1;Putative elongation factor 1-alpha-like 3	EEF1A1;EEF1A1P5	P68104;Q5VTE0	SGDAAIVDMVPGKPMCVESFSDYPPLGR	28	2994.39	2.1206e-32	147.18	271140000	0.939602	0.965316	0.956755	1.0189	1.05881	0.813524	0.88422	0.83925	0.952027	1.00623	0.809749	0.893607	0.94	1.1329	0.811622	1	1	1	1	1	1	1	1	1	1	1	1	1	1	1
Elongation factor 1-alpha 1;Putative elongation factor 1-alpha-like 3	EEF1A1;EEF1A1P5	P68104;Q5VTE0	VETGVLKPGMVVTFAPVNVTTEVK	24	2514.38	2.1077e-27	156.92	1427400000	1.12071	1.0895	1.20913	1.09768	1.08179	1.02624	1.0812	0.999171	1.02795	1.16164	1.02074	1.03391	1.07216	1.12773	1.10481	1	1	1	1	1	1	1	1	1	1	1	1	1	1	1
Elongation factor 1-alpha 1;Putative elongation factor 1-alpha-like 3	EEF1A1;EEF1A1P5	P68104;Q5VTE0	YYVTIIDAPGHR	12	1403.72	5.8836e-10	123.62	677700000	1.14175	1.33094	1.24844	1.30647	1.12324	1.0381	1.11119	1.13228	1.15906	1.06252	1.16799	1.03729	0.940557	0.950372	1.03694	1	1	1	1	1	1	1	1	1	1	1	1	2	2	1
Elongation factor 1-alpha 1;Putative elongation factor 1-alpha-like 3;Elongation factor 1-alpha 2	EEF1A1;EEF1A1P5;EEF1A2	P68104;Q5VTE0;Q05639	EHALLAYTLGVK	12	1313.73	1.3574e-20	190.46	809240000	1.23147	1.20359	1.2946	1.10937	1.25948	1.10672	1.18329	1.11662	1.0247	1.07955	1.11928	1.09638	1.34517	1.15193	1.25838	2	2	2	2	2	2	2	2	2	2	2	2	2	2	2
Elongation factor 1-alpha 1;Putative elongation factor 1-alpha-like 3;Elongation factor 1-alpha 2	EEF1A1;EEF1A1P5;EEF1A2	P68104;Q5VTE0;Q05639	IGGIGTVPVGR	11	1024.6	3.1087e-09	133.81	1231100000	1.00851	1.28531	1.35777	1.22725	1.12116	1.14658	1.18852	1.23764	1.29515	1.1759	1.12689	1.15288	1.25469	1.12571	0.994669	1	1	1	1	1	1	1	1	1	1	1	1	1	1	1
Elongation factor 1-alpha 1;Putative elongation factor 1-alpha-like 3;Elongation factor 1-alpha 2	EEF1A1;EEF1A1P5;EEF1A2	P68104;Q5VTE0;Q05639	LPLQDVYK	8	974.544	0.0028046	131.06	509960000	1.25422	1.18725	1.26772	1.21668	1.11951	1.09866	1.13828	1.17944	1.14304	1.08071	1.07112	1.05884	1.12245	NaN	1.08341	1	1	1	1	1	1	1	1	1	1	1	1	1	0	1
Elongation factor 1-alpha 1;Putative elongation factor 1-alpha-like 3;Elongation factor 1-alpha 2	EEF1A1;EEF1A1P5;EEF1A2	P68104;Q5VTE0;Q05639	NMITGTSQADCAVLIVAAGVGEFEAGISK	29	2908.43	9.0011e-44	152.12	40391000	NaN	NaN	NaN	NaN	NaN	NaN	1.06394	NaN	1.62713	1.30945	NaN	NaN	NaN	NaN	NaN	0	0	0	0	0	0	1	0	1	1	0	0	0	0	0
Elongation factor 1-alpha 1;Putative elongation factor 1-alpha-like 3;Elongation factor 1-alpha 2	EEF1A1;EEF1A1P5;EEF1A2	P68104;Q5VTE0;Q05639	QLIVGVNK	8	869.533	0.002749	116.9	396720000	1.13437	1.1629	1.18291	1.17078	1.07669	1.05928	1.08556	0.754694	1.06629	1.14128	1.19231	1.1058	1.1346	1.08659	1.04716	1	1	1	1	1	1	1	1	1	1	1	1	1	1	1
Elongation factor 1-alpha 1;Putative elongation factor 1-alpha-like 3;Elongation factor 1-alpha 2	EEF1A1;EEF1A1P5;EEF1A2	P68104;Q5VTE0;Q05639	QTVAVGVIK	9	913.56	0.00045992	67.563	565480000	NaN	1.15141	1.27827	1.11479	1.12147	1.14768	1.0905	1.06903	1.16473	1.13603	1.14339	1.09899	1.16562	1.12601	1.1405	0	1	1	1	1	1	1	1	1	1	1	1	1	1	1
Elongation factor 1-alpha 1;Putative elongation factor 1-alpha-like 3;Elongation factor 1-alpha 2	EEF1A1;EEF1A1P5;EEF1A2	P68104;Q5VTE0;Q05639	STTTGHLIYK	10	1119.59	1.3109e-06	145.89	412490000	1.24355	1.21371	1.23256	1.11939	1.08617	1.10302	1.03536	1.06571	1.02741	1.04822	1.04209	1.04219	1.17466	1.14292	1.04454	2	2	2	2	2	2	1	1	1	2	2	1	1	1	1
Elongation factor 1-alpha 1;Putative elongation factor 1-alpha-like 3;Elongation factor 1-alpha 2	EEF1A1;EEF1A1P5;EEF1A2	P68104;Q5VTE0;Q05639	THINIVVIGHVDSGK	15	1587.87	3.2692e-05	106.38	244200000	1.13742	1.13498	1.18556	1.11089	0.997437	1.0613	0.968514	0.991916	1.07735	1.11894	1.26786	1.11797	1.06951	0.893607	1.20241	2	2	2	2	2	2	2	2	2	3	2	2	2	2	3
Elongation factor 1-alpha 2	EEF1A2	Q05639	EVSAYIK	7	808.433	0.018695	68.915	2804800	NaN	NaN	NaN	NaN	NaN	NaN	NaN	2.47115	NaN	NaN	NaN	NaN	2.42055	NaN	NaN	0	0	0	0	0	0	0	1	0	0	0	0	1	0	0
Elongation factor 1-alpha 2	EEF1A2	Q05639	VETGILRPGMVVTFAPVNITTEVK	24	2570.41	4.0865e-08	76.733	6592100	NaN	1.58421	NaN	NaN	NaN	NaN	NaN	NaN	NaN	NaN	NaN	NaN	NaN	NaN	NaN	0	1	0	0	0	0	0	0	0	0	0	0	0	0	0
Elongation factor 1-beta	EEF1B2	P24534	LVPVGYGIK	9	944.569	0.0011649	69.825	28415000	1.38652	1.16391	NaN	1.36383	1.03594	1.09646	NaN	NaN	NaN	0.940849	0.921574	1.02558	1.05696	NaN	NaN	1	1	0	1	1	1	0	0	0	1	1	1	1	0	0
Elongation factor 1-beta	EEF1B2	P24534	SIQADGLVWGSSK	13	1346.68	0.0039129	84.566	26455000	0.600276	1.89007	0.903955	NaN	NaN	1.18573	1.01459	0.728088	NaN	NaN	NaN	NaN	1.33777	NaN	0.981749	1	1	1	0	0	1	1	1	0	0	0	0	1	0	1
Elongation factor 1-beta	EEF1B2	P24534	SPAGLQVLNDYLADK	15	1602.83	0.003974	95.57	5925000	NaN	NaN	NaN	NaN	1.17594	NaN	NaN	NaN	NaN	NaN	NaN	NaN	1.11981	NaN	NaN	0	0	0	0	1	0	0	0	0	0	0	0	1	0	0
Elongation factor 1-delta	EEF1D	P29692-2;P29692	SLAGSSGPGASSGTSGDHGELVVR	24	2184.04	1.1558e-19	135.86	66869000	1.24471	1.52527	1.10138	1.27197	1.27062	1.29939	1.57918	0.981056	1.28999	0.755601	1.22122	1.18359	1.02381	0.917011	1.03148	1	1	1	1	1	1	1	1	1	1	1	1	1	1	1
Elongation factor 1-delta	EEF1D	P29692-2;P29692;P29692-3	IASLEVENQSLR	12	1357.72	3.1894e-07	101.6	51692000	1.04349	1.48498	1.28964	1.22843	NaN	NaN	NaN	1.18886	NaN	1.29089	1.07478	1.43777	1.02567	1.61483	NaN	1	1	2	1	0	0	0	2	0	2	2	2	1	1	0
Elongation factor 1-delta	EEF1D	P29692-2;P29692;P29692-3;P29692-4	ATAPQTQHVSPMR	13	1422.7	5.8954e-07	112.51	38456000	1.09899	1.32612	1.04477	1.28645	0.950887	0.989325	1.04353	0.94937	0.98561	1.40475	1.18011	1.23219	1.12518	NaN	1.07994	1	1	1	1	1	1	1	2	1	1	1	2	2	0	1
Elongation factor 1-delta	EEF1D	P29692-2;P29692;P29692-3;P29692-4	LVPVGYGIR	9	972.576	0.0042653	47.823	10902000	1.30147	NaN	NaN	1.45161	1.12056	NaN	NaN	NaN	NaN	NaN	NaN	1.44288	1.35882	NaN	NaN	1	0	0	1	1	0	0	0	0	0	0	1	1	0	0
Elongation factor 1-gamma	EEF1G	P26641	AKDPFAHLPK	10	1122.62	1.9727e-06	105.46	57406000	1.13232	1.21939	1.35128	1.24629	1.00671	1.07829	1.0813	0.920912	NaN	NaN	1.00502	NaN	1.15054	1.26095	NaN	1	1	1	1	1	1	1	1	0	0	1	0	1	1	0
Elongation factor 1-gamma	EEF1G	P26641	ALIAAQYSGAQVR	13	1346.73	3.1486e-21	171.05	139790000	1.20107	1.19184	1.07129	1.09584	1.12887	1.12461	1.13754	1.29611	1.16852	1.08292	0.97012	1.13707	1.30402	1.4182	1.29965	2	1	1	1	1	1	1	1	1	1	1	1	1	1	1
Elongation factor 1-gamma	EEF1G	P26641	EYFSWEGAFQHVGK	14	1683.77	0.0040794	108.59	20506000	NaN	NaN	NaN	NaN	1.21935	NaN	NaN	NaN	NaN	NaN	NaN	NaN	1.1149	NaN	NaN	0	0	0	0	1	0	0	0	0	0	0	0	1	0	0
Elongation factor 1-gamma	EEF1G	P26641	ILGLLDAYLK	10	1117.67	2.3483e-06	88.681	83151000	1.09318	1.3382	1.12968	1.10171	1.06975	1.09143	1.04183	1.28269	1.11658	1.25059	0.957689	1.1915	1.24984	1.17727	1.195	1	1	1	1	1	1	1	1	1	1	1	1	1	1	1
Elongation factor 1-gamma	EEF1G	P26641	KAAAPAPEEEMDECEQALAAEPK	23	2484.11	0.00011958	91.729	37305000	NaN	0.844245	0.880553	0.926956	NaN	NaN	0.828425	NaN	0.613602	NaN	0.693736	0.726153	0.768421	NaN	0.911993	0	1	1	1	0	0	1	0	1	0	1	1	1	0	1
Elongation factor 1-gamma	EEF1G	P26641	KLDPGSEETQTLVR	14	1571.82	6.9846e-19	152.16	161000000	1.15512	1.25634	1.16233	0.935331	0.977431	1.12529	1.1892	1.18882	1.00402	1.01843	1.02451	0.966576	1.27163	0.918274	1.25507	1	1	1	1	1	1	1	1	1	1	1	1	1	1	1
Elongation factor 1-gamma	EEF1G	P26641	QVLEPSFR	8	974.519	0.022242	40.002	6371700	NaN	NaN	1.06971	NaN	NaN	NaN	0.870845	NaN	NaN	1.00781	NaN	NaN	NaN	NaN	NaN	0	0	1	0	0	0	1	0	0	1	0	0	0	0	0
Elongation factor 1-gamma	EEF1G	P26641	STFVLDEFK	9	1084.54	0.00029183	86.624	35950000	0.370461	1.1599	NaN	NaN	NaN	NaN	NaN	1.53236	1.18149	NaN	1.35816	1.29014	1.24732	1.11569	NaN	1	1	0	0	0	0	0	1	1	0	1	1	1	1	0
Elongation factor 1-gamma	EEF1G	P26641	WFLTCINQPQFR	12	1608.79	0.00084363	90.685	1495200	NaN	NaN	0.647211	NaN	NaN	NaN	NaN	NaN	NaN	NaN	NaN	NaN	NaN	NaN	NaN	0	0	1	0	0	0	0	0	0	0	0	0	0	0	0
Elongation factor 2	EEF2	P13639	AYLPVNESFGFTADLR	16	1798.89	0.00044461	108.89	69920000	0.800762	0.760133	0.814677	0.709009	0.698563	0.677851	0.80863	0.701444	NaN	0.729203	0.770606	NaN	1.08762	NaN	NaN	1	1	1	1	1	1	1	1	0	1	1	0	1	0	0
Elongation factor 2	EEF2	P13639	CLYASVLTAQPR	12	1377.71	4.4865e-06	97.214	10342000	1.35386	NaN	1.50795	1.05255	NaN	NaN	NaN	NaN	NaN	NaN	0.902633	NaN	NaN	NaN	NaN	1	0	1	1	0	0	0	0	0	0	1	0	0	0	0
Elongation factor 2	EEF2	P13639	DGAGFLINLIDSPGHVDFSSEVTAALR	27	2800.4	2.0936e-57	174.53	27156000	NaN	NaN	1.2633	1.24258	NaN	NaN	NaN	NaN	NaN	NaN	0.842495	NaN	NaN	NaN	NaN	0	0	1	1	0	0	0	0	0	0	1	0	0	0	0
Elongation factor 2	EEF2	P13639	DLEEDHACIPIKK	13	1566.77	1.1945e-05	95.401	90892000	1.00103	1.49162	1.36322	NaN	NaN	1.21309	1.20428	1.23283	0.911344	1.0929	1.26196	1.09419	1.27689	0.986193	1.04822	1	1	1	0	0	1	1	2	1	2	2	2	2	2	2
Elongation factor 2	EEF2	P13639	EDLYLKPIQR	10	1273.7	0.015685	84.213	2984100	NaN	NaN	NaN	NaN	NaN	NaN	NaN	NaN	NaN	0.675434	NaN	NaN	NaN	NaN	NaN	0	0	0	0	0	0	0	0	0	1	0	0	0	0	0
Elongation factor 2	EEF2	P13639	EGIPALDNFLDKL	13	1443.76	0.0001443	76.073	20301000	1.24096	1.35117	1.02982	NaN	NaN	NaN	1.10974	1.21615	1.1909	NaN	NaN	1.12468	NaN	NaN	NaN	1	1	1	0	0	0	1	1	1	0	0	1	0	0	0
Elongation factor 2	EEF2	P13639	FSVSPVVR	8	889.502	0.0031678	84.498	127780000	NaN	0.813643	NaN	NaN	NaN	0.875442	NaN	0.810379	0.73244	0.85221	0.766072	0.818036	0.693953	0.8379	0.724606	0	1	0	0	0	1	0	1	1	1	1	1	1	1	1
Elongation factor 2	EEF2	P13639	GVQYLNEIK	9	1062.57	0.015049	111.06	23050000	NaN	NaN	NaN	1.40062	NaN	NaN	1.73214	NaN	NaN	NaN	NaN	NaN	NaN	1.35579	NaN	0	0	0	1	0	0	1	0	0	0	0	0	0	1	0
Elongation factor 2	EEF2	P13639	IKPVLMMNK	9	1072.61	0.0003467	97.431	30967000	1.1286	1.18878	1.00121	1.01956	1.19171	1.31105	1.00775	NaN	0.967024	1.17815	1.32649	1.03665	NaN	NaN	1.32134	1	1	1	1	1	1	1	0	1	1	1	1	0	0	1
Elongation factor 2	EEF2	P13639	IMGPNYTPGK	10	1076.53	1.9954e-06	94.692	30571000	NaN	1.64764	1.27548	1.20086	1.16607	1.12563	1.16656	1.33083	1.25658	1.19133	NaN	1.28869	1.05272	1.13816	1.08334	0	1	1	1	1	1	1	1	1	1	0	1	1	1	1
Elongation factor 2	EEF2	P13639	IMGPNYTPGKK	11	1204.63	0.011876	28.956	1374200	NaN	NaN	NaN	NaN	NaN	NaN	NaN	NaN	NaN	NaN	NaN	1.02963	NaN	NaN	NaN	0	0	0	0	0	0	0	0	0	0	0	1	0	0	0
Elongation factor 2	EEF2	P13639	IWCFGPDGTGPNILTDITK	19	2104.03	0.020107	54.288	1353100	NaN	NaN	NaN	NaN	NaN	NaN	NaN	NaN	NaN	NaN	NaN	NaN	NaN	NaN	NaN	0	0	0	0	0	0	0	0	0	0	0	0	0	0	0
Elongation factor 2	EEF2	P13639	KEDLYLKPIQR	11	1401.8	8.1206e-09	100.09	77551000	1.23128	1.43117	0.878789	1.22257	1.24676	1.12366	1.25682	1.79956	NaN	1.3586	1.43141	1.02567	1.53257	1.39868	1.15058	1	1	2	1	1	1	1	1	0	1	1	1	1	1	1
Elongation factor 2	EEF2	P13639	KIWCFGPDGTGPNILTDITK	20	2232.12	3.0593e-07	82.36	76091000	0.958764	NaN	0.704349	0.947158	0.823961	NaN	0.814259	0.655111	0.662809	0.650915	NaN	0.828034	NaN	NaN	0.778707	1	0	1	1	1	0	1	1	1	1	0	1	0	0	1
Elongation factor 2	EEF2	P13639	LMEPIYLVEIQCPEQVVGGIYGVLNR	26	2988.55	1.2981e-42	111.11	6227600	NaN	NaN	NaN	NaN	NaN	NaN	NaN	NaN	NaN	NaN	NaN	NaN	NaN	NaN	NaN	0	0	0	0	0	0	0	0	0	0	0	0	0	0	0
Elongation factor 2	EEF2	P13639	NMSVIAHVDHGK	12	1306.65	3.7629e-12	126.76	102040000	1.0229	1.03222	1.12841	1.16205	1.17425	1.03832	1.16452	1.41585	1.09757	1.18561	1.20918	1.097	1.14394	1.24003	1.17973	1	1	1	1	1	1	1	1	1	1	1	1	1	1	1
Elongation factor 2	EEF2	P13639	QFAEMYVAK	9	1085.52	0.0014489	66.435	28714000	0.760427	1.85794	1.13572	0.925515	1.19633	0.972838	0.917894	NaN	0.900755	1.41267	NaN	1.03449	0.780366	NaN	NaN	1	1	1	1	1	1	1	0	1	1	0	1	1	0	0
Elongation factor 2	EEF2	P13639	RCLYASVLTAQPR	13	1533.81	1.6546e-07	104.87	3881200	0.953716	2.09855	NaN	NaN	NaN	NaN	NaN	NaN	NaN	NaN	NaN	NaN	1.20363	NaN	NaN	1	1	0	0	0	0	0	0	0	0	0	0	1	0	0
Elongation factor 2	EEF2	P13639	SDPVVSYR	8	921.456	0.0033026	80.165	180540000	0.958653	1.24704	1.01123	1.183	1.18472	1.20406	1.03199	1.12849	0.957607	1.23773	1.10694	1.18048	1.17152	1.22829	1.145	1	1	1	1	1	1	1	1	1	1	1	1	1	1	1
Elongation factor 2	EEF2	P13639	STAISLFYELSENDLNFIK	19	2203.1	5.8374e-12	130.64	44859000	NaN	NaN	1.28526	1.63519	NaN	0.87687	NaN	NaN	NaN	NaN	1.35419	NaN	NaN	NaN	NaN	0	0	1	1	0	1	0	0	0	0	1	0	0	0	0
Elongation factor 2	EEF2	P13639	STLTDSLVCK	10	1122.56	1.8847e-06	102.06	121840000	1.15073	1.24258	1.1589	1.22621	1.36769	1.04951	1.1054	1.39558	1.40558	1.23238	1.28225	1.16104	0.613772	1.1532	1.18502	1	1	1	1	1	1	1	1	1	1	1	1	2	1	1
Elongation factor 2	EEF2	P13639	TFCQLILDPIFK	12	1493.8	3.0316e-05	79.633	41514000	1.23471	1.09111	1.21597	1.07892	1.24244	0.837037	0.919059	NaN	1.15245	0.649165	0.916531	0.869006	1.04947	NaN	0.957799	1	1	1	1	1	1	1	0	1	1	1	1	1	0	1
Elongation factor 2	EEF2	P13639	TGTITTFEHAHNMR	14	1614.76	0.00032704	110.29	24036000	NaN	NaN	NaN	NaN	0.885277	1.0179	0.976629	1.23503	1.34073	NaN	NaN	1.48511	NaN	NaN	1.14206	0	0	0	0	2	2	2	1	1	0	0	1	0	0	1
Elongation factor 2	EEF2	P13639	VFDAIMNFK	9	1083.54	0.00034761	124.23	81253000	1.18704	1.22347	1.51316	0.949559	0.798652	NaN	0.528229	1.28018	0.986894	1.04264	1.08702	0.997258	NaN	1.30341	1.32998	1	1	1	1	1	0	1	1	1	1	1	1	0	1	1
Elongation factor 2	EEF2	P13639	VFSGLVSTGLK	11	1106.63	8.1813e-09	100.72	207410000	1.24536	1.22997	1.16302	1.18603	1.02391	1.0471	1.07475	1.09649	1.20944	1.17239	1.17894	1.07312	1.11827	1.16922	0.973435	1	2	1	1	1	1	1	1	1	1	2	1	1	1	1
Elongation factor 2	EEF2	P13639	VNFTVDQIR	9	1090.58	1.2532e-13	166.16	190960000	1.14618	1.33966	1.23128	NaN	1.41723	1.18359	1.21199	1.28824	1.44582	1.22938	1.27251	1.10775	1.36444	1.38101	1.28333	1	1	1	0	1	1	1	1	2	2	1	1	1	1	2
Elongation factor 2	EEF2	P13639	WLPAGDALLQMITIHLPSPVTAQK	24	2599.42	5.2349e-19	132.72	228000000	NaN	1.31079	1.29054	1.1804	1.3248	NaN	0.918071	1.3559	NaN	1.19952	1.45098	NaN	1.30193	0.915499	1.15725	0	1	1	1	1	0	1	1	0	1	1	0	1	1	1
Elongation factor 2	EEF2	P13639	YEWDVAEAR	9	1137.51	0.00029183	119.68	147210000	1.03748	1.00876	1.22644	1.17045	1.14273	0.978005	1.06019	NaN	1.55989	1.13762	1.37434	1.01136	1.17644	1.20359	1.06797	1	1	1	1	1	1	1	0	1	1	1	1	1	1	1
Elongation factor 2	EEF2	P13639	YFDPANGK	8	910.418	0.0035224	93.195	13374000	NaN	1.17927	NaN	NaN	NaN	NaN	NaN	NaN	0.805737	1.08032	NaN	1.33901	1.05982	NaN	NaN	0	1	0	0	0	0	0	0	1	1	0	1	1	0	0
Elongation factor 2	EEF2	P13639	YLAEKYEWDVAEAR	14	1741.83	0.060223	82.908	3660200	0.60865	NaN	NaN	NaN	NaN	NaN	NaN	NaN	NaN	NaN	NaN	NaN	NaN	NaN	NaN	1	0	0	0	0	0	0	0	0	0	0	0	0	0	0
Elongation factor 2	EEF2	P13639	YVEPIEDVPCGNIVGLVGVDQFLVK	25	2758.43	3.3194e-18	112.45	44226000	1.091	0.991208	0.858929	1.09646	1.34762	NaN	NaN	1.23338	NaN	NaN	0.778743	0.859572	0.988269	NaN	0.907573	1	1	1	1	1	0	0	1	0	0	1	1	1	0	1
Elongation factor 2;116 kDa U5 small nuclear ribonucleoprotein component	EEF2;EFTUD2	P13639;Q15029;Q15029-2	GGGQIIPTAR	10	968.54	0.00037462	60.064	136120000	1.06575	1.12681	1.07454	1.01376	1.06181	1.09275	1.03529	1.04157	1.02168	1.01632	1.16971	0.95086	1.10764	1.27095	1.05887	1	1	1	1	1	1	1	1	1	1	1	1	1	1	1
Epidermal growth factor-like protein 6	EGFL6	Q8IUX8-2;Q8IUX8	IQLYQGTDATK	11	1236.63	0.0029875	42.395	2263300	NaN	NaN	1.51076	NaN	NaN	NaN	NaN	NaN	NaN	NaN	NaN	NaN	NaN	NaN	NaN	0	0	1	0	0	0	0	0	0	0	0	0	0	0	0
Eukaryotic translation initiation factor 3 subunit I	EIF3I	Q13347	LFDSTTLEHQK	11	1317.66	0.014653	59.198	2747300	NaN	NaN	NaN	NaN	NaN	NaN	0.700972	NaN	NaN	NaN	0.697248	NaN	NaN	NaN	NaN	0	0	0	0	0	0	1	0	0	0	1	0	0	0	0
Eukaryotic translation initiation factor 3 subunit I	EIF3I	Q13347	SGEVLVNVK	9	943.534	0.0046428	66.27	1416700	NaN	NaN	NaN	NaN	NaN	NaN	0.836365	NaN	NaN	NaN	NaN	NaN	1.30056	NaN	NaN	0	0	0	0	0	0	1	0	0	0	0	0	1	0	0
Eukaryotic translation initiation factor 3 subunit L	EIF3L	Q9Y262	VSGGPSLEQR	10	1028.53	0.0026811	72.006	3137000	NaN	NaN	NaN	0.909355	0.338063	NaN	0.676201	NaN	NaN	NaN	NaN	0.722784	NaN	NaN	NaN	0	0	0	1	1	0	1	0	0	0	0	1	0	0	0
Eukaryotic initiation factor 4A-I	EIF4A1	P60842	KGVAINMVTEEDKR	14	1588.82	0.00053242	66.533	37846000	NaN	1.01753	0.930735	0.752819	NaN	0.753074	NaN	NaN	0.700663	0.96289	NaN	0.87687	NaN	NaN	0.665349	0	1	2	1	0	2	0	0	2	1	0	1	0	0	1
Eukaryotic initiation factor 4A-I	EIF4A1	P60842;P60842-2	LQMEAPHIIVGTPGR	15	1617.87	0.048758	54.501	5454500	NaN	1.01803	NaN	NaN	NaN	NaN	NaN	NaN	NaN	NaN	NaN	NaN	NaN	NaN	NaN	0	1	0	0	0	0	0	0	0	0	0	0	0	0	0
Eukaryotic initiation factor 4A-I;Eukaryotic initiation factor 4A-II	EIF4A1;EIF4A2	P60842;Q14240-2;Q14240	VLITTDLLAR	10	1113.68	1.9707e-06	114.4	118770000	0.969077	1.39721	1.21681	1.10204	1.05113	0.942925	1.0153	1.01114	1.33451	0.953252	0.941646	0.92188	1.55212	1.38727	1.18384	1	1	1	1	1	1	1	1	1	1	1	1	1	1	1
Eukaryotic initiation factor 4A-I;Eukaryotic initiation factor 4A-II	EIF4A1;EIF4A2	P60842;Q14240-2;Q14240;P60842-2	ELAQQIQK	8	956.529	0.020293	41.979	1654400	NaN	NaN	NaN	NaN	NaN	NaN	NaN	NaN	NaN	NaN	NaN	NaN	NaN	NaN	0.890623	0	0	0	0	0	0	0	0	0	0	0	0	0	0	1
Eukaryotic initiation factor 4A-I;Eukaryotic initiation factor 4A-II	EIF4A1;EIF4A2	P60842;Q14240-2;Q14240;P60842-2	GYDVIAQAQSGTGK	14	1393.68	0.0010883	85.42	13876000	NaN	NaN	0.770268	NaN	1.11703	1.19783	1.06181	NaN	1.30601	NaN	NaN	NaN	1.35733	NaN	NaN	0	0	1	0	1	1	1	0	1	0	0	0	1	0	0
Eukaryotic initiation factor 4A-I;Eukaryotic initiation factor 4A-II	EIF4A1;EIF4A2	P60842;Q14240-2;Q14240;P60842-2	MFVLDEADEMLSR	13	1554.71	0.0036429	98.531	34036000	1.06923	0.688137	0.595696	1.08317	0.683999	0.70602	0.924129	NaN	1.00517	0.911295	0.640594	0.634268	0.579337	NaN	1.11617	1	1	1	1	1	1	1	0	1	1	1	1	1	0	1
Eukaryotic initiation factor 4A-I;Eukaryotic initiation factor 4A-II;Eukaryotic initiation factor 4A-III	EIF4A1;EIF4A2;EIF4A3	P60842;Q14240-2;Q14240;P60842-2;P38919	GIYAYGFEKPSAIQQR	16	1826.93	2.1091e-07	132.05	163660000	0.532413	0.545652	0.533095	0.939549	0.943352	1.09617	1.25365	1.00751	0.828384	0.930111	0.895407	1.06282	1.00602	1.25554	0.721985	1	1	1	1	1	1	1	1	1	1	1	1	1	1	1
Eukaryotic initiation factor 4A-I;Eukaryotic initiation factor 4A-II;Eukaryotic initiation factor 4A-III	EIF4A1;EIF4A2;EIF4A3	P60842;Q14240-2;Q14240;P60842-2;P38919	KVDWLTEK	8	1017.55	0.0020915	73.985	15240000	0.825266	NaN	1.17678	0.954918	NaN	0.747133	1.04017	0.875695	NaN	NaN	NaN	NaN	NaN	NaN	NaN	1	0	1	1	0	1	1	1	0	0	0	0	0	0	0
Eukaryotic translation initiation factor 4 gamma 1	EIF4G1	Q04637-9;Q04637-8;Q04637;Q04637-3;Q04637-4;Q04637-5;Q04637-7;Q04637-6	ALPSEELNR	9	1027.53	0.048346	66.435	1631100	0.924616	NaN	NaN	NaN	NaN	NaN	NaN	NaN	NaN	NaN	NaN	NaN	NaN	NaN	NaN	1	0	0	0	0	0	0	0	0	0	0	0	0	0	0
Eukaryotic translation initiation factor 4 gamma 1	EIF4G1	Q04637-9;Q04637-8;Q04637;Q04637-3;Q04637-4;Q04637-5;Q04637-7;Q04637-6	FMLQDVLDLR	10	1248.65	0.026841	60.518	1088200	NaN	NaN	NaN	NaN	NaN	NaN	NaN	NaN	NaN	NaN	NaN	NaN	NaN	NaN	NaN	0	0	0	0	0	0	0	0	0	0	0	0	0	0	0
Eukaryotic translation initiation factor 4 gamma 1	EIF4G1	Q04637-9;Q04637-8;Q04637;Q04637-3;Q04637-4;Q04637-5;Q04637-7;Q04637-6	GSNWVPR	7	814.409	0.047397	50.966	1337800	NaN	NaN	NaN	NaN	NaN	NaN	NaN	NaN	NaN	NaN	NaN	1.37826	NaN	NaN	NaN	0	0	0	0	0	0	0	0	0	0	0	1	0	0	0
Eukaryotic translation initiation factor 5A-1	EIF5A	P63241-2;P63241	NDFQLIGIQDGYLSLLQDSGEVR	23	2579.29	0.00057316	85.35	15207000	0.934545	0.867604	0.820109	0.93583	0.938941	NaN	0.835589	0.866791	NaN	NaN	NaN	NaN	NaN	NaN	NaN	1	1	1	1	1	0	1	1	0	0	0	0	0	0	0
Eukaryotic translation initiation factor 5A-1	EIF5A	P63241-2;P63241	RNDFQLIGIQDGYLSLLQDSGEVR	24	2735.39	0.0099049	66.853	16550000	NaN	NaN	NaN	NaN	0.610154	NaN	NaN	0.532796	NaN	NaN	NaN	NaN	0.664699	NaN	NaN	0	0	0	0	1	0	0	1	0	0	0	0	1	0	0
Eukaryotic translation initiation factor 5A-1;Eukaryotic translation initiation factor 5A-1-like	EIF5A;EIF5AL1	P63241-2;P63241;Q6IS14	EDLRLPEGDLGK	12	1340.69	0.0829	34.75	2837900	NaN	NaN	NaN	NaN	NaN	0.897094	NaN	NaN	NaN	NaN	NaN	NaN	NaN	NaN	NaN	0	0	0	0	0	1	0	0	0	0	0	0	0	0	0
Eukaryotic translation initiation factor 5A-1;Eukaryotic translation initiation factor 5A-1-like	EIF5A;EIF5AL1	P63241-2;P63241;Q6IS14	EDLRLPEGDLGKEIEQK	17	1968.02	0.00013266	66.965	19486000	1.05279	NaN	2.03004	NaN	1.41651	NaN	NaN	NaN	NaN	0.901169	1.60095	NaN	NaN	1.53207	NaN	1	0	1	0	1	0	0	0	0	1	1	0	0	1	0
Eukaryotic translation initiation factor 5A-1;Eukaryotic translation initiation factor 5A-1-like	EIF5A;EIF5AL1	P63241-2;P63241;Q6IS14	LPEGDLGKEIEQK	13	1454.76	0.00011289	85.554	37193000	1.14019	1.4881	1.69042	1.24513	1.06841	1.27091	0.693174	1.29722	1.7145	NaN	NaN	0.832127	1.02637	NaN	0.811267	1	1	1	1	1	1	1	1	1	0	0	1	1	0	1
Eukaryotic translation initiation factor 5A-1;Eukaryotic translation initiation factor 5A-1-like	EIF5A;EIF5AL1	P63241-2;P63241;Q6IS14	YDCGEEILITVLSAMTEEAAVAIK	24	2625.29	4.2733e-16	118.16	6737600	NaN	NaN	0.852275	NaN	NaN	NaN	NaN	NaN	NaN	NaN	NaN	NaN	NaN	NaN	NaN	0	0	1	0	0	0	0	0	0	0	0	0	0	0	0
Eukaryotic translation initiation factor 5A-1;Eukaryotic translation initiation factor 5A-1-like;Eukaryotic translation initiation factor 5A-2	EIF5A;EIF5AL1;EIF5A2	P63241-2;P63241;Q6IS14;Q9GZV4	KYEDICPSTHNMDVPNIK	18	2160	0.0085922	58.159	13625000	NaN	1.10716	1.40694	NaN	NaN	NaN	NaN	1.10657	NaN	NaN	NaN	NaN	NaN	NaN	1.07735	0	1	1	0	0	0	0	2	0	0	0	0	0	0	1
Eukaryotic translation initiation factor 5A-1;Eukaryotic translation initiation factor 5A-1-like;Eukaryotic translation initiation factor 5A-2	EIF5A;EIF5AL1;EIF5A2	P63241-2;P63241;Q6IS14;Q9GZV4	VHLVGIDIFTGK	12	1297.74	2.7876e-09	115.18	195150000	1.37202	1.09667	1.3143	1.30601	1.14611	1.53801	1.07205	1.07485	1.34577	0.668163	1.19355	1.53773	1.17665	0.75158	0.900804	1	1	1	1	1	1	1	1	1	1	1	1	1	1	1
Eukaryotic translation initiation factor 5B	EIF5B	O60841	ADRETVAVKPTENNEEEFTSK	21	2393.13	1.5918e-09	101.17	16017000	1.73711	NaN	3.18583	NaN	NaN	0.84995	NaN	NaN	0.472103	NaN	0.529908	0.350247	NaN	NaN	NaN	1	0	1	0	0	1	0	0	1	0	1	1	0	0	0
Eukaryotic translation initiation factor 5B	EIF5B	O60841	ETVAVKPTENNEEEFTSK	18	2050.97	0.00045	47.568	13609000	NaN	NaN	3.43721	NaN	NaN	0.921319	0.584703	NaN	0.529084	0.406162	0.335184	NaN	NaN	0.200417	NaN	0	0	1	0	0	1	1	0	1	1	1	0	0	1	0
Alpha-enolase	ENO1	P06733	GNPTVEVDLFTSK	13	1405.71	2.6995e-09	109.47	220410000	1.38669	1.51103	1.4801	NaN	0.86722	NaN	1.12267	NaN	1.25238	NaN	1.0614	NaN	1.32375	1.36199	0.929956	1	1	1	0	1	0	1	0	1	0	1	0	1	1	1
Alpha-enolase	ENO1	P06733	KLNVTEQEKIDK	12	1443.79	1.1724e-23	196.11	133830000	1.31778	1.2497	1.34658	1.33339	1.19964	1.31555	1.28924	1.23074	1.50076	1.40647	1.21655	1.31332	1.39915	NaN	1.21792	1	1	1	1	1	1	1	1	1	1	1	1	1	0	1
Alpha-enolase	ENO1	P06733	LMIEMDGTENK	11	1279.58	3.4381e-09	122.51	78898000	1.1248	1.11834	1.0246	1.26752	1.25022	1.64731	1.38204	NaN	1.41309	1.60999	1.26618	1.09383	1.43592	NaN	1.28546	1	1	1	1	1	1	1	0	1	1	1	1	1	0	1
Alpha-enolase	ENO1	P06733	TIAPALVSK	9	898.549	0.00034728	90.108	403070000	1.34942	1.40706	1.17309	1.23957	1.13244	1.29269	1.30361	1.39862	1.15608	1.40428	1.20953	1.31565	1.24597	1.13236	1.33323	1	1	1	1	1	1	1	1	1	1	1	1	1	1	1
Alpha-enolase	ENO1	P06733;P06733-2	EGLELLK	7	800.464	0.0064088	104.45	273280000	1.21089	1.28924	1.3157	1.42645	1.35369	1.19099	1.43148	1.87276	1.16726	1.39809	1.21371	1.36842	1.28492	1.26863	1.35689	1	1	1	1	1	1	1	1	1	1	1	1	1	1	1
Alpha-enolase	ENO1	P06733;P06733-2	FTASAGIQVVGDDLTVTNPK	20	2032.05	0.015401	67.43	5907800	NaN	NaN	NaN	NaN	NaN	NaN	NaN	NaN	NaN	NaN	NaN	NaN	NaN	0.728677	NaN	0	0	0	0	0	0	0	0	0	0	0	0	0	2	0
Alpha-enolase	ENO1	P06733;P06733-2	IGAEVYHNLK	10	1142.61	1.8847e-06	121.83	464340000	1.26186	1.29169	1.16734	1.30341	1.26955	1.21677	1.51943	1.51522	1.18174	1.35079	1.17086	1.22208	1.29014	1.24211	1.42804	2	2	2	2	2	2	2	2	2	2	2	2	2	2	2
Alpha-enolase	ENO1	P06733;P06733-2	LAMQEFMILPVGAANFR	17	1906.98	5.7257e-05	97.836	128890000	1.3504	1.33751	1.20611	1.17669	1.18747	1.13603	1.30356	1.27514	1.12207	1.46007	1.11958	1.27655	1.2268	NaN	1.54708	2	1	2	2	2	2	2	2	2	2	1	2	2	0	2
Alpha-enolase	ENO1	P06733;P06733-2	SCNCLLLK	8	1006.49	0.0027713	111.95	153650000	1.17819	1.51481	1.12241	1.07812	1.45129	1.31987	1.21001	1.29319	1.2729	1.23902	1.20077	1.23695	1.26215	1.27915	1.22374	1	1	1	1	1	1	1	1	1	1	1	1	1	1	1
Alpha-enolase	ENO1	P06733;P06733-2	SFIKDYPVVSIEDPFDQDDWGAWQK	25	2984.39	2.7522e-07	99.11	32758000	NaN	NaN	NaN	1.14836	NaN	NaN	1.07047	NaN	NaN	NaN	1.13467	0.89823	1.13797	NaN	1.27685	0	0	0	1	0	0	1	0	0	0	1	1	1	0	1
Alpha-enolase	ENO1	P06733;P06733-2	SGKYDLDFK	9	1071.52	0.0002916	114.39	176510000	1.11289	1.2301	1.16408	1.27518	1.16367	1.18359	1.23865	1.1707	1.3286	1.23897	1.1452	1.05272	1.23397	1.08595	1.10941	1	1	1	1	1	1	1	1	1	1	1	1	1	1	1
Alpha-enolase	ENO1	P06733;P06733-2	SGKYDLDFKSPDDPSR	16	1825.85	0.011494	32.55	7253600	1.20572	NaN	NaN	NaN	NaN	NaN	1.04356	2.17141	NaN	NaN	NaN	NaN	NaN	NaN	NaN	1	0	0	0	0	0	1	1	0	0	0	0	0	0	0
Alpha-enolase	ENO1	P06733;P06733-2	VNQIGSVTESLQACK	15	1632.81	0.00074283	67.136	14555000	1.37724	NaN	1.04516	1.47271	NaN	NaN	NaN	NaN	NaN	NaN	NaN	NaN	NaN	NaN	0.439504	1	0	1	2	0	0	0	0	0	0	0	0	0	0	1
Alpha-enolase	ENO1	P06733;P06733-2	VVIGMDVAASEFFR	14	1539.78	2.843e-05	103.85	72488000	1.3388	1.27587	1.50137	1.48306	1.18401	1.32443	1.39868	1.23567	NaN	1.0613	1.41983	1.14646	1.46359	1.17313	1.34762	1	1	1	1	1	1	1	1	0	1	1	1	1	1	1
Alpha-enolase	ENO1	P06733;P06733-2	YISPDQLADLYK	12	1424.72	3.7165e-13	141.73	373040000	1.32013	1.3591	1.36004	1.44934	1.48412	1.33976	1.20202	1.2138	1.27925	1.1812	1.12045	1.28269	1.6121	1.34365	1.37548	1	1	1	1	1	1	1	1	1	1	1	1	1	1	1
Alpha-enolase;Beta-enolase;Gamma-enolase	ENO1;ENO3;ENO2	P06733;P06733-2;P13929;P13929-2;P13929-3;P09104	SGETEDTFIADLVVGLCTGQIK	22	2352.15	4.2366e-91	186.45	35940000	NaN	1.42578	1.56377	NaN	NaN	NaN	NaN	NaN	0.686535	1.42847	NaN	NaN	1.00535	NaN	NaN	0	1	1	0	0	0	0	0	1	1	0	0	1	0	0
Alpha-enolase;Beta-enolase;Gamma-enolase	ENO1;ENO3;ENO2	P06733;P13929;P13929-2;P13929-3;P09104	AAVPSGASTGIYEALELR	18	1803.94	3.3617e-11	138.08	270790000	1.51591	0.972469	1.37338	1.44001	1.45522	1.63199	1.84071	1.30397	1.98685	1.4415	1.08574	1.39429	1.33275	1.28274	1.32792	1	1	1	1	1	1	1	1	1	1	1	1	1	1	1
Gamma-enolase	ENO2	P09104	GNPTVEVDLYTAK	13	1405.71	0.0021728	48.112	17886000	1.38669	NaN	NaN	NaN	NaN	NaN	NaN	NaN	NaN	NaN	NaN	NaN	NaN	NaN	NaN	1	0	0	0	0	0	0	0	0	0	0	0	0	0	0
Protein LAP2	ERBB2IP	Q96RT1-8;Q96RT1;Q96RT1-2;Q96RT1-9;Q96RT1-3;Q96RT1-5;Q96RT1-4;Q96RT1-6	EQLIDYLMLK	10	1264.67	0.072735	48.44	2376800	1.10065	NaN	0.805425	NaN	NaN	NaN	NaN	NaN	NaN	NaN	NaN	NaN	NaN	NaN	NaN	1	0	1	0	0	0	0	0	0	0	0	0	0	0	0
Protein LAP2	ERBB2IP	Q96RT1-8;Q96RT1;Q96RT1-2;Q96RT1-9;Q96RT1-3;Q96RT1-5;Q96RT1-4;Q96RT1-6;Q96RT1-7	TMSVSDFNYSR	11	1305.57	0.0052778	75.695	2366000	0.841942	NaN	NaN	NaN	NaN	NaN	NaN	NaN	NaN	NaN	NaN	NaN	NaN	NaN	NaN	1	0	0	0	0	0	0	0	0	0	0	0	0	0	0
Protein LAP2	ERBB2IP	Q96RT1-8;Q96RT1;Q96RT1-2;Q96RT1-9;Q96RT1-3;Q96RT1-5;Q96RT1-7	GNPFRPDDDGIFVTR	15	1704.82	0.00066885	88.507	25331000	1.05259	1.12937	1.03398	0.37185	0.445537	0.359443	NaN	NaN	NaN	NaN	NaN	NaN	NaN	NaN	NaN	1	1	1	1	1	1	0	0	0	0	0	0	0	0	0
Endoplasmic reticulum-Golgi intermediate compartment protein 2	ERGIC2	Q96RQ1	ISADTHQFSVTER	13	1489.72	0.00036722	72.496	18606000	NaN	NaN	0.818116	0.710778	0.911668	NaN	1.02637	NaN	NaN	NaN	NaN	0.66688	1.11163	NaN	0.772589	0	0	1	1	1	0	2	0	0	0	0	1	1	0	1
Endoplasmic reticulum-Golgi intermediate compartment protein 3	ERGIC3	Q9Y282-3;Q9Y282	TNQFSVTR	8	951.477	0.002914	92.838	24639000	NaN	NaN	NaN	0.863692	2.06041	1.02052	1.24601	1.02243	0.909802	1.09254	NaN	1.18645	NaN	NaN	NaN	0	0	0	1	1	1	1	1	1	1	0	1	0	0	0
Endoplasmic reticulum-Golgi intermediate compartment protein 3	ERGIC3	Q9Y282-3;Q9Y282;Q9Y282-2	VAGNFHFAPGK	11	1143.58	0.00026958	96.89	28331000	NaN	NaN	NaN	NaN	1.4076	0.929619	NaN	0.875879	1.07157	1.374	1.34735	1.04993	1.00435	1.09046	1.09325	0	0	0	0	1	1	0	1	1	1	1	1	1	1	1
Exocyst complex component 1	EXOC1	Q9NV70;Q9NV70-2	CIEPELNNLIALGDKIDSFNSLYMLVK	27	3108.59	6.1732e-27	135.72	12519000	NaN	NaN	NaN	NaN	NaN	NaN	NaN	NaN	NaN	NaN	NaN	NaN	NaN	NaN	NaN	0	0	0	0	0	0	0	0	0	0	0	0	0	0	0
Exocyst complex component 1	EXOC1	Q9NV70;Q9NV70-2	DVVMMENFHHIFATLSR	17	2045.98	1.0379e-18	152.68	434860000	1.37349	1.78329	1.77211	1.76938	1.38825	1.89577	1.92178	1.89179	1.83523	1.80434	1.81278	1.56774	1.39016	1.29069	1.17765	2	2	3	2	4	2	2	4	2	2	2	2	3	3	2
Exocyst complex component 1	EXOC1	Q9NV70;Q9NV70-2	EEEVSYQLAFNK	12	1455.69	9.3325e-08	110.66	53667000	NaN	NaN	1.01781	0.837774	1.06694	NaN	NaN	NaN	1.4038	0.845294	1.05389	1.39493	0.824205	1.38249	NaN	0	0	1	1	1	0	0	0	1	1	1	1	1	1	0
Exocyst complex component 1	EXOC1	Q9NV70;Q9NV70-2	GLDNLYK	7	821.428	0.095688	102.98	15122000	NaN	NaN	NaN	NaN	NaN	NaN	NaN	NaN	NaN	NaN	NaN	NaN	NaN	0.107959	NaN	0	0	0	0	0	0	0	0	0	0	0	0	0	1	0
Exocyst complex component 1	EXOC1	Q9NV70;Q9NV70-2	GVFVNVEK	8	890.486	0.0028856	107.66	399440000	1.52465	1.44896	1.91406	1.78779	1.69042	1.61577	1.87213	1.6911	NaN	1.99064	1.68384	NaN	1.43647	1.42401	1.13933	1	2	1	1	2	1	1	1	0	1	1	0	1	1	1
Exocyst complex component 1	EXOC1	Q9NV70;Q9NV70-2	HFEGLIAR	8	941.508	0.0027015	141.39	423970000	1.51992	1.7191	1.9167	1.88366	1.82648	1.94545	1.89297	1.729	1.81515	1.76302	1.61914	1.59261	1.28904	1.26791	1.00064	1	1	1	1	1	1	1	1	1	1	1	1	1	1	1
Exocyst complex component 1	EXOC1	Q9NV70;Q9NV70-2	HLCEEENLLQVVWHSMQDEFIR	22	2811.31	2.6251e-29	158.74	38210000	NaN	1.21948	1.32908	1.81643	1.68939	1.77607	NaN	NaN	NaN	NaN	1.25853	NaN	NaN	NaN	NaN	0	1	2	1	1	1	0	0	0	0	2	0	0	0	0
Exocyst complex component 1	EXOC1	Q9NV70;Q9NV70-2	IDSFNSLYMLVK	12	1428.73	1.2993e-07	144.65	57613000	1.1698	0.736469	1.74749	1.47938	1.33735	1.77892	1.52653	NaN	1.83746	1.52933	1.58346	1.48063	1.26344	1.04588	1.45395	1	1	1	1	1	1	1	0	1	1	1	1	1	1	1
Exocyst complex component 1	EXOC1	Q9NV70;Q9NV70-2	ISCLEAEK	8	948.459	0.0022543	147.19	46838000	NaN	NaN	NaN	2.09512	NaN	1.90237	1.82829	1.68888	1.54679	1.65541	NaN	1.60527	1.25469	1.2942	1.09383	0	0	0	1	0	1	1	1	1	1	0	1	1	1	1
Exocyst complex component 1	EXOC1	Q9NV70;Q9NV70-2	KGLDNLYK	8	949.523	0.0016126	143.7	513420000	NaN	1.729	2.10371	2.10491	1.9859	2.16268	1.99613	2.12382	1.83949	1.72105	1.87266	1.8306	1.5759	1.2417	1.48095	0	1	1	1	1	1	1	1	1	1	1	1	1	1	1
Exocyst complex component 1	EXOC1	Q9NV70;Q9NV70-2	LKISCLEAEK	10	1189.64	1.9649e-06	94.616	9877000	2.08451	2.13497	NaN	1.78377	1.09862	NaN	NaN	NaN	NaN	NaN	NaN	2.24724	NaN	NaN	NaN	1	1	0	1	1	0	0	0	0	0	0	1	0	0	0
Exocyst complex component 1	EXOC1	Q9NV70;Q9NV70-2	LNHFFEGVEAR	11	1317.65	3.0839e-09	134.3	827100000	1.47434	1.31203	1.70888	0.637361	1.19659	1.49129	1.11193	0.672138	0.6319	0.873515	0.795412	0.885253	0.383005	0.488766	1.17615	2	2	2	2	2	2	2	2	2	2	2	2	2	2	1
Exocyst complex component 1	EXOC1	Q9NV70;Q9NV70-2	MSHHVWTAQNVDPASFLSTTLGNVLVTVK	29	3151.61	1.1784e-38	143.08	292870000	1.40056	1.29975	1.64927	1.77126	1.91714	1.53221	1.96125	0.67879	1.93293	2.01824	0.565441	1.52667	0.453762	1.02653	0.946728	1	1	1	1	3	1	1	2	1	1	2	1	2	1	1
Exocyst complex component 1	EXOC1	Q9NV70;Q9NV70-2	QHNCGTPLPVSSEK	14	1552.73	0.00042535	81.789	171950000	NaN	1.72488	1.98791	1.82678	1.81574	1.8671	NaN	1.8112	NaN	1.76479	1.62745	1.53631	1.23006	1.41171	1.09282	0	1	1	1	1	1	0	1	0	1	1	1	1	1	1
Exocyst complex component 1	EXOC1	Q9NV70;Q9NV70-2	VAQGIREEEVSYQLAFNK	18	2080.06	4.3722e-47	191.93	555540000	1.5867	1.84754	1.99195	1.8989	2.15499	1.76975	1.70277	1.57077	1.81307	1.78434	1.54744	1.67311	1.16673	1.41153	1.01286	1	1	1	1	1	1	1	1	1	1	1	1	1	1	1
Exocyst complex component 1	EXOC1	Q9NV70;Q9NV70-2	VGILPFVAEFEEFAGLAESIFK	22	2412.26	0.013048	72.644	2337400	NaN	NaN	NaN	NaN	NaN	NaN	NaN	1.47388	NaN	NaN	NaN	NaN	NaN	NaN	NaN	0	0	0	0	0	0	0	1	0	0	0	0	0	0	0
Exocyst complex component 1	EXOC1	Q9NV70;Q9NV70-2	YTDHLQSYVIYSLGQPLEK	19	2253.13	3.8832e-22	158.45	770460000	1.4672	1.67858	1.8018	1.95069	1.8889	1.74028	1.84908	1.76414	1.80444	1.77154	1.99279	1.79366	1.43933	1.43351	0.957744	1	1	1	1	1	1	1	1	1	1	1	1	1	1	1
Niban-like protein 1	FAM129B	Q96TA1;Q96TA1-2	ARFEEVLSK	9	1077.58	0.00028444	90.15	10512000	0.5797	0.561697	0.361227	0.234263	0.184498	NaN	NaN	NaN	NaN	NaN	0.117865	NaN	NaN	NaN	NaN	1	1	1	1	1	0	0	0	0	0	1	0	0	0	0
Niban-like protein 1	FAM129B	Q96TA1;Q96TA1-2	AVINSAGYK	9	921.492	0.00035946	90.629	77160000	NaN	1.1149	1.36338	0.442051	0.379357	0.406588	0.272532	0.269121	0.298472	0.174274	0.19178	0.179976	0.179482	0.156568	0.145186	0	1	1	1	1	1	1	1	1	1	1	1	1	1	1
Niban-like protein 1	FAM129B	Q96TA1;Q96TA1-2	CPTQFPLILWHPYAR	15	1897.97	0.00020019	99.011	9908900	0.955959	1.34718	1.00714	NaN	NaN	NaN	NaN	NaN	NaN	NaN	NaN	NaN	NaN	NaN	NaN	1	1	1	0	0	0	0	0	0	0	0	0	0	0	0
Niban-like protein 1	FAM129B	Q96TA1;Q96TA1-2	DILQAVK	7	785.465	0.014625	72.234	44279000	1.28805	1.27202	NaN	0.505579	0.437859	0.356819	0.222549	0.283038	0.269034	0.140671	NaN	0.201386	NaN	0.127338	0.138935	1	1	0	1	1	1	1	1	1	1	0	1	0	1	1
Niban-like protein 1	FAM129B	Q96TA1;Q96TA1-2	EQMDNAVYTFETLLHQELGK	20	2365.13	4.4222e-07	86.479	17598000	NaN	1.18439	1.04993	0.373399	0.362386	0.446343	0.34071	NaN	0.339032	0.212085	NaN	NaN	NaN	NaN	0.198685	0	1	1	1	1	1	1	0	1	1	0	0	0	0	1
[truncated: 2,620 more rows]

## Sheet: Sheet 3
						Mean					Median					St dev								Modification site identified with AzRTB										SILAC +/- STS (Supplementary Table 6)			Normalized Ratio L/H
[truncated: 304 more rows]
[truncated: 18 more columns]
