# Supplementary material for: Global profiling of co- and post-translationally N-myristoylated proteomes in human cells
Source: Nat Commun. 2014 Sep 26;5:4919. doi: 10.1038/ncomms5919 (PMC4200515; doi:10.1038/ncomms5919)
Supplement: Supplementary Data 5 — Whole lysate quantification after 1 day inhibition [file ncomms5919-s6.xlsx]

## Sheet: Sheet 1
Supplementary Table 5: whole lysate quantification after 1 day inhibition					Ratio H/L						Log2 Fold change (median)	Log2 Fold change (mean)				t-test Significant				Razor + unique peptides						Ratio counts						Sequence coverage [%]
Gene names	Protein names	Protein IDs	Majority protein IDs	Proteins	0 day A	0 day B	0 day C	1 day A	1 day B	1 day C	1 day	1 day	St dev 0 day	St dev 1 day	Myristoylated	1 day	GOBP name	GOMF name	GOCC name	0 day A	0 day B	0 day C	1 day A	1 day B	1 day C	0 day A	0 day B	0 day C	1 day A	1 day B	1 day C	0 day A	0 day B	0 day C	1 day A	1 day B	1 day C	p value 1 day	t-test Difference 1 day
AAAS	Aladin	Q9NRG9;F8VZ44;H3BU82;Q9NRG9-2;F8VUB6	Q9NRG9;F8VZ44;H3BU82;Q9NRG9-2	5	NaN	1.04391	1.01315	NaN	NaN	NaN	NaN	NaN	0.021752	NaN			behavior;biological regulation;carbohydrate metabolic process;carbohydrate transport;cell surface receptor linked signaling pathway;cellular process;cellular response to chemical stimulus;cellular response to cytokine stimulus;cellular response to organic substance;cellular response to stimulus;cognition;cytokine-mediated signaling pathway;establishment of localization;establishment of localizati…		cell part;centrosome;cytoplasm;cytoplasmic part;cytoskeletal part;intracellular non-membrane-bounded organelle;intracellular organelle;intracellular organelle part;intracellular part;macromolecular complex;membrane;membrane part;microtubule organizing center;non-membrane-bounded organelle;nuclear membrane;nuclear part;nuclear pore;organelle;organelle membrane;organelle part;pore complex;protein c…	2	2	2	1	0	1	1	2	2	1	0	1	4	4.2	4.4	2.2	0	2.4	0	NaN
AARS	Alanine--tRNA ligase, cytoplasmic	P49588;H3BPK7	P49588	2	1.03435	1.0842	1.08565	0.99233	0.936242	0.923308	0.211673	0.168053	0.029206	0.036691			alanyl-tRNA aminoacylation;amine metabolic process;amino acid activation;anatomical structure development;biological regulation;carboxylic acid metabolic process;cellular amine metabolic process;cellular amino acid metabolic process;cellular ketone metabolic process;cellular macromolecule metabolic process;cellular metabolic process;cellular nitrogen compound metabolic process;cellular process;ce…	adenyl nucleotide binding;adenyl ribonucleotide binding;alanine-tRNA ligase activity;amine binding;amino acid binding;aminoacyl-tRNA editing activity;aminoacyl-tRNA ligase activity;ATP binding;binding;carboxylic acid binding;carboxylic ester hydrolase activity;catalytic activity;cation binding;hydrolase activity;hydrolase activity, acting on ester bonds;ion binding;ligase activity;ligase activity…	cell part;cytoplasm;cytoplasmic part;cytosol;intracellular part	6	6	8	11	10	10	6	6	9	10	11	13	6.5	6.2	12.2	14.5	12.9	14.5	1.89405	0.168397
ABCE1	ATP-binding cassette sub-family E member 1	P61221;D6R9I9;D6RGF4;H0Y990	P61221;D6R9I9	4	0.698174	NaN	0.852209	0.846985	0.858819	0.930617	-0.147803	-0.180995	0.108919	0.045257			ATP catabolic process;ATP metabolic process;catabolic process;cellular catabolic process;cellular macromolecule catabolic process;cellular macromolecule metabolic process;cellular metabolic process;cellular nitrogen compound catabolic process;cellular nitrogen compound metabolic process;cellular process;heterocycle catabolic process;heterocycle metabolic process;interaction with host;interspecies…	4 iron, 4 sulfur cluster binding;adenyl nucleotide binding;adenyl ribonucleotide binding;ATP binding;ATPase activity;binding;catalytic activity;cation binding;electron carrier activity;enzyme inhibitor activity;enzyme regulator activity;hydrolase activity;hydrolase activity, acting on acid anhydrides;hydrolase activity, acting on acid anhydrides, in phosphorus-containing anhydrides;ion binding;ir…	cell part;cytoplasmic part;intracellular membrane-bounded organelle;intracellular organelle;intracellular part;membrane-bounded organelle;mitochondrion;organelle	3	1	7	4	4	5	3	1	7	4	4	6	7.2	1.7	14.2	9.8	9.8	10.7	0.661189	-0.186897
ABCF1	ATP-binding cassette sub-family F member 1	Q8NE71;Q8NE71-2;H0YGW7;Q5STZ7;Q5STZ8;F5GYK6	Q8NE71;Q8NE71-2;H0YGW7	6	1.13942	0.994251	1.17613	1.2013	1.05791	1.13796	0.00184832	-0.0375917	0.096176	0.071859			ATP catabolic process;ATP metabolic process;catabolic process;cellular catabolic process;cellular metabolic process;cellular nitrogen compound catabolic process;cellular nitrogen compound metabolic process;cellular process;defense response;heterocycle catabolic process;heterocycle metabolic process;inflammatory response;metabolic process;nitrogen compound metabolic process;nucleobase-containing c…	adenyl nucleotide binding;adenyl ribonucleotide binding;ATP binding;ATPase activity;binding;catalytic activity;hydrolase activity;hydrolase activity, acting on acid anhydrides;hydrolase activity, acting on acid anhydrides, in phosphorus-containing anhydrides;nucleic acid binding;nucleoside-triphosphatase activity;nucleotide binding;purine nucleotide binding;purine ribonucleoside triphosphate bind…	cell part;cytoplasmic part;envelope;intracellular non-membrane-bounded organelle;intracellular organelle;intracellular organelle part;intracellular part;macromolecular complex;non-membrane-bounded organelle;nuclear envelope;nuclear part;nucleoplasm;organelle;organelle envelope;organelle part;polysomal ribosome;ribonucleoprotein complex;ribosome	3	4	5	4	5	3	4	4	6	6	6	4	4	6	7.3	6.2	7.5	4.5	0.162121	-0.0394138
ABCF2	ATP-binding cassette sub-family F member 2	Q75MJ1;Q9UG63;C9JZV3;C9JHK9	Q75MJ1;Q9UG63	4	0.946916	0.792394	1.09023	1.17927	1.17553	1.14955	-0.312002	-0.308584	0.148951	0.016186			ATP catabolic process;ATP metabolic process;catabolic process;cellular catabolic process;cellular metabolic process;cellular nitrogen compound catabolic process;cellular nitrogen compound metabolic process;cellular process;heterocycle catabolic process;heterocycle metabolic process;metabolic process;nitrogen compound metabolic process;nucleobase-containing compound catabolic process;nucleobase-co…	adenyl nucleotide binding;adenyl ribonucleotide binding;ATP binding;ATPase activity;binding;catalytic activity;hydrolase activity;hydrolase activity, acting on acid anhydrides;hydrolase activity, acting on acid anhydrides, in phosphorus-containing anhydrides;nucleoside-triphosphatase activity;nucleotide binding;purine nucleotide binding;purine ribonucleoside triphosphate binding;purine ribonucleo…	ATP-binding cassette (ABC) transporter complex;cell part;cytoplasmic part;envelope;intracellular membrane-bounded organelle;intracellular organelle;intracellular organelle part;intracellular part;macromolecular complex;membrane part;membrane-bounded organelle;mitochondrial envelope;mitochondrial part;mitochondrion;organelle;organelle envelope;organelle part;protein complex	3	2	4	6	3	3	3	2	5	8	4	3	5.5	4.1	6.5	10.9	5.4	5.4	1.12806	-0.320685
ABCF3	ATP-binding cassette sub-family F member 3	Q9NUQ8;Q9NUQ8-2	Q9NUQ8;Q9NUQ8-2	2	0.959772	0.995528	1.11758	NaN	NaN	NaN	NaN	NaN	0.082743	NaN			ATP catabolic process;ATP metabolic process;catabolic process;cellular catabolic process;cellular metabolic process;cellular nitrogen compound catabolic process;cellular nitrogen compound metabolic process;cellular process;defense response;defense response to virus;heterocycle catabolic process;heterocycle metabolic process;immune effector process;immune system process;metabolic process;multi-org…	adenyl nucleotide binding;adenyl ribonucleotide binding;ATP binding;ATPase activity;binding;catalytic activity;hydrolase activity;hydrolase activity, acting on acid anhydrides;hydrolase activity, acting on acid anhydrides, in phosphorus-containing anhydrides;nucleoside-triphosphatase activity;nucleotide binding;purine nucleotide binding;purine ribonucleoside triphosphate binding;purine ribonucleo…		2	2	2	2	1	1	2	2	2	2	1	1	3.2	3.2	3.2	2.5	1.4	1.8	0	NaN
ACAA2	3-ketoacyl-CoA thiolase, mitochondrial	P42765;K7EME0;K7EJ68;K7EJB1;K7ER88	P42765;K7EME0	5	1.26142	1.0204	1.1464	1.25794	1.19214	1.09878	-0.0564338	-0.0498913	0.120552	0.079977			alcohol metabolic process;biological regulation;biosynthetic process;carboxylic acid metabolic process;cellular ketone metabolic process;cellular lipid metabolic process;cellular metabolic process;cellular process;cholesterol biosynthetic process;cholesterol metabolic process;fatty acid metabolic process;lipid biosynthetic process;lipid metabolic process;metabolic process;monocarboxylic acid meta…	acetyl-CoA C-acyltransferase activity;C-acyltransferase activity;catalytic activity;transferase activity;transferase activity, transferring acyl groups;transferase activity, transferring acyl groups other than amino-acyl groups	cell part;cytoplasmic part;intracellular membrane-bounded organelle;intracellular organelle;intracellular organelle part;intracellular part;membrane;membrane-bounded organelle;mitochondrial inner membrane;mitochondrial membrane;mitochondrial part;mitochondrion;organelle;organelle inner membrane;organelle membrane;organelle part	4	5	8	6	3	6	4	6	8	7	3	7	9.3	12.6	30.2	21.4	7.6	22.7	0.193758	-0.0530703
ACACA	Acetyl-CoA carboxylase 1;Biotin carboxylase	Q13085-4;Q13085;Q13085-2;Q13085-3;Q59FY4;K4DID9;K7EK64	Q13085-4;Q13085;Q13085-2;Q13085-3	7	1.52126	1.00498	1.26268	1.25232	1.40561	1.49496	-0.154711	-0.132326	0.25814	0.122715			acetyl-CoA metabolic process;acyl-CoA biosynthetic process;acyl-CoA metabolic process;acylglycerol biosynthetic process;acylglycerol metabolic process;amine transport;amino acid transmembrane transport;amino acid transport;anatomical structure homeostasis;betaine transport;biological regulation;biosynthetic process;carboxylic acid biosynthetic process;carboxylic acid metabolic process;carboxylic …	acetyl-CoA carboxylase activity;adenyl nucleotide binding;adenyl ribonucleotide binding;ATP binding;binding;biotin carboxylase activity;catalytic activity;cation binding;CoA carboxylase activity;ion binding;ligase activity;ligase activity, forming carbon-carbon bonds;ligase activity, forming carbon-nitrogen bonds;metal ion binding;nucleotide binding;purine nucleotide binding;purine ribonucleoside…	cell part;cytoplasmic part;cytosol;intracellular membrane-bounded organelle;intracellular organelle;intracellular part;membrane-bounded organelle;mitochondrion;organelle	3	2	6	3	3	6	3	2	6	3	3	5	1.3	1.1	3	1.4	1.3	2.6	0.324736	-0.148992
ACADM	Medium-chain specific acyl-CoA dehydrogenase, mitochondrial	Q5T4U5;P11310-2;P11310;B7Z9I1;B4DJE7;H0YDT5;E9PJM9	Q5T4U5;P11310-2;P11310;B7Z9I1;B4DJE7	7	1.06994	NaN	1.09733	0.969051	0.902082	1.11047	0.161236	0.124753	0.019366	0.106388			amine biosynthetic process;amine metabolic process;anatomical structure development;betaine biosynthetic process;betaine metabolic process;biological regulation;biosynthetic process;carbohydrate biosynthetic process;carbohydrate metabolic process;carboxylic acid biosynthetic process;carboxylic acid catabolic process;carboxylic acid metabolic process;cardiac cell differentiation;cardiac muscle cel…	acyl-CoA dehydrogenase activity;binding;catalytic activity;coenzyme binding;cofactor binding;flavin adenine dinucleotide binding;identical protein binding;medium-chain-acyl-CoA dehydrogenase activity;oxidoreductase activity;oxidoreductase activity, acting on the CH-CH group of donors;protein binding	axon;cell part;cell projection;cytoplasmic part;intracellular membrane-bounded organelle;intracellular organelle;intracellular organelle lumen;intracellular organelle part;intracellular part;membrane-bounded organelle;membrane-enclosed lumen;mitochondrial matrix;mitochondrial part;mitochondrion;neuron projection;organelle;organelle lumen;organelle part	2	1	4	4	5	5	2	1	5	5	3	5	4.8	2	9.3	9.9	13.2	12.1	0.471081	0.130049
ACADVL	Very long-chain specific acyl-CoA dehydrogenase, mitochondrial	P49748-3;P49748;P49748-2;G3V1M7;J3KSR4;J3QRJ8;K7EQP4;J3QKU9;K7EJW8;K7EMF8	P49748-3;P49748;P49748-2	10	1.38095	1.31817	1.47563	1.29593	1.37463	1.34594	0.0370534	0.0557501	0.079264	0.039828			activation of signaling protein activity involved in unfolded protein response;biological regulation;carboxylic acid catabolic process;carboxylic acid metabolic process;catabolic process;cellular catabolic process;cellular ketone metabolic process;cellular lipid catabolic process;cellular lipid metabolic process;cellular macromolecule metabolic process;cellular metabolic process;cellular process;…	acyl-CoA dehydrogenase activity;binding;catalytic activity;coenzyme binding;cofactor binding;flavin adenine dinucleotide binding;long-chain-acyl-CoA dehydrogenase activity;oxidoreductase activity;oxidoreductase activity, acting on the CH-CH group of donors	cell part;cytoplasmic part;intracellular non-membrane-bounded organelle;intracellular organelle;intracellular organelle part;intracellular part;membrane;mitochondrial inner membrane;mitochondrial membrane;mitochondrial nucleoid;mitochondrial part;non-membrane-bounded organelle;nucleoid;organelle;organelle inner membrane;organelle membrane;organelle part	11	10	15	15	12	15	11	12	15	14	12	15	20.1	17.8	25.5	23.5	20.4	25.5	0.438851	0.054627
ACAT1	Acetyl-CoA acetyltransferase, mitochondrial	P24752;G3XAB4;E9PRQ6;H0YEL7	P24752	4	1.2312	1.22209	0.994774	1.07956	1.21115	1.15647	0.0796231	0.000368684	0.133948	0.066109			adipose tissue development;amine catabolic process;amine metabolic process;anatomical structure development;biosynthetic process;brain development;branched chain family amino acid catabolic process;branched chain family amino acid metabolic process;carboxylic acid catabolic process;carboxylic acid metabolic process;catabolic process;cellular amine metabolic process;cellular amino acid catabolic p…	acetyl-CoA C-acetyltransferase activity;acetyl-CoA C-acyltransferase activity;acetyltransferase activity;binding;C-acetyltransferase activity;C-acyltransferase activity;catalytic activity;cation binding;coenzyme binding;cofactor binding;ion binding;metal ion binding;transferase activity;transferase activity, transferring acyl groups;transferase activity, transferring acyl groups other than amino-…	cell part;cytoplasmic part;intracellular membrane-bounded organelle;intracellular organelle;intracellular organelle lumen;intracellular organelle part;intracellular part;membrane;membrane-bounded organelle;membrane-enclosed lumen;mitochondrial inner membrane;mitochondrial matrix;mitochondrial membrane;mitochondrial part;mitochondrion;organelle;organelle inner membrane;organelle lumen;organelle me…	5	5	5	6	5	5	4	5	4	5	3	6	15.2	14.5	15	17.6	15	16.4	0.0145139	-0.00489865
ACAT2	Acetyl-CoA acetyltransferase, cytosolic	Q9BWD1;B7Z233	Q9BWD1;B7Z233	2	1.50406	1.92769	1.41161	1.42392	1.54483	1.46367	0.0392757	0.127914	0.275177	0.061624			lipid metabolic process;metabolic process;primary metabolic process	acetyl-CoA C-acetyltransferase activity;acetyl-CoA C-acyltransferase activity;acetyltransferase activity;C-acetyltransferase activity;C-acyltransferase activity;catalytic activity;transferase activity;transferase activity, transferring acyl groups;transferase activity, transferring acyl groups other than amino-acyl groups	cell part;cytoplasmic part;intracellular membrane-bounded organelle;intracellular non-membrane-bounded organelle;intracellular organelle;intracellular organelle part;intracellular part;membrane-bounded organelle;mitochondrion;non-membrane-bounded organelle;nuclear part;nucleolus;organelle;organelle part	4	4	2	5	4	3	5	4	2	5	4	3	10.6	9.8	8.8	24.4	22.7	14.6	0.33688	0.115391
ACIN1	Apoptotic chromatin condensation inducer in the nucleus	Q9UKV3;Q9UKV3-5;E7EQT4;S4R3H4;Q9UKV3-2;Q9UKV3-3;G3V3B0;G3V3T3	Q9UKV3;Q9UKV3-5;E7EQT4;S4R3H4;Q9UKV3-2;Q9UKV3-3;G3V3B0	8	0.892767	0.855245	0.995019	0.928559	0.936414	0.897257	-0.0567087	-0.0100618	0.072342	0.020716			apoptotic chromosome condensation;biological regulation;cell differentiation;cellular component organization;cellular component organization at cellular level;cellular component organization or biogenesis;cellular component organization or biogenesis at cellular level;cellular developmental process;cellular macromolecule metabolic process;cellular metabolic process;cellular nitrogen compound meta…	ATPase activity;binding;catalytic activity;enzyme binding;hydrolase activity;hydrolase activity, acting on acid anhydrides;hydrolase activity, acting on acid anhydrides, in phosphorus-containing anhydrides;nucleic acid binding;nucleoside-triphosphatase activity;nucleotide binding;protein binding;pyrophosphatase activity	cell part;cytoplasm;cytoplasmic part;cytosol;intracellular membrane-bounded organelle;intracellular organelle;intracellular organelle part;intracellular part;membrane-bounded organelle;nuclear body;nuclear part;nuclear speck;nucleoplasm part;nucleus;organelle;organelle part	2	2	6	5	3	4	2	2	6	5	3	4	1.3	1.2	3.9	2.8	2.1	3	0.0657694	-0.0127712
ACLY	ATP-citrate synthase	P53396;P53396-2;B4E3P0;K7EIE7;K7ESG8	P53396;P53396-2;B4E3P0	5	1.57839	1.63783	1.63567	1.6526	1.6566	1.66444	-0.0183468	-0.0357559	0.033711	0.006022			acyl-CoA biosynthetic process;acyl-CoA metabolic process;acylglycerol biosynthetic process;acylglycerol metabolic process;ATP catabolic process;ATP metabolic process;biological regulation;biosynthetic process;carbohydrate metabolic process;carboxylic acid metabolic process;catabolic process;cellular biosynthetic process;cellular carbohydrate metabolic process;cellular catabolic process;cellular k…	acid-thiol ligase activity;adenyl nucleotide binding;adenyl ribonucleotide binding;ATP binding;ATP citrate synthase activity;binding;catalytic activity;cation binding;CoA-ligase activity;cofactor binding;ion binding;ligase activity;ligase activity, forming carbon-sulfur bonds;metal ion binding;nucleotide binding;purine nucleotide binding;purine ribonucleoside triphosphate binding;purine ribonucle…	cell part;citrate lyase complex;cytoplasm;cytoplasmic part;cytosol;intracellular membrane-bounded organelle;intracellular organelle;intracellular part;macromolecular complex;membrane;membrane-bounded organelle;mitochondrion;nucleus;organelle;plasma membrane;protein complex	32	28	33	41	40	36	63	36	48	62	66	59	36.4	31.4	39.8	40.8	42.2	39.6	0.949188	-0.0359604
ACO1;IRP1	Cytoplasmic aconitate hydratase	P21399;Q9HBB2;Q5VZA6	P21399;Q9HBB2	3	NaN	1.06043	1.02074	NaN	NaN	NaN	NaN	NaN	0.028066	NaN			acetyl-CoA catabolic process;acetyl-CoA metabolic process;biological regulation;carboxylic acid metabolic process;catabolic process;cation homeostasis;cellular catabolic process;cellular cation homeostasis;cellular chemical homeostasis;cellular homeostasis;cellular ion homeostasis;cellular iron ion homeostasis;cellular ketone metabolic process;cellular metabolic process;cellular metal ion homeost…	4 iron, 4 sulfur cluster binding;aconitate hydratase activity;binding;carbon-oxygen lyase activity;catalytic activity;cation binding;citrate hydro-lyase (cis-aconitate-forming) activity;hydro-lyase activity;ion binding;iron-responsive element binding;iron-sulfur cluster binding;isocitrate hydro-lyase (cis-aconitate-forming) activity;lyase activity;metal cluster binding;metal ion binding;mRNA bind…	cell part;cytoplasmic part;cytosol;endoplasmic reticulum;Golgi apparatus;intracellular membrane-bounded organelle;intracellular organelle;intracellular part;membrane-bounded organelle;mitochondrion;organelle	1	3	5	4	2	3	1	3	7	4	2	3	0.9	3.4	7.1	6.7	2.5	4	0	NaN
ACO2	Aconitate hydratase, mitochondrial	A2A274;Q99798	A2A274;Q99798	2	1.37653	1.16554	1.19629	1.16304	1.14593	1.15092	0.055785	0.111679	0.113978	0.008799			acetyl-CoA catabolic process;acetyl-CoA metabolic process;carboxylic acid metabolic process;catabolic process;cell death;cellular catabolic process;cellular ketone metabolic process;cellular metabolic process;cellular process;citrate metabolic process;coenzyme catabolic process;coenzyme metabolic process;cofactor catabolic process;cofactor metabolic process;death;isocitrate metabolic process;meta…	3 iron, 4 sulfur cluster binding;4 iron, 4 sulfur cluster binding;aconitate hydratase activity;binding;carbon-oxygen lyase activity;catalytic activity;cation binding;citrate hydro-lyase (cis-aconitate-forming) activity;hydro-lyase activity;ion binding;iron ion binding;iron-sulfur cluster binding;isocitrate hydro-lyase (cis-aconitate-forming) activity;lyase activity;metal cluster binding;metal ion…	cell part;cytoplasmic part;intracellular membrane-bounded organelle;intracellular organelle;intracellular organelle lumen;intracellular organelle part;intracellular part;membrane-bounded organelle;membrane-enclosed lumen;mitochondrial matrix;mitochondrial part;mitochondrion;nucleus;organelle;organelle lumen;organelle part	3	8	13	11	9	14	3	8	13	12	10	15	4.5	12.2	20.7	17.8	15.3	23.1	0.651601	0.107798
ACP1	Low molecular weight phosphotyrosine protein phosphatase	P24666;B5MCC7;G5E9R5;F2Z2Q9;P24666-2;P24666-3;D3YTI2	P24666;B5MCC7;G5E9R5;F2Z2Q9;P24666-2;P24666-3	7	1.01707	NaN	0.926758	0.991259	0.970917	0.923824	0.00148036	0.0147913	0.063861	0.03459			cell communication;cell-cell signaling;cellular macromolecule metabolic process;cellular metabolic process;cellular process;cellular protein metabolic process;dephosphorylation;macromolecule metabolic process;macromolecule modification;metabolic process;peptidyl-tyrosine dephosphorylation;phosphate-containing compound metabolic process;phosphorus metabolic process;primary metabolic process;protei…	acid phosphatase activity;catalytic activity;hydrolase activity;hydrolase activity, acting on ester bonds;non-membrane spanning protein tyrosine phosphatase activity;phosphatase activity;phosphoprotein phosphatase activity;phosphoric ester hydrolase activity;protein tyrosine phosphatase activity	cell part;cell projection;cytoplasm;internal side of plasma membrane;intracellular membrane-bounded organelle;intracellular organelle;intracellular part;membrane part;membrane-bounded organelle;neuron projection;nucleus;organelle;plasma membrane part	2	2	4	2	3	4	2	1	4	2	3	5	12.7	12.7	20.9	12.7	13.9	20.9	0.0752545	0.01386
ACSL3	Long-chain-fatty-acid--CoA ligase 3	O95573;H7C260;H7BYZ7;F5GWH2;F5H062;C9JC11	O95573	6	1.27266	1.35667	1.27158	1.32626	1.2121	1.24779	0.0284634	0.0430774	0.04882	0.0584			anatomical structure development;biological regulation;biosynthetic process;brain development;carboxylic acid biosynthetic process;carboxylic acid metabolic process;cellular biosynthetic process;cellular component assembly;cellular component organization;cellular component organization or biogenesis;cellular ketone metabolic process;cellular lipid metabolic process;cellular metabolic process;cell…	adenyl nucleotide binding;adenyl ribonucleotide binding;ATP binding;binding;catalytic activity;fatty acid ligase activity;ligase activity;ligase activity, forming carbon-sulfur bonds;long-chain fatty acid-CoA ligase activity;nucleotide binding;purine nucleotide binding;purine ribonucleoside triphosphate binding;purine ribonucleotide binding;ribonucleotide binding	cell part;cytoplasmic part;endoplasmic reticulum;endoplasmic reticulum membrane;endoplasmic reticulum part;Golgi apparatus;integral to membrane;intracellular membrane-bounded organelle;intracellular organelle;intracellular organelle part;intracellular part;intrinsic to membrane;lipid particle;membrane;membrane part;membrane-bounded organelle;microbody;microbody membrane;microbody part;mitochondri…	4	4	6	4	5	5	4	4	7	4	5	5	6.2	6	11.1	6.5	10.6	9	0.369186	0.0434287
ACTC1;ACTA2;ACTA1;ACTG2	Actin, alpha cardiac muscle 1;Actin, aortic smooth muscle;Actin, alpha skeletal muscle;Actin, gamma-enteric smooth muscle	P68032;P62736;P68133;P63267;Q5T8M7;P63267-2;A6NL76;Q5T8M8;F6QUT6;F6UVQ4;C9JFL5;B8ZZJ2;F8WB63	P68032;P62736;P68133;P63267;Q5T8M7;P63267-2;A6NL76;Q5T8M8	13	1.13269	0.734475	0.928309	1.19203	1.20392	0.895756	-0.360739	-0.235743	0.19913	0.174588			actin cytoskeleton organization;actin filament organization;actin filament-based movement;actin filament-based process;actin-mediated cell contraction;actin-myosin filament sliding;actomyosin structure organization;anatomical structure development;anatomical structure formation involved in morphogenesis;anatomical structure morphogenesis;apoptosis;biological regulation;cardiac muscle contraction;…	adenyl nucleotide binding;adenyl ribonucleotide binding;ADP binding;ATP binding;ATPase activity;binding;catalytic activity;cytoskeletal protein binding;hydrolase activity;hydrolase activity, acting on acid anhydrides;hydrolase activity, acting on acid anhydrides, in phosphorus-containing anhydrides;myosin binding;nucleoside-triphosphatase activity;nucleotide binding;protein binding;purine nucleot…	actin cytoskeleton;actin filament;actin filament bundle;actomyosin;actomyosin, actin part;cell part;cell periphery;contractile fiber;contractile fiber part;cytoplasm;cytoplasmic part;cytoskeletal part;cytoskeleton;cytosol;extracellular membrane-bounded organelle;extracellular organelle;extracellular region part;extracellular vesicular exosome;I band;intracellular non-membrane-bounded organelle;in…	5	6	6	7	7	6	11	7	12	19	18	12	45.1	45.4	39.8	53.3	53.3	43.5	0.463681	-0.245041
ACTG1	Actin, cytoplasmic 2;Actin, cytoplasmic 2, N-terminally processed	P63261;I3L4N8;I3L1U9;I3L3I0	P63261;I3L4N8;I3L1U9;I3L3I0	4	1.18011	1.21264	1.14265	1.21727	1.21545	1.20218	-0.0425715	-0.0400443	0.035026	0.008235			actin cytoskeleton organization;actin filament-based process;actomyosin structure organization;adherens junction organization;axon guidance;cell junction assembly;cell junction organization;cell-cell junction organization;cellular component assembly;cellular component assembly at cellular level;cellular component movement;cellular component organization;cellular component organization at cellular…	adenyl nucleotide binding;adenyl ribonucleotide binding;ATP binding;binding;nucleotide binding;purine nucleotide binding;purine ribonucleoside triphosphate binding;purine ribonucleotide binding;ribonucleotide binding;structural constituent of cytoskeleton;structural molecule activity	cell part;contractile fiber;cytoplasm;cytoplasmic part;cytoskeletal part;cytoskeleton;cytosol;extracellular membrane-bounded organelle;extracellular organelle;extracellular region part;extracellular vesicular exosome;filamentous actin;intracellular non-membrane-bounded organelle;intracellular organelle;intracellular organelle part;intracellular part;macromolecular complex;membrane-bounded organel…	18	18	19	20	20	20	77	47	74	101	106	85	58.1	60	66.4	71.7	71.7	69.9	0.728323	-0.0404476
ACTN1	Alpha-actinin-1	P12814;P12814-3;P12814-2;P12814-4;H9KV75;H0YJW3;H7C5W8;G3V2N5;G3V2W4;H0YJ11;Q08043;G3V2X9;G3V5M4;G3V2E8;G3V380	P12814;P12814-3;P12814-2;P12814-4;H9KV75	15	1.23724	1.21238	1.18552	1.3053	1.29436	1.24234	-0.0943867	-0.0798433	0.025869	0.03364			actin crosslink formation;actin cytoskeleton organization;actin filament bundle assembly;actin filament organization;actin filament-based movement;actin filament-based process;actin-mediated cell contraction;actin-myosin filament sliding;biological regulation;cell activation;cell junction assembly;cell junction organization;cell-substrate junction assembly;cellular component assembly;cellular com…	binding;calcium ion binding;cation binding;identical protein binding;integrin binding;ion binding;metal ion binding;protein binding;protein complex binding;protein dimerization activity;protein homodimerization activity;receptor binding;structural constituent of muscle;structural molecule activity	actin filament;adherens junction;anchoring junction;cell junction;cell part;cell projection;cell projection part;cell-cell adherens junction;cell-cell junction;cell-substrate adherens junction;cell-substrate junction;contractile fiber part;cytoplasmic membrane-bounded vesicle lumen;cytoplasmic part;cytoplasmic vesicle part;cytoskeletal part;cytoskeleton;cytosol;dendritic spine;extracellular membr…	9	11	20	19	19	14	13	13	21	21	23	15	26.9	26.1	36.3	39.9	45.5	32	1.31828	-0.0797279
ACTN4	Alpha-actinin-4	O43707;O43707-2;F5GXS2;H7C144;K7EJH8;K7EP19;D6RH00	O43707;O43707-2;F5GXS2	7	1.14784	1.15097	1.14763	1.07099	1.08931	1.07548	0.0939407	0.0909899	0.001872	0.009548		+	actin crosslink formation;actin cytoskeleton organization;actin filament bundle assembly;actin filament organization;actin filament-based process;biological regulation;cell activation;cellular component assembly;cellular component assembly at cellular level;cellular component organization;cellular component organization at cellular level;cellular component organization or biogenesis;cellular comp…	actin binding;actin filament binding;binding;calcium ion binding;cation binding;cytoskeletal protein binding;identical protein binding;integrin binding;ion binding;metal ion binding;nucleoside binding;protein binding;protein complex binding;protein dimerization activity;protein homodimerization activity;receptor binding	cell cortex part;cell part;cell projection;contractile fiber part;cortical cytoskeleton;cytoplasmic membrane-bounded vesicle lumen;cytoplasmic part;cytoplasmic vesicle part;cytoskeleton;extracellular membrane-bounded organelle;extracellular organelle;extracellular region part;extracellular vesicular exosome;intracellular membrane-bounded organelle;intracellular non-membrane-bounded organelle;intr…	33	33	38	43	45	42	63	42	63	88	75	75	47.3	46.8	50.2	58.8	63.2	54	3.5815	0.0910262
ACTR1A	Alpha-centractin	P61163;R4GMT0;B4DXP9;F5H3I4	P61163;R4GMT0;B4DXP9;F5H3I4	4	0.996467	1.18811	0.922512	NaN	NaN	NaN	NaN	NaN	0.137076	NaN			antigen processing and presentation;antigen processing and presentation of exogenous antigen;antigen processing and presentation of exogenous peptide antigen;antigen processing and presentation of exogenous peptide antigen via MHC class II;antigen processing and presentation of peptide antigen;antigen processing and presentation of peptide antigen via MHC class II;antigen processing and presentat…	adenyl nucleotide binding;adenyl ribonucleotide binding;ATP binding;binding;nucleotide binding;purine nucleotide binding;purine ribonucleoside triphosphate binding;purine ribonucleotide binding;ribonucleotide binding	cell part;centrosome;cytoplasm;cytoplasmic part;cytoskeletal part;cytoskeleton;cytosol;dynactin complex;intracellular non-membrane-bounded organelle;intracellular organelle;intracellular organelle part;intracellular part;macromolecular complex;microtubule associated complex;microtubule organizing center;non-membrane-bounded organelle;organelle;organelle part;protein complex	2	3	3	0	0	4	2	3	3	0	0	4	6.9	9.6	9.6	0	0	15.4	0	NaN
ACTR2	Actin-related protein 2	P61160-2;P61160;F5H6T1	P61160-2;P61160;F5H6T1	3	0.871738	0.926281	0.888381	0.896361	0.927293	0.887306	-0.0129017	-0.0131297	0.027953	0.020967			actin cytoskeleton organization;actin filament organization;actin filament-based process;actin nucleation;Arp2/3 complex-mediated actin nucleation;biological regulation;cellular component movement;cellular component organization;cellular component organization at cellular level;cellular component organization or biogenesis;cellular component organization or biogenesis at cellular level;cellular p…	adenyl nucleotide binding;adenyl ribonucleotide binding;ATP binding;binding;nucleotide binding;purine nucleotide binding;purine ribonucleoside triphosphate binding;purine ribonucleotide binding;ribonucleotide binding	Arp2/3 protein complex;cell part;cell projection;cytoplasmic part;cytoskeletal part;cytosol;intracellular organelle part;intracellular part;macromolecular complex;organelle part;protein complex	3	4	6	8	5	5	3	4	6	12	5	5	10.8	13.5	20.8	26.6	17.5	18.5	0.154768	-0.0133379
ACTR3	Actin-related protein 3	P61158;B4DXW1;F5H3P5;Q9P1U1;Q9P1U1-2;Q9P1U1-3;C9IZN3;Q9C0K3;H7C4J1;F8WE84;F8WEW2	P61158;B4DXW1;F5H3P5	11	0.835809	0.840126	0.814028	0.86708	0.799484	0.88907	-0.0529909	-0.0375563	0.013989	0.046688			actin cytoskeleton organization;actin filament organization;actin filament-based process;actin nucleation;anatomical structure morphogenesis;Arp2/3 complex-mediated actin nucleation;asymmetric cell division;biological regulation;cell cycle;cell cycle cytokinesis;cell cycle process;cell division;cell part morphogenesis;cell projection morphogenesis;cell projection organization;cellular component m…	adenyl nucleotide binding;adenyl ribonucleotide binding;ATP binding;binding;nucleotide binding;purine nucleotide binding;purine ribonucleoside triphosphate binding;purine ribonucleotide binding;ribonucleotide binding	Arp2/3 protein complex;cell junction;cell part;cell projection;cell-substrate junction;cytoplasm;cytoplasmic part;cytoskeletal part;cytosol;excitatory synapse;Golgi apparatus part;Golgi membrane;hemidesmosome;intracellular non-membrane-bounded organelle;intracellular organelle;intracellular organelle part;intracellular part;lamellipodium;macromolecular complex;membrane;non-membrane-bounded organe…	4	5	6	9	7	6	6	4	8	9	7	8	9.8	14.4	19.9	24.9	22.7	20.1	0.30507	-0.036224
ADAR	Double-stranded RNA-specific adenosine deaminase	E7ENU4;P55265-4;P55265;P55265-5;P55265-2;H0YCK3;P55265-3	E7ENU4;P55265-4;P55265;P55265-5;P55265-2;H0YCK3;P55265-3	7	1.08024	0.736936	1.16314	1.15439	1.09301	1.12763	-0.0619313	-0.179431	0.225973	0.030771			adenosine to inosine editing;base conversion or substitution editing;biological regulation;cell surface receptor linked signaling pathway;cellular macromolecule metabolic process;cellular metabolic process;cellular nitrogen compound metabolic process;cellular process;cellular response to chemical stimulus;cellular response to cytokine stimulus;cellular response to organic substance;cellular respo…	adenosine deaminase activity;binding;catalytic activity;cation binding;deaminase activity;DNA binding;double-stranded RNA adenosine deaminase activity;double-stranded RNA binding;hydrolase activity;hydrolase activity, acting on carbon-nitrogen (but not peptide) bonds;hydrolase activity, acting on carbon-nitrogen (but not peptide) bonds, in cyclic amidines;ion binding;metal ion binding;nucleic aci…	cell part;cytoplasm;intracellular membrane-bounded organelle;intracellular non-membrane-bounded organelle;intracellular organelle;intracellular organelle part;intracellular part;membrane-bounded organelle;non-membrane-bounded organelle;nuclear part;nucleolus;nucleoplasm;nucleus;organelle;organelle part	4	2	7	7	10	5	4	2	7	7	9	5	3.5	1.7	6.9	7.2	9.9	5.6	0.430338	-0.206577
ADH5	Alcohol dehydrogenase class-3	P11766;H0YAG8;D6RFE4;D6R9G2;D6RAY0	P11766;H0YAG8	5	0.962411	0.845262	0.979178	0.913753	0.863965	0.926875	0.074849	0.0432247	0.07296	0.033188			aging;alcohol catabolic process;alcohol metabolic process;aldehyde catabolic process;biological regulation;catabolic process;cellular aldehyde metabolic process;cellular catabolic process;cellular lipid metabolic process;cellular macromolecule metabolic process;cellular metabolic process;cellular process;cellular protein metabolic process;developmental process;diterpenoid metabolic process;ethano…	alcohol dehydrogenase (NAD) activity;binding;carboxylic acid binding;catalytic activity;cation binding;electron carrier activity;fatty acid binding;formaldehyde dehydrogenase activity;ion binding;lipid binding;metal ion binding;monocarboxylic acid binding;oxidoreductase activity;oxidoreductase activity, acting on CH-OH group of donors;oxidoreductase activity, acting on the aldehyde or oxo group o…	cell part;cytoplasmic part;intracellular membrane-bounded organelle;intracellular organelle;intracellular part;membrane-bounded organelle;mitochondrion;nucleus;organelle	2	3	7	7	5	6	2	3	7	8	6	6	6.4	7	24.3	24.3	22.2	23	0.215069	0.0408241
ADK	Adenosine kinase	P55263;P55263-3;P55263-2;P55263-4	P55263;P55263-3;P55263-2;P55263-4	4	1.07386	1.28547	1.2403	1.21887	1.18439	1.04332	0.0665473	0.0626794	0.111446	0.093013			2'-deoxyribonucleotide biosynthetic process;2'-deoxyribonucleotide metabolic process;adenosine metabolic process;AMP biosynthetic process;AMP metabolic process;AMP salvage;biological regulation;biosynthetic process;cell proliferation;cellular aromatic compound metabolic process;cellular biosynthetic process;cellular metabolic compound salvage;cellular metabolic process;cellular nitrogen compound …	adenosine kinase activity;adenyl nucleotide binding;adenyl ribonucleotide binding;ATP binding;binding;catalytic activity;cation binding;ion binding;kinase activity;metal ion binding;nucleobase-containing compound kinase activity;nucleoside kinase activity;nucleotide binding;phosphotransferase activity, alcohol group as acceptor;purine nucleotide binding;purine ribonucleoside triphosphate binding;…	cell part;cytoplasmic part;cytosol;intracellular membrane-bounded organelle;intracellular organelle;intracellular part;membrane-bounded organelle;nucleus;organelle	3	3	4	2	2	3	4	3	5	3	2	3	8.3	9.1	12.2	5.2	5.2	8.3	0.229891	0.0616365
ADNP	Activity-dependent neuroprotector homeobox protein	Q9H2P0	Q9H2P0	1	0.969392	NaN	1.10942	0.401909	1.11452	1.10599	-0.0895811	0.249819	0.099011	0.408987			biological regulation;biosynthetic process;cellular biosynthetic process;cellular macromolecule biosynthetic process;cellular macromolecule metabolic process;cellular metabolic process;cellular nitrogen compound metabolic process;cellular process;macromolecule biosynthetic process;macromolecule metabolic process;metabolic process;negative regulation of apoptosis;negative regulation of biological …	binding;cation binding;chromatin binding;DNA binding;ion binding;metal ion binding;nucleic acid binding;nucleic acid binding transcription factor activity;sequence-specific DNA binding;sequence-specific DNA binding transcription factor activity;transition metal ion binding;zinc ion binding	cell part;extracellular region part;extracellular space;intracellular membrane-bounded organelle;intracellular organelle;intracellular part;membrane-bounded organelle;nucleus;organelle	3	0	2	2	4	2	3	0	2	2	5	2	3.3	0	3.5	2	6.1	3.5	0.234835	0.390241
ADRM1	Proteasomal ubiquitin receptor ADRM1	Q16186	Q16186	1	0.915074	0.885226	NaN	0.922226	0.986749	NaN	-0.0845611	-0.0845611	0.021105	0.045625			biosynthetic process;cellular biosynthetic process;cellular component assembly;cellular component assembly at cellular level;cellular component organization;cellular component organization at cellular level;cellular component organization or biogenesis;cellular component organization or biogenesis at cellular level;cellular macromolecular complex assembly;cellular macromolecular complex subunit o…	binding;endopeptidase activator activity;endopeptidase regulator activity;enzyme activator activity;enzyme regulator activity;peptidase activator activity;peptidase regulator activity;proteasome binding;protein binding;protein complex binding	cell part;cytoplasm;integral to membrane;integral to plasma membrane;intracellular membrane-bounded organelle;intracellular organelle;intracellular part;intrinsic to membrane;intrinsic to plasma membrane;macromolecular complex;membrane part;membrane-bounded organelle;nucleus;organelle;plasma membrane part;proteasome complex;protein complex	2	2	1	2	2	1	2	2	1	3	2	1	7.6	7.6	3.7	7.6	7.6	3.7	0.581057	-0.0839348
ADSL	Adenylosuccinate lyase	P30566;E7ERF4;P30566-2	P30566;E7ERF4;P30566-2	3	0.8605	0.95277	0.901445	0.964681	0.806195	0.913143	-0.0186002	0.0164064	0.046233	0.080841			aerobic respiration;AMP biosynthetic process;AMP metabolic process;biosynthetic process;cellular aromatic compound metabolic process;cellular biosynthetic process;cellular component assembly;cellular component organization;cellular component organization or biogenesis;cellular metabolic process;cellular nitrogen compound biosynthetic process;cellular nitrogen compound metabolic process;cellular p…	(S)-2-(5-amino-1-(5-phospho-D-ribosyl)imidazole-4-carboxamido)succinate AMP-lyase (fumarate-forming) activity;amidine-lyase activity;carbon-nitrogen lyase activity;catalytic activity;lyase activity;N6-(1,2-dicarboxyethyl)AMP AMP-lyase (fumarate-forming) activity	cell part;cytoplasm;cytoplasmic part;cytosol;intracellular membrane-bounded organelle;intracellular organelle;intracellular part;membrane-bounded organelle;mitochondrion;organelle	4	4	5	5	7	7	4	5	6	5	7	8	8.7	10.7	13.4	13.4	20.7	19	0.0770503	0.0191741
AGPS	Alkyldihydroxyacetonephosphate synthase, peroxisomal	O00116;B8ZZ81	O00116	2	NaN	0.835399	0.770425	NaN	NaN	NaN	NaN	NaN	0.045943	NaN			biosynthetic process;cellular biosynthetic process;cellular lipid metabolic process;cellular metabolic process;cellular process;ether lipid biosynthetic process;ether lipid metabolic process;glycerol ether biosynthetic process;glycerol ether metabolic process;glycerolipid biosynthetic process;glycerolipid metabolic process;lipid biosynthetic process;lipid metabolic process;metabolic process;organ…	alkylglycerone-phosphate synthase activity;binding;catalytic activity;coenzyme binding;cofactor binding;FAD binding;flavin adenine dinucleotide binding;oxidoreductase activity;oxidoreductase activity, acting on CH-OH group of donors;oxidoreductase activity, acting on the CH-OH group of donors, NAD or NADP as acceptor;transferase activity;transferase activity, transferring alkyl or aryl (other tha…	cell part;cytoplasmic part;intracellular membrane-bounded organelle;intracellular organelle;intracellular organelle lumen;intracellular organelle part;intracellular part;membrane;membrane-bounded organelle;membrane-enclosed lumen;microbody;microbody lumen;microbody membrane;microbody part;mitochondrion;organelle;organelle lumen;organelle membrane;organelle part;peroxisomal matrix;peroxisomal memb…	2	3	4	4	5	3	1	3	4	4	5	3	3.3	6.8	10.8	10.2	12.5	7.4	0	NaN
AHCY	Adenosylhomocysteinase	P23526;P23526-2	P23526;P23526-2	2	1.20829	1.22721	1.1402	1.20835	1.24084	1.18211	-6.63868e-05	-0.0222587	0.045762	0.02942			amine metabolic process;carboxylic acid metabolic process;cellular amine metabolic process;cellular amino acid metabolic process;cellular ketone metabolic process;cellular metabolic process;cellular nitrogen compound metabolic process;cellular process;metabolic process;methylation;nitrogen compound metabolic process;one-carbon metabolic process;organic acid metabolic process;oxoacid metabolic pro…	adenosylhomocysteinase activity;catalytic activity;hydrolase activity;hydrolase activity, acting on ether bonds;trialkylsulfonium hydrolase activity	cell part;cytoplasmic membrane-bounded vesicle;cytoplasmic part;cytoplasmic vesicle;cytosol;intracellular membrane-bounded organelle;intracellular organelle;intracellular part;melanosome;membrane-bounded organelle;membrane-bounded vesicle;organelle;pigment granule;vesicle	12	12	15	15	14	15	12	15	17	20	16	21	29.2	29.9	37.5	39.1	34	37.5	0.233993	-0.0226929
AHCYL1;AHCYL2	Putative adenosylhomocysteinase 2;Adenosylhomocysteinase	O43865;O43865-2;F8W7N8;H0Y8B3;D7UEQ7;Q96HN2-3;Q96HN2-4	O43865;O43865-2;F8W7N8;H0Y8B3;D7UEQ7;Q96HN2-3;Q96HN2-4	7	NaN	0.546416	0.521344	NaN	NaN	NaN	NaN	NaN	0.017729	NaN			biological regulation;cellular macromolecule metabolic process;cellular metabolic process;cellular nitrogen compound metabolic process;cellular process;establishment of localization;establishment of localization in cell;establishment of protein localization;intracellular protein transport;intracellular transport;macromolecule metabolic process;metabolic process;mRNA 3'-end processing;mRNA metabol…	adenosylhomocysteinase activity;catalytic activity;hydrolase activity;hydrolase activity, acting on ether bonds;trialkylsulfonium hydrolase activity	cell part;cytoplasmic part;endoplasmic reticulum;intracellular membrane-bounded organelle;intracellular organelle;intracellular part;membrane-bounded organelle;organelle	1	2	4	2	4	2	1	2	4	2	3	1	2.3	4.2	7.5	6	8.1	4.2	0	NaN
AHNAK	Neuroblast differentiation-associated protein AHNAK	Q09666;Q09666-2;E9PLK4;E9PJC6;E9PKR9;E9PJZ0;E9PQE3	Q09666	7	1.03112	1.03326	1.05169	1.11211	1.08888	1.13864	-0.106098	-0.0999644	0.011307	0.024896			anatomical structure development;developmental process;nervous system development;system development		cell part;intracellular membrane-bounded organelle;intracellular organelle;intracellular part;membrane-bounded organelle;nucleus;organelle	55	61	115	117	125	122	68	69	121	126	140	135	21.3	26.4	39.9	38.8	40.9	40.7	2.06977	-0.0997808
AHSA1	Activator of 90 kDa heat shock protein ATPase homolog 1	O95433;B4DUR9;G3V438;H0YJG7;H0YJU2;H0YJ63;H0YJG6;G3V3W9	O95433;B4DUR9;G3V438;H0YJG7;H0YJU2	8	0.691908	0.743878	0.873847	0.899393	0.856832	0.986891	-0.273886	-0.248153	0.093715	0.066311			biological regulation;cellular macromolecule metabolic process;cellular metabolic process;cellular process;cellular protein metabolic process;macromolecule metabolic process;metabolic process;positive regulation of ATPase activity;positive regulation of catalytic activity;positive regulation of hydrolase activity;positive regulation of molecular function;primary metabolic process;protein folding;…	ATPase activator activity;ATPase regulator activity;binding;chaperone binding;enzyme activator activity;enzyme regulator activity;nucleoside-triphosphatase regulator activity;protein binding	cell part;cytoplasm;cytoplasmic part;cytosol;endoplasmic reticulum;intracellular membrane-bounded organelle;intracellular organelle;intracellular part;membrane-bounded organelle;organelle	2	5	5	5	4	4	3	5	4	5	5	4	8.6	17.8	19.5	20.1	15.7	17.5	1.0212	-0.25261
AIFM1	Apoptosis-inducing factor 1, mitochondrial	O95831;O95831-3;O95831-4;O95831-6;O95831-2;E9PMA0;O95831-5	O95831;O95831-3;O95831-4;O95831-6	7	0.879997	0.738844	0.872867	0.750383	0.759121	0.762107	0.201432	0.133419	0.079516	0.006092			activation of caspase activity;apoptosis;apoptosis in response to endoplasmic reticulum stress;biological regulation;catabolic process;cell death;cell differentiation;cell redox homeostasis;cellular catabolic process;cellular component assembly;cellular component assembly at cellular level;cellular component biogenesis;cellular component organization;cellular component organization at cellular le…	binding;catalytic activity;coenzyme binding;cofactor binding;DNA binding;electron carrier activity;flavin adenine dinucleotide binding;nucleic acid binding;oxidoreductase activity	cell part;cytoplasmic part;cytosol;intracellular membrane-bounded organelle;intracellular organelle;intracellular organelle part;intracellular part;membrane;membrane-bounded organelle;membrane-enclosed lumen;mitochondrial inner membrane;mitochondrial intermembrane space;mitochondrial membrane;mitochondrial part;mitochondrion;nucleus;organelle;organelle envelope lumen;organelle inner membrane;orga…	3	3	6	6	7	6	3	3	7	6	7	8	5.7	7	12.4	12.2	14.2	11.4	0.714048	0.128859
AIMP1	Aminoacyl tRNA synthase complex-interacting multifunctional protein 1;Endothelial monocyte-activating polypeptide 2	Q12904-2;Q12904;D6R937	Q12904-2;Q12904	3	0.607169	0.946127	1.00874	1.09499	0.994493	0.902402	-0.0719282	-0.223765	0.216052	0.096323			alcohol metabolic process;amine metabolic process;amino acid activation;anatomical structure formation involved in morphogenesis;angiogenesis;apoptosis;biological adhesion;biological regulation;carbohydrate metabolic process;carboxylic acid metabolic process;cell adhesion;cell communication;cell death;cell migration;cell motility;cell-cell signaling;cellular amine metabolic process;cellular amino…	binding;cell surface binding;cytokine activity;identical protein binding;nucleic acid binding;protein binding;protein dimerization activity;protein homodimerization activity;receptor binding;RNA binding;tRNA binding	aminoacyl-tRNA synthetase multienzyme complex;cell part;cytoplasmic membrane-bounded vesicle;cytoplasmic part;cytoplasmic vesicle;cytosol;endoplasmic reticulum;extracellular region part;extracellular space;Golgi apparatus;intracellular membrane-bounded organelle;intracellular organelle;intracellular part;macromolecular complex;membrane-bounded organelle;membrane-bounded vesicle;nucleus;organelle;…	2	5	7	8	6	7	2	5	9	8	9	8	8.9	16.1	23.8	33.9	28	31.5	0.44781	-0.253989
AK1	Adenylate kinase isoenzyme 1	Q5T9B7;P00568;H0Y4J6;H0YID2;Q9Y6K8;Q9Y6K8-3;Q9Y6K8-2	Q5T9B7;P00568	7	1.22362	1.23385	1.23541	1.2104	1.23128	1.12168	0.0276821	0.0515024	0.006403	0.058196			2'-deoxyribonucleotide biosynthetic process;2'-deoxyribonucleotide metabolic process;ADP biosynthetic process;ADP metabolic process;ATP metabolic process;biological regulation;biosynthetic process;cell cycle arrest;cell cycle process;cellular biosynthetic process;cellular metabolic process;cellular nitrogen compound biosynthetic process;cellular nitrogen compound metabolic process;cellular proces…	adenyl nucleotide binding;adenyl ribonucleotide binding;adenylate kinase activity;ATP binding;binding;cAMP-dependent protein kinase regulator activity;catalytic activity;enzyme regulator activity;kinase activity;kinase regulator activity;nucleobase-containing compound kinase activity;nucleoside kinase activity;nucleotide binding;nucleotide kinase activity;phosphotransferase activity, phosphate gr…	axoneme part;cell part;cell projection part;centrosome;cytoplasm;cytoplasmic part;cytoskeletal part;cytosol;intracellular non-membrane-bounded organelle;intracellular organelle;intracellular organelle part;intracellular part;membrane;microtubule organizing center;non-membrane-bounded organelle;organelle;organelle part;outer dense fiber;plasma membrane	3	4	4	4	5	4	3	4	3	5	7	3	17.1	21.4	23.8	23.8	28.1	23.8	0.562391	0.0526639
AK2	Adenylate kinase 2, mitochondrial	P54819;F8W1A4;P54819-2;P54819-5;P54819-3;P54819-6;F8VY04;F8VZG5;G3V213;P54819-4;F8VPP1	P54819;F8W1A4;P54819-2;P54819-5;P54819-3;P54819-6;F8VY04;F8VZG5;G3V213;P54819-4	11	0.818594	0.845688	0.786389	0.905994	0.923593	0.845914	-0.146352	-0.126632	0.029686	0.04073			2'-deoxyribonucleotide metabolic process;ADP biosynthetic process;ADP metabolic process;AMP metabolic process;anatomical structure development;ATP metabolic process;biosynthetic process;brain development;cellular biosynthetic process;cellular metabolic process;cellular nitrogen compound biosynthetic process;cellular nitrogen compound metabolic process;cellular process;dATP metabolic process;deoxy…	adenyl nucleotide binding;adenyl ribonucleotide binding;adenylate kinase activity;ATP binding;binding;catalytic activity;kinase activity;nucleobase-containing compound kinase activity;nucleotide binding;nucleotide kinase activity;phosphotransferase activity, phosphate group as acceptor;purine nucleotide binding;purine ribonucleoside triphosphate binding;purine ribonucleotide binding;ribonucleotid…	cell part;cytoplasmic part;cytosol;intracellular organelle part;intracellular part;membrane;membrane-enclosed lumen;mitochondrial inner membrane;mitochondrial intermembrane space;mitochondrial membrane;mitochondrial part;organelle envelope lumen;organelle inner membrane;organelle membrane;organelle part	5	4	6	5	5	6	5	4	6	5	5	6	31.4	20.9	29.7	25.5	25.5	29.7	1.21108	-0.126251
AKAP12	A-kinase anchor protein 12	Q02952;Q02952-2;Q02952-3	Q02952;Q02952-2;Q02952-3	3	2.60398	NaN	2.48853	3.75517	3.07486	3.20043	-0.32989	-0.392978	0.081635	0.362017	+		biological regulation;cell surface receptor linked signaling pathway;cellular process;cellular response to stimulus;establishment of localization;establishment of localization in cell;establishment of protein localization;G-protein coupled receptor protein signaling pathway;intracellular protein transport;intracellular transport;positive regulation of biological process;positive regulation of bio…	binding;protein binding;protein kinase A binding	cell cortex;cell part;cytoplasm;cytoplasmic part;cytoskeleton;intracellular non-membrane-bounded organelle;intracellular organelle;intracellular part;membrane;non-membrane-bounded organelle;organelle;plasma membrane	3	1	6	4	5	6	4	1	5	4	4	7	2.2	0.6	4.7	2.8	3.8	3.9	1.35115	-0.387884
AKR1A1	Alcohol dehydrogenase [NADP(+)]	P14550;Q5T621	P14550;Q5T621	2	0.98012	1.00745	0.98865	0.864618	0.854552	0.954427	0.193397	0.1547	0.013984	0.054988			alcohol metabolic process;aldehyde catabolic process;biosynthetic process;carbohydrate catabolic process;carbohydrate metabolic process;carboxylic acid biosynthetic process;carboxylic acid catabolic process;carboxylic acid metabolic process;catabolic process;cellular aldehyde metabolic process;cellular biosynthetic process;cellular carbohydrate metabolic process;cellular catabolic process;cellula…	alcohol dehydrogenase (NADP+) activity;alditol:NADP+ 1-oxidoreductase activity;aldo-keto reductase (NADP) activity;catalytic activity;electron carrier activity;L-glucuronate reductase activity;oxidoreductase activity;oxidoreductase activity, acting on CH-OH group of donors;oxidoreductase activity, acting on the CH-OH group of donors, NAD or NADP as acceptor	apical plasma membrane;cell part;cytoplasmic part;cytosol;intracellular part;membrane part;plasma membrane part	3	2	5	6	6	6	2	2	6	6	7	6	8	4.9	16	20.9	15.1	19.7	1.40397	0.156398
AKR1B1	Aldose reductase	P15121;E9PCX2;E9PEF9;C9JRZ8;C9JRZ8-2	P15121;E9PCX2	5	0.955515	0.980537	0.937454	0.812986	0.820031	0.841255	0.2206	0.215808	0.021635	0.014715		+	biological regulation;biosynthetic process;C21-steroid hormone biosynthetic process;C21-steroid hormone metabolic process;carbohydrate metabolic process;cellular biosynthetic process;cellular hormone metabolic process;cellular metabolic process;cellular process;hormone biosynthetic process;hormone metabolic process;lipid biosynthetic process;lipid metabolic process;metabolic process;primary metab…	alcohol dehydrogenase (NADP+) activity;alditol:NADP+ 1-oxidoreductase activity;aldo-keto reductase (NADP) activity;catalytic activity;electron carrier activity;glyceraldehyde oxidoreductase activity;oxidoreductase activity;oxidoreductase activity, acting on CH-OH group of donors;oxidoreductase activity, acting on the aldehyde or oxo group of donors;oxidoreductase activity, acting on the CH-OH gro…	cell part;cytoplasm;cytoplasmic part;cytosol;extracellular region part;extracellular space;intracellular membrane-bounded organelle;intracellular organelle;intracellular part;membrane-bounded organelle;nucleus;organelle	6	5	8	9	10	9	6	5	10	10	11	11	16.1	13.6	29.1	27.8	30.4	22.2	3.07729	0.215715
AKR1C2	Aldo-keto reductase family 1 member C2	P52895;B4DK69;S4R3P0;P52895-2	P52895;B4DK69;S4R3P0	4	0.15451	0.12037	0.124226	0.16609	0.127663	0.168968	-0.418993	-0.213371	0.018697	0.023062			biological regulation;C21-steroid hormone metabolic process;carboxylic acid metabolic process;cellular hormone metabolic process;cellular ketone metabolic process;cellular lipid metabolic process;cellular metabolic process;cellular process;cellular response to chemical stimulus;cellular response to endogenous stimulus;cellular response to jasmonic acid stimulus;cellular response to organic substa…	alcohol dehydrogenase (NADP+) activity;alditol:NADP+ 1-oxidoreductase activity;aldo-keto reductase (NADP) activity;androsterone dehydrogenase (A-specific) activity;androsterone dehydrogenase activity;bile acid binding;binding;carboxylic acid binding;catalytic activity;G-protein coupled receptor activity;icosanoid receptor activity;ketosteroid monooxygenase activity;lipid binding;molecular transdu…	cell part;cytoplasm;intracellular part	2	2	3	4	4	4	4	2	5	4	5	5	12.1	12.1	19.2	24.8	21.1	24.1	0.53787	-0.210971
AKR1C3;AKR1C4;AKR1C1	Aldo-keto reductase family 1 member C3;Aldo-keto reductase family 1 member C4	P42330;S4R3Z2;P17516;B4DL37;H0Y804;A6NHU4;S4R3D5;H7C4R4	P42330;S4R3Z2;P17516;B4DL37;H0Y804	8	0.244936	0.303301	0.288895	0.277149	0.240707	0.251693	0.198879	0.12144	0.030404	0.018694			alcohol catabolic process;alcohol metabolic process;anatomical structure development;androgen biosynthetic process;androgen metabolic process;apocarotenoid metabolic process;arachidonic acid metabolic process;bile acid biosynthetic process;bile acid metabolic process;biological regulation;biosynthetic process;C21-steroid hormone metabolic process;carboxylic acid biosynthetic process;carboxylic ac…	15-hydroxyprostaglandin-D dehydrogenase (NADP+) activity;alcohol dehydrogenase (NADP+) activity;alditol:NADP+ 1-oxidoreductase activity;aldo-keto reductase (NADP) activity;androsterone dehydrogenase (A-specific) activity;androsterone dehydrogenase (B-specific) activity;androsterone dehydrogenase activity;bile acid transmembrane transporter activity;carboxylic acid transmembrane transporter activi…	cell part;cytoplasmic part;cytosol;intracellular membrane-bounded organelle;intracellular organelle;intracellular part;membrane-bounded organelle;nucleus;organelle	5	5	9	9	10	10	6	6	9	10	12	10	16.4	18.3	30.3	35.9	42.1	36.5	0.459248	0.11803
AKR7A2	Aflatoxin B1 aldehyde reductase member 2	O43488;H3BLU7;Q8NHP1;H7C5H7	O43488;H3BLU7	4	NaN	1.06554	1.46093	NaN	NaN	NaN	NaN	NaN	0.279581	NaN			carbohydrate metabolic process;cellular aldehyde metabolic process;cellular metabolic process;cellular process;metabolic process;primary metabolic process	alcohol dehydrogenase (NADP+) activity;alditol:NADP+ 1-oxidoreductase activity;aldo-keto reductase (NADP) activity;catalytic activity;electron carrier activity;epoxide hydrolase activity;ether hydrolase activity;hydrolase activity;hydrolase activity, acting on ether bonds;oxidoreductase activity;oxidoreductase activity, acting on CH-OH group of donors;oxidoreductase activity, acting on the CH-OH …	cell part;cytoplasmic part;Golgi apparatus;intracellular membrane-bounded organelle;intracellular organelle;intracellular part;membrane-bounded organelle;mitochondrion;organelle	1	2	2	3	3	2	1	2	4	4	3	4	5.3	8.6	8.6	12	12	8.6	0	NaN
ALDH18A1	Delta-1-pyrroline-5-carboxylate synthase;Glutamate 5-kinase;Gamma-glutamyl phosphate reductase	P54886;P54886-2	P54886;P54886-2	2	0.948959	0.905839	1.01445	0.875187	0.896662	0.877872	0.112336	0.114834	0.05469	0.011701			amine biosynthetic process;amine metabolic process;biosynthetic process;carboxylic acid biosynthetic process;carboxylic acid metabolic process;cellular amine metabolic process;cellular amino acid biosynthetic process;cellular amino acid metabolic process;cellular biosynthetic process;cellular ketone metabolic process;cellular metabolic process;cellular modified amino acid biosynthetic process;cel…	adenyl nucleotide binding;adenyl ribonucleotide binding;amino acid kinase activity;ATP binding;binding;catalytic activity;glutamate 5-kinase activity;glutamate-5-semialdehyde dehydrogenase activity;kinase activity;nucleotide binding;oxidoreductase activity;oxidoreductase activity, acting on the aldehyde or oxo group of donors;oxidoreductase activity, acting on the aldehyde or oxo group of donors,…	cell part;cytoplasmic part;intracellular organelle part;intracellular part;membrane;mitochondrial inner membrane;mitochondrial membrane;mitochondrial part;organelle inner membrane;organelle membrane;organelle part	4	8	8	12	12	8	5	8	9	13	11	10	5.5	11.8	12.1	20.1	19.6	11.1	1.09507	0.113355
ALDH1B1	Aldehyde dehydrogenase X, mitochondrial	P30837;P47895;H0YKF9	P30837	3	1.28245	1.22048	1.28105	1.23796	1.21261	1.27927	0.049361	0.0207848	0.035383	0.033648			alcohol catabolic process;alcohol metabolic process;anatomical structure development;anatomical structure morphogenesis;apocarotenoid metabolic process;biological regulation;biosynthetic process;carbohydrate metabolic process;carboxylic acid metabolic process;catabolic process;cellular aldehyde metabolic process;cellular biosynthetic process;cellular hormone metabolic process;cellular ketone meta…	aldehyde dehydrogenase (NAD) activity;aldehyde dehydrogenase [NAD(P)+] activity;binding;catalytic activity;coenzyme binding;cofactor binding;hormone binding;identical protein binding;NAD binding;NAD+ binding;nucleotide binding;oxidoreductase activity;oxidoreductase activity, acting on the aldehyde or oxo group of donors;oxidoreductase activity, acting on the aldehyde or oxo group of donors, NAD o…	cell part;cytoplasm;cytoplasmic part;intracellular membrane-bounded organelle;intracellular organelle;intracellular organelle lumen;intracellular organelle part;intracellular part;membrane-bounded organelle;membrane-enclosed lumen;mitochondrial matrix;mitochondrial part;mitochondrion;nucleus;organelle;organelle lumen;organelle part	3	5	8	6	6	7	3	7	11	6	6	8	7.5	14.7	18.8	15.3	15.3	18.8	0.252923	0.0207531
ALDH2	Aldehyde dehydrogenase, mitochondrial	P05091;P05091-2;F8VP50;S4R3S4;P00352;H0Y2X5	P05091;P05091-2	6	0.963092	1.21017	1.26929	1.20612	1.22285	1.2324	-0.0150415	-0.0889038	0.162429	0.013302			alcohol catabolic process;alcohol metabolic process;biological regulation;biosynthetic process;carbohydrate metabolic process;catabolic process;cellular aldehyde metabolic process;cellular biosynthetic process;cellular hormone metabolic process;cellular lipid metabolic process;cellular metabolic process;cellular process;diterpenoid metabolic process;ethanol catabolic process;ethanol metabolic pro…	aldehyde dehydrogenase (NAD) activity;aldehyde dehydrogenase [NAD(P)+] activity;androgen binding;binding;catalytic activity;electron carrier activity;enzyme activator activity;enzyme regulator activity;GTPase activator activity;GTPase regulator activity;hormone binding;lipid binding;nucleoside-triphosphatase regulator activity;oxidoreductase activity;oxidoreductase activity, acting on the aldehyd…	cell part;cytoplasmic part;cytosol;intracellular organelle lumen;intracellular organelle part;intracellular part;membrane-enclosed lumen;mitochondrial matrix;mitochondrial part;organelle lumen;organelle part	2	3	9	4	5	9	2	3	9	4	5	8	4.4	6.6	19	9.9	12.4	19.1	0.330993	-0.099037
ALDH3A2	Fatty aldehyde dehydrogenase	P51648-2;P51648;J3QRD1;I3L1M4;J3QS00;A8MYB8;C9JKT2;I3L0X1;C9JGJ2;E9PJV0;J3KTG1;I3L2W1;J3KTD9;J3QKK9	P51648-2;P51648;J3QRD1	14	NaN	0.486828	0.520421	NaN	NaN	NaN	NaN	NaN	0.023754	NaN			alcohol metabolic process;anatomical structure development;cellular aldehyde metabolic process;cellular lipid metabolic process;cellular metabolic process;cellular process;central nervous system development;developmental process;epidermis development;isoprenoid metabolic process;lipid metabolic process;metabolic process;peripheral nervous system development;phytol metabolic process;primary metabo…	aldehyde dehydrogenase (NAD) activity;aldehyde dehydrogenase [NAD(P)+] activity;catalytic activity;long-chain-alcohol oxidase activity;long-chain-aldehyde dehydrogenase activity;oxidoreductase activity;oxidoreductase activity, acting on CH-OH group of donors;oxidoreductase activity, acting on the aldehyde or oxo group of donors;oxidoreductase activity, acting on the aldehyde or oxo group of donor…	cell part;cytoplasmic part;endoplasmic reticulum;endoplasmic reticulum membrane;endoplasmic reticulum part;integral to membrane;intracellular membrane-bounded organelle;intracellular organelle;intracellular organelle part;intracellular part;intrinsic to membrane;membrane;membrane part;membrane-bounded organelle;microbody;mitochondrial inner membrane;mitochondrial membrane;mitochondrial part;organ…	1	4	3	5	5	4	1	4	3	5	6	6	2.6	8.3	8.3	11.4	11.6	9.6	0	NaN
ALDH7A1	Alpha-aminoadipic semialdehyde dehydrogenase	P49419;P49419-2;P49419-4;F8VS02;P49419-3;H0YHM6;F8VVF2	P49419;P49419-2;P49419-4;F8VS02	7	1.45043	1.78101	1.63264	1.54236	1.51076	1.67906	0.0820663	0.0396636	0.165582	0.089453			alcohol metabolic process;amine biosynthetic process;amine catabolic process;amine metabolic process;aspartate family amino acid catabolic process;aspartate family amino acid metabolic process;betaine biosynthetic process;betaine metabolic process;biosynthetic process;carboxylic acid biosynthetic process;carboxylic acid catabolic process;carboxylic acid metabolic process;catabolic process;cellula…	aldehyde dehydrogenase (NAD) activity;betaine-aldehyde dehydrogenase activity;catalytic activity;L-aminoadipate-semialdehyde dehydrogenase activity;oxidoreductase activity;oxidoreductase activity, acting on the aldehyde or oxo group of donors;oxidoreductase activity, acting on the aldehyde or oxo group of donors, NAD or NADP as acceptor	cell part;cytoplasmic part;cytosol;intracellular membrane-bounded organelle;intracellular organelle;intracellular organelle lumen;intracellular organelle part;intracellular part;membrane-bounded organelle;membrane-enclosed lumen;mitochondrial matrix;mitochondrial part;nucleus;organelle;organelle lumen;organelle part	2	3	6	6	9	8	2	3	6	7	7	11	5.2	7.1	15.2	12.4	22.3	18.7	0.136438	0.0361066
ALDH9A1	4-trimethylaminobutyraldehyde dehydrogenase	P49189;B4DXY7	P49189;B4DXY7	2	NaN	1.0721	1.11791	NaN	NaN	NaN	NaN	NaN	0.032389	NaN			amine biosynthetic process;amine metabolic process;betaine biosynthetic process;betaine metabolic process;biological regulation;biosynthetic process;carboxylic acid biosynthetic process;carboxylic acid metabolic process;carnitine biosynthetic process;carnitine metabolic process;cellular aldehyde metabolic process;cellular amine metabolic process;cellular amino acid biosynthetic process;cellular a…	1-pyrroline dehydrogenase activity;3-chloroallyl aldehyde dehydrogenase activity;4-trimethylammoniobutyraldehyde dehydrogenase activity;aminobutyraldehyde dehydrogenase activity;catalytic activity;oxidoreductase activity;oxidoreductase activity, acting on the aldehyde or oxo group of donors;oxidoreductase activity, acting on the aldehyde or oxo group of donors, NAD or NADP as acceptor	cell part;cytoplasm;cytoplasmic part;cytosol;intracellular membrane-bounded organelle;intracellular organelle;intracellular part;membrane;membrane-bounded organelle;mitochondrion;organelle;plasma membrane	2	2	2	2	2	4	1	2	2	1	2	4	5.3	5.3	5.5	4.7	3.8	9.7	0	NaN
ALDOA	Fructose-bisphosphate aldolase A;Fructose-bisphosphate aldolase	P04075-2;P04075;J3KPS3;H3BQN4;H3BPS8;H3BR04;H3BUH7;H3BMQ8;H3BU78;H3BR68;P05062;Q5T7D5	P04075-2;P04075;J3KPS3;H3BQN4;H3BPS8;H3BR04;H3BUH7;H3BMQ8	12	1.14248	1.13743	1.16959	1.1172	1.14929	1.13123	0.0142749	0.0218245	0.017296	0.016087			actin cytoskeleton organization;actin filament organization;actin filament-based process;alcohol biosynthetic process;alcohol catabolic process;alcohol metabolic process;anatomical structure homeostasis;ATP biosynthetic process;ATP metabolic process;biological regulation;biosynthetic process;carbohydrate biosynthetic process;carbohydrate catabolic process;carbohydrate metabolic process;catabolic …	actin binding;aldehyde-lyase activity;ATPase binding;binding;carbohydrate binding;carbon-carbon lyase activity;catalytic activity;cytoskeletal protein binding;enzyme binding;fructose binding;fructose-bisphosphate aldolase activity;identical protein binding;lyase activity;monosaccharide binding;protein binding;sugar binding;tubulin binding	actin cytoskeleton;cell part;centriolar satellite;contractile fiber part;cytoplasmic membrane-bounded vesicle lumen;cytoplasmic part;cytoplasmic vesicle part;cytoskeletal part;cytoskeleton;cytosol;extracellular membrane-bounded organelle;extracellular organelle;extracellular region part;extracellular vesicular exosome;I band;intracellular non-membrane-bounded organelle;intracellular organelle;int…	15	17	13	19	17	13	35	23	26	39	33	29	47.4	53.6	47.8	62.4	63.2	47.8	0.563365	0.0218131
ALDOC	Fructose-bisphosphate aldolase C;Fructose-bisphosphate aldolase	P09972;A8MVZ9;J3QKP5;J3KSV6;K7EKH5;C9J8F3	P09972;A8MVZ9;J3QKP5;J3KSV6;K7EKH5	6	1.02848	1.16835	1.1909	1.08045	1.21958	1.11369	0.0691254	-0.0110257	0.087991	0.072661			aging;alcohol biosynthetic process;alcohol catabolic process;alcohol metabolic process;anatomical structure morphogenesis;apoptosis;biosynthetic process;carbohydrate biosynthetic process;carbohydrate catabolic process;carbohydrate metabolic process;catabolic process;cell death;cellular biosynthetic process;cellular carbohydrate biosynthetic process;cellular carbohydrate catabolic process;cellular…	aldehyde-lyase activity;binding;carbon-carbon lyase activity;catalytic activity;cytoskeletal protein binding;fructose-bisphosphate aldolase activity;lyase activity;protein binding	axon;cell part;cell projection;cytoplasmic part;cytoskeleton;cytosol;intracellular membrane-bounded organelle;intracellular non-membrane-bounded organelle;intracellular organelle;intracellular part;membrane-bounded organelle;mitochondrion;neuron projection;non-membrane-bounded organelle;organelle	1	1	3	2	1	2	5	4	7	6	5	6	8.2	8.2	11.5	20.3	15.9	7.1	0.049065	-0.0121085
ALYREF	THO complex subunit 4	E9PB61;Q86V81	E9PB61;Q86V81	2	0.598502	0.660807	0.925696	0.983143	0.984168	0.899761	-0.573173	-0.391942	0.173736	0.048439			biosynthetic process;cellular biosynthetic process;cellular macromolecule metabolic process;cellular metabolic process;cellular nitrogen compound metabolic process;cellular process;establishment of localization;establishment of localization in cell;establishment of RNA localization;interaction with host;interspecies interaction between organisms;intracellular transport;intronless viral mRNA expor…	binding;DNA binding;nucleic acid binding;nucleotide binding;RNA binding;single-stranded DNA binding;structure-specific DNA binding	catalytic step 2 spliceosome;cell part;cytoplasmic part;cytosol;intracellular membrane-bounded organelle;intracellular organelle;intracellular organelle part;intracellular part;macromolecular complex;membrane-bounded organelle;nuclear body;nuclear part;nuclear speck;nucleoplasm;nucleoplasm part;nucleus;organelle;organelle part;protein complex;ribonucleoprotein complex;spliceosomal complex;transcr…	2	2	4	5	5	4	2	3	5	6	7	6	9.8	9.8	14.8	29.5	29.5	14.8	1.00109	-0.416575
ANP32A	Acidic leucine-rich nuclear phosphoprotein 32 family member A	P39687;H0YN26;O43423;O95626;H7BZ09	P39687;H0YN26	5	0.959346	1.17372	1.05054	0.952908	0.982017	0.868574	0.140727	0.183433	0.107581	0.058919			biological regulation;biosynthetic process;cellular biosynthetic process;cellular macromolecule biosynthetic process;cellular macromolecule metabolic process;cellular metabolic process;cellular nitrogen compound metabolic process;cellular process;cellular response to stimulus;establishment of localization;establishment of localization in cell;gene expression;intracellular signal transduction;intr…		cell part;cytoplasmic part;endoplasmic reticulum;intracellular membrane-bounded organelle;intracellular organelle;intracellular organelle part;intracellular part;membrane-bounded organelle;nuclear part;nucleoplasm;organelle;organelle part;perinuclear region of cytoplasm	4	6	6	7	8	5	4	8	7	11	7	6	11.6	18.1	20.1	23.3	29.7	18.9	0.84104	0.180464
ANP32B	Acidic leucine-rich nuclear phosphoprotein 32 family member B	Q92688;Q92688-2;Q5T6W8	Q92688;Q92688-2;Q5T6W8	3	0.765689	0.792198	0.751572	0.988851	0.710755	0.702325	0.107405	-0.05664	0.020626	0.163047					cell part;cytoplasm;intracellular membrane-bounded organelle;intracellular organelle;intracellular part;membrane-bounded organelle;nucleus;organelle	2	2	3	3	3	3	2	3	4	4	4	4	9.6	14.7	19.1	17.9	25.5	19.1	0.0828491	-0.038238
ANP32E	Acidic leucine-rich nuclear phosphoprotein 32 family member E	Q9BTT0;Q9BTT0-3;E9PPH5;E9PLC4;Q5TB19	Q9BTT0;Q9BTT0-3;E9PPH5;E9PLC4;Q5TB19	5	NaN	1.2726	1.11072	NaN	NaN	NaN	NaN	NaN	0.114468	NaN				enzyme inhibitor activity;enzyme regulator activity;phosphatase inhibitor activity;phosphatase regulator activity	cell part;cytoplasmic membrane-bounded vesicle;cytoplasmic part;cytoplasmic vesicle;intracellular membrane-bounded organelle;intracellular organelle;intracellular part;membrane-bounded organelle;membrane-bounded vesicle;nucleus;organelle;vesicle	0	2	2	2	3	2	0	3	2	2	4	2	0	5.2	5.2	5.2	12.3	5.2	0	NaN
ANXA1	Annexin A1;Annexin	P04083;Q5T3N1;Q5T3N0	P04083;Q5T3N1	3	0.598672	0.604404	0.596603	0.578015	0.600284	0.575761	0.0506594	0.0370413	0.004041	0.013555			acid secretion;alpha-beta T cell activation;alpha-beta T cell differentiation;anatomical structure development;arachidonic acid secretion;biological regulation;carboxylic acid transport;cell activation;cell cycle;cell differentiation;cell surface receptor linked signaling pathway;cellular component movement;cellular developmental process;cellular macromolecule metabolic process;cellular metabolic…	binding;binding, bridging;calcium ion binding;calcium-dependent phospholipid binding;cation binding;enzyme inhibitor activity;enzyme regulator activity;ion binding;lipase inhibitor activity;lipid binding;metal ion binding;phospholipase A2 inhibitor activity;phospholipase inhibitor activity;phospholipid binding;protein binding;protein binding, bridging;receptor binding;structural molecule activity	basolateral plasma membrane;cell part;cell projection;cilium;cornified envelope;cytoplasm;cytoplasmic part;cytoskeleton;extracellular membrane-bounded organelle;extracellular organelle;extracellular region part;extracellular space;extracellular vesicular exosome;intracellular membrane-bounded organelle;intracellular non-membrane-bounded organelle;intracellular organelle;intracellular organelle pa…	11	13	14	15	13	14	22	16	23	24	17	21	38.7	39.6	42.2	47.4	42.5	42.2	0.867592	0.0372758
ANXA11	Annexin A11;Annexin	P50995;B4DVE7;H0Y6E1;Q5T0G9	P50995;B4DVE7	4	1.26193	NaN	1.25565	1.2475	1.31225	1.06311	0.0129973	0.059873	0.004438	0.129273			cell cycle;cellular component organization;cellular component organization or biogenesis;cellular membrane organization;cellular process;cytokinesis, completion of separation;cytokinetic process;endocytosis;establishment of localization;membrane invagination;membrane organization;phagocytosis;response to calcium ion;response to chemical stimulus;response to inorganic substance;response to metal i…	binding;calcium ion binding;calcium-dependent phospholipid binding;cation binding;ion binding;lipid binding;metal ion binding;phosphatidylethanolamine binding;phospholipid binding	azurophil granule;cell part;cytoplasm;cytoplasmic membrane-bounded vesicle;cytoplasmic part;cytoplasmic vesicle;cytoskeletal part;endocytic vesicle;envelope;intracellular membrane-bounded organelle;intracellular non-membrane-bounded organelle;intracellular organelle;intracellular organelle part;intracellular part;lysosome;lytic vacuole;melanosome;membrane-bounded organelle;membrane-bounded vesicl…	4	1	4	4	4	5	4	1	3	4	4	5	8.5	2.2	7.5	8.5	8.5	9.5	0.209186	0.0655778
ANXA2;ANXA2P2	Annexin A2;Annexin;Putative annexin A2-like protein	P07355-2;P07355;H0YN42;A6NMY6;H0YMU9;H0YMD0;H0YM50;H0YKS4;H0YNP5;H0YL33;H0YN28;H0YMM1;H0YMW4;H0YKX9;H0YMT9;H0YLV6;H0YKZ7;H0YNA0;H0YKL9;H0YKV8;H0YN52;H0YMD9;H0YKN4;H0YNB8;H0YLE2	P07355-2;P07355;H0YN42;A6NMY6;H0YMU9;H0YMD0;H0YM50;H0YKS4;H0YNP5;H0YL33;H0YN28	25	1.50117	1.49934	1.4646	1.46673	1.47402	1.48482	0.0245765	0.0128346	0.020604	0.009101			anatomical structure development;anatomical structure formation involved in morphogenesis;angiogenesis;biological regulation;body fluid secretion;cellular component organization;cellular component organization at cellular level;cellular component organization or biogenesis;cellular component organization or biogenesis at cellular level;cellular process;cellular response to acid;cellular response …	binding;calcium ion binding;calcium-dependent phospholipid binding;cation binding;enzyme inhibitor activity;enzyme regulator activity;ion binding;lipase inhibitor activity;lipid binding;metal ion binding;phosphatidylinositol binding;phosphatidylinositol-4,5-bisphosphate binding;phospholipase inhibitor activity;phospholipid binding	basement membrane;cell part;cytoplasmic membrane-bounded vesicle;cytoplasmic part;cytoplasmic vesicle;early endosome;endosome;extracellular matrix part;extracellular membrane-bounded organelle;extracellular organelle;extracellular region part;extracellular vesicular exosome;extrinsic to membrane;extrinsic to plasma membrane;intracellular membrane-bounded organelle;intracellular organelle;intracel…	23	26	26	29	29	27	41	34	43	54	47	48	57.4	59.7	59.9	64.7	64.7	62.7	0.430993	0.0127603
ANXA3	Annexin A3;Annexin	P12429;D6RA82;D6RFG5;D6RCA8;D6RAZ8;D6RFJ9	P12429;D6RA82	6	2.63888	2.158	2.32735	2.04888	2.0475	2.18995	0.183852	0.180517	0.24392	0.081851			biological regulation;cell activation;cell activation involved in immune response;cellular component organization;cellular component organization or biogenesis;cellular membrane organization;cellular process;defense response;defense response to bacterium;endocytosis;establishment of localization;establishment of localization in cell;exocytosis;immune effector process;immune system process;leukocy…	binding;calcium ion binding;calcium-dependent phospholipid binding;cation binding;enzyme inhibitor activity;enzyme regulator activity;ion binding;lipase inhibitor activity;lipid binding;metal ion binding;phospholipase A2 inhibitor activity;phospholipase inhibitor activity;phospholipid binding	cell part;cytoplasm;cytoplasmic membrane-bounded vesicle;cytoplasmic part;cytoplasmic vesicle;cytoplasmic vesicle membrane;cytoplasmic vesicle part;endocytic vesicle membrane;intracellular membrane-bounded organelle;intracellular organelle;intracellular organelle part;intracellular part;membrane;membrane-bounded organelle;membrane-bounded vesicle;organelle;organelle membrane;organelle part;phagoc…	8	6	10	10	9	10	5	6	12	11	12	12	25.7	17.6	33.7	34.4	30.3	34.1	0.908336	0.176238
ANXA4	Annexin A4;Annexin	P09525;Q6P452;B4DDF9	P09525;Q6P452;B4DDF9	3	1.17049	1.45283	1.17049	1.09526	0.971606	1.11642	0.0958467	0.253136	0.163011	0.078217			biological regulation;cellular process;cellular response to stimulus;negative regulation of apoptosis;negative regulation of biological process;negative regulation of cell death;negative regulation of cellular process;negative regulation of coagulation;negative regulation of multicellular organismal process;negative regulation of programmed cell death;regulation of apoptosis;regulation of biologi…	binding;calcium ion binding;calcium-dependent phospholipid binding;cation binding;enzyme inhibitor activity;enzyme regulator activity;ion binding;lipase inhibitor activity;lipid binding;metal ion binding;phospholipase inhibitor activity;phospholipid binding	cell part;cytoplasm;intracellular part	3	2	5	3	3	6	3	2	5	3	3	6	8.8	5.6	14.4	9.4	9.7	19.1	0.95717	0.24817
ANXA5	Annexin A5;Annexin	P08758;D6RBL5;D6RBE9;E9PHT9;D6RCN3	P08758;D6RBL5;D6RBE9	5	1.18667	1.17005	1.15628	1.08339	1.09904	1.09624	0.0940057	0.0995932	0.015214	0.008343		+	biological regulation;blood coagulation;cellular process;cellular response to stimulus;coagulation;hemostasis;multicellular organismal process;negative regulation of apoptosis;negative regulation of biological process;negative regulation of cell death;negative regulation of cellular process;negative regulation of coagulation;negative regulation of multicellular organismal process;negative regulat…	binding;calcium ion binding;calcium-dependent phospholipid binding;cation binding;cell surface binding;enzyme inhibitor activity;enzyme regulator activity;eukaryotic cell surface binding;ion binding;lipase inhibitor activity;lipid binding;metal ion binding;phospholipase inhibitor activity;phospholipid binding	blood microparticle;cell part;cytoplasm;endothelial microparticle;external side of plasma membrane;extracellular membrane-bounded organelle;extracellular organelle;extracellular region part;extracellular vesicular exosome;intracellular part;membrane part;membrane-bounded organelle;membrane-bounded vesicle;organelle;plasma membrane part;vesicle	14	14	16	17	17	15	37	21	27	37	43	28	49.1	47.5	50	53.4	53.4	49.7	2.86354	0.0995401
ANXA6	Annexin A6;Annexin	P08133;A6NN80;P08133-2;E5RK69;E7EMC6;E5RFF0;E5RK63;E5RJF5;E5RI05;E5RJR0;E5RIU8;H0YC77	P08133;A6NN80;P08133-2;E5RK69;E7EMC6	12	1.33038	1.38674	1.33698	1.27792	1.2959	1.29935	0.0450192	0.0658661	0.03081	0.01151			biological regulation;calcium ion transport;cation transport;divalent inorganic cation transport;divalent metal ion transport;establishment of localization;ion transport;metal ion transport;regulation of biological process;regulation of multicellular organismal process;regulation of muscle contraction;regulation of muscle system process;regulation of system process;transport	binding;calcium ion binding;calcium-dependent phospholipid binding;cation binding;ion binding;lipid binding;metal ion binding;phospholipid binding	cell part;cytoplasmic membrane-bounded vesicle;cytoplasmic part;cytoplasmic vesicle;extracellular membrane-bounded organelle;extracellular organelle;extracellular region part;extracellular vesicular exosome;intracellular membrane-bounded organelle;intracellular organelle;intracellular part;melanosome;membrane-bounded organelle;membrane-bounded vesicle;organelle;perinuclear region of cytoplasm;pig…	18	16	18	24	26	21	21	17	19	30	31	24	28.4	27.2	28.5	37.4	42.1	33.7	1.49765	0.0656564
AP1B1	AP-1 complex subunit beta-1	Q10567;Q10567-2;Q10567-3;Q10567-4;C9J1E7	Q10567;Q10567-2;Q10567-3;Q10567-4;C9J1E7	5	0.942659	NaN	1.08402	0.953621	1.1893	0.99001	0.0336025	-0.0434309	0.099958	0.126874			antigen processing and presentation;antigen processing and presentation of exogenous antigen;antigen processing and presentation of exogenous peptide antigen;antigen processing and presentation of exogenous peptide antigen via MHC class II;antigen processing and presentation of peptide antigen;antigen processing and presentation of peptide antigen via MHC class II;antigen processing and presentat…	protein transporter activity;substrate-specific transporter activity;transporter activity	AP-type membrane coat adaptor complex;cell part;clathrin adaptor complex;clathrin coated vesicle membrane;coated vesicle membrane;cytoplasmic part;cytoplasmic vesicle membrane;cytoplasmic vesicle part;cytosol;Golgi apparatus part;Golgi membrane;intracellular organelle part;intracellular part;lysosomal membrane;macromolecular complex;membrane;membrane coat;membrane part;organelle membrane;organell…	2	1	2	2	2	3	2	1	2	2	2	3	6.4	6.1	11.5	11.3	7.7	12.3	0.0950036	-0.0401039
AP1G1	AP-1 complex subunit gamma-1	B3KXW5;J3KQU9;O43747-2;O43747;H3BNR4;B3KNW1;H3BUN9;H3BR36	B3KXW5;J3KQU9;O43747-2;O43747	8	2.30897	1.30642	1.03274	0.941848	1.26037	0.998002	0.388502	0.53848	0.671908	0.170022			antigen processing and presentation;antigen processing and presentation of exogenous antigen;antigen processing and presentation of exogenous peptide antigen;antigen processing and presentation of exogenous peptide antigen via MHC class II;antigen processing and presentation of peptide antigen;antigen processing and presentation of peptide antigen via MHC class II;antigen processing and presentat…	protein transporter activity;substrate-specific transporter activity;transporter activity	AP-type membrane coat adaptor complex;cell part;clathrin adaptor complex;clathrin coated vesicle membrane;coated vesicle membrane;cytoplasmic part;cytoplasmic vesicle membrane;cytoplasmic vesicle part;cytosol;endosome;Golgi apparatus;Golgi apparatus part;Golgi membrane;intracellular membrane-bounded organelle;intracellular organelle;intracellular organelle part;intracellular part;lysosomal membra…	2	2	3	3	2	3	2	2	4	3	2	4	2.1	1.9	3.1	3.3	2.1	3.1	0.560994	0.46494
AP2A1	AP-2 complex subunit alpha-1	O95782;O95782-2;O94973-2;O94973;O94973-3;E9PR62;H0YDE9;H0YEG0;E9PPY8;E9PQP4;E9PS94;E9PPZ3	O95782;O95782-2	12	0.886042	1.04025	1.05495	0.994203	0.998365	1.03445	0.0592842	-0.0219862	0.093564	0.022135			antigen processing and presentation;antigen processing and presentation of exogenous antigen;antigen processing and presentation of exogenous peptide antigen;antigen processing and presentation of exogenous peptide antigen via MHC class II;antigen processing and presentation of peptide antigen;antigen processing and presentation of peptide antigen via MHC class II;antigen processing and presentat…	binding;lipid binding;protein transporter activity;substrate-specific transporter activity;transporter activity	AP-2 adaptor complex;apical plasma membrane;AP-type membrane coat adaptor complex;basolateral plasma membrane;cell part;clathrin adaptor complex;clathrin coat;clathrin coat of trans-Golgi network vesicle;clathrin vesicle coat;cytoplasmic part;cytoplasmic vesicle part;cytosol;Golgi apparatus part;intracellular organelle part;intracellular part;macromolecular complex;membrane coat;membrane part;org…	2	3	6	6	3	4	2	3	6	6	3	5	2	2.8	5.6	5.9	3.2	4.3	0.114927	-0.0261904
AP2B1	AP-2 complex subunit beta	P63010-2;P63010;K7EJT8;P63010-3;K7ERB2;K7EN71;K7EJX1;K7EKZ5;K7ERE4;K7EJ01	P63010-2;P63010;K7EJT8;P63010-3	10	1.12928	1.18947	1.20495	1.15662	1.15075	1.18367	0.0404095	0.0134392	0.039973	0.017557			antigen processing and presentation;antigen processing and presentation of exogenous antigen;antigen processing and presentation of exogenous peptide antigen;antigen processing and presentation of exogenous peptide antigen via MHC class II;antigen processing and presentation of peptide antigen;antigen processing and presentation of peptide antigen via MHC class II;antigen processing and presentat…	protein transporter activity;substrate-specific transporter activity;transporter activity	AP-type membrane coat adaptor complex;cell part;clathrin adaptor complex;clathrin coated vesicle membrane;clathrin-coated endocytic vesicle membrane;coated pit;coated vesicle membrane;cytoplasmic part;cytoplasmic vesicle membrane;cytoplasmic vesicle part;cytosol;endocytic vesicle membrane;Golgi apparatus part;intracellular organelle part;intracellular part;macromolecular complex;membrane;membrane…	7	7	14	15	9	17	7	8	16	18	11	19	9.3	8.5	17.7	21.1	10.8	22.5	0.155678	0.0129847
APEH	Acylamino-acid-releasing enzyme	C9JIF9;P13798;H7C1U0;H7C393;C9JLK2;H0YFE5	C9JIF9;P13798;H7C1U0	6	NaN	0.866999	1.03585	NaN	NaN	NaN	NaN	NaN	0.119393	NaN			macromolecule metabolic process;metabolic process;primary metabolic process;protein metabolic process;proteolysis	catalytic activity;endopeptidase activity;hydrolase activity;peptidase activity;peptidase activity, acting on L-amino acid peptides;serine hydrolase activity;serine-type endopeptidase activity;serine-type peptidase activity	cell part;cytoplasm;intracellular organelle part;intracellular part;membrane;nuclear membrane;nuclear part;organelle membrane;organelle part	1	3	6	5	1	2	1	3	6	6	1	2	1.5	6.4	10.2	8.5	1.6	2.6	0	NaN
APEX1	DNA-(apurinic or apyrimidinic site) lyase;DNA-(apurinic or apyrimidinic site) lyase, mitochondrial	P27695;G3V3M6;G3V5Q1;G3V3C7;G3V359;G3V5M0;H7C4A8;G3V5D9	P27695;G3V3M6;G3V5Q1;G3V3C7;G3V359;G3V5M0;H7C4A8	8	1.04806	0.947149	0.929126	1.03728	1.00336	0.962224	-0.0831703	-0.0382291	0.064101	0.037587			aging;base-excision repair;biological regulation;biosynthetic process;cell redox homeostasis;cellular biosynthetic process;cellular homeostasis;cellular macromolecule biosynthetic process;cellular macromolecule metabolic process;cellular metabolic process;cellular nitrogen compound metabolic process;cellular process;cellular response to cAMP;cellular response to chemical stimulus;cellular respons…	3'-5' exonuclease activity;binding;carbon-oxygen lyase activity;catalytic activity;cation binding;chromatin binding;chromatin DNA binding;damaged DNA binding;deoxyribonuclease activity;DNA binding;DNA N-glycosylase activity;DNA-(apurinic or apyrimidinic site) lyase activity;endodeoxyribonuclease activity;endonuclease activity;endonuclease activity, active with either ribo- or deoxyribonucleic aci…	cell part;centrosome;cytoplasmic part;cytoskeletal part;endoplasmic reticulum;intracellular;intracellular membrane-bounded organelle;intracellular non-membrane-bounded organelle;intracellular organelle;intracellular organelle part;intracellular part;macromolecular complex;membrane-bounded organelle;microtubule organizing center;mitochondrion;non-membrane-bounded organelle;nuclear body;nuclear par…	3	3	4	4	4	3	4	3	5	11	5	4	11.6	11.6	18.9	18.6	18.9	15.7	0.251775	-0.0395848
API5	Apoptosis inhibitor 5	Q9BZZ5-2;Q9BZZ5;G3V1C3;Q9BZZ5-3;B4E283;Q9BZZ5-5;Q9BZZ5-1;H0YER7;E9PQK6	Q9BZZ5-2;Q9BZZ5;G3V1C3;Q9BZZ5-3;B4E283;Q9BZZ5-5;Q9BZZ5-1	9	0.988804	0.897577	0.931412	0.927042	1.04362	0.907529	0.0067837	-0.0305991	0.046118	0.073591			apoptosis;biological regulation;cell death;cellular process;death;negative regulation of apoptosis;negative regulation of biological process;negative regulation of cell death;negative regulation of cellular process;negative regulation of programmed cell death;programmed cell death;regulation of apoptosis;regulation of biological process;regulation of cell death;regulation of cellular process;regu…		cell part;cytoplasm;intracellular membrane-bounded organelle;intracellular organelle;intracellular organelle part;intracellular part;macromolecular complex;membrane-bounded organelle;nuclear part;nucleus;organelle;organelle part;ribonucleoprotein complex;spliceosomal complex	4	4	5	5	4	4	6	4	5	5	3	5	10.1	8.3	10.7	11.9	9.3	8.3	0.143935	-0.02899
APMAP;C20orf3	Adipocyte plasma membrane-associated protein	Q9HDC9;H0Y512;Q9HDC9-2	Q9HDC9;H0Y512;Q9HDC9-2	3	1.04772	1.04544	1.1295	0.977524	0.372931	0.9789	0.100049	0.468323	0.047888	0.34946			biosynthetic process;metabolic process	amine-lyase activity;arylesterase activity;carbon-nitrogen lyase activity;carboxylic ester hydrolase activity;catalytic activity;hydrolase activity;hydrolase activity, acting on ester bonds;lyase activity;strictosidine synthase activity	cell part;cell surface;integral to membrane;intrinsic to membrane;membrane;membrane part	3	5	5	7	4	6	3	5	5	7	5	6	7.9	11.5	15.1	19	10.1	15.6	0.57173	0.597878
APRT	Adenine phosphoribosyltransferase	P07741;H3BQB1;H3BQZ9;H3BQF1;P07741-2;H3BSW3	P07741;H3BQB1;H3BQZ9;H3BQF1;P07741-2;H3BSW3	6	1.10834	1.48716	1.16943	1.22708	1.56961	1.10209	-0.0694224	-0.0503997	0.203384	0.242048			adenine biosynthetic process;adenine metabolic process;adenine salvage;AMP biosynthetic process;AMP metabolic process;AMP salvage;behavior;biological regulation;biosynthetic process;body fluid secretion;cellular aromatic compound metabolic process;cellular biosynthetic process;cellular metabolic compound salvage;cellular metabolic process;cellular nitrogen compound biosynthetic process;cellular n…	adenine binding;adenine phosphoribosyltransferase activity;adenyl nucleotide binding;adenyl ribonucleotide binding;AMP binding;binding;catalytic activity;nucleobase binding;nucleotide binding;purine base binding;purine nucleotide binding;purine ribonucleotide binding;ribonucleotide binding;transferase activity;transferase activity, transferring glycosyl groups;transferase activity, transferring p…	cell part;cytoplasmic part;cytosol;intracellular membrane-bounded organelle;intracellular organelle;intracellular part;membrane-bounded organelle;nucleus;organelle	4	5	5	5	4	6	4	4	6	4	5	6	24.4	31.7	31.7	31.7	24.4	37.8	0.0821637	-0.0463705
ARCN1	Coatomer subunit delta	B0YIW6;P48444;P48444-2;E9PK34	B0YIW6;P48444;P48444-2	4	1.26619	1.16775	1.10264	1.08455	0.994923	1.14624	0.106635	0.132734	0.082339	0.076087			cellular component organization;cellular component organization at cellular level;cellular component organization or biogenesis;cellular component organization or biogenesis at cellular level;cellular process;COPI coating of Golgi vesicle;establishment of localization;establishment of localization in cell;establishment of protein localization;Golgi transport vesicle coating;Golgi vesicle transpor…		AP-type membrane coat adaptor complex;cell part;clathrin adaptor complex;COPI vesicle coat;cytoplasmic part;cytoplasmic vesicle part;cytosol;Golgi apparatus part;intracellular organelle part;intracellular part;macromolecular complex;membrane coat;membrane part;organelle part;protein complex;vesicle coat	5	8	6	8	8	6	6	8	5	12	9	5	10	16.3	11.4	13.6	19	12	0.733854	0.132839
ARF1	ADP-ribosylation factor 1	P84077	P84077	1	1.21204	1.15966	1.0561	0.967178	0.851687	0.951435	0.285526	0.307239	0.07936	0.062631	+		antigen processing and presentation;antigen processing and presentation of exogenous antigen;antigen processing and presentation of exogenous peptide antigen;antigen processing and presentation of exogenous peptide antigen via MHC class II;antigen processing and presentation of peptide antigen;antigen processing and presentation of peptide antigen via MHC class II;antigen processing and presentat…	binding;catalytic activity;GTP binding;GTPase activity;guanyl nucleotide binding;guanyl ribonucleotide binding;hydrolase activity;hydrolase activity, acting on acid anhydrides;hydrolase activity, acting on acid anhydrides, in phosphorus-containing anhydrides;molecular transducer activity;nucleoside-triphosphatase activity;nucleotide binding;purine nucleotide binding;purine ribonucleoside triphosp…	cell part;contractile fiber part;cytoplasmic part;cytosol;Golgi apparatus part;Golgi membrane;intracellular organelle part;intracellular part;membrane;organelle membrane;organelle part;perinuclear region of cytoplasm;plasma membrane;sarcomere	2	2	4	4	4	5	2	2	4	5	4	6	41.4	30.9	53.6	50.8	50.8	48.6	1.69576	0.307151
ARF4	ADP-ribosylation factor 4	P18085;C9JAK5;C9JPM4;F8WDB3;F8WCJ5;C9J6P1	P18085;C9JAK5;C9JPM4	6	1.10391	1.05728	1.10272	0.953889	0.952246	0.928892	0.211659	0.20324	0.026585	0.013981	+	+	anatomical structure development;biological regulation;brain development;cell surface receptor linked signaling pathway;cellular process;cellular response to stimulus;developmental process;enzyme linked receptor protein signaling pathway;epidermal growth factor receptor signaling pathway;establishment of localization;establishment of protein localization;intracellular signal transduction;organ de…	binding;catalytic activity;GTP binding;GTPase activity;guanyl nucleotide binding;guanyl ribonucleotide binding;hydrolase activity;hydrolase activity, acting on acid anhydrides;hydrolase activity, acting on acid anhydrides, in phosphorus-containing anhydrides;nucleoside-triphosphatase activity;nucleotide binding;purine nucleotide binding;purine ribonucleoside triphosphate binding;purine ribonucleo…	cell part;cytoplasm;cytoplasmic part;Golgi apparatus;intracellular;intracellular membrane-bounded organelle;intracellular organelle;intracellular part;membrane;membrane-bounded organelle;organelle;plasma membrane	7	6	8	8	8	8	14	7	11	15	11	16	47.2	37.2	55.6	55.6	55.6	51.1	2.97455	0.203056
ARHGAP1	Rho GTPase-activating protein 1	Q07960;H0YE29;E9PNR6	Q07960;H0YE29	3	1.17364	1.08343	0.814681	0.789663	0.628558	1.07802	0.456296	0.299306	0.186733	0.227712			biological regulation;cellular process;cellular response to stimulus;intracellular signal transduction;Ras protein signal transduction;regulation of biological process;regulation of cellular process;response to stimulus;Rho protein signal transduction;signal transduction;small GTPase mediated signal transduction	binding;binding, bridging;enzyme activator activity;enzyme regulator activity;GTPase activator activity;GTPase regulator activity;nucleoside-triphosphatase regulator activity;protein binding;protein binding, bridging;Rac GTPase activator activity;Ras GTPase activator activity;Rho GTPase activator activity;SH3/SH2 adaptor activity;signaling adaptor activity;small GTPase regulator activity	cell part;cell projection;cytoplasmic part;cytosol;intracellular;intracellular membrane-bounded organelle;intracellular organelle;intracellular part;membrane;membrane-bounded organelle;organelle;plasma membrane;ruffle	2	2	6	3	3	7	2	2	8	4	3	8	5.5	5.7	17.1	7.5	8.4	19.8	0.502371	0.317699
ARHGAP17	Rho GTPase-activating protein 17	Q68EM7;Q68EM7-2;Q68EM7-5;Q68EM7-6;Q68EM7-3;Q68EM7-7;Q68EM7-4;C9IZD3;I3L460;I3L4Y5;I3L1S9;I3L3P1;I3L4P6;I3L4P0	Q68EM7;Q68EM7-2;Q68EM7-5;Q68EM7-6;Q68EM7-3;Q68EM7-7;Q68EM7-4;C9IZD3	14	0.817913	NaN	1.13203	NaN	1.05163	1.17441	-0.191041	-0.191041	0.222116	0.086819			biological regulation;cellular process;cellular response to stimulus;intracellular signal transduction;positive regulation of catalytic activity;positive regulation of GTPase activity;positive regulation of hydrolase activity;positive regulation of molecular function;regulation of biological process;regulation of catabolic process;regulation of catalytic activity;regulation of cellular catabolic …	enzyme activator activity;enzyme regulator activity;GTPase activator activity;GTPase regulator activity;nucleoside-triphosphatase regulator activity	cell junction;cell part;cell-cell junction;cytoplasm;cytoplasmic part;cytosol;intracellular part;membrane;occluding junction;tight junction	2	1	2	2	3	2	2	1	2	1	4	3	2.4	1.4	2.4	2.4	3.7	2.4	0.310111	-0.20781
ARHGDIA	Rho GDP-dissociation inhibitor 1	J3QQX2;P52565;J3KTF8;J3KRE2;J3KRY1;P52565-2;J3KS60	J3QQX2;P52565;J3KTF8;J3KRE2;J3KRY1;P52565-2;J3KS60	7	1.06228	1.04893	1.0089	1.01944	0.944588	0.968754	0.114721	0.0893267	0.027779	0.038203			biological regulation;cell surface receptor linked signaling pathway;cellular component movement;cellular process;cellular response to stimulus;enzyme linked receptor protein signaling pathway;intracellular signal transduction;negative regulation of apoptosis;negative regulation of axonogenesis;negative regulation of biological process;negative regulation of cell adhesion;negative regulation of c…	enzyme activator activity;enzyme regulator activity;GDP-dissociation inhibitor activity;GTPase activator activity;GTPase regulator activity;nucleoside-triphosphatase regulator activity;Rho GDP-dissociation inhibitor activity;small GTPase regulator activity	cell part;cytoplasm;cytoplasmic part;cytoskeleton;cytosol;immunological synapse;intracellular non-membrane-bounded organelle;intracellular organelle;intracellular part;membrane part;non-membrane-bounded organelle;organelle;plasma membrane part	3	4	4	4	5	4	4	4	7	8	7	7	12.3	19.6	19.6	19.6	23	19.1	1.07171	0.0897094
ARL1	ADP-ribosylation factor-like protein 1	F8VYN9;P40616;B4DWW1;B4DZG7;F8VP63;F8VP99	F8VYN9;P40616;B4DWW1;B4DZG7	6	1.22277	1.31493	1.32873	NaN	NaN	NaN	NaN	NaN	0.057612	NaN	+		activation of phospholipase D activity;biological regulation;cellular component organization;cellular component organization at cellular level;cellular component organization or biogenesis;cellular component organization or biogenesis at cellular level;cellular localization;cellular macromolecule localization;cellular metabolic process;cellular process;cellular protein localization;cellular respo…	binding;catalytic activity;cation binding;enzyme activator activity;enzyme regulator activity;GTP binding;GTPase activity;guanyl nucleotide binding;guanyl ribonucleotide binding;hydrolase activity;hydrolase activity, acting on acid anhydrides;hydrolase activity, acting on acid anhydrides, in phosphorus-containing anhydrides;ion binding;metal ion binding;nucleoside-triphosphatase activity;nucleoti…	cell part;cytoplasm;cytoplasmic part;Golgi apparatus;Golgi apparatus part;Golgi membrane;intracellular;intracellular membrane-bounded organelle;intracellular organelle;intracellular organelle part;intracellular part;membrane;membrane-bounded organelle;organelle;organelle membrane;organelle part;trans-Golgi network	2	2	1	1	1	1	2	3	3	1	2	1	10.3	10.3	5.7	5.7	5.7	5.7	0	NaN
ARL2	ADP-ribosylation factor-like protein 2	P36404;P36404-2	P36404;P36404-2	2	1.10093	NaN	1.45423	1.42865	1.26312	NaN	-0.0751379	-0.0751379	0.249822	0.117045			biological regulation;cell cycle;cell junction assembly;cell junction organization;cell-cell junction assembly;cell-cell junction organization;cellular component assembly;cellular component assembly at cellular level;cellular component organization;cellular component organization at cellular level;cellular component organization or biogenesis;cellular component organization or biogenesis at cellu…	binding;catalytic activity;enzyme inhibitor activity;enzyme regulator activity;GDP binding;GTP binding;GTPase activity;GTPase inhibitor activity;GTPase regulator activity;guanyl nucleotide binding;guanyl ribonucleotide binding;hydrolase activity;hydrolase activity, acting on acid anhydrides;hydrolase activity, acting on acid anhydrides, in phosphorus-containing anhydrides;nucleoside-triphosphatas…	cell part;centrosome;cytoplasmic part;cytoskeletal part;intracellular membrane-bounded organelle;intracellular non-membrane-bounded organelle;intracellular organelle;intracellular organelle part;intracellular part;lateral plasma membrane;membrane part;membrane-bounded organelle;membrane-enclosed lumen;microtubule organizing center;mitochondrial intermembrane space;mitochondrial part;non-membrane-…	2	1	2	2	3	2	2	1	3	2	2	1	12.5	6.5	12.5	12.5	17.9	13	0.135425	-0.0863296
ARL3	ADP-ribosylation factor-like protein 3	P36405	P36405	1	1.12017	1.15208	1.14077	1.31074	NaN	1.29799	-0.193339	-0.197258	0.016177	0.009016		+	anatomical structure development;anatomical structure morphogenesis;biological regulation;cell cycle;cell development;cell part morphogenesis;cell projection morphogenesis;cell projection organization;cellular component morphogenesis;cellular component movement;cellular component organization;cellular component organization at cellular level;cellular component organization or biogenesis;cellular …	binding;catalytic activity;cation binding;cytoskeletal protein binding;GDP binding;GTP binding;GTPase activity;guanyl nucleotide binding;guanyl ribonucleotide binding;hydrolase activity;hydrolase activity, acting on acid anhydrides;hydrolase activity, acting on acid anhydrides, in phosphorus-containing anhydrides;ion binding;metal ion binding;microtubule binding;nucleoside-triphosphatase activity…	cell part;cell projection;centrosome;cilium;cytoplasmic microtubule;cytoplasmic part;cytoskeletal part;Golgi apparatus;Golgi apparatus part;Golgi membrane;intracellular membrane-bounded organelle;intracellular non-membrane-bounded organelle;intracellular organelle;intracellular organelle part;intracellular part;macromolecular complex;membrane;membrane-bounded organelle;microtubule;microtubule org…	2	2	4	1	1	2	2	2	5	2	1	2	9.9	9.9	22	5.5	3.8	12.6	2.92421	-0.197338
ARL6IP5	PRA1 family protein 3	O75915;F8WF33;C9JQU6;F8WF90	O75915;F8WF33;C9JQU6;F8WF90	4	0.83174	NaN	0.939414	0.827114	0.836061	0.868525	0.0830093	0.0695455	0.076137	0.02179			acidic amino acid transport;amine transport;amino acid transport;anion transport;biological regulation;carboxylic acid transport;establishment of localization;ion transport;L-glutamate transport;negative regulation of biological process;negative regulation of transport;nitrogen compound transport;organic acid transport;organic anion transport;organic substance transport;regulation of biological p…		cell part;cytoplasm;cytoplasmic part;endoplasmic reticulum;endoplasmic reticulum membrane;endoplasmic reticulum part;integral to membrane;intracellular membrane-bounded organelle;intracellular organelle;intracellular organelle part;intracellular part;intrinsic to membrane;membrane;membrane part;membrane-bounded organelle;organelle;organelle membrane;organelle part	3	0	2	3	3	3	4	0	2	3	3	3	14.4	0	10.6	14.4	14.4	14.4	0.383021	0.0671928
ARPC1B	Actin-related protein 2/3 complex subunit 1B	O15143;C9J6C8;C9JFG9;C9JQM8;C9JEY1;C9J4Z7;C9K057;C9JBJ7;C9JTT6;F8WEB3;C9JM51;F8VXW2	O15143	12	0.976885	0.977386	0.92341	0.748279	0.883755	0.923971	0.144542	0.171016	0.03102	0.09205			biological regulation;cellular component movement;cellular component organization;cellular component organization or biogenesis;cellular process;regulation of actin cytoskeleton organization;regulation of actin filament length;regulation of actin filament polymerization;regulation of actin filament-based process;regulation of actin polymerization or depolymerization;regulation of anatomical struc…	structural constituent of cytoskeleton;structural molecule activity	Arp2/3 protein complex;cell part;cytoplasm;cytoskeletal part;cytoskeleton;intracellular non-membrane-bounded organelle;intracellular organelle;intracellular organelle part;intracellular part;macromolecular complex;non-membrane-bounded organelle;organelle;organelle part;protein complex	4	3	5	6	7	4	4	3	5	6	9	6	12.9	10.5	16.9	18.8	23.4	14.2	0.848664	0.17634
ARPC2	Actin-related protein 2/3 complex subunit 2	O15144;H7C3F9;G5E9J0;C9JTV5;G5E9S7	O15144	5	0.83558	0.886589	0.884543	0.915269	0.813939	0.872189	0.0202909	0.00294409	0.028878	0.050854			biological regulation;cellular component movement;cellular component organization;cellular component organization or biogenesis;cellular process;defense response;immune response;immune system process;innate immune response;positive regulation of actin filament polymerization;positive regulation of biological process;positive regulation of cellular component organization;positive regulation of cel…	structural constituent of cytoskeleton;structural molecule activity	adherens junction;anchoring junction;Arp2/3 protein complex;cell junction;cell leading edge;cell part;cell projection;cell-substrate adherens junction;cell-substrate junction;cytoplasmic part;cytoskeletal part;cytoskeleton;cytosol;endosome;focal adhesion;Golgi apparatus;intracellular membrane-bounded organelle;intracellular non-membrane-bounded organelle;intracellular organelle;intracellular orga…	8	6	6	11	10	9	8	7	7	16	14	9	32.7	19	17.3	39.7	30.3	36	0.0240983	0.00407225
ARPC3	Actin-related protein 2/3 complex subunit 3	O15145;C9JZD1;F8VR50	O15145;C9JZD1	3	0.979098	0.818543	0.841267	0.808179	0.777921	0.859149	0.0578898	0.10996	0.086883	0.041052			actin cytoskeleton organization;actin filament organization;actin filament-based process;actin nucleation;Arp2/3 complex-mediated actin nucleation;biological regulation;cellular component movement;cellular component organization;cellular component organization at cellular level;cellular component organization or biogenesis;cellular component organization or biogenesis at cellular level;cellular p…	structural constituent of cytoskeleton;structural molecule activity	Arp2/3 protein complex;cell part;cell projection;cytoplasmic part;cytoskeletal part;cytosol;intracellular organelle part;intracellular part;lamellipodium;macromolecular complex;organelle part;protein complex	2	5	4	5	4	4	3	5	4	4	4	4	12.4	30.9	32	30.9	23.6	32	0.516737	0.106623
ARPC4;ARPC4-TTLL3	Actin-related protein 2/3 complex subunit 4	P59998-3;F8WCF6;P59998;H7C0A3;P59998-2;F8WDD7;P59998-4;R4GN08;F8WE39;F8WDW3	P59998-3;F8WCF6;P59998;H7C0A3;P59998-2;F8WDD7;P59998-4;R4GN08	10	0.840203	0.837026	0.916306	0.870603	0.867579	0.919331	-0.0512775	-0.0351573	0.044884	0.029046			actin cytoskeleton organization;actin filament organization;actin filament polymerization;actin filament-based process;actin nucleation;actin polymerization or depolymerization;Arp2/3 complex-mediated actin nucleation;biological regulation;cellular component assembly;cellular component assembly at cellular level;cellular component organization;cellular component organization at cellular level;cel…		Arp2/3 protein complex;cell part;cell projection;cytoplasmic part;cytoskeletal part;cytosol;intracellular organelle part;intracellular part;macromolecular complex;organelle part;protein complex	3	5	5	4	4	5	3	5	6	4	4	6	14.4	26.7	26.7	20.9	20.9	26.7	0.287164	-0.0359186
ASNA1	ATPase ASNA1	O43681;K7ERW9	O43681	2	1.05973	0.98156	0.991916	1.02372	1.08295	0.921456	-0.0455372	0.00241554	0.042456	0.081696			ATP catabolic process;ATP metabolic process;catabolic process;cellular catabolic process;cellular metabolic process;cellular nitrogen compound catabolic process;cellular nitrogen compound metabolic process;cellular process;heterocycle catabolic process;heterocycle metabolic process;metabolic process;nitrogen compound metabolic process;nucleobase-containing compound catabolic process;nucleobase-co…	adenyl nucleotide binding;adenyl ribonucleotide binding;anion transmembrane transporter activity;arsenite transmembrane transporter activity;ATP binding;ATPase activity;binding;catalytic activity;cation binding;hydrolase activity;hydrolase activity, acting on acid anhydrides;hydrolase activity, acting on acid anhydrides, in phosphorus-containing anhydrides;inorganic anion transmembrane transporte…	cell part;cytoplasm;cytoplasmic part;endoplasmic reticulum;intracellular membrane-bounded organelle;intracellular non-membrane-bounded organelle;intracellular organelle;intracellular organelle part;intracellular part;membrane-bounded organelle;non-membrane-bounded organelle;nuclear part;nucleolus;organelle;organelle part	3	3	4	4	4	4	3	3	4	4	3	5	7.5	8	10.1	10.1	10.1	10.1	0.0208319	0.00478387
ASNS	Asparagine synthetase [glutamine-hydrolyzing]	P08243;P08243-2;P08243-3;F8WEJ5;C9J057;C9JT45;C9JM09;C9JLN6	P08243;P08243-2;P08243-3	8	0.895322	0.732166	0.879399	0.538263	0.598692	0.654578	0.554704	0.484702	0.089954	0.058173			activation of signaling protein activity involved in unfolded protein response;amine biosynthetic process;amine metabolic process;anatomical structure development;asparagine biosynthetic process;asparagine metabolic process;aspartate family amino acid biosynthetic process;aspartate family amino acid metabolic process;biological regulation;biosynthetic process;carboxylic acid biosynthetic process;…	adenyl nucleotide binding;adenyl ribonucleotide binding;asparagine synthase (glutamine-hydrolyzing) activity;ATP binding;binding;carbon-nitrogen ligase activity, with glutamine as amido-N-donor;catalytic activity;cofactor binding;ligase activity;ligase activity, forming carbon-nitrogen bonds;nucleotide binding;purine nucleotide binding;purine ribonucleoside triphosphate binding;purine ribonucleot…	cell part;cytoplasmic part;cytosol;intracellular part	3	4	3	5	5	6	2	4	4	6	5	6	5.9	7.1	6.4	9.3	9.4	11.4	1.7612	0.483468
ATAD3A	ATPase family AAA domain-containing protein 3A	Q9NVI7-2;Q9NVI7;H0Y2W2;Q9NVI7-3;Q5T2N8;Q5T9A4-3;Q5SV16;Q5T9A4-2;A6NFL3;J3QSF3	Q9NVI7-2;Q9NVI7;H0Y2W2;Q9NVI7-3	10	0.792721	0.712593	0.798285	0.73614	0.757598	0.734116	0.106833	0.0482351	0.047949	0.013012			biological regulation;cell growth;cellular process;growth;negative regulation of apoptosis;negative regulation of biological process;negative regulation of cell death;negative regulation of cellular process;negative regulation of programmed cell death;regulation of apoptosis;regulation of biological process;regulation of cell death;regulation of cellular process;regulation of programmed cell death	adenyl nucleotide binding;adenyl ribonucleotide binding;ATP binding;binding;catalytic activity;hydrolase activity;hydrolase activity, acting on acid anhydrides;hydrolase activity, acting on acid anhydrides, in phosphorus-containing anhydrides;nucleoside-triphosphatase activity;nucleotide binding;purine nucleotide binding;purine ribonucleoside triphosphate binding;purine ribonucleotide binding;pyr…	cell part;cytoplasmic part;integral to membrane;intracellular membrane-bounded organelle;intracellular non-membrane-bounded organelle;intracellular organelle;intracellular organelle part;intracellular part;intrinsic to membrane;membrane;membrane part;membrane-bounded organelle;mitochondrial inner membrane;mitochondrial membrane;mitochondrial nucleoid;mitochondrial part;mitochondrion;non-membrane-…	5	6	9	10	11	11	5	6	9	11	12	12	7.8	11.4	18.1	20	20.3	19.6	0.351113	0.0464584
ATIC	Bifunctional purine biosynthesis protein PURH;Phosphoribosylaminoimidazolecarboxamide formyltransferase;IMP cyclohydrolase	P31939;E9PBU3;F5GWY2;H7C1S2;C9JLK0;H7C084;F8WEF0;H7BZU3	P31939;E9PBU3;F5GWY2	8	0.893193	0.876113	0.880787	0.898412	0.945104	0.885493	-0.0285845	-0.0423344	0.008827	0.03136			anatomical structure development;anatomical structure morphogenesis;aromatic compound biosynthetic process;biosynthetic process;brainstem development;cellular aromatic compound metabolic process;cellular biosynthetic process;cellular metabolic process;cellular nitrogen compound biosynthetic process;cellular nitrogen compound metabolic process;cellular process;cerebellum development;cerebral corte…	catalytic activity;cyclohydrolase activity;hydrolase activity;hydrolase activity, acting on carbon-nitrogen (but not peptide) bonds;hydrolase activity, acting on carbon-nitrogen (but not peptide) bonds, in cyclic amidines;hydroxymethyl-, formyl- and related transferase activity;IMP cyclohydrolase activity;phosphoribosylaminoimidazolecarboxamide formyltransferase activity;transferase activity;tran…	cell part;cytoplasmic part;cytosol;intracellular membrane-bounded organelle;intracellular organelle;intracellular part;membrane-bounded organelle;mitochondrion;organelle	16	16	19	22	19	18	17	17	22	26	21	22	34.1	36.8	40.7	48.1	44.6	38.3	0.635175	-0.0418167
ATP1A1	Sodium/potassium-transporting ATPase subunit alpha-1	P05023;P05023-4;P05023-3;P05023-2;P13637-3;P13637-2;P13637;M0R116;P50993;B1AKY9;H0Y7C1;Q13733;P54707-2;P54707;P20648;Q5TC01;Q5TC02;E9PRA5;M0QXF2;Q5TC05	P05023;P05023-4;P05023-3;P05023-2	20	0.870206	0.940846	1.03674	0.826267	0.88255	1.01428	0.0922797	0.0645979	0.083588	0.096496			adult behavior;adult locomotory behavior;associative learning;ATP biosynthetic process;ATP hydrolysis coupled proton transport;ATP metabolic process;behavior;biological regulation;biosynthetic process;calcium ion homeostasis;cation homeostasis;cation transport;cell motility;cell surface receptor linked signaling pathway;cellular biosynthetic process;cellular calcium ion homeostasis;cellular catio…	4-nitrophenylphosphatase activity;active transmembrane transporter activity;adenyl nucleotide binding;adenyl ribonucleotide binding;ADP binding;alkali metal ion binding;ATP binding;ATPase activity;ATPase activity, coupled;ATPase activity, coupled to movement of substances;ATPase activity, coupled to transmembrane movement of ions;ATPase activity, coupled to transmembrane movement of ions, phospho…	axon;basolateral plasma membrane;caveola;cell part;cell projection;cell projection part;cytoplasm;cytoplasmic membrane-bounded vesicle;cytoplasmic part;cytoplasmic vesicle;dendritic spine;endoplasmic reticulum;endosome;Golgi apparatus;hydrogen:potassium-exchanging ATPase complex;integral to membrane;integral to plasma membrane;intracellular membrane-bounded organelle;intracellular organelle;intra…	10	8	17	14	10	13	11	9	17	14	10	15	11.8	8.5	19.4	17.5	12.8	15.4	0.227862	0.0662116
ATP1B1	Sodium/potassium-transporting ATPase subunit beta-1	P05026;P05026-2;A6NGH2;B7Z9S8	P05026;P05026-2;A6NGH2;B7Z9S8	4	NaN	0.975342	1.04377	NaN	NaN	NaN	NaN	NaN	0.048383	NaN			biological adhesion;biological regulation;blood coagulation;cation transport;cell adhesion;cell migration;cell motility;cellular component movement;cellular process;coagulation;establishment of localization;hemostasis;immune system process;ion transport;leukocyte migration;locomotion;metal ion transport;monovalent inorganic cation transport;multicellular organismal process;potassium ion transport…	active transmembrane transporter activity;ATPase activity;ATPase activity, coupled;ATPase activity, coupled to movement of substances;ATPase activity, coupled to transmembrane movement of ions;ATPase activity, coupled to transmembrane movement of ions, phosphorylative mechanism;ATPase activity, coupled to transmembrane movement of substances;catalytic activity;cation transmembrane transporter act…	apical plasma membrane;basolateral plasma membrane;caveola;cell part;macromolecular complex;membrane part;membrane raft;plasma membrane part;protein complex;sodium:potassium-exchanging ATPase complex	0	2	3	3	2	2	0	2	3	3	2	3	0	8.3	12.5	12.5	8.3	8.9	0	NaN
ATP1B3	Sodium/potassium-transporting ATPase subunit beta-3	P54709;B7Z1N7;C9JA36;C9JXZ1;F8WBY4;H7C547;H7C4L9	P54709;B7Z1N7;C9JA36;C9JXZ1	7	NaN	1.03053	1.01127	NaN	NaN	NaN	NaN	NaN	0.013624	NaN			biological regulation;blood coagulation;cation transport;cell migration;cell motility;cellular component movement;cellular process;coagulation;establishment of localization;hemostasis;immune system process;ion transport;leukocyte migration;locomotion;metal ion transport;monovalent inorganic cation transport;multicellular organismal process;potassium ion transport;regulation of biological quality;…	active transmembrane transporter activity;ATPase activity;ATPase activity, coupled;ATPase activity, coupled to movement of substances;ATPase activity, coupled to transmembrane movement of ions;ATPase activity, coupled to transmembrane movement of ions, phosphorylative mechanism;ATPase activity, coupled to transmembrane movement of substances;catalytic activity;cation transmembrane transporter act…	caveola;cell part;cytoplasm;cytoplasmic membrane-bounded vesicle;cytoplasmic part;cytoplasmic vesicle;intracellular membrane-bounded organelle;intracellular organelle;intracellular part;macromolecular complex;melanosome;membrane part;membrane raft;membrane-bounded organelle;membrane-bounded vesicle;organelle;pigment granule;plasma membrane part;protein complex;sodium:potassium-exchanging ATPase c…	1	4	6	5	4	4	1	4	6	5	3	4	3.9	18.3	26.5	22.6	17.6	17.6	0	NaN
ATP2A2	Sarcoplasmic/endoplasmic reticulum calcium ATPase 2	P16615;P16615-3;P16615-2;P16615-5;P16615-4;H7C5W9;O14983;O14983-2;B3KY17;Q93084-5;Q93084-6;Q93084;Q93084-7;Q93084-3;Q93084-2;Q93084-4	P16615;P16615-3;P16615-2;P16615-5;P16615-4;H7C5W9	16	1.06577	1.3019	1.30832	1.09909	1.24858	1.41046	0.0603341	-0.0318798	0.138221	0.155725			anatomical structure development;apoptosis;apoptosis in response to endoplasmic reticulum stress;apoptotic mitochondrial changes;biological adhesion;biological regulation;blood coagulation;calcium ion homeostasis;calcium ion import;calcium ion transmembrane transport;calcium ion transport;cation homeostasis;cation transport;cell adhesion;cell death;cellular calcium ion homeostasis;cellular cation…	active transmembrane transporter activity;adenyl nucleotide binding;adenyl ribonucleotide binding;ATP binding;ATPase activity;ATPase activity, coupled;ATPase activity, coupled to movement of substances;ATPase activity, coupled to transmembrane movement of ions;ATPase activity, coupled to transmembrane movement of ions, phosphorylative mechanism;ATPase activity, coupled to transmembrane movement o…	calcium channel complex;cation channel complex;cell part;contractile fiber part;cytoplasmic part;endoplasmic reticulum;endoplasmic reticulum membrane;endoplasmic reticulum part;endoplasmic reticulum-Golgi intermediate compartment;H zone;I band;integral to membrane;integral to plasma membrane;intracellular membrane-bounded organelle;intracellular organelle;intracellular organelle part;intracellula…	5	4	10	7	10	12	6	4	10	6	10	13	6	5.1	12.4	8.5	11.2	14	0.0761507	-0.0308424
ATP5A1	ATP synthase subunit alpha, mitochondrial	P25705;P25705-2;K7ENP3;K7EK77;K7ERX7;K7EJP1;K7ENJ4;K7EQH4;K7ESA0	P25705;P25705-2;K7ENP3	9	1.11013	1.0836	1.09504	1.08125	1.05171	1.06798	0.036105	0.0390511	0.013306	0.014795			ATP biosynthetic process;ATP hydrolysis coupled proton transport;ATP metabolic process;ATP synthesis coupled proton transport;biological regulation;biosynthetic process;cation transport;cellular biosynthetic process;cellular metabolic process;cellular nitrogen compound biosynthetic process;cellular nitrogen compound metabolic process;cellular process;developmental process;electron transport chain…	active transmembrane transporter activity;adenyl nucleotide binding;adenyl ribonucleotide binding;ATP binding;ATPase activity;ATPase activity, coupled;ATPase activity, coupled to movement of substances;ATPase activity, coupled to transmembrane movement of ions;ATPase activity, coupled to transmembrane movement of substances;binding;catalytic activity;cation transmembrane transporter activity;cati…	cell part;cytoplasmic part;intracellular organelle lumen;intracellular organelle part;intracellular part;macromolecular complex;membrane;membrane part;membrane-enclosed lumen;mitochondrial matrix;mitochondrial membrane part;mitochondrial part;mitochondrial proton-transporting ATP synthase complex;organelle lumen;organelle part;plasma membrane;protein complex;proton-transporting ATP synthase compl…	17	16	18	23	23	19	21	18	24	28	28	26	38	36.2	41.2	51.5	51.5	41.2	1.19639	0.0390728
ATP5B	ATP synthase subunit beta, mitochondrial;ATP synthase subunit beta	P06576;F8VPV9;H0YH81;F8W079;F8W0P7;H0YI37;F8VQY0	P06576;F8VPV9;H0YH81;F8W079	7	1.10859	1.09731	1.0841	1.08375	1.07598	1.071	0.028328	0.0262333	0.012259	0.006426			anatomical structure formation involved in morphogenesis;angiogenesis;ATP biosynthetic process;ATP hydrolysis coupled proton transport;ATP metabolic process;ATP synthesis coupled proton transport;biological regulation;biosynthetic process;cation homeostasis;cation transport;cellular biosynthetic process;cellular cation homeostasis;cellular chemical homeostasis;cellular homeostasis;cellular ion ho…	active transmembrane transporter activity;adenyl nucleotide binding;adenyl ribonucleotide binding;ATP binding;ATPase activity;ATPase activity, coupled;ATPase activity, coupled to movement of substances;ATPase activity, coupled to transmembrane movement of ions;ATPase activity, coupled to transmembrane movement of substances;binding;catalytic activity;cation transmembrane transporter activity;cati…	cell part;cell surface;cytoplasmic part;intracellular membrane-bounded organelle;intracellular non-membrane-bounded organelle;intracellular organelle;intracellular organelle part;intracellular part;macromolecular complex;membrane;membrane part;membrane-bounded organelle;mitochondrial membrane part;mitochondrial nucleoid;mitochondrial part;mitochondrial proton-transporting ATP synthase, catalytic …	20	19	21	22	21	20	54	27	36	37	36	43	52.9	52.4	59.7	61.4	55.8	52.7	1.16656	0.0261902
ATP5C1	ATP synthase subunit gamma, mitochondrial;ATP synthase gamma chain	P36542;P36542-2;B4DL14	P36542;P36542-2;B4DL14	3	1.00294	1.07849	1.01445	1.01873	1.127	1.06964	-0.0764184	-0.0546341	0.040705	0.054168			ATP biosynthetic process;ATP catabolic process;ATP metabolic process;ATP synthesis coupled proton transport;biosynthetic process;catabolic process;cation transport;cellular biosynthetic process;cellular catabolic process;cellular metabolic process;cellular nitrogen compound biosynthetic process;cellular nitrogen compound catabolic process;cellular nitrogen compound metabolic process;cellular proc…	active transmembrane transporter activity;ATPase activity;ATPase activity, coupled;ATPase activity, coupled to movement of substances;ATPase activity, coupled to transmembrane movement of ions;ATPase activity, coupled to transmembrane movement of substances;catalytic activity;cation transmembrane transporter activity;cation-transporting ATPase activity;hydrogen ion transmembrane transporter activ…	cell part;cytoplasmic part;intracellular organelle lumen;intracellular organelle part;intracellular part;macromolecular complex;membrane;membrane part;membrane-enclosed lumen;mitochondrial inner membrane;mitochondrial matrix;mitochondrial membrane;mitochondrial membrane part;mitochondrial part;mitochondrial proton-transporting ATP synthase complex, catalytic core F(1);organelle inner membrane;org…	6	4	6	5	7	6	6	5	7	6	9	8	20.5	13.4	22.1	19.1	25.5	21.1	0.436279	-0.0541452
ATP5F1	ATP synthase subunit b, mitochondrial	P24539;Q5QNZ2	P24539;Q5QNZ2	2	1.10689	1.13547	0.791361	1.05699	1.0783	0.739516	0.0665493	0.0776245	0.190957	0.189746			ATP biosynthetic process;ATP metabolic process;ATP synthesis coupled proton transport;biosynthetic process;cation transport;cellular biosynthetic process;cellular metabolic process;cellular nitrogen compound biosynthetic process;cellular nitrogen compound metabolic process;cellular process;electron transport chain;energy coupled proton transport, down electrochemical gradient;establishment of loc…	cation transmembrane transporter activity;hydrogen ion transmembrane transporter activity;hydrogen ion transporting ATP synthase activity, rotational mechanism;inorganic cation transmembrane transporter activity;ion transmembrane transporter activity;monovalent inorganic cation transmembrane transporter activity;substrate-specific transmembrane transporter activity;substrate-specific transporter …	cell part;cytoplasmic part;intracellular organelle lumen;intracellular organelle part;intracellular part;macromolecular complex;membrane part;membrane-enclosed lumen;mitochondrial matrix;mitochondrial membrane part;mitochondrial part;mitochondrial proton-transporting ATP synthase complex, coupling factor F(o);organelle lumen;organelle part;protein complex;proton-transporting ATP synthase complex,…	4	4	2	7	2	2	5	5	2	8	2	2	18.4	18.4	7.4	31.6	9	7.4	0.118995	0.0796126
ATP5J	ATP synthase-coupling factor 6, mitochondrial	P18859-2;P18859;A8MUH2	P18859-2;P18859;A8MUH2	3	NaN	1.20378	1.1322	NaN	NaN	NaN	NaN	NaN	0.050619	NaN			ATP biosynthetic process;ATP catabolic process;ATP metabolic process;ATP synthesis coupled proton transport;biosynthetic process;catabolic process;cation transport;cellular biosynthetic process;cellular catabolic process;cellular metabolic process;cellular nitrogen compound biosynthetic process;cellular nitrogen compound catabolic process;cellular nitrogen compound metabolic process;cellular proc…	cation transmembrane transporter activity;hydrogen ion transmembrane transporter activity;inorganic cation transmembrane transporter activity;ion transmembrane transporter activity;monovalent inorganic cation transmembrane transporter activity;substrate-specific transmembrane transporter activity;substrate-specific transporter activity;transmembrane transporter activity;transporter activity	cell part;cytoplasmic part;intracellular membrane-bounded organelle;intracellular organelle;intracellular organelle part;intracellular part;macromolecular complex;membrane part;membrane-bounded organelle;mitochondrial membrane part;mitochondrial part;mitochondrial proton-transporting ATP synthase complex;mitochondrial proton-transporting ATP synthase complex, coupling factor F(o);mitochondrion;or…	1	2	2	2	2	2	1	2	3	2	2	2	7.8	20.7	20.7	20.7	20.7	20.7	0	NaN
ATP5L	ATP synthase subunit g, mitochondrial	O75964;E9PN17	O75964;E9PN17	2	0.791461	0.998424	0.927737	0.820844	0.76239	0.775615	0.258375	0.204262	0.1052	0.030652			ATP biosynthetic process;ATP catabolic process;ATP metabolic process;ATP synthesis coupled proton transport;biosynthetic process;catabolic process;cation transport;cellular biosynthetic process;cellular catabolic process;cellular metabolic process;cellular nitrogen compound biosynthetic process;cellular nitrogen compound catabolic process;cellular nitrogen compound metabolic process;cellular proc…	cation transmembrane transporter activity;hydrogen ion transmembrane transporter activity;inorganic cation transmembrane transporter activity;ion transmembrane transporter activity;monovalent inorganic cation transmembrane transporter activity;substrate-specific transmembrane transporter activity;substrate-specific transporter activity;transmembrane transporter activity;transporter activity	cell part;cytoplasmic part;intracellular organelle part;intracellular part;macromolecular complex;membrane part;mitochondrial membrane part;mitochondrial part;mitochondrial proton-transporting ATP synthase complex;mitochondrial proton-transporting ATP synthase complex, coupling factor F(o);organelle part;protein complex;proton-transporting ATP synthase complex;proton-transporting ATP synthase com…	3	2	3	5	3	3	3	2	2	7	4	3	24.3	23.3	34	38.8	37.9	37.9	0.888539	0.198303
ATP5O	ATP synthase subunit O, mitochondrial	P48047;H7C0C1;H7C068;H7C086	P48047	4	1.21349	1.1893	1.0623	1.08589	1.04225	1.07334	0.148009	0.114155	0.081211	0.022468			ATP biosynthetic process;ATP catabolic process;ATP metabolic process;ATP synthesis coupled proton transport;biosynthetic process;catabolic process;cation transport;cellular biosynthetic process;cellular catabolic process;cellular metabolic process;cellular nitrogen compound biosynthetic process;cellular nitrogen compound catabolic process;cellular nitrogen compound metabolic process;cellular proc…	binding;cation transmembrane transporter activity;drug binding;hydrogen ion transmembrane transporter activity;hydrogen ion transporting ATP synthase activity, rotational mechanism;inorganic cation transmembrane transporter activity;ion transmembrane transporter activity;lipid binding;monovalent inorganic cation transmembrane transporter activity;steroid binding;substrate-specific transmembrane t…	cell part;cytoplasmic part;intracellular organelle part;intracellular part;macromolecular complex;membrane;membrane part;mitochondrial membrane part;mitochondrial part;mitochondrial proton-transporting ATP synthase complex;mitochondrial proton-transporting ATP synthase complex, coupling factor F(o);organelle part;plasma membrane;protein complex;proton-transporting ATP synthase complex;proton-tran…	6	4	6	7	8	6	8	4	6	8	7	6	35.2	24.9	36.2	39.4	47.4	36.2	0.833497	0.111928
ATP6V1A	V-type proton ATPase catalytic subunit A	P38606;B7Z1R5;C9JVW8;C9JA17	P38606;B7Z1R5	4	1.30075	1.287	1.23165	1.34847	1.31389	1.14146	-0.0298318	0.00589777	0.036579	0.110886			ATP hydrolysis coupled proton transport;ATP metabolic process;biological regulation;cation homeostasis;cation transport;cell surface receptor linked signaling pathway;cellular cation homeostasis;cellular chemical homeostasis;cellular component organization;cellular component organization at cellular level;cellular component organization or biogenesis;cellular component organization or biogenesis …	active transmembrane transporter activity;adenyl nucleotide binding;adenyl ribonucleotide binding;ATP binding;ATPase activity;ATPase activity, coupled;ATPase activity, coupled to movement of substances;ATPase activity, coupled to transmembrane movement of ions;ATPase activity, coupled to transmembrane movement of substances;binding;catalytic activity;cation transmembrane transporter activity;cati…	apical plasma membrane;cell part;cell projection;cytoplasmic part;cytosol;integral to membrane;integral to plasma membrane;intracellular membrane-bounded organelle;intracellular organelle;intracellular part;intrinsic to membrane;intrinsic to plasma membrane;macromolecular complex;membrane part;membrane-bounded organelle;microvillus;mitochondrion;organelle;plasma membrane part;protein complex;prot…	6	5	8	11	8	9	7	5	10	11	9	14	10.4	10.2	16.5	20.6	16.5	17.7	0.0403006	0.0093003
ATXN10	Ataxin-10	Q9UBB4;Q9UBB4-2;B1AHE4;H0Y7N2;B1AHE3	Q9UBB4;Q9UBB4-2	5	1.37423	1.4496	1.28587	1.45772	1.28274	1.25364	0.0993936	0.0411576	0.081952	0.11039			cell death;cell projection organization;cellular component organization;cellular component organization at cellular level;cellular component organization or biogenesis;cellular component organization or biogenesis at cellular level;cellular process;death;neuron projection development		cell body;cell part;cell projection;cytoplasmic part;cytosol;dendrite;intracellular part;neuron projection;neuronal cell body;perinuclear region of cytoplasm	6	3	5	7	6	11	8	3	4	8	6	11	11.8	5.5	11.2	16.6	13.9	27.8	0.194495	0.0426476
ATXN2L	Ataxin-2-like protein	Q8WWM7-3;Q8WWM7;Q8WWM7-2;Q8WWM7-9;Q8WWM7-4;Q8WWM7-5;Q8WWM7-8;Q8WWM7-6;H3BUF6;Q8WWM7-7;H3BSK9;H3BUE3;H3BSQ5	Q8WWM7-3;Q8WWM7;Q8WWM7-2;Q8WWM7-9;Q8WWM7-4;Q8WWM7-5;Q8WWM7-8;Q8WWM7-6;H3BUF6;Q8WWM7-7	13	0.979439	0.91606	0.867968	1.03309	0.889176	0.938522	-0.0349481	-0.0499329	0.05591	0.073132			biological regulation;cellular component assembly;cellular component assembly at cellular level;cellular component organization;cellular component organization at cellular level;cellular component organization or biogenesis;cellular component organization or biogenesis at cellular level;cellular macromolecular complex assembly;cellular macromolecular complex subunit organization;cellular process;…		cell part;cytoplasmic part;intracellular non-membrane-bounded organelle;intracellular organelle;intracellular organelle part;intracellular part;macromolecular complex;membrane;non-membrane-bounded organelle;nuclear body;nuclear part;nuclear speck;nucleoplasm part;organelle;organelle part;ribonucleoprotein complex;RNA granule;stress granule	6	4	7	9	7	4	7	5	6	11	9	4	6.7	5.7	9.2	11.9	8.8	6	0.237932	-0.0489044
B2M	Beta-2-microglobulin;Beta-2-microglobulin form pI 5.3	F5H6I0;P61769;H0YLF3	F5H6I0;P61769;H0YLF3	3	1.24941	1.21826	NaN	0.818685	0.894941	NaN	0.526101	0.526101	0.022028	0.053921			antigen processing and presentation;antigen processing and presentation of exogenous antigen;antigen processing and presentation of exogenous peptide antigen;antigen processing and presentation of exogenous peptide antigen via MHC class I;antigen processing and presentation of exogenous peptide antigen via MHC class I, TAP-dependent;antigen processing and presentation of exogenous peptide antigen…		cell part;coated vesicle membrane;cytoplasmic part;cytoplasmic vesicle membrane;cytoplasmic vesicle part;early endosome lumen;early endosome membrane;endocytic vesicle membrane;endoplasmic reticulum lumen;endoplasmic reticulum part;endosomal part;endosome lumen;endosome membrane;ER to Golgi transport vesicle membrane;external side of plasma membrane;extracellular region;extracellular region part;…	2	2	1	2	2	1	3	3	1	4	2	1	16.4	16.4	8.2	16.4	10.7	8.2	1.80539	0.527416
BAG3	BAG family molecular chaperone regulator 3	O95817;C9JFK9	O95817;C9JFK9	2	1.04798	0.945701	NaN	0.941848	0.934091	NaN	0.0878189	0.0878189	0.072319	0.005485			anatomical structure development;apoptosis;biological regulation;brain development;cell death;cellular macromolecule metabolic process;cellular metabolic process;cellular process;cellular protein metabolic process;death;developmental process;macromolecule metabolic process;metabolic process;negative regulation of apoptosis;negative regulation of biological process;negative regulation of cell deat…		cell part;cell projection;cytoplasm;cytoplasmic part;cytosol;intracellular part;membrane;neuron projection;plasma membrane	2	5	1	9	9	1	2	5	1	12	14	1	4.3	12.7	2.1	21.2	21.2	2.1	0.435312	0.0859303
BANF1	Barrier-to-autointegration factor	O75531	O75531	1	NaN	1.03164	0.813628	NaN	NaN	NaN	NaN	NaN	0.15416	NaN			anaphase;cell cycle phase;cell cycle process;cellular component disassembly;cellular component disassembly at cellular level;cellular component organization;cellular component organization at cellular level;cellular component organization or biogenesis;cellular component organization or biogenesis at cellular level;cellular macromolecule metabolic process;cellular membrane organization;cellular m…	binding;DNA binding;nucleic acid binding	cell part;chromosome;cytoplasmic part;cytosol;intracellular non-membrane-bounded organelle;intracellular organelle;intracellular organelle part;intracellular part;non-membrane-bounded organelle;nuclear part;nucleoplasm;organelle;organelle part	1	2	2	3	3	2	1	2	2	5	5	4	13.5	40.4	34.8	48.3	48.3	34.8	0	NaN
BASP1	Brain acid soluble protein 1	P80723;P80723-2	P80723;P80723-2	2	1.05045	1.10745	1.07022	1.17624	1.25228	1.18727	-0.149741	-0.16362	0.028944	0.041089	+		anatomical structure development;anatomical structure morphogenesis;anterior/posterior pattern specification;biological regulation;cell differentiation;cell differentiation involved in kidney development;cell morphogenesis;cell morphogenesis involved in differentiation;cellular component morphogenesis;cellular component organization;cellular component organization or biogenesis;cellular developme…	binding;DNA binding;nucleic acid binding;protein binding transcription factor activity;regulatory region DNA binding;regulatory region nucleic acid binding;transcription cofactor activity;transcription corepressor activity;transcription factor binding transcription factor activity;transcription regulatory region DNA binding	cell part;cell projection part;cytoplasm;cytoskeleton;growth cone;intracellular non-membrane-bounded organelle;intracellular organelle;intracellular organelle part;intracellular part;membrane;non-membrane-bounded organelle;nuclear body;nuclear part;nuclear speck;nucleoplasm part;organelle;organelle part;plasma membrane;site of polarized growth	6	6	6	6	7	6	7	7	7	7	8	8	57.3	44.9	41.9	51.1	51.1	41.9	1.98172	-0.163413
BCAP31	B-cell receptor-associated protein 31	P51572-2;P51572;C9J0M4;C9JQ75;C9JSP1;C9JMD7;C9JM14	P51572-2;P51572	7	0.97399	0.914016	0.970932	0.934534	0.972982	0.941972	0.043686	0.00477596	0.033778	0.020393			antigen processing and presentation;antigen processing and presentation of peptide antigen;antigen processing and presentation of peptide antigen via MHC class I;biological regulation;calcium ion homeostasis;calcium-mediated signaling;calcium-mediated signaling using intracellular calcium source;cation homeostasis;cellular calcium ion homeostasis;cellular cation homeostasis;cellular chemical home…	binding;protein binding;receptor binding	cell part;cytoplasmic part;cytosol;endoplasmic reticulum;endoplasmic reticulum part;endoplasmic reticulum-Golgi intermediate compartment membrane;Golgi apparatus part;Golgi membrane;integral to endoplasmic reticulum membrane;integral to lumenal side of endoplasmic reticulum membrane;integral to membrane;integral to organelle membrane;integral to plasma membrane;intracellular membrane-bounded orga…	3	2	3	3	3	3	4	3	3	3	3	3	11.5	8	12.5	12.5	12.5	12.5	0.0430299	0.0043835
BCAT1	Branched-chain-amino-acid aminotransferase, cytosolic	P54687-5;P54687;P54687-4;P54687-3;P54687-2;F5H2F2	P54687-5;P54687;P54687-4;P54687-3;P54687-2;F5H2F2	6	1.31633	1.18249	1.41528	1.31333	1.23128	1.23805	0.0884573	0.0492824	0.116834	0.045539			amine biosynthetic process;amine catabolic process;amine metabolic process;biosynthetic process;branched chain family amino acid biosynthetic process;branched chain family amino acid catabolic process;branched chain family amino acid metabolic process;carboxylic acid biosynthetic process;carboxylic acid catabolic process;carboxylic acid metabolic process;catabolic process;cell cycle process;cell …	branched-chain-amino-acid transaminase activity;catalytic activity;L-isoleucine transaminase activity;L-leucine transaminase activity;L-valine transaminase activity;transaminase activity;transferase activity;transferase activity, transferring nitrogenous groups	cell part;cytoplasmic part;cytosol;intracellular part	2	2	3	4	3	3	2	2	3	4	3	3	4.8	4.8	5.8	10.3	6.5	5.8	0.221531	0.0459955
BCCIP	BRCA2 and CDKN1A-interacting protein	Q9P287;Q9P287-2;Q9P287-3;Q9P287-4;B4E318	Q9P287;Q9P287-2;Q9P287-3;Q9P287-4;B4E318	5	0.63466	0.857544	0.965461	0.939261	0.888487	1.12538	-0.131316	-0.264958	0.168697	0.124726			biological regulation;cell cycle;cell differentiation;cellular developmental process;cellular macromolecule metabolic process;cellular metabolic process;cellular nitrogen compound metabolic process;cellular process;cellular response to stimulus;cellular response to stress;developmental process;DNA metabolic process;DNA repair;macromolecule metabolic process;metabolic process;neuroendocrine cell d…	enzyme regulator activity;kinase regulator activity	cell part;cyclin-dependent protein kinase holoenzyme complex;intracellular organelle part;intracellular part;macromolecular complex;nuclear cyclin-dependent protein kinase holoenzyme complex;nuclear part;organelle part;protein complex	2	2	4	5	4	4	2	2	4	6	4	4	7.6	9.9	16.6	21.7	17.8	16.6	0.602899	-0.27927
BCLAF1	Bcl-2-associated transcription factor 1	Q9NYF8;Q9NYF8-2;E9PK91;Q9NYF8-3;E9PKI6;E9PQN2;E9PK09;Q9NYF8-4;E9PJA7;H0YF00;H0YF14;B0AZU3;H0YF63	Q9NYF8;Q9NYF8-2;E9PK91;Q9NYF8-3;E9PKI6;E9PQN2;E9PK09;Q9NYF8-4;E9PJA7	13	0.985569	0.845007	0.823385	0.790769	0.763139	0.78962	0.0978032	0.179465	0.088061	0.015631			biological regulation;biosynthetic process;cellular biosynthetic process;cellular macromolecule biosynthetic process;cellular macromolecule metabolic process;cellular metabolic process;cellular nitrogen compound metabolic process;cellular process;cellular response to stimulus;cellular response to stress;induction of apoptosis;induction of programmed cell death;macromolecule biosynthetic process;m…	binding;DNA binding;nucleic acid binding	cell part;cytoplasm;intracellular membrane-bounded organelle;intracellular non-membrane-bounded organelle;intracellular organelle;intracellular organelle part;intracellular part;membrane-bounded organelle;non-membrane-bounded organelle;nuclear part;nucleolus;nucleus;organelle;organelle part	3	3	6	8	6	6	3	3	7	10	7	9	4.1	4	7.5	9.5	7.2	7.5	0.992903	0.175042
BLM	Bloom syndrome protein	P54132;H0YNU5;H0YLV8	P54132;H0YNU5	3	NaN	0.999191	0.983751	NaN	NaN	NaN	NaN	NaN	0.010918	NaN			alpha-beta T cell activation;alpha-beta T cell differentiation;anatomical structure homeostasis;biological regulation;biosynthetic process;catabolic process;cell activation;cell cycle checkpoint;cell cycle phase;cell cycle process;cell differentiation;cellular biosynthetic process;cellular catabolic process;cellular component assembly;cellular component organization;cellular component organizatio…	3'-5' DNA helicase activity;adenyl nucleotide binding;adenyl ribonucleotide binding;ATP binding;ATPase activity;ATPase activity, coupled;ATP-dependent 3'-5' DNA helicase activity;ATP-dependent DNA helicase activity;ATP-dependent helicase activity;binding;bubble DNA binding;catalytic activity;DNA binding;DNA helicase activity;DNA secondary structure binding;DNA-dependent ATPase activity;four-way j…	cell part;chromosomal part;cytoplasm;germ cell nucleus;intracellular membrane-bounded organelle;intracellular non-membrane-bounded organelle;intracellular organelle;intracellular organelle part;intracellular part;lateral element;male germ cell nucleus;membrane-bounded organelle;non-membrane-bounded organelle;nuclear body;nuclear chromosome part;nuclear matrix;nuclear part;nucleolus;nucleoplasm pa…	0	1	3	1	1	2	0	2	3	1	1	2	0	0.6	3	0.6	0.6	1.4	0	NaN
BLMH	Bleomycin hydrolase	Q13867;E7EMN3;K7ESE8;K7ES02;J3KSD8;K7ENH5;J3KS79	Q13867;E7EMN3;K7ESE8;K7ES02;J3KSD8	7	0.883913	0.885908	0.983833	0.907777	0.889348	1.12071	-0.035182	-0.0835491	0.057122	0.128585			antigen processing and presentation;antigen processing and presentation of peptide antigen;antigen processing and presentation of peptide antigen via MHC class I;cellular macromolecule metabolic process;cellular metabolic process;cellular process;cellular protein metabolic process;immune system process;macromolecule metabolic process;macromolecule modification;metabolic process;primary metabolic …	aminopeptidase activity;carboxypeptidase activity;catalytic activity;cysteine-type endopeptidase activity;cysteine-type peptidase activity;endopeptidase activity;exopeptidase activity;hydrolase activity;peptidase activity;peptidase activity, acting on L-amino acid peptides	cell part;cytoplasm;cytoplasmic part;cytosol;intracellular membrane-bounded organelle;intracellular organelle;intracellular part;membrane-bounded organelle;nucleus;organelle	3	2	2	3	3	3	3	2	2	4	4	4	9.5	5.1	5.5	9.9	9.9	8.4	0.260723	-0.0773159
BLVRB	Flavin reductase (NADPH)	P30043;M0R192;M0QZL1	P30043;M0R192;M0QZL1	3	NaN	0.961032	1.04875	NaN	NaN	NaN	NaN	NaN	0.062024	NaN			catabolic process;cellular catabolic process;cellular metabolic process;cellular nitrogen compound catabolic process;cellular nitrogen compound metabolic process;cellular process;cofactor catabolic process;cofactor metabolic process;heme catabolic process;heme metabolic process;heterocycle catabolic process;heterocycle metabolic process;metabolic process;nitrogen compound metabolic process;pigmen…	biliverdin reductase activity;catalytic activity;flavin reductase activity;oxidoreductase activity;oxidoreductase activity, acting on the CH-CH group of donors;oxidoreductase activity, acting on the CH-CH group of donors, NAD or NADP as acceptor;oxidoreductase activity, acting on the CH-NH group of donors;oxidoreductase activity, acting on the CH-NH group of donors, NAD or NADP as acceptor	cell part;cytoplasmic part;cytosol;intracellular membrane-bounded organelle;intracellular organelle;intracellular part;membrane;membrane-bounded organelle;nucleus;organelle;plasma membrane	1	1	3	4	3	3	1	2	5	5	4	5	7.3	7.3	18.9	23.3	16.5	18.9	0	NaN
BOP1;KM-PA-2	Ribosome biogenesis protein BOP1	Q14137;Q96Q25;E9PIF8;E9PRN9	Q14137;Q96Q25;E9PIF8	4	NaN	0.720974	0.73645	NaN	NaN	NaN	NaN	NaN	0.010943	NaN			biological regulation;cell proliferation;cellular macromolecule metabolic process;cellular metabolic process;cellular nitrogen compound metabolic process;cellular process;macromolecule metabolic process;maturation of LSU-rRNA;maturation of LSU-rRNA from tricistronic rRNA transcript (SSU-rRNA, 5.8S rRNA, LSU-rRNA);metabolic process;ncRNA metabolic process;ncRNA processing;nitrogen compound metabol…		cell part;intracellular membrane-bounded organelle;intracellular organelle;intracellular organelle part;intracellular part;macromolecular complex;membrane-bounded organelle;nuclear part;nucleolar part;nucleoplasm;nucleus;organelle;organelle part;PeBoW complex;protein complex	0	2	2	1	0	3	0	2	2	1	0	3	0	2.5	3.2	1.2	0	3.6	0	NaN
BRIX1	Ribosome biogenesis protein BRX1 homolog	Q8TDN6	Q8TDN6	1	0.848325	0.82367	0.887973	0.858625	0.75956	1.03611	-0.0174107	-0.0522024	0.032441	0.140116			cellular component biogenesis;cellular component biogenesis at cellular level;cellular component organization or biogenesis;cellular component organization or biogenesis at cellular level;cellular process;ribonucleoprotein complex biogenesis;ribosome biogenesis		cell part;intracellular non-membrane-bounded organelle;intracellular organelle;intracellular organelle part;intracellular part;non-membrane-bounded organelle;nuclear part;nucleolus;organelle;organelle part	3	4	3	4	5	2	3	4	3	5	5	2	7.6	10.8	7.6	13.9	17	5.7	0.110832	-0.041032
BSG	Basigin	P35613;P35613-2;P35613-4;I3L192	P35613;P35613-2;P35613-4;I3L192	4	1.06432	1.02721	1.04213	1.07037	0.97281	1.16739	-0.0385719	-0.0349771	0.018673	0.09729			anatomical structure development;anatomical structure morphogenesis;biological regulation;blood coagulation;carboxylic acid metabolic process;cell migration;cell motility;cell surface receptor linked signaling pathway;cellular component movement;cellular ketone metabolic process;cellular metabolic process;cellular process;cellular response to stimulus;coagulation;decidualization;developmental pro…	binding;carbohydrate binding;mannose binding;monosaccharide binding;sugar binding	acrosomal membrane;cell part;cytoplasmic membrane-bounded vesicle;cytoplasmic part;cytoplasmic vesicle;cytoplasmic vesicle membrane;cytoplasmic vesicle part;Golgi apparatus part;Golgi membrane;integral to membrane;intracellular membrane-bounded organelle;intracellular organelle;intracellular organelle part;intracellular part;intrinsic to membrane;melanosome;membrane;membrane part;membrane raft;me…	3	2	5	5	5	6	3	2	5	6	5	7	9.6	7	16.9	18.4	18.4	21	0.149933	-0.031139
BTF3	Transcription factor BTF3	P20290;P20290-2;D6RDG3;H0Y9Y1	P20290;P20290-2;D6RDG3;H0Y9Y1	4	1.02626	1.10421	1.05512	1.08357	1.16142	1.17723	-0.138486	-0.103372	0.039409	0.050138			biological regulation;biosynthetic process;cellular biosynthetic process;cellular macromolecule biosynthetic process;cellular macromolecule metabolic process;cellular metabolic process;cellular nitrogen compound metabolic process;cellular process;chordate embryonic development;developmental process;embryo development;embryo development ending in birth or egg hatching;in utero embryonic developmen…		cell part;intracellular membrane-bounded organelle;intracellular organelle;intracellular part;membrane-bounded organelle;nucleus;organelle	5	3	4	5	5	4	10	5	6	7	9	8	28.6	23.3	36.9	41.7	37.4	36.9	1.00403	-0.103086
BUB3	Mitotic checkpoint protein BUB3	O43684;O43684-2;J3QT28;B4DDM6;J3QSX4	O43684;O43684-2;J3QT28;B4DDM6	5	1.03708	1.08377	0.992651	0.982786	1.0117	1.11915	0.0357401	-6.28e-05	0.045564	0.07185			anaphase;anaphase-promoting complex-dependent proteasomal ubiquitin-dependent protein catabolic process;attachment of spindle microtubules to chromosome;attachment of spindle microtubules to kinetochore;biological regulation;catabolic process;cell cycle checkpoint;cell cycle phase;cell cycle process;cell division;cellular catabolic process;cellular component organization;cellular component organi…		cell part;chromosomal part;condensed chromosome kinetochore;cytoplasmic part;cytosol;intracellular membrane-bounded organelle;intracellular non-membrane-bounded organelle;intracellular organelle;intracellular organelle part;intracellular part;kinetochore;macromolecular complex;membrane-bounded organelle;non-membrane-bounded organelle;nucleus;organelle;organelle part;protein complex	6	6	6	8	9	6	6	6	6	8	10	6	20.1	19.2	20.4	26.2	32.3	20.4	0.00616426	0.00126972
BZW1	Basic leucine zipper and W2 domain-containing protein 1	Q7L1Q6-3;Q7L1Q6-4;Q7L1Q6;Q7L1Q6-2;C9IZ80;H0Y503;C9JFN4;C9JWF5;C9J188;C9JV57	Q7L1Q6-3;Q7L1Q6-4;Q7L1Q6;Q7L1Q6-2;C9IZ80	10	1.10255	1.13999	1.10982	1.27943	1.25383	1.27304	-0.197945	-0.183213	0.01985	0.013326		+	biological regulation;biosynthetic process;cellular biosynthetic process;cellular macromolecule biosynthetic process;cellular macromolecule metabolic process;cellular metabolic process;cellular nitrogen compound metabolic process;cellular process;macromolecule biosynthetic process;macromolecule metabolic process;metabolic process;nitrogen compound metabolic process;nucleic acid metabolic process;…		cell part;cytoplasm;intracellular part	6	6	6	7	8	8	6	6	6	7	8	7	15.3	15.3	10.9	16.9	16.9	14.2	3.36298	-0.18331
BZW2	Basic leucine zipper and W2 domain-containing protein 2	Q9Y6E2;E7ETZ4;B5MCH7;Q75MG1;B5MCE7;E7EMS9;F8WDX8;C9JF98;E9PFD4	Q9Y6E2;E7ETZ4;B5MCH7;Q75MG1;B5MCE7;E7EMS9	9	0.882125	1.03905	1.06442	1.01516	1.01351	1.01028	0.0359103	-0.0255528	0.098745	0.002482			anatomical structure development;cell differentiation;cellular developmental process;cellular macromolecule metabolic process;cellular metabolic process;cellular nitrogen compound metabolic process;cellular process;developmental process;macromolecule metabolic process;metabolic process;nervous system development;nitrogen compound metabolic process;nucleic acid metabolic process;nucleobase-contain…			5	4	7	6	5	6	5	4	7	6	6	6	10	7.9	15	12.6	11	12.4	0.131641	-0.0304768
C12orf10	UPF0160 protein MYG1, mitochondrial	Q9HB07;F8VQQ3;F8VR84;H3BPH3	Q9HB07;F8VQQ3;F8VR84	4	0.500149	NaN	0.845513	0.961559	1.00516	0.812592	-0.515131	-0.46145	0.244209	0.100975			pigmentation		cell part;cytoplasmic part;intracellular membrane-bounded organelle;intracellular organelle;intracellular part;membrane-bounded organelle;mitochondrion;nucleus;organelle	2	1	5	5	4	6	2	1	5	5	3	5	4.8	3.7	16	15.4	13.3	19.1	0.7017	-0.504662
C14orf166	UPF0568 protein C14orf166	Q9Y224;G3V4C6;H0YJB9;G3V4E7	Q9Y224;G3V4C6;H0YJB9	4	0.87923	0.939994	0.833592	0.89315	0.992256	0.896077	-0.0273819	-0.0683299	0.05338	0.056393			biological regulation;biosynthetic process;cellular biosynthetic process;cellular macromolecule biosynthetic process;cellular macromolecule metabolic process;cellular metabolic process;cellular nitrogen compound metabolic process;cellular process;interaction with host;interspecies interaction between organisms;macromolecule biosynthetic process;macromolecule metabolic process;metabolic process;mu…	basal RNA polymerase II transcription machinery binding;basal transcription machinery binding;binding;enzyme binding;protein binding;RNA polymerase binding;RNA polymerase core enzyme binding;RNA polymerase II core binding	cell part;cytoplasmic part;cytoskeletal part;intracellular membrane-bounded organelle;intracellular organelle;intracellular organelle part;intracellular part;macromolecular complex;membrane-bounded organelle;microtubule organizing center;nucleus;organelle;organelle part;perinuclear region of cytoplasm;protein complex;tRNA-splicing ligase complex	3	2	5	5	7	5	3	3	6	7	9	7	17.2	10.2	30.7	30.7	38.5	30.7	0.410668	-0.0683348
C19orf10	UPF0556 protein C19orf10	M0QYN0;Q969H8;M0QXF7	M0QYN0;Q969H8;M0QXF7	3	NaN	1.08547	1.41243	NaN	NaN	NaN	NaN	NaN	0.231192	NaN			activation of signaling protein activity involved in unfolded protein response;biological regulation;cellular macromolecule metabolic process;cellular metabolic process;cellular process;cellular protein metabolic process;macromolecule metabolic process;metabolic process;positive regulation of catalytic activity;positive regulation of hydrolase activity;positive regulation of kinase activity;posit…		cell part;cytoplasmic part;endoplasmic reticulum lumen;endoplasmic reticulum part;endoplasmic reticulum-Golgi intermediate compartment;extracellular region;intracellular membrane-bounded organelle;intracellular organelle;intracellular organelle lumen;intracellular organelle part;intracellular part;membrane-bounded organelle;membrane-enclosed lumen;organelle;organelle lumen;organelle part	1	3	3	3	2	3	1	3	3	3	2	3	9	20.1	20.1	23.3	16.9	19	0	NaN
C1QBP	Complement component 1 Q subcomponent-binding protein, mitochondrial	Q07021;I3L3B0;I3L3Q7	Q07021;I3L3B0;I3L3Q7	3	0.919842	0.976705	0.942516	0.966108	1.0031	0.932333	-0.0356662	-0.0314031	0.028625	0.035395			activation of immune response;apoptosis;biological regulation;biosynthetic process;blood coagulation, intrinsic pathway;cell death;cellular biosynthetic process;cellular component assembly;cellular component assembly at cellular level;cellular component organization;cellular component organization at cellular level;cellular component organization or biogenesis;cellular component organization or b…	adrenergic receptor binding;binding;carbohydrate binding;complement binding;complement component C1q binding;glycosaminoglycan binding;G-protein-coupled receptor binding;hyaluronic acid binding;kininogen binding;mRNA binding;nucleic acid binding;opsonin binding;pattern binding;polysaccharide binding;protein binding;protein binding transcription factor activity;receptor binding;RNA binding;transcr…	cell part;cell surface;cytoplasmic part;cytosol;extracellular region part;extracellular space;intracellular membrane-bounded organelle;intracellular non-membrane-bounded organelle;intracellular organelle;intracellular organelle lumen;intracellular organelle part;intracellular part;membrane;membrane-bounded organelle;membrane-enclosed lumen;mitochondrial matrix;mitochondrial part;mitochondrion;non…	1	4	5	2	4	4	5	4	9	6	7	8	5	16.7	22	9.6	16.7	22	0.324423	-0.0311978
C22orf28	tRNA-splicing ligase RtcB homolog	Q9Y3I0;E7EQS9	Q9Y3I0	2	1.01801	1.61416	1.06687	0.983321	0.96825	1.03211	0.117654	0.310055	0.330983	0.033382			anatomical structure development;anatomical structure morphogenesis;biological adhesion;cell adhesion;cell morphogenesis;cell morphogenesis involved in differentiation;cell-matrix adhesion;cell-substrate adhesion;cellular component morphogenesis;cellular component organization;cellular component organization or biogenesis;cellular developmental process;cellular macromolecule metabolic process;cel…	adenyl nucleotide binding;adenyl ribonucleotide binding;ATP binding;binding;catalytic activity;cation binding;ion binding;ligase activity;ligase activity, forming phosphoric ester bonds;metal ion binding;nucleotide binding;purine nucleotide binding;purine ribonucleoside triphosphate binding;purine ribonucleotide binding;ribonucleotide binding;RNA ligase (ATP) activity;RNA ligase activity	cell part;cytoplasm;intracellular part;macromolecular complex;protein complex;tRNA-splicing ligase complex	6	2	8	9	8	10	6	2	8	8	7	10	14.1	4	17	23	21.6	21	0.582462	0.278376
CAB39	Calcium-binding protein 39	Q9Y376	Q9Y376	1	0.588677	0.575912	0.572573	0.679745	0.662278	0.74589	-0.239144	-0.265329	0.008499	0.044104			biological regulation;cell cycle arrest;cell cycle process;cell surface receptor linked signaling pathway;cellular process;cellular response to chemical stimulus;cellular response to endogenous stimulus;cellular response to hormone stimulus;cellular response to insulin stimulus;cellular response to organic substance;cellular response to peptide hormone stimulus;cellular response to stimulus;enzym…	enzyme activator activity;enzyme regulator activity;kinase activator activity;kinase regulator activity;protein kinase activator activity;protein kinase regulator activity	cell part;cytoplasmic part;cytosol;intracellular part	2	3	4	5	4	6	2	3	4	5	3	6	4.7	7.6	11.1	13.5	11.1	15.8	2.10364	-0.263537
CACYBP	Calcyclin-binding protein	Q9HB71;Q9HB71-3;Q9HB71-2;B2ZWH1	Q9HB71;Q9HB71-3	4	0.848895	0.873472	0.843635	0.838307	0.837068	0.834823	0.0202424	0.0317217	0.015927	0.001766			aging;biological regulation;cardiac cell differentiation;cardiac muscle cell differentiation;cell differentiation;cellular developmental process;cellular process;cellular response to calcium ion;cellular response to chemical stimulus;cellular response to inorganic substance;cellular response to metal ion;cellular response to stimulus;developmental process;muscle cell differentiation;negative regu…		beta-catenin destruction complex;cell body;cell part;cell projection;cytoplasm;cytoplasmic part;intracellular organelle part;intracellular part;macromolecular complex;membrane-enclosed lumen;neuron projection;nuclear envelope lumen;nuclear part;organelle envelope lumen;organelle part;protein complex	6	4	7	6	5	7	7	4	9	7	6	9	41.2	22.4	39.9	31.1	31.1	36.8	0.950467	0.0315582
CAD	CAD protein;Glutamine-dependent carbamoyl-phosphate synthase;Aspartate carbamoyltransferase;Dihydroorotase	P27708;F8VPD4;H7C2E4;H7BZB3;H7C3Z5	P27708;F8VPD4	5	1.00439	0.987352	0.983343	1.01561	1.03149	1.02617	-0.0556318	-0.0468459	0.011173	0.008085			amine catabolic process;amine metabolic process;anatomical structure morphogenesis;biological regulation;biosynthetic process;body fluid secretion;carbamoyl phosphate biosynthetic process;carbamoyl phosphate metabolic process;carboxylic acid catabolic process;carboxylic acid metabolic process;catabolic process;cellular amine metabolic process;cellular amino acid catabolic process;cellular amino a…	adenyl nucleotide binding;adenyl ribonucleotide binding;amine binding;amino acid binding;aspartate binding;aspartate carbamoyltransferase activity;ATP binding;binding;carbamoyl-phosphate synthase (glutamine-hydrolyzing) activity;carbon-nitrogen ligase activity, with glutamine as amido-N-donor;carboxyl- or carbamoyltransferase activity;carboxylic acid binding;catalytic activity;cation binding;dihy…	axon part;cell body;cell part;cell projection part;cytoplasmic part;cytosol;intracellular organelle part;intracellular part;macromolecular complex;neuronal cell body;nuclear matrix;nuclear part;organelle part;protein complex;synapse part;terminal button	16	21	23	29	25	20	16	21	27	30	23	24	7.9	12	12.9	15.6	13.5	10.7	1.82723	-0.0468767
CALD1		Q05682-3;E7EX44;Q05682-5;E9PGZ1	Q05682-3;E7EX44;Q05682-5;E9PGZ1	4	1.08186	1.10328	1.02654	1.07019	1.05395	1.02441	0.0377098	0.0286347	0.039598	0.023209			multicellular organismal process;muscle contraction;muscle system process;system process		actin cytoskeleton;cell part;cytoskeleton;intracellular non-membrane-bounded organelle;intracellular organelle;intracellular part;membrane;non-membrane-bounded organelle;organelle;plasma membrane	8	11	10	12	12	10	10	13	12	17	15	12	18.6	20.3	21.7	21.5	22.2	21.9	0.320009	0.0282061
CALM2;CALM1	Calmodulin	H0Y7A7;E7ETZ0;P62158;E7EMB3;M0QZ52;Q96HY3;G3V479;F8WBR5;G3V361;P27482	H0Y7A7;E7ETZ0;P62158;E7EMB3;M0QZ52;Q96HY3;G3V479;F8WBR5	10	1.13397	1.12585	1.13407	1.00865	1.07038	1.03494	0.131831	0.124181	0.00472	0.030979			activation of phospholipase C activity;alcohol metabolic process;biological regulation;calcium-mediated signaling;carbohydrate catabolic process;carbohydrate metabolic process;catabolic process;cell activation;cell communication;cell surface receptor linked signaling pathway;cell-cell signaling;cellular carbohydrate catabolic process;cellular carbohydrate metabolic process;cellular component orga…	binding;calcium ion binding;catalytic activity;cation binding;enzyme activator activity;enzyme regulator activity;ion binding;kinase activity;metal ion binding;phosphatase activator activity;phosphatase regulator activity;protein phosphatase activator activity;protein phosphatase regulator activity;transferase activity;transferase activity, transferring phosphorus-containing groups	cell part;centrosome;contractile fiber part;cytoplasmic part;cytoskeletal part;cytosol;extracellular region;intracellular non-membrane-bounded organelle;intracellular organelle;intracellular organelle part;intracellular part;macromolecular complex;membrane;microtubule;microtubule organizing center;non-membrane-bounded organelle;nuclear part;nucleoplasm;organelle;organelle part;plasma membrane;pro…	5	5	4	5	6	5	6	5	6	5	9	7	24.6	24.6	36.4	24.6	36.4	36.4	2.11714	0.1246
CALR	Calreticulin	P27797;K7EJB9;K7EL50	P27797;K7EJB9	3	1.1326	1.08854	1.09521	1.03255	1.01833	1.03007	0.0884657	0.106222	0.023751	0.007598			actin cytoskeleton organization;actin filament-based process;activation of signaling protein activity involved in unfolded protein response;aging;antigen processing and presentation;antigen processing and presentation of exogenous antigen;antigen processing and presentation of exogenous peptide antigen;antigen processing and presentation of exogenous peptide antigen via MHC class I;antigen proces…	androgen receptor binding;binding;calcium ion binding;carbohydrate binding;cation binding;chaperone binding;complement binding;complement component C1q binding;DNA binding;hormone binding;hormone receptor binding;ion binding;iron ion binding;metal ion binding;mRNA binding;nuclear hormone receptor binding;nucleic acid binding;opsonin binding;peptide binding;protein binding;protein binding involved…	acrosomal vesicle;cell part;cell surface;cytoplasmic membrane-bounded vesicle;cytoplasmic part;cytoplasmic vesicle;cytosol;endoplasmic reticulum;endoplasmic reticulum lumen;endoplasmic reticulum part;external side of plasma membrane;extracellular matrix;extracellular region part;extracellular space;Golgi apparatus;integral to endoplasmic reticulum membrane;integral to lumenal side of endoplasmic …	7	8	10	10	7	8	10	10	15	19	12	13	19.4	19.4	34.3	30.7	24.5	27.1	2.30966	0.106028
CALU	Calumenin	O43852-3;O43852;O43852-6;O43852-5;O43852-10;O43852-11;O43852-14;O43852-13	O43852-3;O43852;O43852-6;O43852-5;O43852-10;O43852-11;O43852-14;O43852-13	8	1.16002	1.12125	1.18372	1.02542	1.00912	1.01525	0.192309	0.184138	0.031537	0.008232		+	cell activation;cellular process;establishment of localization;establishment of localization in cell;exocytosis;platelet activation;platelet degranulation;secretion;secretion by cell;transport;vesicle-mediated transport	binding;calcium ion binding;cation binding;ion binding;metal ion binding	cell part;cytoplasmic membrane-bounded vesicle;cytoplasmic part;cytoplasmic vesicle;endoplasmic reticulum;endoplasmic reticulum lumen;endoplasmic reticulum part;extracellular region;Golgi apparatus;intracellular membrane-bounded organelle;intracellular organelle;intracellular organelle lumen;intracellular organelle part;intracellular part;melanosome;membrane-bounded organelle;membrane-bounded ves…	2	4	5	8	6	6	2	4	4	8	7	8	4.6	13.3	16.7	28.2	22.6	17.3	2.82032	0.183809
CAND1	Cullin-associated NEDD8-dissociated protein 1	Q86VP6;Q86VP6-2;H0YH27;Q86VP6-3;O75155;O75155-2;F8WBB8;F5H6I6	Q86VP6;Q86VP6-2	8	1.21442	1.18802	1.11905	1.15573	1.11822	1.11252	0.0873552	0.056407	0.049245	0.023473			biological regulation;biosynthetic process;cell differentiation;cellular biosynthetic process;cellular component assembly;cellular component assembly at cellular level;cellular component organization;cellular component organization at cellular level;cellular component organization or biogenesis;cellular component organization or biogenesis at cellular level;cellular developmental process;cellular…		cell part;cullin-RING ubiquitin ligase complex;cytoplasm;intracellular;intracellular membrane-bounded organelle;intracellular organelle;intracellular part;macromolecular complex;membrane-bounded organelle;nucleus;organelle;protein complex;ubiquitin ligase complex	10	11	15	17	17	14	10	12	18	21	20	16	9.1	11.9	16.3	18.2	17.6	15	0.641345	0.0557568
CANX	Calnexin	B4DGP8;P27824;B4E2T8;H0Y9Q7;D6RGY2;D6RDP7;D6RB85;H0Y9H1;D6RAU8;D6RFL1;D6RAQ8;D6RD16;D6RHJ3	B4DGP8;P27824;B4E2T8;H0Y9Q7	13	1.0994	1.13215	1.08027	0.941848	0.88169	0.989328	0.22315	0.235581	0.026238	0.053943			aging;antigen processing and presentation;antigen processing and presentation of exogenous antigen;antigen processing and presentation of exogenous peptide antigen;antigen processing and presentation of exogenous peptide antigen via MHC class II;antigen processing and presentation of peptide antigen;antigen processing and presentation of peptide antigen via MHC class I;antigen processing and pres…	binding;calcium ion binding;cation binding;ion binding;metal ion binding;protein binding;unfolded protein binding	axon;cell body;cell part;cell projection;cell projection cytoplasm;cell projection part;cytoplasmic membrane-bounded vesicle;cytoplasmic part;cytoplasmic vesicle;dendrite cytoplasm;dendritic spine;endoplasmic reticulum;endoplasmic reticulum lumen;endoplasmic reticulum part;integral to endoplasmic reticulum membrane;integral to lumenal side of endoplasmic reticulum membrane;integral to membrane;in…	9	6	10	12	13	11	13	8	13	21	25	17	15.9	10.4	16.6	21.2	23	19.6	1.98327	0.236912
CAP1	Adenylyl cyclase-associated protein 1	Q01518;Q01518-2;Q5T0R1;Q5T0R9;Q5T0R2;Q5T0R3;Q5T0R4;Q5T0R5;Q5T0R6;Q5T0R7;Q5T0S3;Q5T0R8;B7Z214	Q01518;Q01518-2	13	0.987612	1.03607	1.00155	0.968337	1.01351	1.00512	-0.00512661	0.018368	0.024948	0.024026			actin cytoskeleton organization;actin filament-based process;activation of adenylate cyclase activity;ameboidal cell migration;anatomical structure morphogenesis;axon guidance;biological regulation;cell activation;cell migration;cell morphogenesis;cell motility;cellular component morphogenesis;cellular component movement;cellular component organization;cellular component organization at cellular …		cell cortex part;cell part;cortical actin cytoskeleton;cortical cytoskeleton;cytoplasmic part;cytoskeletal part;cytoskeleton;intracellular non-membrane-bounded organelle;intracellular organelle;intracellular organelle part;intracellular part;membrane;non-membrane-bounded organelle;organelle;organelle part;plasma membrane	6	6	10	13	13	11	7	7	17	17	19	18	15.4	16	25.7	33.3	35.8	31.4	0.252896	0.0183578
CAPG	Macrophage-capping protein	P40121;P40121-2;E7ENU9;B8ZZL6;H7C0X8	P40121;P40121-2;E7ENU9;B8ZZL6	5	1.8682	1.61058	1.67347	1.56341	1.45595	1.5009	0.157014	0.188798	0.134318	0.053973			actin filament capping;barbed-end actin filament capping;biological regulation;cell projection assembly;cell projection organization;cellular component assembly;cellular component assembly at cellular level;cellular component organization;cellular component organization at cellular level;cellular component organization or biogenesis;cellular component organization or biogenesis at cellular level;…		cell part;cytoplasm;cytoplasmic membrane-bounded vesicle;cytoplasmic part;cytoplasmic vesicle;cytoskeletal part;F-actin capping protein complex;intracellular membrane-bounded organelle;intracellular non-membrane-bounded organelle;intracellular organelle;intracellular organelle part;intracellular part;macromolecular complex;melanosome;membrane;membrane-bounded organelle;membrane-bounded vesicle;no…	2	4	3	5	6	6	3	4	6	7	7	6	6.9	13.5	10.6	20.7	27	28.7	1.23846	0.18653
CAPN2	Calpain-2 catalytic subunit	P17655;P17655-2	P17655;P17655-2	2	0.949811	0.97943	0.919164	0.962986	0.923937	1.02354	-0.0198752	-0.0310932	0.030135	0.050185			anatomical structure development;anatomical structure formation involved in morphogenesis;blastocyst development;cellular process;developmental process;macromolecule metabolic process;metabolic process;myoblast fusion;primary metabolic process;protein autoprocessing;protein maturation;protein metabolic process;protein processing;proteolysis;response to chemical stimulus;response to hypoxia;respon…	binding;calcium ion binding;calcium-dependent cysteine-type endopeptidase activity;catalytic activity;cation binding;cysteine-type endopeptidase activity;cysteine-type peptidase activity;endopeptidase activity;hydrolase activity;ion binding;metal ion binding;peptidase activity;peptidase activity, acting on L-amino acid peptides	cell part;chromatin;chromosomal part;cytoplasm;intracellular membrane-bounded organelle;intracellular organelle;intracellular organelle part;intracellular part;membrane;membrane-bounded organelle;nucleus;organelle;organelle part;plasma membrane	3	3	6	7	6	5	3	3	6	7	6	5	3.6	3.6	8.3	10.1	8.3	6.6	0.23649	-0.0302989
CAPNS1	Calpain small subunit 1	P04632;K7ELJ7;K7EKD8;K7EIV0;K7EM73;Q96L46;K7ES78;K7EMQ1	P04632;K7ELJ7;K7EKD8;K7EIV0;K7EM73	8	0.863394	0.958051	0.912877	0.980378	0.976424	0.953219	-0.0970879	-0.0898462	0.047345	0.014673			biological regulation;positive regulation of biological process;positive regulation of cell proliferation;positive regulation of cellular process;regulation of biological process;regulation of cell proliferation;regulation of cellular process	binding;calcium ion binding;calcium-dependent cysteine-type endopeptidase activity;catalytic activity;cation binding;cysteine-type endopeptidase activity;cysteine-type peptidase activity;endopeptidase activity;hydrolase activity;ion binding;metal ion binding;peptidase activity;peptidase activity, acting on L-amino acid peptides	cell part;cytoplasm;intracellular part;membrane;plasma membrane	2	4	7	5	5	7	2	6	10	5	5	7	6	36.2	47	38.8	41.8	45.9	0.942754	-0.0910369
CAPRIN1	Caprin-1	Q14444;Q14444-2;G3V153;E9PLA9;E9PP31	Q14444;Q14444-2;G3V153;E9PLA9;E9PP31	5	1.04644	1.05822	1.11578	1.245	1.26493	1.18337	-0.234516	-0.197654	0.037105	0.042518			biological regulation;negative regulation of biological process;negative regulation of biosynthetic process;negative regulation of cellular biosynthetic process;negative regulation of cellular macromolecule biosynthetic process;negative regulation of cellular metabolic process;negative regulation of cellular process;negative regulation of cellular protein metabolic process;negative regulation of …	binding;nucleic acid binding;RNA binding	cell part;cell projection;cytoplasm;cytoplasmic mRNA processing body;cytoplasmic part;cytosol;dendrite;integral to membrane;integral to plasma membrane;intracellular non-membrane-bounded organelle;intracellular organelle;intracellular part;intrinsic to membrane;intrinsic to plasma membrane;macromolecular complex;membrane part;neuron projection;non-membrane-bounded organelle;organelle;plasma membr…	6	6	6	8	6	6	6	6	6	9	6	6	8.6	8.6	13.4	16.4	13.4	13.4	2.08112	-0.197642
CAPZA1	F-actin-capping protein subunit alpha-1	P52907	P52907	1	0.778766	0.729219	0.716641	0.753398	0.77337	0.716719	-0.0470595	-0.0121797	0.032845	0.028733			actin cytoskeleton organization;actin filament capping;actin filament-based process;biological regulation;blood coagulation;cellular component assembly;cellular component movement;cellular component organization;cellular component organization at cellular level;cellular component organization or biogenesis;cellular component organization or biogenesis at cellular level;cellular process;coagulatio…	actin binding;binding;cytoskeletal protein binding;protein binding	cell part;cytoplasmic part;cytoskeletal part;cytosol;extracellular region;F-actin capping protein complex;intracellular organelle part;intracellular part;macromolecular complex;organelle part;protein complex;WASH complex	3	5	5	5	6	6	3	6	6	7	7	7	14.3	27.3	27.3	27.3	33.2	34.3	0.0906643	-0.012395
CAPZA2	F-actin-capping protein subunit alpha-2	P47755;F8W9N7;B4DG50;C9JUG7	P47755;F8W9N7;B4DG50;C9JUG7	4	NaN	0.965973	1.00041	NaN	NaN	NaN	NaN	NaN	0.02435	NaN			actin cytoskeleton organization;actin filament capping;actin filament-based process;biological regulation;blood coagulation;cellular component assembly;cellular component movement;cellular component organization;cellular component organization at cellular level;cellular component organization or biogenesis;cellular component organization or biogenesis at cellular level;cellular process;coagulatio…		cell cortex part;cell part;cortical cytoskeleton;cytoplasm;cytoplasmic part;cytoskeletal part;cytoskeleton;cytosol;extracellular region;F-actin capping protein complex;intracellular non-membrane-bounded organelle;intracellular organelle;intracellular organelle part;intracellular part;macromolecular complex;membrane;non-membrane-bounded organelle;organelle;organelle part;protein complex	1	2	2	2	1	2	1	2	3	4	1	3	8.7	15.4	15.4	15.4	14.7	15.4	0	NaN
CAPZB	F-actin-capping protein subunit beta	B1AK88;P47756-2;B1AK87;P47756;B1AK85;F6USW4;F6Q0E3	B1AK88;P47756-2;B1AK87;P47756;B1AK85;F6USW4	7	0.806871	0.758758	0.773969	0.713129	0.778196	0.75892	0.028328	0.0561783	0.024592	0.033422			actin cytoskeleton organization;actin filament capping;actin filament-based process;biological regulation;blood coagulation;cell projection assembly;cell projection organization;cellular component assembly;cellular component assembly at cellular level;cellular component movement;cellular component organization;cellular component organization at cellular level;cellular component organization or bi…	actin binding;binding;cytoskeletal protein binding;protein binding	cell cortex part;cell part;cell projection;cortical cytoskeleton;cytoplasmic part;cytoskeletal part;cytoskeleton;cytosol;F-actin capping protein complex;intracellular non-membrane-bounded organelle;intracellular organelle;intracellular organelle part;intracellular part;lamellipodium;macromolecular complex;membrane;non-membrane-bounded organelle;organelle;organelle part;protein complex;WASH complex	6	5	6	8	6	6	7	5	8	9	9	10	17.9	20.3	22.3	24.9	26.6	22.3	0.549111	0.0566694
CARS	Cysteine--tRNA ligase, cytoplasmic	P49589-3;P49589;B4DKY1;P49589-2;A8MVQ3;E9PLP0;E9PRS8;C9JLN0	P49589-3;P49589;B4DKY1;P49589-2;A8MVQ3	8	NaN	0.886589	0.860374	NaN	NaN	NaN	NaN	NaN	0.018537	NaN			amine metabolic process;amino acid activation;carboxylic acid metabolic process;cellular amine metabolic process;cellular amino acid metabolic process;cellular ketone metabolic process;cellular macromolecule metabolic process;cellular metabolic process;cellular nitrogen compound metabolic process;cellular process;cysteinyl-tRNA aminoacylation;macromolecule metabolic process;metabolic process;ncRN…	adenyl nucleotide binding;adenyl ribonucleotide binding;aminoacyl-tRNA ligase activity;ATP binding;binding;catalytic activity;cation binding;cysteine-tRNA ligase activity;identical protein binding;ion binding;ligase activity;ligase activity, forming aminoacyl-tRNA and related compounds;ligase activity, forming carbon-oxygen bonds;metal ion binding;nucleic acid binding;nucleotide binding;protein b…	cell part;cytoplasm;cytoplasmic part;cytosol;intracellular part	1	2	4	7	1	5	1	2	4	7	1	5	1.1	2.5	5.1	8.9	1.7	6.5	0	NaN
CAST	Calpastatin	P20810-6;P20810-7;E7ESM9;P20810-5;B7Z468;P20810-9;P20810;P20810-2;B7Z574;E7EVY3;P20810-8;E9PCH5;P20810-4;E7ES10;P20810-3;E9PDE4;H0Y9H6;H0Y7F0;H0YD33;E7EQA0;E7EQ12;F8W7E0;E9PSG1;H0Y944;H0YA91;E7EQK6;E7EN75;D6RBR1;D6RGF7	P20810-6;P20810-7;E7ESM9;P20810-5;B7Z468;P20810-9;P20810;P20810-2;B7Z574;E7EVY3;P20810-8;E9PCH5;P20810-4;E7ES10;P20810-3;E9PDE4;H0Y9H6;H0Y7F0;H0YD33;E7EQA0;E7EQ12	29	1.057	1.46995	1.41643	1.48564	1.47556	1.55909	-0.0688271	-0.196981	0.224568	0.045592			biological regulation;negative regulation of catalytic activity;negative regulation of hydrolase activity;negative regulation of molecular function;negative regulation of peptidase activity;regulation of biological process;regulation of catalytic activity;regulation of hydrolase activity;regulation of metabolic process;regulation of molecular function;regulation of peptidase activity	cysteine-type endopeptidase inhibitor activity;endopeptidase inhibitor activity;endopeptidase regulator activity;enzyme inhibitor activity;enzyme regulator activity;peptidase inhibitor activity;peptidase regulator activity	cell part;membrane	2	2	5	4	4	6	2	2	8	6	7	9	3.3	5.2	13.1	9.7	9.7	14.5	0.624301	-0.211682
CAT	Catalase	P04040	P04040	1	1.48338	1.40122	1.28897	1.14993	1.36242	1.22479	0.194142	0.159346	0.097591	0.107777			acylglycerol metabolic process;aerobic respiration;alcohol metabolic process;anatomical structure development;biological regulation;catabolic process;cellular aromatic compound metabolic process;cellular catabolic process;cellular component assembly;cellular component organization;cellular component organization or biogenesis;cellular lipid metabolic process;cellular metabolic process;cellular ni…	aminoacylase activity;antioxidant activity;binding;catalase activity;catalytic activity;cation binding;coenzyme binding;cofactor binding;heme binding;hydrolase activity;hydrolase activity, acting on carbon-nitrogen (but not peptide) bonds;hydrolase activity, acting on carbon-nitrogen (but not peptide) bonds, in linear amides;identical protein binding;ion binding;iron ion binding;metal ion binding…	cell part;cytoplasmic part;cytosol;endoplasmic reticulum;Golgi apparatus;intracellular membrane-bounded organelle;intracellular organelle;intracellular organelle lumen;intracellular organelle part;intracellular part;lysosome;lytic vacuole;membrane;membrane-bounded organelle;membrane-enclosed lumen;microbody;microbody lumen;microbody membrane;microbody part;mitochondrial intermembrane space;mitoch…	4	4	6	5	3	7	4	4	5	6	4	8	9.7	7.6	14.6	12.9	7	16.5	0.801987	0.160511
CBR1	Carbonyl reductase [NADPH] 1	P16152;A8MTM1;E9PQ63;B4DFK7	P16152;A8MTM1;E9PQ63;B4DFK7	4	0.89132	0.909246	0.888136	0.863566	0.853201	0.891536	0.0456375	0.0437988	0.011381	0.01983			arachidonic acid metabolic process;carboxylic acid metabolic process;cellular ketone metabolic process;cellular lipid metabolic process;cellular metabolic process;cellular process;cofactor metabolic process;cyclooxygenase pathway;drug metabolic process;fat-soluble vitamin metabolic process;fatty acid metabolic process;icosanoid metabolic process;lipid metabolic process;metabolic process;monocarbo…	15-hydroxyprostaglandin dehydrogenase (NADP+) activity;carbonyl reductase (NADPH) activity;catalytic activity;oxidoreductase activity;oxidoreductase activity, acting on CH-OH group of donors;oxidoreductase activity, acting on NADH or NADPH;oxidoreductase activity, acting on NADH or NADPH, quinone or similar compound as acceptor;oxidoreductase activity, acting on the CH-OH group of donors, NAD or …	cell part;cytoplasmic part;cytosol;intracellular part	6	8	11	12	11	12	8	9	17	13	14	13	26.7	35.4	44	50.5	48	49.5	0.950309	0.0439702
CBS	Cystathionine beta-synthase;Cysteine synthase	P35520-2;P35520;F5H2U1;C9JMA6	P35520-2;P35520;F5H2U1;C9JMA6	4	NaN	0.655602	0.629689	NaN	NaN	NaN	NaN	NaN	0.018324	NaN			amine biosynthetic process;amine catabolic process;amine metabolic process;anatomical structure development;anatomical structure morphogenesis;biological regulation;biosynthetic process;blood vessel remodeling;carboxylic acid biosynthetic process;carboxylic acid catabolic process;carboxylic acid metabolic process;cartilage development;cartilage development involved in endochondral bone morphogene…	amine binding;amino acid binding;binding;carbon-oxygen lyase activity;carboxylic acid binding;catalytic activity;cation binding;cofactor binding;cystathionine beta-synthase activity;cysteine synthase activity;heme binding;hydro-lyase activity;identical protein binding;ion binding;iron ion binding;lyase activity;metal ion binding;modified amino acid binding;protein binding;protein dimerization act…	cell part;cytoplasm;cytoplasmic part;cytosol;intracellular non-membrane-bounded organelle;intracellular organelle;intracellular organelle part;intracellular part;non-membrane-bounded organelle;nuclear part;nucleolus;organelle;organelle part	1	2	3	2	2	2	1	2	3	3	2	2	1.4	2.7	5.7	2.7	3.7	4.2	0	NaN
CBX3	Chromobox protein homolog 3	Q13185;P83916;J3KS05;B5MD17;K7ELA4;S4R2Y4	Q13185	6	NaN	0.90158	1.04083	NaN	NaN	NaN	NaN	NaN	0.098462	NaN			biological regulation;biosynthetic process;cellular biosynthetic process;cellular component organization;cellular component organization at cellular level;cellular component organization or biogenesis;cellular component organization or biogenesis at cellular level;cellular macromolecule biosynthetic process;cellular macromolecule metabolic process;cellular metabolic process;cellular nitrogen comp…	binding;chromatin binding	cell part;centromeric heterochromatin;chromatin;chromocenter;chromosomal part;chromosome, centromeric region;condensed chromosome, centromeric region;cytoskeletal part;euchromatin;female pronucleus;heterochromatin;intracellular membrane-bounded organelle;intracellular non-membrane-bounded organelle;intracellular organelle;intracellular organelle part;intracellular part;male pronucleus;membrane;me…	0	2	2	3	3	2	0	4	4	3	3	5	0	15.8	15.8	22.4	22.4	15.8	0	NaN
CCDC86	Coiled-coil domain-containing protein 86	Q9H6F5;B4DY99;H0YG79	Q9H6F5	3	0.899919	NaN	0.766506	1.03336	NaN	0.945461	-0.247882	-0.247882	0.094337	0.062152			interaction with host;interspecies interaction between organisms;multi-organism process;reproductive process;viral reproductive process;virus-host interaction		cell part;intracellular non-membrane-bounded organelle;intracellular organelle;intracellular organelle part;intracellular part;non-membrane-bounded organelle;nuclear part;nucleolus;organelle;organelle part	2	1	3	2	1	2	2	1	3	2	1	3	5.3	2.2	8.3	5.3	2.2	5.3	0.70293	-0.251096
CCT2	T-complex protein 1 subunit beta	P78371;P78371-2;F5GWF6;F8VQ14	P78371;P78371-2;F5GWF6;F8VQ14	4	1.04304	1.03692	1.02074	1.04219	1.04354	1.02276	-0.00730468	-0.00361573	0.011522	0.011628			cellular component assembly;cellular component assembly at cellular level;cellular component organization;cellular component organization at cellular level;cellular component organization or biogenesis;cellular component organization or biogenesis at cellular level;cellular macromolecular complex assembly;cellular macromolecular complex subunit organization;cellular macromolecule metabolic proces…	adenyl nucleotide binding;adenyl ribonucleotide binding;ATP binding;binding;nucleotide binding;protein binding;purine nucleotide binding;purine ribonucleoside triphosphate binding;purine ribonucleotide binding;ribonucleotide binding;unfolded protein binding	cell part;chaperonin-containing T-complex;cytoplasm;cytoplasmic part;cytoskeletal part;cytosol;cytosolic part;intracellular membrane-bounded organelle;intracellular organelle;intracellular organelle part;intracellular part;macromolecular complex;membrane-bounded organelle;microtubule;nucleus;organelle;organelle part;protein complex	15	20	24	24	27	22	19	27	38	42	41	35	39.8	52.9	58.1	58.7	61.1	54.6	0.0980417	-0.003615
CCT3	T-complex protein 1 subunit gamma	P49368;P49368-2;B4DUR8;E9PRC8;Q5SZX6;Q5SZW8;E9PQ35;E9PM09;Q5SZX9	P49368;P49368-2;B4DUR8	9	1.04781	1.03513	1.04458	1.05039	1.00542	1.02188	0.0317004	0.0231709	0.006585	0.022753			cellular macromolecule metabolic process;cellular metabolic process;cellular process;cellular protein metabolic process;'de novo' posttranslational protein folding;'de novo' protein folding;macromolecule metabolic process;metabolic process;primary metabolic process;protein folding;protein metabolic process	adenyl nucleotide binding;adenyl ribonucleotide binding;ATP binding;binding;nucleotide binding;protein binding;purine nucleotide binding;purine ribonucleoside triphosphate binding;purine ribonucleotide binding;ribonucleotide binding;unfolded protein binding	cell part;chaperonin-containing T-complex;cytoplasm;cytoplasmic part;cytoskeletal part;cytosol;cytosolic part;intracellular organelle part;intracellular part;macromolecular complex;membrane;microtubule;organelle part;plasma membrane;protein complex	13	16	21	22	19	19	17	18	28	28	24	31	25.7	38.7	46.1	46.1	44.6	42.2	0.538618	0.0233874
CCT4	T-complex protein 1 subunit delta	P50991;B7Z9L0;P50991-2;B7Z2F4	P50991;B7Z9L0;P50991-2;B7Z2F4	4	0.953472	0.989225	0.927411	0.950143	0.943641	0.952985	0.00504574	0.0117795	0.031034	0.00479			cellular macromolecule metabolic process;cellular metabolic process;cellular process;cellular protein metabolic process;'de novo' posttranslational protein folding;'de novo' protein folding;macromolecule metabolic process;metabolic process;primary metabolic process;protein folding;protein metabolic process	adenyl nucleotide binding;adenyl ribonucleotide binding;ATP binding;binding;nucleotide binding;protein binding;purine nucleotide binding;purine ribonucleoside triphosphate binding;purine ribonucleotide binding;ribonucleotide binding;unfolded protein binding	cell part;centrosome;chaperonin-containing T-complex;cytoplasm;cytoplasmic membrane-bounded vesicle;cytoplasmic part;cytoplasmic vesicle;cytoskeletal part;cytosol;cytosolic part;intracellular membrane-bounded organelle;intracellular non-membrane-bounded organelle;intracellular organelle;intracellular organelle part;intracellular part;macromolecular complex;melanosome;membrane-bounded organelle;me…	12	12	15	15	14	16	17	14	26	25	22	23	28.6	27.6	36.2	38.4	36	42.9	0.154678	0.0112872
CCT5	T-complex protein 1 subunit epsilon	P48643;E9PCA1;B7ZAR1;E7ENZ3;B4DYD8;D6RIZ7;H0Y914	P48643;E9PCA1;B7ZAR1;E7ENZ3;B4DYD8	7	0.952365	1.04101	0.986282	1.00937	1.00809	1.03952	-0.0333753	-0.0369568	0.044729	0.017791			cellular macromolecule metabolic process;cellular metabolic process;cellular process;cellular protein metabolic process;'de novo' posttranslational protein folding;'de novo' protein folding;macromolecule metabolic process;metabolic process;multi-organism process;primary metabolic process;protein folding;protein metabolic process;response to biotic stimulus;response to other organism;response to s…	adenyl nucleotide binding;adenyl ribonucleotide binding;ATP binding;binding;nucleotide binding;purine nucleotide binding;purine ribonucleoside triphosphate binding;purine ribonucleotide binding;ribonucleotide binding	cell part;centrosome;chaperonin-containing T-complex;cytoplasm;cytoplasmic part;cytoskeletal part;cytosol;cytosolic part;intracellular non-membrane-bounded organelle;intracellular organelle;intracellular organelle part;intracellular part;macromolecular complex;microtubule;microtubule organizing center;non-membrane-bounded organelle;nuclear part;nucleolus;organelle;organelle part;protein complex	18	14	24	26	26	24	24	16	34	38	41	33	33.3	31.1	44	52.3	53.8	46.6	0.399087	-0.0377808
CCT6A	T-complex protein 1 subunit zeta	P40227;B4DPJ8;P40227-2	P40227;B4DPJ8;P40227-2	3	0.936188	0.974149	0.949049	0.9505	0.986835	0.899079	-0.00220366	0.0116376	0.019307	0.044094			cellular macromolecule metabolic process;cellular metabolic process;cellular process;cellular protein metabolic process;'de novo' posttranslational protein folding;'de novo' protein folding;macromolecule metabolic process;metabolic process;primary metabolic process;protein folding;protein metabolic process	adenyl nucleotide binding;adenyl ribonucleotide binding;ATP binding;binding;nucleotide binding;protein binding;purine nucleotide binding;purine ribonucleoside triphosphate binding;purine ribonucleotide binding;ribonucleotide binding;unfolded protein binding	cell part;chaperonin-containing T-complex;cytoplasm;cytoplasmic part;cytoskeletal part;cytosol;cytosolic part;intracellular organelle part;intracellular part;macromolecular complex;microtubule;organelle part;protein complex	15	17	14	17	16	16	18	21	17	24	23	25	30.9	35.4	30.3	39.7	38.8	35.2	0.10601	0.0124936
CCT7	T-complex protein 1 subunit eta	Q99832;Q99832-3;Q99832-4;F5GZK5;B7Z1C9;Q99832-2;F8WAM2;F8WBP8	Q99832;Q99832-3;Q99832-4;F5GZK5;B7Z1C9;Q99832-2	8	1.03112	1.02491	1.07136	1.01837	1.04113	0.992642	0.0179435	0.0351392	0.025218	0.024259			cellular macromolecule metabolic process;cellular metabolic process;cellular process;cellular protein metabolic process;'de novo' posttranslational protein folding;'de novo' protein folding;macromolecule metabolic process;metabolic process;primary metabolic process;protein folding;protein metabolic process	adenyl nucleotide binding;adenyl ribonucleotide binding;ATP binding;binding;nucleotide binding;protein binding;purine nucleotide binding;purine ribonucleoside triphosphate binding;purine ribonucleotide binding;ribonucleotide binding;unfolded protein binding	cell part;chaperonin-containing T-complex;cytoplasm;cytoplasmic part;cytoskeletal part;cytosol;cytosolic part;intracellular membrane-bounded organelle;intracellular organelle;intracellular organelle part;intracellular part;macromolecular complex;membrane-bounded organelle;microtubule;mitochondrion;organelle;organelle part;protein complex	11	11	16	17	19	16	16	12	23	28	22	25	23	24.1	36.5	35.2	45.1	33.5	0.55126	0.0351339
CCT8	T-complex protein 1 subunit theta	P50990;B4DEM7;B4DQH4;H7C4C8;H7C2U0	P50990;B4DEM7;B4DQH4	5	1.01511	0.97432	0.964399	0.990278	0.982275	0.996443	-0.0234389	-0.00738765	0.026877	0.007104			cellular macromolecule metabolic process;cellular metabolic process;cellular process;cellular protein metabolic process;'de novo' posttranslational protein folding;'de novo' protein folding;macromolecule metabolic process;metabolic process;primary metabolic process;protein folding;protein metabolic process	adenyl nucleotide binding;adenyl ribonucleotide binding;ATP binding;ATPase activity;ATPase activity, coupled;binding;catalytic activity;hydrolase activity;hydrolase activity, acting on acid anhydrides;hydrolase activity, acting on acid anhydrides, in phosphorus-containing anhydrides;nucleoside-triphosphatase activity;nucleotide binding;purine nucleotide binding;purine ribonucleoside triphosphate …	aggresome;cell part;centrosome;cytoplasm;cytoplasmic part;cytoskeletal part;cytoskeleton;cytosol;inclusion body;intermediate filament cytoskeleton;intracellular non-membrane-bounded organelle;intracellular organelle;intracellular organelle part;intracellular part;macromolecular complex;microtubule;microtubule organizing center;non-membrane-bounded organelle;organelle;organelle part;protein complex	20	19	21	23	24	22	26	20	27	27	25	29	39.1	39.8	44.2	46	51.1	47.4	0.120465	-0.00771818
CD2AP	CD2-associated protein	Q9Y5K6	Q9Y5K6	1	NaN	0.700643	0.60405	NaN	NaN	NaN	NaN	NaN	0.068302	NaN			biological regulation;cell cycle phase;cell cycle process;cell division;cell projection assembly;cell projection organization;cellular component assembly;cellular component assembly at cellular level;cellular component organization;cellular component organization at cellular level;cellular component organization or biogenesis;cellular component organization or biogenesis at cellular level;cellula…	structural constituent of cytoskeleton;structural molecule activity	cell part;cell projection;cytoplasm;cytoskeletal part;filamentous actin;intracellular non-membrane-bounded organelle;intracellular organelle;intracellular organelle part;intracellular part;macromolecular complex;membrane;non-membrane-bounded organelle;nuclear part;nucleolus;organelle;organelle part;plasma membrane;protein complex;ruffle	0	3	3	1	2	0	0	3	4	1	3	0	0	5	5.2	1.3	3.8	0	0	NaN
CD44	CD44 antigen	P16070;P16070-5;E7EPC6;P16070-7;P16070-3;P16070-4;P16070-6;P16070-17;P16070-8;P16070-16;P16070-10;P16070-11;P16070-13;P16070-14;P16070-12;P16070-18;H0YD13;H0Y2P0;H0YE40;P16070-9;H0Y5E4;P16070-15;H0YCV9;H0YDW7;H0YD17;H0YDX6;E9PKC6;J3KN83;P16070-19;Q86UZ1	P16070;P16070-5;E7EPC6;P16070-7;P16070-3;P16070-4;P16070-6;P16070-17;P16070-8;P16070-16;P16070-10;P16070-11;P16070-13;P16070-14;P16070-12;P16070-18;H0YD13;H0Y2P0;H0YE40	30	1.01247	0.824914	0.888217	1.01757	1.19317	0.992934	-0.196144	-0.233151	0.095416	0.10919			amine metabolic process;aminoglycan catabolic process;aminoglycan metabolic process;anatomical structure development;anatomical structure morphogenesis;biological adhesion;biological regulation;branching involved in prostate gland morphogenesis;branching involved in ureteric bud morphogenesis;branching morphogenesis of a tube;carbohydrate catabolic process;carbohydrate metabolic process;cartilage…	binding;carbohydrate binding;catalytic activity;collagen binding;glycosaminoglycan binding;hexosaminidase activity;hyaluronic acid binding;hyalurononglucosaminidase activity;hydrolase activity;hydrolase activity, acting on glycosyl bonds;hydrolase activity, hydrolyzing O-glycosyl compounds;pattern binding;polysaccharide binding;protein binding	basolateral plasma membrane;cell part;cell surface;cytoplasmic part;external side of plasma membrane;Golgi apparatus;integral to membrane;integral to plasma membrane;intracellular membrane-bounded organelle;intracellular organelle;intracellular part;intrinsic to membrane;intrinsic to plasma membrane;membrane;membrane part;membrane-bounded organelle;organelle;plasma membrane;plasma membrane part	3	3	2	6	5	3	6	3	2	10	8	5	4.4	4.7	3.4	9.3	7.1	5.5	0.9092	-0.233504
CD97	CD97 antigen;CD97 antigen subunit alpha;CD97 antigen subunit beta	P48960;P48960-3;P48960-2	P48960;P48960-3;P48960-2	3	1.36035	NaN	1.29289	1.42133	NaN	1.58335	-0.179461	-0.179461	0.047704	0.114565			biological adhesion;biological regulation;cell adhesion;cell communication;cell surface receptor linked signaling pathway;cell-cell signaling;cellular component movement;cellular process;cellular response to stimulus;defense response;G-protein coupled receptor protein signaling pathway;immune response;immune system process;inflammatory response;neuropeptide signaling pathway;regulation of biologi…	binding;calcium ion binding;cation binding;G-protein coupled receptor activity;ion binding;metal ion binding;molecular transducer activity;receptor activity;signal transducer activity;signaling receptor activity;transmembrane signaling receptor activity	cell part;extracellular region part;extracellular space;integral to membrane;integral to plasma membrane;intrinsic to membrane;intrinsic to plasma membrane;membrane part;plasma membrane part	2	1	2	2	1	2	2	1	3	2	1	2	3.6	2	3.6	3.6	2	3.6	0.757378	-0.177827
CDC123	Cell division cycle protein 123 homolog	O75794;H7BZW7	O75794	2	1.09685	NaN	0.980485	0.937032	NaN	0.9528	0.136473	0.136473	0.08228	0.01115			biological regulation;cell cycle arrest;cell cycle phase;cell cycle process;cell division;cellular process;G1 phase;G1 phase of mitotic cell cycle;negative regulation of biological process;negative regulation of cell cycle;negative regulation of cellular process;positive regulation of biological process;positive regulation of cell proliferation;positive regulation of cellular process;regulation o…		cell part;cytoplasm;intracellular part	4	2	4	5	1	4	4	1	4	5	1	4	12.8	7.7	14	17.6	3.3	14	0.615497	0.134257
CDC37	Hsp90 co-chaperone Cdc37	Q16543;K7EQA9;K7EL68;K7EIU0;K7EKQ2	Q16543;K7EQA9;K7EL68;K7EIU0	5	0.846852	0.953281	NaN	0.898056	0.885046	NaN	0.0137152	0.0137152	0.075257	0.0092			biological regulation;establishment of localization;establishment of localization in cell;establishment of protein localization;intracellular protein transport;intracellular transport;protein targeting;protein transport;regulation of biological process;regulation of catalytic activity;regulation of cell cycle;regulation of cellular metabolic process;regulation of cellular process;regulation of ce…	binding;protein binding;unfolded protein binding	cell part;cell projection membrane;cell projection part;cytoplasmic part;cytosol;intracellular part;leading edge membrane;macromolecular complex;membrane part;plasma membrane part;protein complex;ruffle membrane	2	1	1	2	2	1	2	2	1	2	3	1	5.3	2.4	2.9	5.3	5.3	2.9	0.0418568	0.0112277
CDC42	Cell division control protein 42 homolog	E7ETU3;P60953;P60953-1;Q5JYX0	E7ETU3;P60953;P60953-1;Q5JYX0	4	1.48568	1.06145	1.13105	1.02524	1.09843	1.09507	0.0466384	0.192493	0.22751	0.041322			actin cytoskeleton organization;actin filament branching;actin filament bundle assembly;actin filament organization;actin filament-based process;adherens junction organization;anatomical structure development;anatomical structure formation involved in morphogenesis;anatomical structure morphogenesis;angiogenesis;axon guidance;biological adhesion;biological regulation;blood coagulation;canonical W…	binding;catalytic activity;enzyme binding;GTP binding;GTPase activity;guanyl nucleotide binding;guanyl ribonucleotide binding;hydrolase activity;hydrolase activity, acting on acid anhydrides;hydrolase activity, acting on acid anhydrides, in phosphorus-containing anhydrides;kinase binding;nucleoside-triphosphatase activity;nucleotide binding;protein binding;protein kinase binding;purine nucleotide…	apical part of cell;cell body;cell part;cell projection;cytoplasmic membrane-bounded vesicle;cytoplasmic part;cytoplasmic vesicle;cytoskeletal part;cytosol;filopodium;Golgi apparatus part;Golgi membrane;intracellular;intracellular membrane-bounded organelle;intracellular non-membrane-bounded organelle;intracellular organelle;intracellular organelle part;intracellular part;membrane;membrane-bounde…	2	2	3	4	4	3	2	3	6	9	9	3	12.9	12.9	17.2	21.9	21.9	17.2	0.510536	0.177463
CDC5L	Cell division cycle 5-like protein	Q99459	Q99459	1	0.896343	0.896555	0.996244	0.84678	1.01024	0.928736	-0.0508776	0.00175247	0.057617	0.08173			biological regulation;biosynthetic process;cell cycle;cellular biosynthetic process;cellular macromolecule biosynthetic process;cellular macromolecule metabolic process;cellular metabolic process;cellular nitrogen compound metabolic process;cellular process;macromolecule biosynthetic process;macromolecule metabolic process;metabolic process;mRNA metabolic process;mRNA processing;nitrogen compound…	binding;chromatin binding;DNA binding;nucleic acid binding;protein binding;protein domain specific binding;RNA binding;WD40-repeat domain binding	catalytic step 2 spliceosome;cell part;cytoplasm;intracellular non-membrane-bounded organelle;intracellular organelle;intracellular organelle part;intracellular part;macromolecular complex;non-membrane-bounded organelle;nuclear body;nuclear part;nuclear speck;nucleolus;nucleoplasm part;organelle;organelle part;protein complex;Prp19 complex;ribonucleoprotein complex;spliceosomal complex	2	3	5	5	5	8	2	3	5	5	4	9	2.4	4.2	7.6	6.2	7.5	12.5	0.0136468	0.00368671
CDC73	Parafibromin	Q6P1J9	Q6P1J9	1	NaN	0.904732	0.870499	NaN	NaN	NaN	NaN	NaN	0.024206	NaN			biological regulation;biosynthetic process;cell cycle;cell fate commitment;cell fate commitment involved in formation of primary germ layers;cell surface receptor linked signaling pathway;cellular biosynthetic process;cellular component organization;cellular component organization at cellular level;cellular component organization or biogenesis;cellular component organization or biogenesis at cell…	basal RNA polymerase II transcription machinery binding;basal transcription machinery binding;binding;enzyme binding;protein binding;RNA polymerase binding;RNA polymerase core enzyme binding;RNA polymerase II core binding	Cdc73/Paf1 complex;cell part;intracellular organelle part;intracellular part;macromolecular complex;nuclear part;nucleoplasm part;organelle part;protein complex;transcription elongation factor complex	0	3	2	3	2	3	0	3	2	3	2	2	0	5.8	3.4	5.5	3.4	5.3	0	NaN
CDK1	Cyclin-dependent kinase 1	P06493;P06493-2;E5RIU6;Q00526;K7ELV5;Q00536-2;Q00537;Q00537-2;Q07002-3;Q00536-3;Q00536;Q07002-2;Q07002;F5H6Z0;O94921;O94921-2;Q96Q40;Q96Q40-5;O94921-3;Q96Q40-3;E5RGN0;Q96Q40-4;Q96Q40-2;E7EUK8;H0YAZ9;K7EJ83	P06493;P06493-2;E5RIU6	26	0.785467	0.876368	0.734931	0.841679	0.93237	0.856635	-0.12513	-0.134349	0.071672	0.048622			activation of immune response;activation of innate immune response;activation of MAPK activity;activation of MAPKK activity;activation of protein kinase activity;aging;anaphase-promoting complex-dependent proteasomal ubiquitin-dependent protein catabolic process;anatomical structure development;anatomical structure morphogenesis;apoptosis;axon guidance;biological regulation;biosynthetic process;c…	adenyl nucleotide binding;adenyl ribonucleotide binding;ATP binding;binding;catalytic activity;cation binding;cyclin-dependent protein kinase activity;histone kinase activity;ion binding;kinase activity;metal ion binding;molecular transducer activity;nucleotide binding;phosphotransferase activity, alcohol group as acceptor;protein kinase activity;protein serine/threonine kinase activity;purine nu…	cell junction;cell part;cell projection;cyclin-dependent protein kinase holoenzyme complex;cytoplasm;cytoplasmic cyclin-dependent protein kinase holoenzyme complex;cytoplasmic membrane-bounded vesicle;cytoplasmic part;cytoplasmic vesicle;cytoskeletal part;cytosol;extrinsic to internal side of plasma membrane;extrinsic to membrane;extrinsic to plasma membrane;intracellular membrane-bounded organel…	6	5	4	9	10	5	6	6	3	9	10	5	22.6	17.5	12.1	33.7	40.4	18.9	0.719229	-0.136718
CDK5	Cyclin-dependent kinase 5	Q00535;Q00535-2	Q00535;Q00535-2	2	1.63654	NaN	1.43341	NaN	NaN	NaN	NaN	NaN	0.143635	NaN			actin cytoskeleton organization;actin filament-based process;adult behavior;anatomical structure development;anatomical structure formation involved in morphogenesis;anatomical structure morphogenesis;apoptosis;associative learning;axon extension;axon guidance;behavior;behavioral response to cocaine;biological adhesion;biological regulation;blood coagulation;calcium ion import;calcium ion transme…	acetylcholine receptor activator activity;acetylcholine receptor regulator activity;adenyl nucleotide binding;adenyl ribonucleotide binding;ATP binding;binding;catalytic activity;cyclin-dependent protein kinase activity;ErbB-2 class receptor binding;ErbB-3 class receptor binding;kinase activity;nucleotide binding;phosphotransferase activity, alcohol group as acceptor;protein binding;protein kinas…	axon;cell body;cell junction;cell part;cell projection;cell projection part;cyclin-dependent protein kinase 5 holoenzyme complex;cyclin-dependent protein kinase holoenzyme complex;cytoplasmic part;cytoskeletal part;cytosol;filopodium;growth cone;intracellular membrane-bounded organelle;intracellular organelle;intracellular organelle part;intracellular part;lamellipodium;macromolecular complex;mem…	2	0	2	2	1	2	2	0	2	1	1	1	9.2	2.7	7.9	9.2	5.5	9.2	0	NaN
CDKN2A	Cyclin-dependent kinase inhibitor 2A, isoforms 1/2/3	P42771-4;P42771;J3QRG6;K7ENC6;G3XAG3;P42771-3;P42771-2;K7ES20;P42772	P42771-4;P42771;J3QRG6;K7ENC6;G3XAG3;P42771-3;P42771-2;K7ES20	9	0.785995	0.806686	0.838654	0.85578	0.795681	0.806023	0.00118654	-0.0154327	0.02653	0.032131			aging;biological regulation;biosynthetic process;cell aging;cell communication;cell cycle arrest;cell cycle checkpoint;cell cycle phase;cell cycle process;cell differentiation;cell surface receptor linked signaling pathway;cellular biosynthetic process;cellular component assembly;cellular component assembly at cellular level;cellular component organization;cellular component organization at cellu…	binding;catalytic activity;cyclin-dependent protein kinase inhibitor activity;cyclin-dependent protein kinase regulator activity;enzyme inhibitor activity;enzyme regulator activity;kinase activity;kinase inhibitor activity;kinase regulator activity;NF-kappaB binding;protein binding;protein kinase inhibitor activity;protein kinase regulator activity;protein serine/threonine kinase inhibitor activi…	cell part;chromatin;chromosomal part;cytoplasmic part;cytosol;heterochromatin;intracellular membrane-bounded organelle;intracellular organelle;intracellular organelle part;intracellular part;membrane-bounded organelle;nucleus;organelle;organelle part;senescence-associated heterochromatin focus	3	3	4	4	4	4	7	4	5	6	6	5	24.6	24.6	37.7	37.7	37.7	37.7	0.132506	-0.0152154
CDV3	Protein CDV3 homolog	Q9UKY7;Q9UKY7-2;H0Y8K3;D6R9V8;Q9UKY7-3;D6RFH2;D6RDN0;D6RAV0	Q9UKY7;Q9UKY7-2	8	NaN	1.19067	1.16812	NaN	NaN	NaN	NaN	NaN	0.01594	NaN			cell proliferation		cell part;cytoplasm;intracellular non-membrane-bounded organelle;intracellular organelle;intracellular organelle part;intracellular part;non-membrane-bounded organelle;nuclear part;nucleolus;organelle;organelle part	1	2	3	2	4	6	1	2	4	3	5	8	8.9	27.9	33.3	27.9	31	48.8	0	NaN
CELF1	CUGBP Elav-like family member 1	G5EA30;Q92879-4;Q92879;Q92879-6;Q92879-3;Q92879-2;Q92879-5;E9PKU1;E9PSH0;E9PQK4;F5H0D8;F5H4Y5;E9PKA1	G5EA30;Q92879-4;Q92879;Q92879-6;Q92879-3;Q92879-2;Q92879-5;E9PKU1;E9PSH0;E9PQK4	13	NaN	0.920489	0.895403	NaN	NaN	NaN	NaN	NaN	0.017738	NaN			anatomical structure development;biological regulation;cell development;cellular component assembly;cellular component assembly at cellular level;cellular component organization;cellular component organization at cellular level;cellular component organization or biogenesis;cellular component organization or biogenesis at cellular level;cellular developmental process;cellular macromolecular comple…	binding;BRE binding;mRNA binding;nucleic acid binding;nucleotide binding;RNA binding;translation regulator activity;translation regulator activity, nucleic acid binding;translation repressor activity;translation repressor activity, nucleic acid binding	cell part;cytoplasm;intracellular membrane-bounded organelle;intracellular organelle;intracellular part;macromolecular complex;membrane-bounded organelle;nucleus;organelle;ribonucleoprotein complex	1	3	2	3	2	2	1	3	2	4	2	2	2.7	7.8	4.3	4.3	4.3	4.3	0	NaN
CFL1	Cofilin-1	E9PK25;P23528;G3V1A4;E9PP50;E9PQB7;E9PS23;E9PLJ3	E9PK25;P23528;G3V1A4;E9PP50;E9PQB7;E9PS23;E9PLJ3	7	1.06577	1.06997	1.03495	1.04923	1.04956	1.08006	0.0221097	-0.00371246	0.019124	0.017706			actin cytoskeleton organization;actin filament depolymerization;actin filament organization;actin filament-based process;actin polymerization or depolymerization;ameboidal cell migration;anatomical structure morphogenesis;axon guidance;biological regulation;cell activation;cell migration;cell motility;cellular component disassembly;cellular component disassembly at cellular level;cellular compone…		actin cytoskeleton;cell cortex part;cell part;cell projection membrane;cell projection part;cortical actin cytoskeleton;cortical cytoskeleton;cytoplasm;cytoplasmic part;cytoskeletal part;cytoskeleton;intracellular membrane-bounded organelle;intracellular non-membrane-bounded organelle;intracellular organelle;intracellular organelle part;intracellular part;lamellipodium membrane;leading edge membr…	8	10	8	9	10	8	21	15	13	20	22	18	45.6	52.5	45.6	44.6	52.9	37.3	0.0632991	-0.00373763
CHD4	Chromodomain-helicase-DNA-binding protein 4	Q14839-2;Q14839;F5GWX5;Q8TDI0;Q12873-3;Q12873;Q12873-2;K7EMY3;Q5TG85;F2Z2R5;K7ESA5;K7EPV1	Q14839-2;Q14839;F5GWX5	12	NaN	1.07517	1.08084	NaN	NaN	NaN	NaN	NaN	0.004009	NaN			biological regulation;biosynthetic process;cellular biosynthetic process;cellular component organization;cellular component organization at cellular level;cellular component organization or biogenesis;cellular component organization or biogenesis at cellular level;cellular macromolecule biosynthetic process;cellular macromolecule metabolic process;cellular metabolic process;cellular nitrogen comp…	adenyl nucleotide binding;adenyl ribonucleotide binding;ATP binding;ATPase activity;ATPase activity, coupled;ATP-dependent DNA helicase activity;ATP-dependent helicase activity;binding;catalytic activity;cation binding;DNA binding;DNA helicase activity;DNA-dependent ATPase activity;helicase activity;hydrolase activity;hydrolase activity, acting on acid anhydrides;hydrolase activity, acting on aci…	cell part;centrosome;chromatin remodeling complex;cytoplasm;cytoplasmic part;cytoskeletal part;cytoskeleton;histone deacetylase complex;intermediate filament cytoskeleton;intracellular membrane-bounded organelle;intracellular non-membrane-bounded organelle;intracellular organelle;intracellular organelle part;intracellular part;macromolecular complex;membrane-bounded organelle;microtubule organizi…	1	2	6	6	4	6	1	2	5	4	4	6	0.4	0.8	3	3.6	2	3	0	NaN
CHORDC1	Cysteine and histidine-rich domain-containing protein 1	Q9UHD1;Q9UHD1-2;E9PHZ2;E9PPQ5;E9PSD5;E9PIZ4;E9PIF7;E9PL00	Q9UHD1;Q9UHD1-2;E9PHZ2	8	0.790626	0.933861	0.789597	0.815546	0.887627	0.838205	-0.084307	-0.0155772	0.082995	0.036859			biological regulation;cellular macromolecule metabolic process;cellular metabolic process;cellular process;cellular protein metabolic process;chaperone-mediated protein folding;macromolecule metabolic process;metabolic process;negative regulation of catalytic activity;negative regulation of kinase activity;negative regulation of molecular function;negative regulation of protein kinase activity;ne…	binding;cation binding;ion binding;metal ion binding;transition metal ion binding;zinc ion binding		3	4	7	9	7	7	3	4	9	11	10	8	9	13.9	25.6	34.3	23.5	25	0.0768444	-0.0192335
CHTOP;C1orf77	Chromatin target of PRMT1 protein	Q9Y3Y2-3;Q9Y3Y2;Q9Y3Y2-4;Q5T7Y7	Q9Y3Y2-3;Q9Y3Y2;Q9Y3Y2-4;Q5T7Y7	4	0.996637	0.927303	0.853842	0.782055	0.827594	0.817718	0.181437	0.194541	0.071408	0.023956			biological regulation;biosynthetic process;cellular biosynthetic process;cellular macromolecule biosynthetic process;cellular macromolecule metabolic process;cellular metabolic process;cellular nitrogen compound metabolic process;cellular process;macromolecule biosynthetic process;macromolecule metabolic process;metabolic process;nitrogen compound metabolic process;nucleic acid metabolic process;…	binding;nucleic acid binding;RNA binding	cell part;intracellular membrane-bounded organelle;intracellular organelle;intracellular organelle part;intracellular part;membrane-bounded organelle;nuclear part;nucleoplasm;nucleus;organelle;organelle part	1	2	2	2	2	2	3	2	2	2	3	2	5.2	11.6	11.6	11.6	11.6	11.6	1.30306	0.192093
CISD2	CDGSH iron-sulfur domain-containing protein 2	Q8N5K1;I3L1N9;D6RCF4	Q8N5K1;I3L1N9	3	0.644281	NaN	0.946926	0.651641	NaN	0.944301	-0.00428718	-0.00428718	0.214002	0.206942			aging;autophagy;biological regulation;catabolic process;cellular catabolic process;cellular metabolic process;cellular process;developmental process;metabolic process;mitochondrion degradation;multicellular organismal aging;regulation of autophagy;regulation of biological process;regulation of catabolic process;regulation of cellular catabolic process;regulation of cellular metabolic process;regu…	2 iron, 2 sulfur cluster binding;binding;cation binding;identical protein binding;ion binding;iron-sulfur cluster binding;metal cluster binding;metal ion binding;protein binding;protein dimerization activity;protein homodimerization activity	cell part;cytoplasmic part;endoplasmic reticulum;endoplasmic reticulum membrane;endoplasmic reticulum part;integral to membrane;intracellular membrane-bounded organelle;intracellular organelle;intracellular organelle part;intracellular part;intrinsic to membrane;macromolecular complex;membrane;membrane part;membrane-bounded organelle;mitochondrial membrane;mitochondrial outer membrane;mitochondri…	2	1	2	2	1	2	2	1	2	2	1	2	17	5.9	11.1	17	5.9	11.1	0.00495769	-0.0061917
CKAP4	Cytoskeleton-associated protein 4	Q07065	Q07065	1	1.0226	0.944423	1.06687	0.987603	0.945706	0.985819	0.0528527	0.0556364	0.062003	0.023691					cell part;cytoplasmic part;cytoskeleton;endoplasmic reticulum membrane;endoplasmic reticulum part;integral to membrane;intracellular non-membrane-bounded organelle;intracellular organelle;intracellular organelle part;intracellular part;intrinsic to membrane;lipid particle;membrane;membrane part;non-membrane-bounded organelle;organelle;organelle membrane;organelle part;perinuclear region of cytopl…	16	9	17	16	18	15	19	11	21	24	21	20	33.2	19.6	40.5	34.2	40.9	36.4	0.415048	0.0540935
CKAP5	Cytoskeleton-associated protein 5	Q14008-3;Q14008;Q14008-2;E9PQH5;H0YEK7;H0YCF6	Q14008-3;Q14008;Q14008-2	6	1.30961	NaN	1.15996	1.11666	1.24109	1.07851	0.145066	0.10838	0.105819	0.085024			anaphase;cell cycle phase;cell cycle process;cell division;cellular component organization;cellular component organization at cellular level;cellular component organization or biogenesis;cellular component organization or biogenesis at cellular level;cellular process;centrosome organization;cytoskeleton organization;establishment of localization;establishment of RNA localization;establishment or …		cell part;centrosome;cytoplasmic part;cytoskeletal part;cytosol;intracellular non-membrane-bounded organelle;intracellular organelle;intracellular organelle part;intracellular part;microtubule organizing center;non-membrane-bounded organelle;organelle;organelle part;spindle pole	3	0	6	5	5	6	3	0	6	5	5	6	1.7	0	3.5	3.2	2.9	3.6	0.435486	0.108325
CKB	Creatine kinase B-type	P12277;G3V4N7;H0YJG0;G3V461	P12277;G3V4N7	4	2.40467	2.52647	2.55124	2.34258	2.40759	2.41899	0.069533	0.0616925	0.078457	0.041218			amine metabolic process;anatomical structure development;anion homeostasis;biological regulation;brain development;carboxylic acid metabolic process;cellular amine metabolic process;cellular amino acid metabolic process;cellular anion homeostasis;cellular chemical homeostasis;cellular chloride ion homeostasis;cellular homeostasis;cellular ion homeostasis;cellular ketone metabolic process;cellular…	adenyl nucleotide binding;adenyl ribonucleotide binding;ATP binding;binding;catalytic activity;creatine kinase activity;kinase activity;nucleotide binding;phosphotransferase activity, nitrogenous group as acceptor;purine nucleotide binding;purine ribonucleoside triphosphate binding;purine ribonucleotide binding;ribonucleotide binding;transferase activity;transferase activity, transferring phospho…	cell part;cytoplasmic part;cytosol;intracellular membrane-bounded organelle;intracellular organelle;intracellular part;membrane-bounded organelle;mitochondrion;organelle	6	6	10	10	9	8	10	7	12	15	14	11	21.8	21.8	42.5	47	40.9	35.4	0.953853	0.0613555
CLIC1	Chloride intracellular channel protein 1	O00299	O00299	1	0.84847	0.882671	0.863803	0.883125	0.891327	0.885483	-0.0357618	-0.0356876	0.017131	0.004222			biological regulation;cellular chemical homeostasis;cellular homeostasis;cellular ion homeostasis;cellular process;cellular response to stimulus;chemical homeostasis;homeostatic process;ion homeostasis;positive regulation of biological process;positive regulation of cell differentiation;positive regulation of cellular process;positive regulation of developmental process;positive regulation of ost…	anion channel activity;anion transmembrane transporter activity;channel activity;chloride channel activity;gated channel activity;ion channel activity;ion transmembrane transporter activity;passive transmembrane transporter activity;substrate-specific channel activity;substrate-specific transmembrane transporter activity;substrate-specific transporter activity;transmembrane transporter activity;t…	brush border;cell part;cell projection;chloride channel complex;cytoplasmic part;envelope;intracellular membrane-bounded organelle;intracellular organelle;intracellular organelle part;intracellular part;ion channel complex;macromolecular complex;membrane;membrane part;membrane-bounded organelle;mitochondrion;nuclear envelope;nuclear membrane;nuclear part;organelle;organelle envelope;organelle mem…	5	6	6	8	7	8	8	7	8	9	8	10	24.5	29.5	29.5	36.9	33.2	44.4	0.992102	-0.0358651
CLINT1	Clathrin interactor 1	Q14677-3;Q14677;Q14677-2;H0YD52	Q14677-3;Q14677;Q14677-2	4	0.948108	NaN	0.955418	1.0734	0.880313	0.86796	0.112585	0.0170838	0.005169	0.115212			cellular component organization;cellular component organization or biogenesis;cellular membrane organization;cellular process;endocytosis;establishment of localization;establishment of localization in cell;Golgi vesicle transport;intracellular transport;membrane invagination;membrane organization;post-Golgi vesicle-mediated transport;transport;vesicle-mediated transport	binding;lipid binding	cell part;clathrin-coated vesicle;coated vesicle;cytoplasmic membrane-bounded vesicle;cytoplasmic part;cytoplasmic vesicle;cytosol;Golgi apparatus;intracellular membrane-bounded organelle;intracellular organelle;intracellular part;membrane;membrane-bounded organelle;membrane-bounded vesicle;organelle;perinuclear region of cytoplasm;vesicle	3	1	6	6	4	3	3	1	6	6	4	3	6.8	2.6	11.2	11.8	8.7	6.1	0.063986	0.0240028
CLPTM1	Cleft lip and palate transmembrane protein 1	O96005;F5H8J3;K7EQQ1;B4DDS3;K7EJ16	O96005;F5H8J3;K7EQQ1	5	1.28168	NaN	1.32057	1.18052	1.3594	1.38044	-0.063215	-0.00626567	0.027497	0.109856			biological regulation;cell differentiation;cellular developmental process;cellular process;developmental process;multicellular organismal development;multicellular organismal process;regulation of biological process;regulation of cell activation;regulation of cell differentiation;regulation of cellular process;regulation of developmental process;regulation of immune system process;regulation of l…		cell part;external side of plasma membrane;integral to membrane;integral to plasma membrane;intrinsic to membrane;intrinsic to plasma membrane;membrane part;plasma membrane part	2	1	2	3	2	2	2	1	3	3	2	2	2.4	2.4	3.3	3.4	2.4	3.3	0.00998272	-0.00290983
CLPTM1L	Cleft lip and palate transmembrane protein 1-like protein	Q96KA5;Q96KA5-2;G5E9Z2	Q96KA5;Q96KA5-2;G5E9Z2	3	1.15993	NaN	1.2016	1.49938	1.21511	1.14858	-0.0413617	-0.125059	0.029462	0.186321			apoptosis;cell death;cellular process;death;programmed cell death		cell part;integral to membrane;intrinsic to membrane;membrane part	2	0	2	3	2	2	2	0	2	3	2	3	5.4	0	4.3	7.2	4.3	4.3	0.298542	-0.1156
CLPX	ATP-dependent Clp protease ATP-binding subunit clpX-like, mitochondrial	O76031;H0YM48	O76031	2	0.715099	NaN	0.846983	0.791625	1.01024	1.02568	-0.371227	-0.271117	0.093256	0.130902			cellular macromolecule metabolic process;cellular metabolic process;cellular process;cellular protein metabolic process;macromolecule metabolic process;metabolic process;primary metabolic process;protein folding;protein metabolic process;proteolysis;proteolysis involved in cellular protein catabolic process	adenyl nucleotide binding;adenyl ribonucleotide binding;ATP binding;ATPase activity;binding;catalytic activity;cation binding;enzyme activator activity;enzyme regulator activity;hydrolase activity;hydrolase activity, acting on acid anhydrides;hydrolase activity, acting on acid anhydrides, in phosphorus-containing anhydrides;ion binding;metal ion binding;nucleoside-triphosphatase activity;nucleoti…	cell part;cytoplasmic part;endopeptidase Clp complex;intracellular membrane-bounded organelle;intracellular non-membrane-bounded organelle;intracellular organelle;intracellular organelle part;intracellular part;macromolecular complex;membrane;membrane-bounded organelle;mitochondrial endopeptidase Clp complex;mitochondrial inner membrane;mitochondrial membrane;mitochondrial nucleoid;mitochondrial …	3	0	4	3	4	3	2	0	3	3	3	3	5.1	0	7	5.5	7.1	5.4	0.624901	-0.266412
CLTA	Clathrin light chain A	P09496;P09496-3;P09496-4;P09496-2;C9J8P9;P09496-5;F8WF69	P09496;P09496-3;P09496-4;P09496-2;C9J8P9;P09496-5;F8WF69	7	1.05325	1.02985	1.07708	1.07991	0.968594	1.04069	0.0173136	0.0327781	0.023613	0.056463			antigen processing and presentation;antigen processing and presentation of exogenous antigen;antigen processing and presentation of exogenous peptide antigen;antigen processing and presentation of exogenous peptide antigen via MHC class II;antigen processing and presentation of peptide antigen;antigen processing and presentation of peptide antigen via MHC class II;antigen processing and presentat…	binding;peptide binding;structural molecule activity	cell part;clathrin coat;clathrin coat of coated pit;clathrin coat of trans-Golgi network vesicle;clathrin coated vesicle membrane;clathrin vesicle coat;clathrin-coated endocytic vesicle membrane;coated vesicle membrane;cytoplasmic part;cytoplasmic vesicle membrane;cytoplasmic vesicle part;cytosol;endocytic vesicle membrane;Golgi apparatus part;Golgi membrane;intracellular organelle part;intracell…	2	2	2	4	4	2	2	2	2	4	4	2	6.9	6.9	6	12.5	12.5	6	0.274409	0.0339993
CLTC	Clathrin heavy chain 1	Q00610;Q00610-2;J3KS13;P53675;P53675-2;J3KR87;K7EJJ5;J3KSQ2;J3KRF5;J3QL20;F5H5N6	Q00610;Q00610-2	11	1.11966	1.07023	1.08859	1.04522	1.02143	1.03757	0.0692544	0.0787997	0.024989	0.012147			anatomical structure morphogenesis;antigen processing and presentation;antigen processing and presentation of exogenous antigen;antigen processing and presentation of exogenous peptide antigen;antigen processing and presentation of exogenous peptide antigen via MHC class II;antigen processing and presentation of peptide antigen;antigen processing and presentation of peptide antigen via MHC class …	molecular transducer activity;signal transducer activity;structural molecule activity	cell part;clathrin coat;clathrin coat of coated pit;clathrin coat of trans-Golgi network vesicle;clathrin coated vesicle membrane;clathrin vesicle coat;clathrin-coated endocytic vesicle membrane;clathrin-coated vesicle;coated pit;coated vesicle;coated vesicle membrane;cytoplasmic membrane-bounded vesicle;cytoplasmic part;cytoplasmic vesicle;cytoplasmic vesicle membrane;cytoplasmic vesicle part;cy…	35	35	46	46	56	43	56	40	59	71	74	60	25.6	26.1	34.1	35	43.2	31.5	1.67287	0.0786156
CMBL	Carboxymethylenebutenolidase homolog	Q96DG6	Q96DG6	1	NaN	0.95277	0.889279	NaN	NaN	NaN	NaN	NaN	0.044895	NaN				catalytic activity;hydrolase activity	cell part;cytoplasmic part;cytosol;intracellular part	1	3	3	4	3	5	1	3	3	3	3	5	4.1	10.2	10.6	15.5	12.2	16.7	0	NaN
CMPK1	UMP-CMP kinase	P30085;Q5T0D2;P30085-2	P30085;Q5T0D2;P30085-2	3	0.898301	0.919893	0.753793	0.802818	0.847754	0.752156	0.162126	0.0982093	0.090313	0.047828			2'-deoxyribonucleotide biosynthetic process;2'-deoxyribonucleotide metabolic process;benzene-containing compound metabolic process;biosynthetic process;carboxylic acid metabolic process;CDP biosynthetic process;CDP metabolic process;cellular aromatic compound metabolic process;cellular biosynthetic process;cellular ketone metabolic process;cellular metabolic process;cellular nitrogen compound bio…	adenyl nucleotide binding;adenyl ribonucleotide binding;ATP binding;binding;catalytic activity;cytidylate kinase activity;kinase activity;nucleobase-containing compound kinase activity;nucleoside kinase activity;nucleotide binding;nucleotide kinase activity;phosphotransferase activity, phosphate group as acceptor;purine nucleotide binding;purine ribonucleoside triphosphate binding;purine ribonucl…	cell part;cytoplasmic part;cytosol;intracellular membrane-bounded organelle;intracellular organelle;intracellular part;membrane-bounded organelle;nucleus;organelle	3	2	7	5	5	6	3	2	7	5	5	9	17.3	10.7	44.9	28.6	32.1	38.8	0.383832	0.0943603
CNBP	Cellular nucleic acid-binding protein	P62633-6;P62633-4;P62633;P62633-5;P62633-2;P62633-3;B4DP17	P62633-6;P62633-4;P62633;P62633-5;P62633-2;P62633-3;B4DP17	7	1.10017	1.26068	1.18413	1.16652	1.15617	1.07733	0.0344709	0.0602299	0.080285	0.048778			alcohol metabolic process;biological regulation;biosynthetic process;cellular biosynthetic process;cellular macromolecule biosynthetic process;cellular macromolecule metabolic process;cellular metabolic process;cellular nitrogen compound metabolic process;cellular process;cholesterol biosynthetic process;cholesterol metabolic process;lipid biosynthetic process;lipid metabolic process;macromolecul…	binding;cation binding;DNA binding;ion binding;metal ion binding;nucleic acid binding;nucleic acid binding transcription factor activity;sequence-specific DNA binding transcription factor activity;transition metal ion binding;zinc ion binding	cell part;cytoplasmic part;cytosol;endoplasmic reticulum;intracellular membrane-bounded organelle;intracellular organelle;intracellular part;membrane-bounded organelle;nucleus;organelle	2	3	2	5	5	2	2	4	5	11	10	5	14	23.5	15.1	31.8	31.8	15.1	0.365126	0.0589056
CNDP2	Cytosolic non-specific dipeptidase	Q96KP4;Q96KP4-2;J3QKT2;J3KSV5;J3QL02;J3QRD0;J3QKQ0;J3QLU1;J3QR27;J3QQN6;J3QRH4;J3KRD5;J3QRA8;J3QRP4;J3KSS4	Q96KP4;Q96KP4-2	15	NaN	0.735292	0.72292	NaN	NaN	NaN	NaN	NaN	0.008749	NaN			amine biosynthetic process;amine metabolic process;biosynthetic process;carboxylic acid biosynthetic process;carboxylic acid metabolic process;cellular amine metabolic process;cellular amino acid biosynthetic process;cellular amino acid metabolic process;cellular biosynthetic process;cellular ketone metabolic process;cellular metabolic process;cellular modified amino acid biosynthetic process;cel…	binding;carboxypeptidase activity;catalytic activity;cation binding;dipeptidase activity;exopeptidase activity;hydrolase activity;ion binding;metal ion binding;metallopeptidase activity;peptidase activity;peptidase activity, acting on L-amino acid peptides;tripeptidase activity	cell part;cytoplasmic part;cytosol;intracellular part	1	2	4	5	5	5	1	2	4	5	5	5	1.7	3.8	9.9	13.5	12.8	15.4	0	NaN
CNN2	Calponin-2	B4DUT8;Q99439;B4DDF4;Q99439-2;H3BVI6;H3BQH0;H3BTZ5;K7ES69;H3BQR6	B4DUT8;Q99439;B4DDF4;Q99439-2;H3BVI6;H3BQH0;H3BTZ5;K7ES69	9	1.17313	1.37711	1.19303	1.28906	1.38298	1.33804	-0.165499	-0.0993353	0.112467	0.046972			actin cytoskeleton organization;actin filament-based process;actomyosin structure organization;anatomical structure development;biological regulation;cellular component organization;cellular component organization at cellular level;cellular component organization or biogenesis;cellular component organization or biogenesis at cellular level;cellular process;cellular response to abiotic stimulus;ce…	actin binding;binding;cytoskeletal protein binding;protein binding	actin filament bundle;actomyosin;cell junction;cell part;cell-cell junction;cytoskeletal part;intracellular organelle part;intracellular part;organelle part;stress fiber	3	3	8	6	8	9	3	4	7	8	10	9	9.1	9.1	32.1	23.9	32.1	35.2	0.578031	-0.102532
CNN3	Calponin-3	Q15417;B4DFK6;F8WA86;E9PDU6	Q15417;B4DFK6;F8WA86;E9PDU6	4	1.07369	0.579558	1.02923	1.22699	1.18431	1.18581	-0.204305	-0.42327	0.273358	0.024221			actin cytoskeleton organization;actin filament-based process;actomyosin structure organization;biological regulation;cellular component organization;cellular component organization at cellular level;cellular component organization or biogenesis;cellular component organization or biogenesis at cellular level;cellular process;cytoskeleton organization;multicellular organismal process;muscle contrac…	actin binding;binding;calmodulin binding;cytoskeletal protein binding;protein binding;tropomyosin binding;troponin C binding	cell body;cell part;cytoskeletal part;intracellular organelle part;intracellular part;neuronal cell body;organelle part;postsynaptic density;synapse part	3	2	5	6	6	4	5	2	6	7	6	5	14.9	11.6	26.7	30.1	29.5	23.4	0.761901	-0.475956
CNOT1	CCR4-NOT transcription complex subunit 1	A5YKK6;A5YKK6-2;A5YKK6-3;B5MDN3;A5YKK6-4;H3BMZ2;H3BVC9;H3BU44;H3BT18	A5YKK6;A5YKK6-2;A5YKK6-3;B5MDN3;A5YKK6-4	9	1.12452	NaN	0.987507	0.964681	NaN	1.08679	0.0419676	0.0419676	0.09688	0.086344			biological regulation;biosynthetic process;catabolic process;cellular biosynthetic process;cellular catabolic process;cellular macromolecule biosynthetic process;cellular macromolecule catabolic process;cellular macromolecule metabolic process;cellular metabolic process;cellular nitrogen compound metabolic process;cellular process;macromolecule biosynthetic process;macromolecule catabolic process…	binding;estrogen receptor binding;hormone receptor binding;nuclear hormone receptor binding;protein binding;receptor binding;retinoic acid receptor binding;steroid hormone receptor binding;transcription factor binding	CCR4-NOT complex;cell part;cytoplasmic mRNA processing body;cytoplasmic part;cytosol;intracellular membrane-bounded organelle;intracellular non-membrane-bounded organelle;intracellular organelle;intracellular organelle part;intracellular part;macromolecular complex;membrane;membrane-bounded organelle;microbody;microbody membrane;microbody part;non-membrane-bounded organelle;nuclear part;nucleopla…	3	1	5	6	2	4	3	1	5	3	1	4	1.3	0.5	2.5	2.7	1	1.8	0.11056	0.0414858
CNPY2	Protein canopy homolog 2	F8W031;Q9Y2B0;F8VXJ7;F8W1K5;F8VP03;Q9Y2B0-2;F8W1U5;H0YI18;H0YIH9	F8W031;Q9Y2B0;F8VXJ7;F8W1K5	9	NaN	0.787147	0.984323	NaN	NaN	NaN	NaN	NaN	0.139424	NaN			biological regulation;negative regulation of biological process;negative regulation of gene expression;negative regulation of macromolecule metabolic process;negative regulation of metabolic process;positive regulation of biological process;positive regulation of biosynthetic process;positive regulation of cellular metabolic process;positive regulation of cellular process;positive regulation of l…		cell part;cytoplasmic part;endoplasmic reticulum;integral to membrane;integral to plasma membrane;intracellular membrane-bounded organelle;intracellular organelle;intracellular part;intrinsic to membrane;intrinsic to plasma membrane;membrane part;membrane-bounded organelle;organelle;plasma membrane part	1	2	4	2	2	4	1	2	4	2	2	4	9.5	10.3	18.6	14.8	14.8	18.6	0	NaN
COL1A1	Collagen alpha-1(I) chain	P02452;CON__Q862S4	P02452	2	NaN	0.811183	0.449792	NaN	NaN	NaN	NaN	NaN	0.255543	NaN			anatomical structure development;anatomical structure formation involved in morphogenesis;anatomical structure morphogenesis;biological regulation;biomineral tissue development;biosynthetic process;blood vessel development;bone trabecula formation;cartilage development;cartilage development involved in endochondral bone morphogenesis;cell activation;cell communication;cell differentiation;cell mi…	binding;cation binding;extracellular matrix structural constituent;growth factor binding;identical protein binding;ion binding;metal ion binding;platelet-derived growth factor binding;protein binding;structural molecule activity	cell part;collagen;collagen type I;cytoplasmic part;endoplasmic reticulum lumen;endoplasmic reticulum part;extracellular matrix part;extracellular region part;extracellular space;fibrillar collagen;intracellular organelle lumen;intracellular organelle part;intracellular part;membrane-enclosed lumen;organelle lumen;organelle part	1	2	4	6	3	4	1	2	4	6	3	4	1	1.4	4	5.1	3.1	3.7	0	NaN
COL3A1	Collagen alpha-1(III) chain	P02461;E7ENY8;P02461-2;H7C435	P02461;E7ENY8;P02461-2	4	0.580256	0.619105	0.735494	0.389841	0.350353	0.370547	0.740527	0.800703	0.080782	0.019746		+	anatomical structure development;axon guidance;biological adhesion;biological regulation;biosynthetic process;blood vessel development;cell activation;cell adhesion;cell surface receptor linked signaling pathway;cell-matrix adhesion;cell-substrate adhesion;cellular component disassembly;cellular component disassembly at cellular level;cellular component organization;cellular component organizatio…	binding;cation binding;extracellular matrix structural constituent;growth factor binding;integrin binding;ion binding;metal ion binding;platelet-derived growth factor binding;protein binding;protein complex binding;receptor binding;structural molecule activity	cell part;collagen;collagen type III;cytoplasmic part;endoplasmic reticulum lumen;endoplasmic reticulum part;extracellular matrix part;extracellular region part;extracellular space;fibrillar collagen;intracellular organelle lumen;intracellular organelle part;intracellular part;membrane-enclosed lumen;organelle lumen;organelle part	3	2	3	8	5	6	3	2	3	9	5	5	2.5	1.7	2.8	6.8	5.1	4.8	2.69098	0.794745
COMMD9	COMM domain-containing protein 9	Q9P000;Q9P000-2;E9PJ95	Q9P000;Q9P000-2	3	NaN	0.857289	1.15269	NaN	NaN	NaN	NaN	NaN	0.20888	NaN						0	2	2	4	3	2	0	2	2	4	3	2	0	13.6	13.1	29.3	21.2	16.2	0	NaN
COPA	Coatomer subunit alpha;Xenin;Proxenin	P53621-2;P53621	P53621-2;P53621	2	1.25359	1.21034	1.27909	1.14101	1.10377	1.14965	0.135751	0.141032	0.034754	0.024382			biological regulation;body fluid secretion;cellular component organization;cellular component organization at cellular level;cellular component organization or biogenesis;cellular component organization or biogenesis at cellular level;cellular process;COPI coating of Golgi vesicle;digestive system process;establishment of localization;establishment of localization in cell;establishment of protein…	structural molecule activity	cell part;COPI vesicle coat;cytoplasmic part;cytoplasmic vesicle part;cytosol;extracellular region part;extracellular space;Golgi apparatus part;intracellular organelle part;intracellular part;macromolecular complex;membrane coat;membrane part;organelle part;protein complex;vesicle coat	13	12	15	26	24	22	13	13	20	29	25	23	12.9	11.6	15.7	24.2	23.4	21.7	2.05726	0.140882
COPB1	Coatomer subunit beta	P53618;E9PP73;E9PKQ1;E9PP63	P53618	4	1.08382	1.21707	1.10296	1.00161	1.07709	1.10355	0.03424	0.0971201	0.072044	0.052902			cellular component organization;cellular component organization at cellular level;cellular component organization or biogenesis;cellular component organization or biogenesis at cellular level;cellular process;COPI coating of Golgi vesicle;establishment of localization;establishment of localization in cell;establishment of protein localization;Golgi transport vesicle coating;Golgi vesicle transpor…	structural molecule activity	cell part;COPI vesicle coat;cytoplasmic part;cytoplasmic vesicle part;cytosol;endoplasmic reticulum-Golgi intermediate compartment;Golgi apparatus part;intracellular membrane-bounded organelle;intracellular organelle;intracellular organelle part;intracellular part;macromolecular complex;membrane;membrane coat;membrane part;membrane-bounded organelle;organelle;organelle part;plasma membrane;protei…	4	8	9	12	12	12	3	8	10	11	14	13	6	11.8	12.9	16.5	17.5	15.8	0.65188	0.0964354
COPB2	Coatomer subunit beta	P35606;B4DZI8;D6R997;D6RBT6;D6RBG7;D6RCL6;D6RBZ7;H0YAC7	P35606;B4DZI8	8	1.3463	1.30744	1.27746	1.17463	1.47892	1.2169	0.103535	0.0224667	0.034519	0.164838			cellular component organization;cellular component organization at cellular level;cellular component organization or biogenesis;cellular component organization or biogenesis at cellular level;cellular process;COPI coating of Golgi vesicle;establishment of localization;establishment of localization in cell;establishment of protein localization;Golgi transport vesicle coating;Golgi vesicle transpor…	structural molecule activity	actin cytoskeleton;cell part;COPI vesicle coat;cytoplasmic part;cytoplasmic vesicle part;cytoskeleton;cytosol;Golgi apparatus;Golgi apparatus part;intracellular membrane-bounded organelle;intracellular non-membrane-bounded organelle;intracellular organelle;intracellular organelle part;intracellular part;macromolecular complex;membrane coat;membrane part;membrane-bounded organelle;non-membrane-bou…	5	5	9	9	9	11	5	7	10	12	8	12	6.2	5.4	10	12.1	12.1	13.1	0.100933	0.0296852
COPG1	Coatomer subunit gamma-1	Q9Y678;H0Y8X7;Q9UBF2	Q9Y678	3	1.11379	1.25676	1.26594	1.10944	1.06419	1.14926	0.179883	0.13011	0.08532	0.042565			cellular component movement;cellular component organization;cellular component organization at cellular level;cellular component organization or biogenesis;cellular component organization or biogenesis at cellular level;cellular process;COPI coating of Golgi vesicle;cytoskeleton-dependent intracellular transport;establishment of Golgi localization;establishment of localization;establishment of lo…	structural molecule activity	cell part;COPI vesicle coat;cytoplasmic part;cytoplasmic vesicle part;cytosol;Golgi apparatus part;intracellular membrane-bounded organelle;intracellular organelle;intracellular organelle part;intracellular part;macromolecular complex;membrane coat;membrane part;membrane-bounded organelle;nucleus;organelle;organelle part;protein complex;vesicle coat	7	8	9	12	10	10	9	9	10	12	8	11	10	10.9	12.8	16.2	14.1	13.8	0.879867	0.12837
COPS2	COP9 signalosome complex subunit 2	P61201-2;P61201;B4DIH5;H0YKU5;H0YM03	P61201-2;P61201;B4DIH5;H0YKU5;H0YM03	5	0.902303	0.924151	0.805128	1.06056	0.939683	0.931738	-0.0585627	-0.155946	0.06336	0.072191			biological regulation;biosynthetic process;cell differentiation;cell proliferation;cellular biosynthetic process;cellular developmental process;cellular macromolecule biosynthetic process;cellular macromolecule metabolic process;cellular metabolic process;cellular nitrogen compound metabolic process;cellular process;cellular protein metabolic process;cullin deneddylation;developmental process;mac…	molecular transducer activity;protein binding transcription factor activity;signal transducer activity;transcription cofactor activity;transcription corepressor activity;transcription factor binding transcription factor activity	cell part;cytoplasm;intracellular organelle part;intracellular part;macromolecular complex;nuclear part;organelle part;protein complex;signalosome	3	4	6	5	4	4	3	5	6	5	4	5	9.3	9.6	16.9	13.6	10.7	11.8	0.841134	-0.155965
COPS3	COP9 signalosome complex subunit 3	Q9UNS2;Q9UNS2-2;H7C3P9;C9JLV5;K7ES36;J3QKR0;J3KTQ1;J3QS85;J3QL22	Q9UNS2;Q9UNS2-2;H7C3P9	9	0.898046	0.830229	0.727835	0.819765	0.861728	0.782291	0.0182992	-0.00450032	0.085689	0.039739			biological regulation;cellular macromolecule metabolic process;cellular metabolic process;cellular process;cellular protein metabolic process;cellular response to stimulus;chordate embryonic development;cullin deneddylation;developmental process;embryo development;embryo development ending in birth or egg hatching;in utero embryonic development;macromolecule metabolic process;macromolecule modifi…		cell part;cytoplasm;intracellular organelle part;intracellular part;macromolecular complex;nuclear part;organelle part;protein complex;signalosome	2	3	3	3	3	4	2	3	4	4	4	5	4.7	7.8	10.2	8.3	7.8	12.8	0.0302938	-0.00874574
COPS4	COP9 signalosome complex subunit 4	D6RAX7;Q9BT78;D6RFN0;Q9BT78-2;D6RD63	D6RAX7;Q9BT78;D6RFN0;Q9BT78-2;D6RD63	5	0.830088	0.767182	0.934841	0.791438	0.744803	0.927625	0.0687886	0.0394169	0.084696	0.094996			cellular macromolecule metabolic process;cellular metabolic process;cellular process;cellular protein metabolic process;cullin deneddylation;macromolecule metabolic process;macromolecule modification;metabolic process;primary metabolic process;protein deneddylation;protein metabolic process;protein modification by small protein conjugation or removal;protein modification by small protein removal;…		cell part;cytoplasm;intracellular membrane-bounded organelle;intracellular organelle;intracellular organelle part;intracellular part;macromolecular complex;membrane-bounded organelle;nuclear part;nucleus;organelle;organelle part;protein complex;signalosome	2	6	7	7	3	8	2	6	9	8	3	10	5.2	16.9	19.8	20.5	9	23.3	0.118553	0.0408926
COPS5	COP9 signalosome complex subunit 5	Q92905;E5RHH5;E5RHF2	Q92905;E5RHH5	3	NaN	0.840365	0.682943	NaN	NaN	NaN	NaN	NaN	0.111314	NaN			biological regulation;biosynthetic process;cellular biosynthetic process;cellular macromolecule biosynthetic process;cellular macromolecule metabolic process;cellular metabolic process;cellular nitrogen compound metabolic process;cellular process;cellular protein metabolic process;cullin deneddylation;macromolecule biosynthetic process;macromolecule metabolic process;macromolecule modification;me…	binding;catalytic activity;cation binding;hydrolase activity;ion binding;metal ion binding;metallopeptidase activity;nucleic acid binding;peptidase activity;peptidase activity, acting on L-amino acid peptides;protein binding transcription factor activity;RNA binding;transcription coactivator activity;transcription cofactor activity;transcription factor binding transcription factor activity;transl…	cell part;cytoplasmic part;eukaryotic translation initiation factor 3 complex;intracellular organelle part;intracellular part;macromolecular complex;nuclear part;organelle part;perinuclear region of cytoplasm;protein complex;signalosome	1	2	4	4	3	4	1	2	4	4	3	4	2.4	4.5	14.4	15	12.6	13.2	0	NaN
COPS6	COP9 signalosome complex subunit 6	Q7L5N1;E7EM64	Q7L5N1;E7EM64	2	NaN	1.02364	0.952805	NaN	NaN	NaN	NaN	NaN	0.050085	NaN			cellular macromolecule metabolic process;cellular metabolic process;cellular process;cellular protein metabolic process;cullin deneddylation;interaction with host;interspecies interaction between organisms;macromolecule metabolic process;macromolecule modification;metabolic process;multi-organism process;primary metabolic process;protein deneddylation;protein metabolic process;protein modificatio…		cell part;cytoplasm;intracellular membrane-bounded organelle;intracellular organelle;intracellular organelle part;intracellular part;macromolecular complex;membrane-bounded organelle;nuclear part;nucleus;organelle;organelle part;protein complex;signalosome	1	3	3	2	2	2	1	3	4	2	3	2	2.1	7	7	7	7	7	0	NaN
COPZ1	Coatomer subunit zeta-1	F8VVA7;P61923;F8VWL5;B4DDX8;F8W651;F8VYZ4;F8VS17;B4DHZ0;F8W156;F8VUC5;F8VXB1;F8VXR1	F8VVA7;P61923;F8VWL5;B4DDX8;F8W651;F8VYZ4;F8VS17;B4DHZ0;F8W156;F8VUC5;F8VXB1	12	1.19603	1.13334	1.19115	1.06645	0.970143	1.16817	0.159542	0.135574	0.03487	0.099025			cellular component organization;cellular component organization at cellular level;cellular component organization or biogenesis;cellular component organization or biogenesis at cellular level;cellular process;COPI coating of Golgi vesicle;establishment of localization;establishment of localization in cell;establishment of protein localization;Golgi transport vesicle coating;Golgi vesicle transpor…		cell part;COPI vesicle coat;cytoplasmic part;cytoplasmic vesicle part;cytosol;Golgi apparatus part;intracellular organelle part;intracellular part;macromolecular complex;membrane coat;membrane part;organelle part;protein complex;vesicle coat	2	2	2	2	3	3	2	2	2	2	3	3	12.1	12.1	12.1	12.1	21.7	21.7	0.791043	0.139288
COTL1	Coactosin-like protein	Q14019;H3BT58	Q14019	2	0.935167	1.0526	0.93378	0.959775	0.94433	0.93319	-0.0140672	0.0422138	0.068202	0.01335			defense response;defense response to fungus;multi-organism process;response to biotic stimulus;response to fungus;response to other organism;response to stimulus;response to stress	actin binding;binding;cytoskeletal protein binding;protein binding	cell part;cytoplasm;cytoskeleton;intracellular;intracellular non-membrane-bounded organelle;intracellular organelle;intracellular organelle part;intracellular part;membrane;non-membrane-bounded organelle;nuclear membrane;nuclear part;organelle;organelle membrane;organelle part	2	2	3	4	5	2	2	2	3	3	5	2	12	9.9	18.3	25.4	30.3	9.9	0.274755	0.0400088
COX4I1	Cytochrome c oxidase subunit 4 isoform 1, mitochondrial	P13073;H3BNV9;H3BN72;H3BPG0;Q86WV2;H3BNI5	P13073;H3BNV9;H3BN72;H3BPG0;Q86WV2	6	1.06943	1.11282	1.11219	1.07207	1.13535	1.14146	-0.0297289	-0.0236459	0.02487	0.038423			cellular metabolic process;cellular process;electron transport chain;generation of precursor metabolites and energy;metabolic process;oxidation-reduction process;respiratory electron transport chain;response to chemical stimulus;response to external stimulus;response to extracellular stimulus;response to nutrient;response to nutrient levels;response to stimulus;small molecule metabolic process	catalytic activity;cation transmembrane transporter activity;cytochrome-c oxidase activity;heme-copper terminal oxidase activity;hydrogen ion transmembrane transporter activity;inorganic cation transmembrane transporter activity;ion transmembrane transporter activity;monovalent inorganic cation transmembrane transporter activity;oxidoreductase activity;oxidoreductase activity, acting on a heme gr…	cell part;cytoplasmic part;intracellular membrane-bounded organelle;intracellular organelle;intracellular organelle part;intracellular part;membrane;membrane-bounded organelle;mitochondrial inner membrane;mitochondrial membrane;mitochondrial part;nucleus;organelle;organelle inner membrane;organelle membrane;organelle part	4	3	6	4	5	4	4	3	6	4	5	4	26	19.5	32	26	30.8	26	0.269508	-0.0233173
COX5B	Cytochrome c oxidase subunit 5B, mitochondrial	P10606	P10606	1	1.06943	1.06716	1.05185	1.1419	1.04586	1.04888	0.0249323	-0.0216456	0.009563	0.054599			cellular metabolic process;cellular process;electron transport chain;generation of precursor metabolites and energy;metabolic process;multicellular organismal process;oxidation-reduction process;respiratory electron transport chain;respiratory gaseous exchange;small molecule metabolic process	binding;catalytic activity;cation binding;cation transmembrane transporter activity;cytochrome-c oxidase activity;heme-copper terminal oxidase activity;hydrogen ion transmembrane transporter activity;inorganic cation transmembrane transporter activity;ion binding;ion transmembrane transporter activity;metal ion binding;monovalent inorganic cation transmembrane transporter activity;oxidoreductase …	cell part;cytoplasmic part;intracellular organelle part;intracellular part;membrane;mitochondrial inner membrane;mitochondrial membrane;mitochondrial part;organelle inner membrane;organelle membrane;organelle part	3	2	3	4	2	4	2	2	3	4	3	5	24.8	15.5	24.8	24.8	18.6	19.4	0.18491	-0.0204753
COX6C	Cytochrome c oxidase subunit 6C	P09669	P09669	1	NaN	1.14433	1.24275	NaN	NaN	NaN	NaN	NaN	0.069596	NaN			cellular metabolic process;cellular process;electron transport chain;generation of precursor metabolites and energy;metabolic process;oxidation-reduction process;respiratory electron transport chain;small molecule metabolic process	catalytic activity;cation transmembrane transporter activity;cytochrome-c oxidase activity;heme-copper terminal oxidase activity;hydrogen ion transmembrane transporter activity;inorganic cation transmembrane transporter activity;ion transmembrane transporter activity;monovalent inorganic cation transmembrane transporter activity;oxidoreductase activity;oxidoreductase activity, acting on a heme gr…	cell part;cytoplasmic part;integral to membrane;intracellular organelle part;intracellular part;intrinsic to membrane;membrane;membrane part;mitochondrial inner membrane;mitochondrial membrane;mitochondrial part;organelle inner membrane;organelle membrane;organelle part	1	2	3	2	3	3	1	2	3	2	3	3	9.3	20	33.3	20	33.3	33.3	0	NaN
CPNE1	Copine-1	B0QZ18;Q99829;F2Z2V0;A6PVH9;E7ENH5;Q5JX44;Q5JX60;Q5JX59;Q5JX58;Q5JX45;Q5JX56;Q5JX52;Q5JX61;Q5JX55;Q5JX54;H0Y524;E7EV27;Q5JX57;Q5JX53	B0QZ18;Q99829;F2Z2V0;A6PVH9;E7ENH5;Q5JX44;Q5JX60;Q5JX59;Q5JX58;Q5JX45;Q5JX56	19	1.15797	0.961203	1.08966	0.847262	0.874548	1.06067	0.317261	0.205677	0.099906	0.116138			cellular process;establishment of localization;lipid metabolic process;metabolic process;primary metabolic process;transport;vesicle-mediated transport	binding;calcium-dependent phospholipid binding;lipid binding;phosphatidylserine binding;phospholipid binding;transporter activity	cell part;intracellular membrane-bounded organelle;intracellular organelle;intracellular part;membrane-bounded organelle;nucleus;organelle	6	7	7	7	6	7	7	7	8	8	7	8	12	14.6	14.8	15.3	13.7	14	0.745235	0.208641
CPS1	Carbamoyl-phosphate synthase [ammonia], mitochondrial	P31327-3;P31327;P31327-2;E7EWJ3;C9JTA4	P31327-3;P31327;P31327-2	5	1.39713	1.40164	1.38385	1.30467	1.29539	1.31611	0.0987783	0.0949625	0.009251	0.010382		+	acylglycerol catabolic process;acylglycerol metabolic process;amide biosynthetic process;amine biosynthetic process;amine catabolic process;amine metabolic process;anatomical structure development;anion homeostasis;biological regulation;biosynthetic process;carbamoyl phosphate biosynthetic process;carbamoyl phosphate metabolic process;carbohydrate catabolic process;carbohydrate metabolic process;…	adenyl nucleotide binding;adenyl ribonucleotide binding;amine binding;amino acid binding;ATP binding;binding;calcium ion binding;carbamoyl-phosphate synthase (ammonia) activity;carboxylic acid binding;catalytic activity;cation binding;endopeptidase activity;glutamate binding;hydrolase activity;ion binding;ligase activity;ligase activity, forming carbon-nitrogen bonds;lipid binding;metal ion bindi…	cell part;cytoplasmic part;intracellular non-membrane-bounded organelle;intracellular organelle;intracellular organelle part;intracellular part;macromolecular complex;membrane;mitochondrial inner membrane;mitochondrial membrane;mitochondrial nucleoid;mitochondrial part;non-membrane-bounded organelle;nuclear part;nucleoid;nucleolus;organelle;organelle inner membrane;organelle membrane;organelle pa…	26	36	46	49	49	46	36	45	61	62	69	66	20.3	30.5	38.4	38.4	41.2	38.1	3.41167	0.0949716
CPSF6	Cleavage and polyadenylation specificity factor subunit 6	Q16630-2;Q16630;F8WJN3;Q16630-3;F8W084	Q16630-2;Q16630;F8WJN3;Q16630-3	5	0.459665	1.01129	0.82265	0.777952	0.927035	0.916583	-0.155986	-0.192816	0.280365	0.08322			cellular component assembly;cellular component organization;cellular component organization or biogenesis;cellular macromolecule metabolic process;cellular metabolic process;cellular nitrogen compound metabolic process;cellular process;macromolecular complex assembly;macromolecular complex subunit organization;macromolecule metabolic process;metabolic process;mRNA 3'-end processing;mRNA metabolic…	binding;mRNA binding;nucleic acid binding;nucleotide binding;RNA binding	cell part;intracellular membrane-bounded organelle;intracellular organelle;intracellular organelle part;intracellular part;macromolecular complex;membrane-bounded organelle;mRNA cleavage factor complex;nuclear body;nuclear part;nucleoplasm part;nucleus;organelle;organelle part;paraspeckles;protein complex;ribonucleoprotein complex	4	2	6	5	4	6	3	2	6	5	6	5	10.4	3.7	15.1	12.9	11.7	15.1	0.30613	-0.263196
CPSF7	Cleavage and polyadenylation specificity factor subunit 7	Q8N684-3;Q8N684;Q8N684-2;F5H669;F5H047;F5H6M0;J3QT54;C9J323;C9J286	Q8N684-3;Q8N684;Q8N684-2;F5H669;F5H047;F5H6M0;J3QT54	9	0.266613	NaN	0.385686	1.27542	0.938135	0.958063	-1.55459	-1.69665	0.084198	0.189241			biosynthetic process;cellular biosynthetic process;cellular component assembly;cellular component organization;cellular component organization or biogenesis;cellular macromolecule metabolic process;cellular metabolic process;cellular nitrogen compound metabolic process;cellular process;macromolecular complex assembly;macromolecular complex subunit organization;macromolecule metabolic process;meta…	binding;nucleic acid binding;nucleotide binding;RNA binding	cell part;intracellular organelle part;intracellular part;macromolecular complex;mRNA cleavage factor complex;nuclear part;nucleoplasm part;organelle part;protein complex	2	1	2	3	6	3	2	1	2	3	4	3	6.4	1.6	4.1	8.4	15.2	5.4	2.09195	-1.70652
CPT1A	Carnitine O-palmitoyltransferase 1, liver isoform	P50416;P50416-2;H3BUV7;H3BP22;H3BMD2;H3BUJ0	P50416;P50416-2	6	0.693329	NaN	0.599559	0.624991	0.732464	0.708328	-0.131892	-0.0911287	0.066306	0.056389			acylglycerol metabolic process;alcohol metabolic process;amine metabolic process;amine transport;amino acid transmembrane transport;amino acid transport;behavior;betaine metabolic process;betaine transport;biological regulation;carbohydrate metabolic process;carboxylic acid catabolic process;carboxylic acid metabolic process;carboxylic acid transport;carnitine metabolic process;carnitine shuttle;…	carnitine O-acyltransferase activity;carnitine O-palmitoyltransferase activity;catalytic activity;O-acyltransferase activity;O-palmitoyltransferase activity;palmitoyltransferase activity;transferase activity;transferase activity, transferring acyl groups;transferase activity, transferring acyl groups other than amino-acyl groups	cell part;cytoplasmic part;integral to membrane;integral to mitochondrial membrane;integral to mitochondrial outer membrane;integral to organelle membrane;intracellular organelle part;intracellular part;intrinsic to membrane;intrinsic to mitochondrial outer membrane;intrinsic to organelle membrane;membrane;membrane part;mitochondrial inner membrane;mitochondrial membrane;mitochondrial membrane pa…	2	1	2	4	7	6	2	1	2	4	5	5	3.8	1.3	3.4	5.8	11.8	9.2	0.302884	-0.0916159
CRIP2	Cysteine-rich protein 2	P52943;P52943-2;H0YFA4;H0YHD8	P52943;P52943-2;H0YFA4;H0YHD8	4	NaN	1.14731	1.21711	NaN	NaN	NaN	NaN	NaN	0.049358	NaN			anatomical structure development;biological regulation;developmental process;hemopoiesis;hemopoietic or lymphoid organ development;organ development;positive regulation of biological process;positive regulation of cell proliferation;positive regulation of cellular process;regulation of biological process;regulation of cell proliferation;regulation of cellular process	binding;cation binding;ion binding;metal ion binding;transition metal ion binding;zinc ion binding	cell cortex;cell part;cytoplasmic part;intracellular part	1	2	4	4	5	3	1	2	4	4	6	3	9.1	24.5	36.1	36.1	39.4	32.2	0	NaN
CRTAP	Cartilage-associated protein	O75718;C9JP16	O75718;C9JP16	2	1.05641	0.968443	1.00743	1.09053	0.989159	1.08591	-0.108227	-0.0620765	0.044076	0.05724			cellular component organization;cellular component organization at cellular level;cellular component organization or biogenesis;cellular component organization or biogenesis at cellular level;cellular macromolecule metabolic process;cellular metabolic process;cellular process;cellular protein metabolic process;extracellular matrix organization;extracellular structure organization;gamete generatio…		cell part;cytoplasmic part;endoplasmic reticulum lumen;endoplasmic reticulum part;extracellular matrix;extracellular region part;intracellular organelle lumen;intracellular organelle part;intracellular part;membrane-enclosed lumen;organelle lumen;organelle part;proteinaceous extracellular matrix	3	3	3	4	4	3	4	4	6	5	5	4	6.5	6.5	6.5	8.5	8.5	6.5	0.453108	-0.0615422
CS	Citrate synthase, mitochondrial;Citrate synthase	O75390;B4DJV2;H0YIC4;F8W4S1;F8VTT8;H0YH82;F8W1S4;F8VPA1;F8VPF9;F8VWQ5;F8VX68;F8VRP1;F8VX07;F8VZK9;F8W642;F8VR34;F8VU34;F8VRI6;F8W0J2	O75390;B4DJV2;H0YIC4	19	0.979013	0.959073	1.01576	1.02239	1.01927	1.02432	-0.0625406	-0.0537524	0.028755	0.002545			acetyl-CoA catabolic process;acetyl-CoA metabolic process;carbohydrate metabolic process;catabolic process;cellular carbohydrate metabolic process;cellular catabolic process;cellular metabolic process;cellular process;coenzyme catabolic process;coenzyme metabolic process;cofactor catabolic process;cofactor metabolic process;metabolic process;primary metabolic process;small molecule metabolic proc…	catalytic activity;citrate (Si)-synthase activity;transferase activity;transferase activity, transferring acyl groups;transferase activity, transferring acyl groups, acyl groups converted into alkyl on transfer	cell part;cytoplasmic part;intracellular membrane-bounded organelle;intracellular organelle;intracellular organelle lumen;intracellular organelle part;intracellular part;membrane-bounded organelle;membrane-enclosed lumen;mitochondrial matrix;mitochondrial part;mitochondrion;organelle;organelle lumen;organelle part	7	9	9	9	9	10	9	9	11	11	12	11	12.2	18	20	20	19.5	21.9	1.04605	-0.0541576
CSDA	DNA-binding protein A	P16989;P16989-2;P16989-3;H0YG22	P16989;P16989-2;P16989-3	4	0.874377	0.932328	0.992733	1.08134	1.01962	0.994688	-0.129119	-0.145104	0.059182	0.044609			3'-UTR-mediated mRNA stabilization;anatomical structure development;biological regulation;biosynthetic process;cellular biosynthetic process;cellular hyperosmotic response;cellular macromolecule biosynthetic process;cellular macromolecule metabolic process;cellular metabolic process;cellular nitrogen compound metabolic process;cellular process;cellular response to abiotic stimulus;cellular respon…	binding;DNA binding;double-stranded DNA binding;enzyme binding;GTPase binding;mRNA 3'-UTR binding;mRNA binding;nucleic acid binding;nucleic acid binding transcription factor activity;protein binding;protein binding transcription factor activity;Ras GTPase binding;Rho GTPase binding;RNA binding;sequence-specific DNA binding transcription factor activity;small GTPase binding;structure-specific DNA …	cell junction;cell part;cell-cell junction;cytoplasm;cytoplasmic part;intracellular membrane-bounded organelle;intracellular organelle;intracellular part;macromolecular complex;membrane-bounded organelle;nucleus;occluding junction;organelle;perinuclear region of cytoplasm;polysome;ribonucleoprotein complex;tight junction	4	6	8	7	4	9	5	8	10	10	5	12	15.3	18.8	30.1	26.9	10.2	34.7	1.07655	-0.146151
CSDE1	Cold shock domain-containing protein E1	G5E9Q2;O75534-3;O75534;O75534-2;E9PLT0;E9PNG3;E9PJK7	G5E9Q2;O75534-3;O75534;O75534-2;E9PLT0	7	0.973735	0.887271	0.948559	1.2343	1.20177	1.10833	-0.341355	-0.335196	0.044471	0.065396			anatomical structure development;biological regulation;catabolic process;cellular catabolic process;cellular macromolecule catabolic process;cellular macromolecule metabolic process;cellular metabolic process;cellular nitrogen compound metabolic process;cellular process;developmental process;developmental process involved in reproduction;gonad development;macromolecule catabolic process;macromole…	binding;DNA binding;nucleic acid binding;RNA binding	cell part;CRD-mediated mRNA stability complex;cytoplasmic part;intracellular organelle part;intracellular part;macromolecular complex;membrane;mitochondrial inner membrane;mitochondrial membrane;mitochondrial part;organelle inner membrane;organelle membrane;organelle part;protein complex	3	7	10	7	7	11	3	7	10	7	7	10	3.7	8.8	12.7	8.4	7.8	13.9	2.2588	-0.334796
CSE1L	Exportin-2	P55060;P55060-3;P55060-4;B4DUC5;P55060-2	P55060;P55060-3;P55060-4;B4DUC5	5	1.00234	0.978493	0.983098	1.02667	1.05774	1.0325	-0.0707393	-0.0726022	0.012651	0.016512			apoptosis;cell death;cell proliferation;cellular process;death;establishment of localization;establishment of localization in cell;establishment of protein localization;intracellular protein transport;intracellular transport;programmed cell death;protein transport;transport	binding;importin-alpha export receptor activity;nuclear export signal receptor activity;protein binding;protein transporter activity;substrate-specific transporter activity;transporter activity	cell part;cytoplasm;intracellular membrane-bounded organelle;intracellular organelle;intracellular organelle part;intracellular part;macromolecular complex;membrane part;membrane-bounded organelle;nuclear part;nuclear pore;nucleus;organelle;organelle part;pore complex;protein complex	17	17	20	23	21	18	17	16	22	23	26	18	23.1	17.7	25.3	28.7	24.9	23.1	1.89241	-0.0725599
CSNK1A1	Casein kinase I isoform alpha	P48729-2;P48729;Q71TU5;H0Y9X2;D6RGE5;E5RG27;Q8N752;E7ETM0;D6REM4	P48729-2;P48729;Q71TU5;H0Y9X2;D6RGE5;E5RG27	9	1.25563	0.917848	NaN	1.1122	1.24738	NaN	-0.118523	-0.118523	0.238848	0.095583			anatomical structure morphogenesis;biological regulation;cell cycle phase;cell cycle process;cell division;cell morphogenesis;cell surface receptor linked signaling pathway;cellular component morphogenesis;cellular component organization;cellular component organization at cellular level;cellular component organization or biogenesis;cellular component organization or biogenesis at cellular level;c…	adenyl nucleotide binding;adenyl ribonucleotide binding;ATP binding;binding;catalytic activity;kinase activity;nucleotide binding;phosphotransferase activity, alcohol group as acceptor;protein kinase activity;protein serine/threonine kinase activity;purine nucleotide binding;purine ribonucleoside triphosphate binding;purine ribonucleotide binding;ribonucleotide binding;transferase activity;transf…	cell part;centrosome;chromosomal part;condensed chromosome kinetochore;cytoplasm;cytoplasmic part;cytoskeletal part;cytosol;intracellular non-membrane-bounded organelle;intracellular organelle;intracellular organelle part;intracellular part;kinetochore;macromolecular complex;microtubule organizing center;non-membrane-bounded organelle;nuclear body;nuclear part;nuclear speck;nucleoplasm part;organ…	2	2	1	1	2	1	2	2	1	2	3	1	8.2	8.2	2.5	5.8	9	3.3	0.19776	-0.133787
CSNK2A1;hCG_21984	Casein kinase II subunit alpha	P68400;Q8NEV1;E7EU96;P68400-2	P68400;Q8NEV1;E7EU96	4	NaN	0.922789	1.07618	NaN	NaN	NaN	NaN	NaN	0.108466	NaN			axon guidance;biological regulation;biosynthetic process;cell cycle checkpoint;cell cycle phase;cell cycle process;cell surface receptor linked signaling pathway;cellular biosynthetic process;cellular macromolecule biosynthetic process;cellular macromolecule metabolic process;cellular metabolic process;cellular nitrogen compound metabolic process;cellular process;cellular protein metabolic proces…	adenyl nucleotide binding;adenyl ribonucleotide binding;ATP binding;binding;catalytic activity;enzyme regulator activity;heat shock protein binding;Hsp90 protein binding;kinase activity;nucleotide binding;phosphatase regulator activity;phosphotransferase activity, alcohol group as acceptor;protein binding;protein kinase activity;protein phosphatase regulator activity;protein serine/threonine kina…	cell part;chromatin remodeling complex;chromosomal part;cytoplasmic part;cytosol;histone deacetylase complex;intracellular organelle part;intracellular part;macromolecular complex;membrane;nuclear chromosome part;nuclear part;nucleoplasm part;NuRD complex;organelle part;plasma membrane;protein complex;Sin3 complex;Sin3-type complex;transcriptional repressor complex	1	2	3	4	3	2	1	2	3	5	5	2	2.8	5.4	8.4	10.7	7.4	4.6	0	NaN
CSNK2B	Casein kinase II subunit beta	Q5SRQ6;P67870;Q5SRQ3	Q5SRQ6;P67870;Q5SRQ3	3	0.979354	0.717644	1.03536	0.966821	1.06883	1.01135	-0.0463863	-0.15725	0.169592	0.051144			adiponectin-mediated signaling pathway;anatomical structure morphogenesis;axon guidance;biological regulation;cell cycle phase;cell cycle process;cell surface receptor linked signaling pathway;cellular component assembly;cellular component assembly at cellular level;cellular component organization;cellular component organization at cellular level;cellular component organization or biogenesis;cell…	binding;catalytic activity;cation binding;enzyme regulator activity;ion binding;kinase activity;kinase regulator activity;metal ion binding;protein kinase regulator activity;transferase activity;transferase activity, transferring phosphorus-containing groups	cell part;cytoplasmic part;cytosol;intracellular membrane-bounded organelle;intracellular organelle;intracellular part;macromolecular complex;membrane-bounded organelle;nucleus;organelle;protein complex;protein kinase CK2 complex	2	2	3	3	3	3	3	2	3	4	3	3	9.8	9.8	14.1	14.5	14.5	14.1	0.439971	-0.174093
CSRP1	Cysteine and glycine-rich protein 1	P21291;E9PS42;E9PND2;E9PP21	P21291;E9PS42;E9PND2;E9PP21	4	2.36559	2.40509	2.22316	2.33464	2.20771	2.26032	0.065672	0.0399835	0.095698	0.063775				binding;cation binding;ion binding;metal ion binding;transition metal ion binding;zinc ion binding	cell part;intracellular membrane-bounded organelle;intracellular organelle;intracellular part;membrane-bounded organelle;nucleus;organelle	6	8	7	7	7	7	6	7	9	8	10	8	41.5	50.3	50.3	50.3	50.3	50.3	0.401432	0.039541
CSRP2	Cysteine and glycine-rich protein 2	Q16527;F8VW96;F8VQR7	Q16527;F8VW96;F8VQR7	3	1.3526	1.35565	1.31085	1.1939	1.24411	1.21076	0.159826	0.139466	0.025031	0.025551		+	cell differentiation;cellular developmental process;cellular process;developmental process;multicellular organismal development;multicellular organismal process	binding;cation binding;ion binding;metal ion binding;transition metal ion binding;zinc ion binding	cell part;intracellular membrane-bounded organelle;intracellular organelle;intracellular part;membrane-bounded organelle;nucleus;organelle	4	3	5	6	6	6	4	2	7	6	7	5	31.6	26.4	42	47.2	43	47.2	2.39847	0.139508
CSTB	Cystatin-B	P04080	P04080	1	1.12383	0.964525	1.00416	0.984035	1.09043	0.996053	0.0117012	0.0103017	0.082938	0.05827			adult behavior;adult locomotory behavior;behavior;biological regulation;locomotory behavior;multicellular organismal process;regulation of apoptosis;regulation of biological process;regulation of cell death;regulation of cellular process;regulation of programmed cell death;response to stimulus	cysteine-type endopeptidase inhibitor activity;endopeptidase inhibitor activity;endopeptidase regulator activity;enzyme inhibitor activity;enzyme regulator activity;peptidase inhibitor activity;peptidase regulator activity	cell part;cytoplasm;intracellular non-membrane-bounded organelle;intracellular organelle;intracellular organelle part;intracellular part;non-membrane-bounded organelle;nuclear part;nucleolus;organelle;organelle part	3	3	3	4	4	3	3	3	3	4	4	3	45.9	45.9	58.2	70.4	70.4	58.2	0.0367942	0.00877987
CTNNA1	Catenin alpha-1	P35221;P35221-2;F8W845;G3XAM7;P35221-3;E5RIB1;E5RIC3;E5RJ41;E5RGY7;E5RG03;E5RGY6;E5RGD2;E5RJP7;Q9UI47;A6NKP0;B9A010;H0YBB8;E5RHV7;E5RIE0;E5RFM5;E5RFK9;E5RJL0;E5RFM3;E5RFG3;E5RHJ5;E5RGU3;E5RIT8;E5RJZ2	P35221;P35221-2;F8W845;G3XAM7;P35221-3	28	1.47239	1.38461	1.33167	1.33089	1.06169	1.54028	0.0570813	0.0909137	0.071076	0.239914			adherens junction organization;aging;anatomical structure development;anatomical structure morphogenesis;apical junction assembly;axon regeneration;axonogenesis;biological adhesion;biological regulation;cell adhesion;cell differentiation;cell junction assembly;cell junction organization;cell part morphogenesis;cell projection morphogenesis;cell projection organization;cell-cell adhesion;cell-cell…	binding;cadherin binding;cell adhesion molecule binding;protein binding;structural molecule activity	acrosomal vesicle;actin cytoskeleton;adherens junction;anchoring junction;catenin complex;cell junction;cell part;cell projection;cell-cell adherens junction;cell-cell contact zone;cell-cell junction;cytoplasm;cytoplasmic membrane-bounded vesicle;cytoplasmic part;cytoplasmic vesicle;cytoskeleton;cytosol;extrinsic to membrane;extrinsic to plasma membrane;fascia adherens;intercalated disc;intracell…	9	8	13	14	16	12	9	8	13	15	17	12	12.6	9.2	18.2	18.4	22	17.3	0.262077	0.10631
CTNNA2	Catenin alpha-2	P26232;P26232-5;P26232-2;P26232-3;P26232-6;P26232-4;C9IZ88;C9J144	P26232;P26232-5;P26232-2;P26232-3;P26232-6;P26232-4	8	NaN	1.63298	1.35813	NaN	NaN	NaN	NaN	NaN	0.194349	NaN			anatomical structure morphogenesis;axonogenesis;biological adhesion;biological regulation;brain morphogenesis;cell adhesion;cell differentiation;cell migration;cell migration in hindbrain;cell motility;cell part morphogenesis;cell projection morphogenesis;cell projection organization;cell-cell adhesion;cellular component morphogenesis;cellular component movement;cellular component organization;ce…	structural constituent of cytoskeleton;structural molecule activity	actin cytoskeleton;adherens junction;anchoring junction;axon;basolateral plasma membrane;cell junction;cell part;cell projection;cell-cell adherens junction;cell-cell junction;cytoplasmic part;cytoskeleton;cytosol;intracellular non-membrane-bounded organelle;intracellular organelle;intracellular part;lamellipodium;membrane part;neuron projection;non-membrane-bounded organelle;organelle;plasma mem…	0	1	2	1	1	2	0	2	4	2	3	5	1.7	2.8	5.9	4.9	4.9	5.9	0	NaN
CTNNB1	Catenin beta-1	P35222;B4DGU4;E7EMJ5	P35222;B4DGU4	3	0.913286	1.28121	1.16502	1.1403	1.30167	1.25569	-0.108125	-0.138359	0.188076	0.083137			adherens junction assembly;adherens junction organization;anatomical structure development;anatomical structure formation involved in morphogenesis;anatomical structure homeostasis;anatomical structure morphogenesis;androgen receptor signaling pathway;anterior/posterior axis specification;apoptosis;appendage morphogenesis;axis specification;biological adhesion;biological regulation;biosynthetic p…	androgen receptor binding;binding;chromatin binding;DNA binding;double-stranded DNA binding;enzyme binding;hormone receptor binding;kinase binding;molecular transducer activity;nuclear hormone receptor binding;nucleic acid binding;nucleic acid binding transcription factor activity;protein binding;protein binding transcription factor activity;protein kinase binding;receptor binding;regulatory regi…	adherens junction;anchoring junction;apical junction complex;apical part of cell;basolateral plasma membrane;beta-catenin destruction complex;beta-catenin-TCF7L2 complex;catenin complex;catenin-TCF7L2 complex;cell cortex;cell junction;cell part;cell projection;cell projection membrane;cell projection part;cell-cell adherens junction;cell-cell junction;cell-substrate adherens junction;cell-substra…	4	3	7	8	8	8	4	3	9	9	9	8	6.4	4.4	10	11.9	11.9	11.8	0.408845	-0.150418
CTNNBL1	Beta-catenin-like protein 1	Q8WYA6;B4DE16;A2A2P1;Q8WYA6-2;Q8WYA6-3	Q8WYA6;B4DE16;A2A2P1	5	1.0358	0.988885	1.03805	NaN	0.965669	0.868924	0.175287	0.154398	0.027759	0.068408			apoptosis;biological regulation;cell death;cellular macromolecule metabolic process;cellular metabolic process;cellular nitrogen compound metabolic process;cellular process;death;immune system process;macromolecule metabolic process;metabolic process;mRNA metabolic process;mRNA processing;nitrogen compound metabolic process;nucleic acid metabolic process;nucleobase-containing compound metabolic p…		cell part;intracellular membrane-bounded organelle;intracellular organelle;intracellular organelle part;intracellular part;macromolecular complex;membrane-bounded organelle;nuclear part;nucleus;organelle;organelle part;protein complex;Prp19 complex;ribonucleoprotein complex;spliceosomal complex	2	2	3	1	3	3	2	2	3	1	3	3	2.7	2.7	5.2	1.4	4.4	5.3	1.03385	0.156048
CTNND1	Catenin delta-1	O60716;O60716-2;O60716-3;C9JZR2;O60716-5;O60716-4;O60716-6;O60716-7;O60716-9;O60716-8;O60716-10;O60716-11;O60716-13;O60716-17;O60716-18;O60716-19;O60716-21;O60716-12;O60716-14;O60716-15;O60716-16;O60716-20;O60716-22;O60716-23;O60716-24;O60716-25;O60716-26;O60716-27;O60716-29;O60716-28;O60716-30;O60716-31;O60716-32;E9PRE2;E9PKY0;H0YC95	O60716;O60716-2;O60716-3;C9JZR2;O60716-5;O60716-4;O60716-6;O60716-7;O60716-9;O60716-8;O60716-10;O60716-11;O60716-13;O60716-17;O60716-18;O60716-19;O60716-21;O60716-12;O60716-14;O60716-15;O60716-16;O60716-20;O60716-22;O60716-23;O60716-24;O60716-25;O60716-26;O60716-27;O60716-29;O60716-28;O60716-30;O60716-31;O60716-32	36	1.15116	NaN	1.16314	1.12058	1.21339	NaN	-0.0122084	-0.0122084	0.00847	0.065622			adherens junction organization;anatomical structure morphogenesis;biological adhesion;biological regulation;biosynthetic process;cell adhesion;cell differentiation;cell differentiation involved in salivary gland development;cell junction assembly;cell junction organization;cell surface receptor linked signaling pathway;cell-cell adhesion;cell-cell junction organization;cellular biosynthetic proce…		adherens junction;anchoring junction;cell junction;cell part;cell projection;cell-cell adherens junction;cell-cell junction;cytoplasmic part;cytosol;intracellular membrane-bounded organelle;intracellular organelle;intracellular part;lamellipodium;membrane;membrane-bounded organelle;midbody;nucleus;organelle;plasma membrane	3	1	4	5	5	2	3	1	4	5	5	1	2.9	0.9	4.2	5	6.6	2.2	0.0625915	-0.0110864
CTPS	CTP synthase 1	P17812;B4DR64;B7Z9C4;Q9NRF8	P17812;B4DR64;B7Z9C4	4	1.25001	1.27805	1.1233	1.23992	1.21451	1.20598	0.0415696	-0.00357211	0.082456	0.017656			amine metabolic process;biosynthetic process;carboxylic acid metabolic process;cellular amine metabolic process;cellular amino acid metabolic process;cellular biosynthetic process;cellular ketone metabolic process;cellular metabolic process;cellular nitrogen compound biosynthetic process;cellular nitrogen compound metabolic process;cellular process;CTP biosynthetic process;CTP metabolic process;'…	adenyl nucleotide binding;adenyl ribonucleotide binding;ATP binding;binding;catalytic activity;CTP synthase activity;ligase activity;ligase activity, forming carbon-nitrogen bonds;nucleotide binding;purine nucleotide binding;purine ribonucleoside triphosphate binding;purine ribonucleotide binding;ribonucleotide binding	cell part;cytoplasmic part;cytosol;intracellular membrane-bounded organelle;intracellular organelle;intracellular part;membrane-bounded organelle;mitochondrion;organelle	8	6	11	10	14	10	8	6	13	9	15	10	14.7	12.2	21.2	18.6	27.2	19.6	0.0329625	-0.0057344
CTSD	Cathepsin D;Cathepsin D light chain;Cathepsin D heavy chain	P07339;H7C469;C9JH19;F8WD96;H7C1V0;F8W787	P07339;H7C469;C9JH19;F8WD96	6	1.01103	1.0256	0.99902	0.720728	0.707976	0.775791	0.488293	0.461553	0.013308	0.03604		+	antigen processing and presentation;antigen processing and presentation of exogenous antigen;antigen processing and presentation of exogenous peptide antigen;antigen processing and presentation of exogenous peptide antigen via MHC class II;antigen processing and presentation of peptide antigen;antigen processing and presentation of peptide antigen via MHC class II;antigen processing and presentat…	aspartic-type endopeptidase activity;aspartic-type peptidase activity;catalytic activity;endopeptidase activity;hydrolase activity;peptidase activity;peptidase activity, acting on L-amino acid peptides	cell part;cytoplasmic membrane-bounded vesicle;cytoplasmic part;cytoplasmic vesicle;extracellular region part;extracellular space;integral to membrane;intracellular membrane-bounded organelle;intracellular organelle;intracellular organelle lumen;intracellular organelle part;intracellular part;intrinsic to membrane;lysosomal lumen;lysosome;lytic vacuole;melanosome;membrane part;membrane-bounded or…	3	5	5	8	7	5	3	5	6	9	7	6	6.8	11.4	13.1	20.4	19.4	13.1	3.41948	0.462609
CTSZ	Cathepsin Z	Q9UBR2	Q9UBR2	1	NaN	1.66654	1.75798	NaN	NaN	NaN	NaN	NaN	0.06466	NaN			anatomical structure morphogenesis;angiotensin maturation;biological regulation;branching morphogenesis of a tube;cellular macromolecule metabolic process;cellular metabolic process;cellular process;cellular protein metabolic process;developmental process;epithelial tube branching involved in lung morphogenesis;epithelial tube morphogenesis;hormone metabolic process;macromolecule metabolic proces…	catalytic activity;cysteine-type peptidase activity;hydrolase activity;peptidase activity;peptidase activity, acting on L-amino acid peptides	cell part;cytoplasmic part;endoplasmic reticulum;extracellular region part;extracellular space;intracellular membrane-bounded organelle;intracellular organelle;intracellular part;lysosome;lytic vacuole;membrane;membrane-bounded organelle;organelle;plasma membrane;vacuole	1	2	3	3	3	3	1	2	4	3	3	3	3.3	7.3	10.6	10.6	10.6	10.6	0	NaN
CTTN	Src substrate cortactin	Q14247;Q14247-3;Q14247-2;H7C314;B4E358;H0YCD9;H0YEV2;E9PP90;E9PKG3	Q14247;Q14247-3;Q14247-2;H7C314	9	0.974756	0.980537	0.979015	0.892347	0.877904	0.940217	0.133726	0.114478	0.002997	0.032617					cell cortex;cell part;cell projection;cell projection part;cytoplasmic part;cytoskeleton;dendritic spine;intracellular non-membrane-bounded organelle;intracellular organelle;intracellular part;lamellipodium;neuron projection;neuron spine;non-membrane-bounded organelle;organelle;ruffle	13	12	12	15	13	13	13	12	13	14	13	15	27.6	22.7	26.9	32.2	30	28.9	1.73501	0.115094
CUL4B	Cullin-4B	Q13620;K4DI93;Q13620-1;Q13620-3;A6NE76	Q13620;K4DI93;Q13620-1;Q13620-3	5	0.982845	0.928325	0.864865	0.898858	0.892015	0.869802	0.0575618	0.0612331	0.059046	0.015191			biological regulation;catabolic process;cell cycle;cellular catabolic process;cellular macromolecule catabolic process;cellular macromolecule metabolic process;cellular metabolic process;cellular nitrogen compound metabolic process;cellular process;cellular protein metabolic process;cellular response to stimulus;cellular response to stress;DNA metabolic process;DNA repair;macromolecule catabolic …		cell part;CUL4 RING ubiquitin ligase complex;Cul4B-RING ubiquitin ligase complex;cullin-RING ubiquitin ligase complex;intracellular membrane-bounded organelle;intracellular organelle;intracellular part;macromolecular complex;membrane;membrane-bounded organelle;nucleus;organelle;plasma membrane;protein complex;ubiquitin ligase complex	4	3	7	9	5	6	4	3	7	9	5	4	4.3	3.3	8.9	12	6.8	7.6	0.464969	0.0594065
CYB5R3	NADH-cytochrome b5 reductase 3;NADH-cytochrome b5 reductase 3 membrane-bound form;NADH-cytochrome b5 reductase 3 soluble form	P00387-3;P00387;P00387-2;B1AHF3	P00387-3;P00387;P00387-2;B1AHF3	4	1.20659	1.10345	1.15465	1.2607	1.3101	1.28005	-0.14875	-0.152456	0.051573	0.024892	+		alcohol metabolic process;biosynthetic process;blood circulation;carboxylic acid metabolic process;cellular ketone metabolic process;cellular metabolic process;cellular process;cholesterol biosynthetic process;cholesterol metabolic process;circulatory system process;L-ascorbic acid metabolic process;lipid biosynthetic process;lipid metabolic process;metabolic process;multicellular organismal proc…	adenyl nucleotide binding;adenyl ribonucleotide binding;ADP binding;AMP binding;binding;catalytic activity;coenzyme binding;cofactor binding;cytochrome-b5 reductase activity;FAD binding;flavin adenine dinucleotide binding;NAD binding;nucleotide binding;oxidoreductase activity;oxidoreductase activity, acting on NADH or NADPH;oxidoreductase activity, acting on NADH or NADPH, heme protein as accepto…	cell part;cytoplasmic part;cytosolic part;endoplasmic reticulum;endoplasmic reticulum membrane;endoplasmic reticulum part;hemoglobin complex;intracellular membrane-bounded organelle;intracellular organelle;intracellular organelle part;intracellular part;lipid particle;macromolecular complex;membrane;membrane part;membrane-bounded organelle;mitochondrial inner membrane;mitochondrial membrane;mitoc…	5	6	5	6	7	5	5	7	7	8	8	6	15.3	21	16.8	19.8	24	17.7	1.71068	-0.153235
CYC1	Cytochrome c1, heme protein, mitochondrial	P08574	P08574	1	0.731591	0.687237	0.545325	0.598386	0.704603	0.649286	0.0819523	0.00875071	0.097298	0.053124			cellular metabolic process;cellular process;electron transport chain;generation of precursor metabolites and energy;metabolic process;oxidation-reduction process;respiratory electron transport chain;small molecule metabolic process	binding;cation binding;electron carrier activity;electron transporter, transferring electrons from CoQH2-cytochrome c reductase complex and cytochrome c oxidase complex activity;heme binding;ion binding;iron ion binding;metal ion binding;tetrapyrrole binding;transition metal ion binding	cell junction;cell part;cytoplasmic part;integral to membrane;intracellular organelle part;intracellular part;intrinsic to membrane;membrane;membrane part;mitochondrial inner membrane;mitochondrial membrane;mitochondrial part;organelle inner membrane;organelle membrane;organelle part;respiratory chain	3	2	3	3	2	4	3	2	4	4	3	6	8.6	8.6	10.8	10.8	8.6	23.1	0.00165635	0.000739932
CYCS	Cytochrome c	P99999;C9JFR7;CON__P62894	P99999;C9JFR7	3	0.652922	0.657706	0.654127	0.673395	0.641757	0.701905	-0.04188	-0.0379015	0.002488	0.030088			activation of caspase activity;activation of caspase activity by cytochrome c;biological regulation;catabolic process;cellular catabolic process;cellular macromolecule catabolic process;cellular macromolecule metabolic process;cellular metabolic process;cellular nitrogen compound metabolic process;cellular process;DNA catabolic process;DNA catabolic process, endonucleolytic;DNA fragmentation invo…	binding;cation binding;electron carrier activity;electron transporter, transferring electrons from CoQH2-cytochrome c reductase complex and cytochrome c oxidase complex activity;heme binding;ion binding;iron ion binding;metal ion binding;tetrapyrrole binding;transition metal ion binding	cell part;cytoplasmic part;cytosol;intracellular membrane-bounded organelle;intracellular organelle;intracellular organelle part;intracellular part;macromolecular complex;membrane;membrane part;membrane-bounded organelle;membrane-enclosed lumen;mitochondrial inner membrane;mitochondrial intermembrane space;mitochondrial membrane;mitochondrial part;mitochondrion;nucleus;organelle;organelle envelop…	5	5	5	6	6	5	10	6	6	7	7	7	39	39	55.2	56.2	56.2	55.2	0.420119	-0.036943
CYFIP1;CYFIP2	Cytoplasmic FMR1-interacting protein 1	Q7L576;E7EW33;H7C229;Q7L576-2;Q7L576-3;H0YL50;H0YN93;H0YL39;H0YLJ5;E5RFQ0;H0YNP0;E5RJW3	Q7L576;E7EW33;H7C229;Q7L576-2	12	1.13065	0.599387	0.999592	0.945683	1.00878	1.10784	-0.0131955	-0.165913	0.27676	0.081741			axon extension;biological regulation;cell growth;cell projection assembly;cell projection organization;cellular component assembly;cellular component assembly at cellular level;cellular component organization;cellular component organization at cellular level;cellular component organization or biogenesis;cellular component organization or biogenesis at cellular level;cellular process;developmental…	actin binding;actin filament binding;binding;cytoskeletal protein binding;enzyme binding;GTPase binding;protein binding;Rac GTPase binding;Ras GTPase binding;Rho GTPase binding;small GTPase binding	cell junction;cell part;cell projection;cytoplasmic part;intracellular part;lamellipodium;macromolecular complex;mRNA cap binding complex;neuron projection;perinuclear region of cytoplasm;protein complex;RNA cap binding complex;ruffle;synapse	2	2	4	3	4	4	2	2	4	4	5	4	1.9	1.5	3.6	2.6	3.5	3.6	0.301916	-0.21389
DAB2	Disabled homolog 2	P98082;P98082-3;P98082-2;D6RFF7;D6RIA5;D6REB1	P98082;P98082-3;P98082-2	6	1.006	1.65019	NaN	1.47824	1.67381	1.54417	-0.217479	-0.237181	0.455506	0.099499			activation of JUN kinase activity;activation of MAPK activity;anatomical structure development;anatomical structure morphogenesis;apoptosis;biological regulation;cell death;cell differentiation;cell morphogenesis;cell morphogenesis involved in differentiation;cell proliferation;cell surface receptor linked signaling pathway;cellular component assembly;cellular component assembly at cellular level…	binding;binding, bridging;cargo receptor activity;clathrin adaptor activity;clathrin binding;lipid binding;phosphatidylinositol binding;phosphatidylinositol-4,5-bisphosphate binding;phospholipid binding;protein binding;protein binding, bridging;receptor activity;SMAD binding	apical plasma membrane;cell part;clathrin coat;clathrin coat of coated pit;clathrin coated vesicle membrane;coated pit;coated vesicle membrane;cytoplasmic part;cytoplasmic vesicle membrane;cytoplasmic vesicle part;intracellular membrane-bounded organelle;intracellular organelle;intracellular organelle part;intracellular part;lysosomal membrane;macromolecular complex;membrane;membrane coat;membran…	2	2	2	2	2	2	2	2	1	2	2	2	2.6	2.6	2.3	2.6	2.6	2.3	0.415179	-0.278985
DAD1	Dolichyl-diphosphooligosaccharide--protein glycosyltransferase subunit DAD1	P61803;F5GXX5;F5H895	P61803;F5GXX5;F5H895	3	1.0788	1.09544	1.15726	1.08268	1.02272	1.01486	0.0991039	0.0945059	0.041345	0.037095			anatomical structure development;apoptosis;biological regulation;blastocyst development;carbohydrate metabolic process;cell death;cellular carbohydrate metabolic process;cellular macromolecule metabolic process;cellular metabolic process;cellular process;cellular protein metabolic process;death;developmental process;glycosylation;macromolecule glycosylation;macromolecule metabolic process;macromo…	catalytic activity;dolichyl-diphosphooligosaccharide-protein glycotransferase activity;oligosaccharyl transferase activity;transferase activity;transferase activity, transferring glycosyl groups;transferase activity, transferring hexosyl groups	cell part;cytoplasmic part;endoplasmic reticulum part;integral to membrane;intracellular organelle part;intracellular part;intrinsic to membrane;macromolecular complex;membrane part;oligosaccharyltransferase complex;organelle part;protein complex	3	3	3	3	3	2	3	4	4	5	4	3	28.3	28.3	28.3	28.3	28.3	19.5	1.04232	0.0944508
DAP3	28S ribosomal protein S29, mitochondrial	P51398;P51398-3;P51398-2	P51398;P51398-3;P51398-2	3	NaN	1.37464	0.846085	NaN	NaN	NaN	NaN	NaN	0.373747	NaN			apoptotic mitochondrial changes;cellular component organization;cellular component organization at cellular level;cellular component organization or biogenesis;cellular component organization or biogenesis at cellular level;cellular process;mitochondrion organization;organelle organization		cell part;cytoplasmic part;intracellular membrane-bounded organelle;intracellular non-membrane-bounded organelle;intracellular organelle;intracellular organelle part;intracellular part;macromolecular complex;membrane-bounded organelle;mitochondrial part;mitochondrial ribosome;mitochondrion;non-membrane-bounded organelle;nuclear part;nucleolus;organellar ribosome;organelle;organelle part;ribonucle…	0	2	5	2	1	1	0	2	4	1	1	1	0	6.5	16.1	8.8	2.8	3.8	0	NaN
DARS;DKFZp781B11202	Aspartate--tRNA ligase, cytoplasmic	P14868;Q68CR9;H7BZ35;C9JLC1;C9J7S3;H7C278;C9JQM9	P14868;Q68CR9	7	0.831995	0.920659	0.846493	0.880289	0.963603	0.800712	-0.0564789	-0.0250132	0.047561	0.081453			amine metabolic process;amino acid activation;aspartyl-tRNA aminoacylation;carboxylic acid metabolic process;cellular amine metabolic process;cellular amino acid metabolic process;cellular component assembly;cellular component organization;cellular component organization or biogenesis;cellular ketone metabolic process;cellular macromolecule metabolic process;cellular metabolic process;cellular ni…	adenyl nucleotide binding;adenyl ribonucleotide binding;aminoacylase activity;aminoacyl-tRNA ligase activity;aspartate-tRNA ligase activity;ATP binding;binding;catalytic activity;hydrolase activity;hydrolase activity, acting on carbon-nitrogen (but not peptide) bonds;hydrolase activity, acting on carbon-nitrogen (but not peptide) bonds, in linear amides;ligase activity;ligase activity, forming am…	cell part;cytoplasm;cytoplasmic part;cytosol;intracellular part	11	10	10	11	8	11	11	12	9	12	8	11	22.8	21.6	23.4	23.8	18.6	25	0.0888094	-0.0223195
DARS2	Aspartate--tRNA ligase, mitochondrial	Q6PI48	Q6PI48	1	NaN	1.28146	1.29681	NaN	NaN	NaN	NaN	NaN	0.010851	NaN			amine metabolic process;amino acid activation;asparaginyl-tRNA aminoacylation;carboxylic acid metabolic process;cellular amine metabolic process;cellular amino acid metabolic process;cellular ketone metabolic process;cellular macromolecule metabolic process;cellular metabolic process;cellular nitrogen compound metabolic process;cellular process;macromolecule metabolic process;metabolic process;mi…	adenyl nucleotide binding;adenyl ribonucleotide binding;aminoacyl-tRNA ligase activity;aspartate-tRNA ligase activity;aspartate-tRNA(Asn) ligase activity;ATP binding;binding;catalytic activity;ligase activity;ligase activity, forming aminoacyl-tRNA and related compounds;ligase activity, forming carbon-oxygen bonds;nucleic acid binding;nucleotide binding;purine nucleotide binding;purine ribonucleo…	cell part;cytoplasmic part;intracellular membrane-bounded organelle;intracellular organelle;intracellular organelle lumen;intracellular organelle part;intracellular part;membrane-bounded organelle;membrane-enclosed lumen;mitochondrial matrix;mitochondrial part;nucleus;organelle;organelle lumen;organelle part	1	2	2	1	0	2	1	2	2	1	0	1	1.4	2.6	2.6	1.2	0	2.6	0	NaN
DBI	Acyl-CoA-binding protein	P07108-5;P07108-4;P07108-2;P07108-3;P07108;P07108-6	P07108-5;P07108-4;P07108-2;P07108-3;P07108	6	1.29003	1.65606	1.56561	1.18569	1.43762	1.50646	0.123042	0.127609	0.190661	0.168866			acylglycerol metabolic process;anatomical structure development;cellular lipid metabolic process;cellular metabolic process;cellular process;developmental process;epidermis development;establishment of localization;glycerol ether metabolic process;glycerolipid metabolic process;hair cycle process;hair follicle development;lipid metabolic process;metabolic process;molting cycle;molting cycle proce…	benzodiazepine receptor binding;binding;carboxylic acid binding;coenzyme binding;cofactor binding;fatty acid binding;fatty-acyl-CoA binding;lipid binding;monocarboxylic acid binding;protein binding;receptor binding	cell part;cytoplasmic part;endoplasmic reticulum;Golgi apparatus;intracellular membrane-bounded organelle;intracellular organelle;intracellular part;membrane-bounded organelle;mitochondrion;organelle	2	3	3	4	5	3	3	3	3	4	7	3	18.9	29.7	20.3	27.7	25	25.7	0.346851	0.127103
DBN1	Drebrin	A8MV58;Q16643;Q16643-2;D6R9W4;D6RFI1;D6R9Q9;F8W9Z3;D6RCR4	A8MV58;Q16643;Q16643-2;D6R9W4	8	1.15891	0.91393	1.03282	1.07572	1.05404	1.12636	-0.0587108	-0.0682492	0.122508	0.037115			actin cytoskeleton organization;actin filament organization;actin filament-based process;biological regulation;cell communication;cell communication by chemical coupling;cell communication by electrical coupling;cell differentiation;cell proliferation;cellular component organization;cellular component organization at cellular level;cellular component organization or biogenesis;cellular component …	actin binding;binding;cytoskeletal protein binding;profilin binding;protein binding	actin cytoskeleton;actomyosin;cell junction;cell part;cell projection;cell-cell junction;cytoplasm;cytoskeletal part;cytoskeleton;dendrite;gap junction;intracellular;intracellular non-membrane-bounded organelle;intracellular organelle;intracellular organelle part;intracellular part;membrane;neuron projection;non-membrane-bounded organelle;organelle;organelle part;plasma membrane	3	2	8	5	6	7	3	2	8	5	6	8	6.5	4.2	15.8	10.8	13.4	13.7	0.292993	-0.0744577
DCTN1;SLC4A5	Dynactin subunit 1	Q14203;Q14203-6;E7EX90;Q14203-4;Q14203-3;Q14203-2;Q14203-5;E7EWF7;Q6AWB1	Q14203;Q14203-6;E7EX90;Q14203-4;Q14203-3;Q14203-2;Q14203-5;E7EWF7	9	NaN	0.893233	1.16543	NaN	NaN	NaN	NaN	NaN	0.192471	NaN			activation of signaling protein activity involved in unfolded protein response;anatomical structure development;antigen processing and presentation;antigen processing and presentation of exogenous antigen;antigen processing and presentation of exogenous peptide antigen;antigen processing and presentation of exogenous peptide antigen via MHC class II;antigen processing and presentation of peptide …	catalytic activity;hydrolase activity;hydrolase activity, acting on acid anhydrides;hydrolase activity, acting on acid anhydrides, in phosphorus-containing anhydrides;motor activity;nucleoside-triphosphatase activity;pyrophosphatase activity	cell leading edge;cell part;centrosome;chromosomal part;cytoplasmic part;cytoskeletal part;cytosol;dynein complex;intracellular non-membrane-bounded organelle;intracellular organelle;intracellular organelle part;intracellular part;kinetochore;macromolecular complex;microtubule;microtubule associated complex;microtubule organizing center;non-membrane-bounded organelle;organelle;organelle part;prot…	0	3	3	1	0	4	0	3	4	1	0	4	0	3	3.9	2	0	4.8	0	NaN
DCTN2	Dynactin subunit 2	F5H2S7;Q13561-2;Q13561-3;Q13561;F5H223;H0YI98;F8W1I6;F8VW18;F8VX93;F8VRV7;H0YHL1	F5H2S7;Q13561-2;Q13561-3;Q13561;F5H223;H0YI98;F8W1I6;F8VW18	11	1.10459	1.06512	1.1282	1.07126	1.05275	1.04517	0.0693596	0.0574397	0.03187	0.013422			antigen processing and presentation;antigen processing and presentation of exogenous antigen;antigen processing and presentation of exogenous peptide antigen;antigen processing and presentation of exogenous peptide antigen via MHC class II;antigen processing and presentation of peptide antigen;antigen processing and presentation of peptide antigen via MHC class II;antigen processing and presentat…	catalytic activity;hydrolase activity;hydrolase activity, acting on acid anhydrides;hydrolase activity, acting on acid anhydrides, in phosphorus-containing anhydrides;motor activity;nucleoside-triphosphatase activity;pyrophosphatase activity	cell part;cell projection part;centrosome;chromosomal part;cytoplasm;cytoplasmic part;cytoskeletal part;cytosol;dynactin complex;dynein complex;growth cone;intracellular non-membrane-bounded organelle;intracellular organelle;intracellular organelle part;intracellular part;kinetochore;macromolecular complex;membrane;microtubule;microtubule associated complex;microtubule organizing center;non-membr…	3	4	7	7	6	7	3	4	10	7	6	10	6.7	11.3	21.9	20.9	17.2	21.9	1.01373	0.0571107
DCTPP1	dCTP pyrophosphatase 1	Q9H773;H3BSA6	Q9H773	2	NaN	0.694621	0.762783	NaN	NaN	NaN	NaN	NaN	0.048197	NaN			catabolic process;cellular catabolic process;cellular component assembly;cellular component organization;cellular component organization or biogenesis;cellular metabolic process;cellular nitrogen compound catabolic process;cellular nitrogen compound metabolic process;cellular process;macromolecular complex assembly;macromolecular complex subunit organization;metabolic process;nitrogen compound me…	binding;catalytic activity;cation binding;dCTP diphosphatase activity;deoxyribonucleotide binding;hydrolase activity;hydrolase activity, acting on acid anhydrides;hydrolase activity, acting on acid anhydrides, in phosphorus-containing anhydrides;ion binding;magnesium ion binding;metal ion binding;nucleoside-triphosphate diphosphatase activity;nucleotide binding;pyrimidine deoxyribonucleotide bind…	cell part;cytoplasmic part;cytosol;intracellular part	1	2	4	3	3	4	1	2	4	4	3	4	5.9	14.1	27.1	19.4	19.4	27.1	0	NaN
DDB1	DNA damage-binding protein 1	Q16531;F5GY55;B4DG00;F5H2L3;F5GWI0;F5H581;F5H775;F5H0Y5;F5GZY8;F5GYG8;F5H238;F5H6C5;F5H4N9;F5H7A0;F5GZ34;F5H198;F8WF81	Q16531;F5GY55	17	1.15168	1.05762	1.17572	1.09686	1.09516	1.08065	0.0725863	0.0486912	0.062411	0.008911			biological regulation;catabolic process;cell cycle checkpoint;cell surface receptor linked signaling pathway;cellular catabolic process;cellular macromolecule catabolic process;cellular macromolecule metabolic process;cellular metabolic process;cellular nitrogen compound metabolic process;cellular process;cellular protein metabolic process;cellular response to stimulus;DNA catabolic process;DNA e…	binding;damaged DNA binding;DNA binding;nucleic acid binding	cell part;CUL4 RING ubiquitin ligase complex;Cul4A-RING ubiquitin ligase complex;Cul4B-RING ubiquitin ligase complex;cullin-RING ubiquitin ligase complex;cytoplasm;intracellular membrane-bounded organelle;intracellular organelle;intracellular organelle part;intracellular part;macromolecular complex;membrane-bounded organelle;nuclear part;nucleoplasm;nucleus;organelle;organelle part;protein comple…	9	10	14	18	16	18	9	9	14	19	15	17	9	10.4	13.5	16.7	14.7	16.9	0.427158	0.0472237
DDOST	Dolichyl-diphosphooligosaccharide--protein glycosyltransferase 48 kDa subunit	P39656;E7EWT1	P39656;E7EWT1	2	1.20386	1.26715	1.20454	1.11925	1.20143	1.09654	0.105953	0.105144	0.036345	0.055185			biosynthetic process;carbohydrate metabolic process;cell activation;cellular biosynthetic process;cellular carbohydrate metabolic process;cellular macromolecule biosynthetic process;cellular macromolecule metabolic process;cellular metabolic process;cellular process;cellular protein metabolic process;cotranslational protein targeting to membrane;defense response;establishment of localization;esta…	catalytic activity;dolichyl-diphosphooligosaccharide-protein glycotransferase activity;oligosaccharyl transferase activity;transferase activity;transferase activity, transferring glycosyl groups;transferase activity, transferring hexosyl groups	cell part;cytoplasmic part;endoplasmic reticulum membrane;endoplasmic reticulum part;integral to membrane;intracellular organelle part;intracellular part;intrinsic to membrane;macromolecular complex;membrane;membrane part;oligosaccharyltransferase complex;organelle membrane;organelle part;protein complex	5	5	8	6	7	6	4	5	7	6	8	6	10.7	10.7	25.4	13.8	16.2	20.6	1.06171	0.105838
DDT;DDTL	D-dopachrome decarboxylase;D-dopachrome decarboxylase-like protein	J3KQ18;P30046;B5MC82;A6NHG4;B7Z522;H7C342	J3KQ18;P30046;B5MC82;A6NHG4;B7Z522	6	1.15159	0.98931	0.906099	1.24322	1.06789	1.1096	-0.165538	-0.166904	0.124849	0.091595			biosynthetic process;cellular biosynthetic process;cellular metabolic process;cellular process;melanin biosynthetic process;melanin metabolic process;metabolic process;pigment biosynthetic process;pigment metabolic process;secondary metabolic process	carbon-carbon lyase activity;carboxy-lyase activity;catalytic activity;D-dopachrome decarboxylase activity;dopachrome isomerase activity;intramolecular oxidoreductase activity;intramolecular oxidoreductase activity, transposing C=C bonds;isomerase activity;lyase activity	cell part;cytoplasm;intracellular part	2	1	3	3	5	3	3	2	2	4	8	6	18.9	9.8	26.5	27.3	38.6	26.5	0.639822	-0.171005
DDX1	ATP-dependent RNA helicase DDX1	Q92499	Q92499	1	1.07769	1.14876	1.13375	1.01498	0.995956	0.957673	0.186945	0.178756	0.037458	0.02919			biological regulation;biosynthetic process;cellular biosynthetic process;cellular component assembly;cellular component assembly at cellular level;cellular component organization;cellular component organization at cellular level;cellular component organization or biogenesis;cellular component organization or biogenesis at cellular level;cellular macromolecular complex assembly;cellular macromolec…	adenyl nucleotide binding;adenyl ribonucleotide binding;ATP binding;ATPase activity;ATPase activity, coupled;ATP-dependent helicase activity;binding;catalytic activity;chromatin binding;DNA binding;DNA/RNA helicase activity;double-stranded RNA binding;exonuclease activity;helicase activity;hydrolase activity;hydrolase activity, acting on acid anhydrides;hydrolase activity, acting on acid anhydrid…	cell part;cleavage body;cytoplasmic part;intracellular non-membrane-bounded organelle;intracellular organelle;intracellular organelle part;intracellular part;macromolecular complex;non-membrane-bounded organelle;nuclear body;nuclear part;nucleoplasm part;organelle;organelle part;protein complex;ribonucleoprotein complex;RNA granule;stress granule;tRNA-splicing ligase complex	7	7	14	16	17	17	8	7	16	22	17	16	9.7	11.4	24.5	26.9	29.3	28.2	2.05562	0.178633
DDX17	Probable ATP-dependent RNA helicase DDX17	H3BLZ8;Q92841;C9JMU5;Q92841-2;Q92841-3;Q92841-1;G5E9L5	H3BLZ8;Q92841;C9JMU5;Q92841-2;Q92841-3;Q92841-1	7	0.980461	1.01631	1.01274	0.965929	0.945965	0.94087	0.0984027	0.0771678	0.019748	0.013245			anatomical structure development;biological regulation;biosynthetic process;cardiovascular system development;cellular biosynthetic process;cellular macromolecule biosynthetic process;cellular macromolecule metabolic process;cellular metabolic process;cellular nitrogen compound metabolic process;cellular process;developmental process;macromolecule biosynthetic process;macromolecule metabolic proc…	adenyl nucleotide binding;adenyl ribonucleotide binding;ATP binding;ATPase activity;ATPase activity, coupled;ATP-dependent helicase activity;binding;catalytic activity;estrogen receptor binding;helicase activity;hormone receptor binding;hydrolase activity;hydrolase activity, acting on acid anhydrides;hydrolase activity, acting on acid anhydrides, in phosphorus-containing anhydrides;nuclear hormon…	cell part;intracellular membrane-bounded organelle;intracellular non-membrane-bounded organelle;intracellular organelle;intracellular organelle part;intracellular part;membrane-bounded organelle;non-membrane-bounded organelle;nuclear part;nucleolus;nucleus;organelle;organelle part	13	15	19	20	20	17	14	15	21	22	21	17	19.2	23.4	32.4	31.3	31.9	29.3	1.72897	0.0770729
DDX18	ATP-dependent RNA helicase DDX18	Q9NVP1;H7C452	Q9NVP1	2	0.805594	NaN	0.929779	0.740983	NaN	0.786336	0.184244	0.184244	0.087812	0.032069				adenyl nucleotide binding;adenyl ribonucleotide binding;ATP binding;ATPase activity;ATPase activity, coupled;ATP-dependent helicase activity;ATP-dependent RNA helicase activity;binding;catalytic activity;helicase activity;hydrolase activity;hydrolase activity, acting on acid anhydrides;hydrolase activity, acting on acid anhydrides, in phosphorus-containing anhydrides;nucleic acid binding;nucleosi…	cell part;intracellular non-membrane-bounded organelle;intracellular organelle;intracellular organelle part;intracellular part;non-membrane-bounded organelle;nuclear part;nucleolus;organelle;organelle part	2	0	6	3	2	7	2	0	5	5	1	8	3.6	0	10.4	5.2	3.1	12.1	0.607342	0.181177
DDX19A;DDX19B	ATP-dependent RNA helicase DDX19A;ATP-dependent RNA helicase DDX19B	Q9NUU7;I3L0H8;H3BQK0;Q9UMR2;Q9UMR2-4;Q9UMR2-2;I3L352;B4DRZ7;Q9UMR2-3;H3BTB3;H3BN59;H3BMQ5;H3BSL8;J3QRH0	Q9NUU7;I3L0H8;H3BQK0;Q9UMR2;Q9UMR2-4;Q9UMR2-2;I3L352;B4DRZ7;Q9UMR2-3	14	0.889873	NaN	0.909202	0.863004	0.814309	0.934321	0.0598164	0.0472652	0.013668	0.06036			biological regulation;establishment of localization;establishment of localization in cell;establishment of protein localization;establishment of RNA localization;induction of apoptosis;induction of programmed cell death;intracellular transport;mRNA export from nucleus;mRNA transport;nuclear export;nuclear transport;nucleic acid transport;nucleobase-containing compound transport;nucleocytoplasmic …	adenyl nucleotide binding;adenyl ribonucleotide binding;ATP binding;ATPase activity;ATPase activity, coupled;ATP-dependent helicase activity;binding;catalytic activity;helicase activity;hydrolase activity;hydrolase activity, acting on acid anhydrides;hydrolase activity, acting on acid anhydrides, in phosphorus-containing anhydrides;nucleic acid binding;nucleoside-triphosphatase activity;nucleotid…	cell part;cytoplasm;intracellular organelle part;intracellular part;macromolecular complex;membrane;membrane part;nuclear membrane;nuclear part;nuclear pore;organelle membrane;organelle part;pore complex;protein complex	2	1	3	7	5	4	2	1	3	6	5	4	5.2	2.1	7.1	14.9	10.5	8.8	0.25408	0.0494796
DDX21	Nucleolar RNA helicase 2	Q9NR30;Q9NR30-2	Q9NR30;Q9NR30-2	2	0.785416	0.771875	0.795134	0.811934	0.838952	0.846586	-0.0951319	-0.0863201	0.011681	0.018208			multi-organism process;response to biotic stimulus;response to chemical stimulus;response to dsRNA;response to exogenous dsRNA;response to organic substance;response to other organism;response to stimulus;response to virus	adenyl nucleotide binding;adenyl ribonucleotide binding;ATP binding;ATPase activity;ATPase activity, coupled;ATP-dependent helicase activity;ATP-dependent RNA helicase activity;binding;catalytic activity;double-stranded RNA binding;helicase activity;hydrolase activity;hydrolase activity, acting on acid anhydrides;hydrolase activity, acting on acid anhydrides, in phosphorus-containing anhydrides;n…	cell part;intracellular non-membrane-bounded organelle;intracellular organelle;intracellular organelle part;intracellular part;non-membrane-bounded organelle;nuclear part;nucleolus;organelle;organelle part	9	9	13	15	14	14	10	9	15	17	16	16	13.9	11.6	19.4	18.6	19.8	21.3	1.75408	-0.0861954
DDX23	Probable ATP-dependent RNA helicase DDX23	Q9BUQ8;F8VVA2	Q9BUQ8	2	1.0003	1.0445	0.908631	1.16286	NaN	0.861956	-0.0173618	-0.0403615	0.069304	0.212772			cellular component assembly;cellular component assembly at cellular level;cellular component organization;cellular component organization at cellular level;cellular component organization or biogenesis;cellular component organization or biogenesis at cellular level;cellular macromolecular complex assembly;cellular macromolecular complex subunit organization;cellular process;cis assembly of pre-ca…	adenyl nucleotide binding;adenyl ribonucleotide binding;ATP binding;ATPase activity;ATPase activity, coupled;ATP-dependent helicase activity;ATP-dependent RNA helicase activity;binding;catalytic activity;helicase activity;hydrolase activity;hydrolase activity, acting on acid anhydrides;hydrolase activity, acting on acid anhydrides, in phosphorus-containing anhydrides;nucleic acid binding;nucleosi…	catalytic step 2 spliceosome;cell part;cytoplasmic part;intracellular membrane-bounded organelle;intracellular organelle;intracellular organelle part;intracellular part;macromolecular complex;membrane;membrane-bounded organelle;mitochondrion;nuclear part;nucleoplasm;nucleus;organelle;organelle part;plasma membrane;ribonucleoprotein complex;small nuclear ribonucleoprotein complex;spliceosomal comp…	2	2	3	4	0	5	2	2	4	5	0	5	2.2	2.4	4.1	5	0	6.1	0.0503299	-0.026678
DDX39A;DDX39	ATP-dependent RNA helicase DDX39A	O00148;O00148-2;B1Q2N1;K7EQN7;K7EPJ3;K7EN69	O00148;O00148-2;B1Q2N1;K7EQN7	6	0.88817	0.830297	0.853107	0.814913	0.839529	0.865903	0.0231471	0.0290305	0.029152	0.0255			cellular macromolecule metabolic process;cellular metabolic process;cellular nitrogen compound metabolic process;cellular process;establishment of localization;establishment of localization in cell;establishment of RNA localization;intracellular transport;macromolecule metabolic process;metabolic process;mRNA export from nucleus;mRNA metabolic process;mRNA processing;mRNA transport;nitrogen compo…	adenyl nucleotide binding;adenyl ribonucleotide binding;ATP binding;ATPase activity;ATPase activity, coupled;ATP-dependent helicase activity;binding;catalytic activity;helicase activity;hydrolase activity;hydrolase activity, acting on acid anhydrides;hydrolase activity, acting on acid anhydrides, in phosphorus-containing anhydrides;nucleic acid binding;nucleoside-triphosphatase activity;nucleotid…	cell part;cytoplasm;intracellular membrane-bounded organelle;intracellular organelle;intracellular part;membrane-bounded organelle;nucleus;organelle	8	8	10	13	11	12	11	9	15	20	17	19	20.8	18.3	24.6	26.7	24.6	26.7	0.311614	0.0289196
DDX3X;DDX3Y	ATP-dependent RNA helicase DDX3X;ATP-dependent RNA helicase DDX3Y	O00571;O00571-2;O15523;B4DXX7;B4E132;B4E3C4;C9J081;B4DLA0;C9J8G5;Q9NQI0;Q9NQI0-4;Q9NQI0-2;Q9NQI0-3;D6RCM4;H0Y960	O00571;O00571-2;O15523;B4DXX7	15	1.03989	0.99161	1.00335	1.04593	1.05386	1.03591	-0.0599686	-0.0471694	0.025178	0.008995			biological regulation;biosynthetic process;cell cycle phase;cell cycle process;cell motility;cellular biosynthetic process;cellular component assembly;cellular component assembly at cellular level;cellular component movement;cellular component organization;cellular component organization at cellular level;cellular component organization or biogenesis;cellular component organization or biogenesis …	adenyl nucleotide binding;adenyl ribonucleotide binding;ATP binding;ATPase activity;ATPase activity, coupled;ATP-dependent DNA helicase activity;ATP-dependent helicase activity;ATP-dependent RNA helicase activity;binding;catalytic activity;DNA binding;DNA helicase activity;DNA-dependent ATPase activity;eukaryotic initiation factor 4E binding;helicase activity;hydrolase activity;hydrolase activity…	cell part;chromatoid body;cytoplasm;cytoplasmic part;intracellular membrane-bounded organelle;intracellular non-membrane-bounded organelle;intracellular organelle;intracellular organelle part;intracellular part;macromolecular complex;membrane;membrane-bounded organelle;mitochondrial membrane;mitochondrial outer membrane;mitochondrial part;non-membrane-bounded organelle;nuclear body;nuclear part;n…	19	17	21	24	21	20	28	20	29	37	29	30	30.5	27.3	36	39.4	36.6	38.5	1.01971	-0.0474295
DDX42	ATP-dependent RNA helicase DDX42	Q86XP3;Q86XP3-2;J3KTK9;J3QRI2	Q86XP3;Q86XP3-2	4	0.990081	NaN	0.929534	1.54308	0.866116	0.88943	0.109864	-0.196085	0.042814	0.384291			localization;macromolecule localization;protein localization	adenyl nucleotide binding;adenyl ribonucleotide binding;ATP binding;ATPase activity;ATPase activity, coupled;ATP-dependent helicase activity;binding;catalytic activity;helicase activity;hydrolase activity;hydrolase activity, acting on acid anhydrides;hydrolase activity, acting on acid anhydrides, in phosphorus-containing anhydrides;nucleic acid binding;nucleoside-triphosphatase activity;nucleotid…	Cajal body;cell part;cytoplasm;intracellular membrane-bounded organelle;intracellular organelle;intracellular organelle part;intracellular part;membrane-bounded organelle;nuclear body;nuclear part;nuclear speck;nucleoplasm part;nucleus;organelle;organelle part	3	1	7	5	2	4	3	1	7	3	2	4	3.3	1.3	8.8	6.9	2.7	5.7	0.147574	-0.143033
DDX46	Probable ATP-dependent RNA helicase DDX46	Q7L014;D6RJA6;H0Y9U3	Q7L014	3	0.975352	0.886078	0.899894	0.976632	0.924368	1.15394	-0.11806	-0.145783	0.048053	0.120328			cellular macromolecule metabolic process;cellular metabolic process;cellular nitrogen compound metabolic process;cellular process;macromolecule metabolic process;metabolic process;mRNA metabolic process;mRNA processing;nitrogen compound metabolic process;nucleic acid metabolic process;nucleobase-containing compound metabolic process;primary metabolic process;RNA metabolic process;RNA processing;R…	adenyl nucleotide binding;adenyl ribonucleotide binding;ATP binding;ATPase activity;ATPase activity, coupled;ATP-dependent helicase activity;binding;catalytic activity;helicase activity;hydrolase activity;hydrolase activity, acting on acid anhydrides;hydrolase activity, acting on acid anhydrides, in phosphorus-containing anhydrides;nucleic acid binding;nucleoside-triphosphatase activity;nucleotid…	Cajal body;cell part;intracellular non-membrane-bounded organelle;intracellular organelle;intracellular organelle part;intracellular part;non-membrane-bounded organelle;nuclear body;nuclear part;nuclear speck;nucleolus;nucleoplasm part;organelle;organelle part	6	6	8	8	6	7	6	6	9	8	5	8	6	6.2	9.4	8.3	6.2	8.4	0.596749	-0.140555
DDX47	Probable ATP-dependent RNA helicase DDX47	Q9H0S4;Q9H0S4-2;F5H1N9	Q9H0S4;Q9H0S4-2	3	0.75056	0.771603	0.876378	0.865483	0.887971	0.877764	-0.185975	-0.133575	0.067393	0.01126			apoptosis;cell death;cellular macromolecule metabolic process;cellular metabolic process;cellular nitrogen compound metabolic process;cellular process;death;macromolecule metabolic process;metabolic process;mRNA metabolic process;mRNA processing;ncRNA metabolic process;ncRNA processing;nitrogen compound metabolic process;nucleic acid metabolic process;nucleobase-containing compound metabolic proc…	adenyl nucleotide binding;adenyl ribonucleotide binding;ATP binding;ATPase activity;ATPase activity, coupled;ATP-dependent helicase activity;binding;catalytic activity;helicase activity;hydrolase activity;hydrolase activity, acting on acid anhydrides;hydrolase activity, acting on acid anhydrides, in phosphorus-containing anhydrides;nucleic acid binding;nucleoside-triphosphatase activity;nucleotid…	cell part;intracellular non-membrane-bounded organelle;intracellular organelle;intracellular organelle part;intracellular part;non-membrane-bounded organelle;nuclear part;nucleolus;organelle;organelle part	3	1	2	5	4	2	2	2	2	5	5	3	8.6	2.9	5.5	13.8	9.5	5.3	0.917077	-0.136825
DDX5	Probable ATP-dependent RNA helicase DDX5	J3KTA4;P17844;B4DLW8;J3KRZ1;J3QRQ7;J3QSF1;J3KRX8;J3QR02;J3QRN5;J3QR62;J3QLG9	J3KTA4;P17844;B4DLW8	11	1.09591	1.12806	1.05748	1.15305	1.14645	1.18259	-0.0733273	-0.0856187	0.035335	0.019248			biological regulation;biosynthetic process;cell growth;cellular biosynthetic process;cellular macromolecule biosynthetic process;cellular macromolecule metabolic process;cellular metabolic process;cellular nitrogen compound metabolic process;cellular process;cellular response to stimulus;chordate embryonic development;circadian rhythm;developmental process;embryo development;embryo development en…	adenyl nucleotide binding;adenyl ribonucleotide binding;androgen receptor binding;ATP binding;ATPase activity;ATPase activity, coupled;ATP-dependent helicase activity;ATP-dependent RNA helicase activity;binding;catalytic activity;estrogen receptor binding;helicase activity;hormone receptor binding;hydrolase activity;hydrolase activity, acting on acid anhydrides;hydrolase activity, acting on acid …	catalytic step 2 spliceosome;cell part;intracellular membrane-bounded organelle;intracellular non-membrane-bounded organelle;intracellular organelle;intracellular organelle part;intracellular part;macromolecular complex;membrane-bounded organelle;non-membrane-bounded organelle;nuclear part;nucleolus;nucleus;organelle;organelle part;ribonucleoprotein complex;spliceosomal complex	12	12	15	18	17	13	13	12	18	21	21	17	28.8	26.1	42	48.2	45.9	35.2	1.32971	-0.0859901
DDX6	Probable ATP-dependent RNA helicase DDX6	P26196	P26196	1	1.20446	1.1491	1.03062	1.41714	1.01446	1.00512	0.179798	-0.0222235	0.08881	0.235233			catabolic process;cellular catabolic process;cellular component assembly;cellular component assembly at cellular level;cellular component organization;cellular component organization at cellular level;cellular component organization or biogenesis;cellular component organization or biogenesis at cellular level;cellular macromolecular complex assembly;cellular macromolecular complex subunit organiz…	adenyl nucleotide binding;adenyl ribonucleotide binding;ATP binding;ATPase activity;ATPase activity, coupled;ATP-dependent helicase activity;binding;catalytic activity;helicase activity;hydrolase activity;hydrolase activity, acting on acid anhydrides;hydrolase activity, acting on acid anhydrides, in phosphorus-containing anhydrides;nucleic acid binding;nucleoside-triphosphatase activity;nucleotid…	cell part;cytoplasmic mRNA processing body;cytoplasmic part;cytosol;intracellular non-membrane-bounded organelle;intracellular organelle;intracellular part;macromolecular complex;non-membrane-bounded organelle;organelle;ribonucleoprotein complex;RNA granule;RNAi effector complex;RNA-induced silencing complex;stress granule	4	3	8	4	5	5	3	3	8	4	6	5	12	9.5	24.4	12.8	16.6	17.2	0.0116497	-0.00621647
DECR1	2,4-dienoyl-CoA reductase, mitochondrial	Q16698;B7Z6B8;E5RFV2;E5RJG7;E5RJD2;E5RID6;H0YAW3	Q16698;B7Z6B8;E5RFV2;E5RJG7;E5RJD2	7	1.19144	NaN	0.844615	NaN	0.725925	0.801179	0.414974	0.414974	0.245239	0.053213			carboxylic acid catabolic process;carboxylic acid metabolic process;catabolic process;cellular catabolic process;cellular component assembly;cellular component organization;cellular component organization or biogenesis;cellular ketone metabolic process;cellular lipid catabolic process;cellular lipid metabolic process;cellular metabolic process;cellular process;fatty acid beta-oxidation;fatty acid…	2,4-dienoyl-CoA reductase (NADPH) activity;binding;catalytic activity;coenzyme binding;cofactor binding;NADP binding;NADPH binding;nucleotide binding;oxidoreductase activity;oxidoreductase activity, acting on NADH or NADPH;oxidoreductase activity, acting on the CH-CH group of donors;oxidoreductase activity, acting on the CH-CH group of donors, NAD or NADP as acceptor	cell part;cytoplasmic part;intracellular membrane-bounded organelle;intracellular organelle;intracellular organelle lumen;intracellular organelle part;intracellular part;membrane-bounded organelle;membrane-enclosed lumen;mitochondrial matrix;mitochondrial part;mitochondrion;nucleus;organelle;organelle lumen;organelle part	2	1	2	1	1	3	2	1	2	1	2	4	7.8	3.9	6.9	3.9	3	13.4	0.576378	0.395488
DEK	Protein DEK	P35659;B4DFG0;P35659-2;D6R9L5;D6RDA2;H0Y993;H0Y8X0	P35659;B4DFG0;P35659-2;D6R9L5;D6RDA2	7	0.904517	0.946553	0.955173	1.08107	1.05249	0.984065	-0.153047	-0.151808	0.027103	0.049849			biological regulation;biosynthetic process;cellular biosynthetic process;cellular component organization;cellular component organization at cellular level;cellular component organization or biogenesis;cellular component organization or biogenesis at cellular level;cellular macromolecule biosynthetic process;cellular macromolecule metabolic process;cellular metabolic process;cellular nitrogen comp…	binding;DNA binding;histone binding;nucleic acid binding;protein binding	cell part;intracellular membrane-bounded organelle;intracellular organelle;intracellular part;membrane-bounded organelle;nucleus;organelle	5	5	7	5	4	4	5	6	7	5	4	4	16.3	14.1	17.9	15.2	11.7	12.8	1.48589	-0.151095
DFFA	DNA fragmentation factor subunit alpha	O00273;O00273-2;K7ERT1	O00273;O00273-2	3	0.781227	NaN	0.656977	0.721673	0.777603	0.697636	-0.00514922	-0.0262467	0.087858	0.04103			apoptosis;biological regulation;catabolic process;cell death;cellular catabolic process;cellular macromolecule catabolic process;cellular macromolecule metabolic process;cellular metabolic process;cellular nitrogen compound metabolic process;cellular process;cellular response to stimulus;death;DNA catabolic process;DNA catabolic process, endonucleolytic;DNA fragmentation involved in apoptotic nuc…	catalytic activity;deoxyribonuclease activity;hydrolase activity;hydrolase activity, acting on ester bonds;nuclease activity	cell part;chromatin;chromosomal part;cytoplasmic part;cytosol;intracellular;intracellular organelle part;intracellular part;nuclear chromatin;nuclear chromosome part;nuclear part;nucleoplasm;organelle part	2	0	2	3	3	2	2	0	2	3	3	2	6	0	8.5	11.2	11.2	8.5	0.0953765	-0.0301591
DHX15	Putative pre-mRNA-splicing factor ATP-dependent RNA helicase DHX15	O43143;Q14562;F5H658	O43143	3	0.938828	1.02466	0.957622	0.962273	0.980296	0.975878	-0.0272446	0.0013149	0.045118	0.009394			cellular macromolecule metabolic process;cellular metabolic process;cellular nitrogen compound metabolic process;cellular process;macromolecule metabolic process;metabolic process;mRNA metabolic process;mRNA processing;nitrogen compound metabolic process;nuclear mRNA splicing, via spliceosome;nucleic acid metabolic process;nucleobase-containing compound metabolic process;primary metabolic process…	adenyl nucleotide binding;adenyl ribonucleotide binding;ATP binding;ATPase activity;ATPase activity, coupled;ATP-dependent helicase activity;ATP-dependent RNA helicase activity;binding;catalytic activity;helicase activity;hydrolase activity;hydrolase activity, acting on acid anhydrides;hydrolase activity, acting on acid anhydrides, in phosphorus-containing anhydrides;nucleic acid binding;nucleosi…	catalytic step 2 spliceosome;cell part;intracellular membrane-bounded organelle;intracellular non-membrane-bounded organelle;intracellular organelle;intracellular organelle part;intracellular part;macromolecular complex;membrane-bounded organelle;non-membrane-bounded organelle;nuclear part;nucleolus;nucleus;organelle;organelle part;ribonucleoprotein complex;spliceosomal complex;U12-type spliceoso…	8	7	12	10	11	12	8	7	15	10	15	18	11.6	9.9	16.6	13.3	15.3	15.8	0.00285511	0.000341155
DHX30	Putative ATP-dependent RNA helicase DHX30	Q7L2E3-2;Q7L2E3;H7BXY3;Q7L2E3-3	Q7L2E3-2;Q7L2E3;H7BXY3;Q7L2E3-3	4	0.923332	0.941612	0.949294	0.937478	1.28592	0.809999	0.00634885	-0.108191	0.013336	0.246363				adenyl nucleotide binding;adenyl ribonucleotide binding;ATP binding;ATPase activity;ATPase activity, coupled;ATP-dependent helicase activity;binding;catalytic activity;chromatin binding;helicase activity;hydrolase activity;hydrolase activity, acting on acid anhydrides;hydrolase activity, acting on acid anhydrides, in phosphorus-containing anhydrides;nucleic acid binding;nucleoside-triphosphatase …	cell part;cytoplasmic part;intracellular non-membrane-bounded organelle;intracellular organelle;intracellular organelle part;intracellular part;mitochondrial nucleoid;mitochondrial part;non-membrane-bounded organelle;nucleoid;organelle;organelle part	4	5	8	5	7	7	5	5	8	7	8	7	3.1	4	7	4.7	6.2	5.7	0.153246	-0.0808668
DHX9	ATP-dependent RNA helicase A	Q08211;Q08211-2	Q08211	2	0.947682	0.965887	0.907406	0.937388	0.933574	0.886	0.0216385	0.0331143	0.029927	0.028632			biological regulation;cellular macromolecule metabolic process;cellular metabolic process;cellular nitrogen compound metabolic process;cellular process;cellular response to heat;cellular response to stimulus;cellular response to stress;circadian rhythm;CRD-mediated mRNA stabilization;macromolecule metabolic process;metabolic process;mRNA metabolic process;mRNA processing;mRNA stabilization;nitrog…	adenyl nucleotide binding;adenyl ribonucleotide binding;ATP binding;ATPase activity;ATPase activity, coupled;ATP-dependent DNA helicase activity;ATP-dependent helicase activity;ATP-dependent RNA helicase activity;binding;catalytic activity;DNA binding;DNA helicase activity;DNA-dependent ATPase activity;double-stranded RNA binding;helicase activity;hydrolase activity;hydrolase activity, acting on …	cell part;centrosome;CRD-mediated mRNA stability complex;cytoplasmic part;cytoskeletal part;intracellular non-membrane-bounded organelle;intracellular organelle;intracellular organelle part;intracellular part;macromolecular complex;microtubule organizing center;non-membrane-bounded organelle;nuclear part;nucleolus;nucleoplasm;organelle;organelle part;protein complex;ribonucleoprotein complex	20	20	29	27	27	30	24	21	35	31	31	36	16	16.1	25.7	24.9	22.7	26.2	0.370692	0.033096
DIAPH1	Protein diaphanous homolog 1	H9KV28;O60610;E9PEZ3;E7ET75;O60610-3;E9PHQ0;B9ZVX0;O60610-2;E7ERW8;E7EMV0;B4E2I7;E5RJ79	H9KV28;O60610;E9PEZ3;E7ET75;O60610-3;E9PHQ0;B9ZVX0;O60610-2;E7ERW8;E7EMV0	12	1.41041	NaN	1.02915	1.16839	1.1258	1.15033	0.08457	0.0872817	0.269594	0.02138			actin cytoskeleton organization;actin filament organization;actin filament polymerization;actin filament-based process;actin polymerization or depolymerization;biological regulation;cell projection organization;cellular component assembly;cellular component assembly at cellular level;cellular component organization;cellular component organization at cellular level;cellular component organization …	binding;protein binding;receptor binding	cell part;cell projection;cell projection membrane;cell projection part;cytoplasm;cytoskeletal part;intracellular non-membrane-bounded organelle;intracellular organelle;intracellular organelle part;intracellular part;leading edge membrane;membrane part;mitotic spindle;neuron projection;non-membrane-bounded organelle;organelle;organelle part;plasma membrane part;ruffle membrane;spindle	3	1	7	8	5	7	3	1	7	8	5	10	2.1	0.7	5.8	5.8	3.7	5.7	0.148338	0.0696116
DIS3	Exosome complex exonuclease RRP44	Q9Y2L1;Q9Y2L1-2;G3V1J5;F2Z2C0	Q9Y2L1;Q9Y2L1-2;G3V1J5;F2Z2C0	4	NaN	0.881223	1.10354	NaN	NaN	NaN	NaN	NaN	0.157199	NaN			catabolic process;cellular catabolic process;cellular macromolecule catabolic process;cellular macromolecule metabolic process;cellular metabolic process;cellular nitrogen compound metabolic process;cellular process;CUT catabolic process;CUT metabolic process;exonucleolytic nuclear-transcribed mRNA catabolic process involved in deadenylation-dependent decay;macromolecule catabolic process;macromo…	3'-5' exonuclease activity;3'-5'-exoribonuclease activity;binding;catalytic activity;endonuclease activity;enzyme regulator activity;exonuclease activity;exonuclease activity, active with either ribo- or deoxyribonucleic acids and producing 5'-phosphomonoesters;exoribonuclease activity;exoribonuclease activity, producing 5'-phosphomonoesters;GTPase regulator activity;guanyl-nucleotide exchange fa…	cell part;cytoplasmic part;cytosol;exosome (RNase complex);intracellular organelle part;intracellular part;macromolecular complex;nuclear exosome (RNase complex);nuclear part;nucleoplasm;organelle part;protein complex	1	2	3	4	6	4	1	2	3	4	7	4	1.1	2.5	3.8	4.8	7.4	4.6	0	NaN
DKC1	H/ACA ribonucleoprotein complex subunit 4	O60832;O60832-2;C9IYT0;H7C0M1;H7C2Q2;H7BZF2;H7C2Q9	O60832;O60832-2;C9IYT0;H7C0M1	7	0.865608	0.890167	0.795762	1.00482	0.896317	NaN	-0.135074	-0.160456	0.048979	0.07672			anatomical structure homeostasis;biological regulation;biosynthetic process;cell proliferation;cellular biosynthetic process;cellular component organization;cellular component organization at cellular level;cellular component organization or biogenesis;cellular component organization or biogenesis at cellular level;cellular macromolecule biosynthetic process;cellular macromolecule metabolic proce…	binding;catalytic activity;DNA polymerase activity;intramolecular transferase activity;isomerase activity;nucleic acid binding;nucleotidyltransferase activity;pseudouridine synthase activity;RNA binding;RNA-directed DNA polymerase activity;telomerase activity;transferase activity;transferase activity, transferring phosphorus-containing groups	Cajal body;cell part;cytoplasm;intracellular non-membrane-bounded organelle;intracellular organelle;intracellular organelle part;intracellular part;macromolecular complex;non-membrane-bounded organelle;nuclear body;nuclear part;nucleolus;nucleoplasm;nucleoplasm part;organelle;organelle part;ribonucleoprotein complex;telomerase holoenzyme complex	3	4	5	7	5	1	3	3	7	9	3	1	6	9.3	12.1	16.1	12.5	2.5	0.778573	-0.159726
DLAT	Dihydrolipoyllysine-residue acetyltransferase component of pyruvate dehydrogenase complex, mitochondrial	P10515;H0YDD4;F5H7M3;E9PEJ4	P10515;H0YDD4;F5H7M3;E9PEJ4	4	0.644349	1.09305	1.08133	1.01088	0.831225	1.00034	0.11231	-0.0120891	0.255742	0.100819			acetyl-CoA biosynthetic process;acetyl-CoA catabolic process;acetyl-CoA metabolic process;alcohol metabolic process;biological regulation;biosynthetic process;carbohydrate metabolic process;carboxylic acid metabolic process;catabolic process;cellular biosynthetic process;cellular carbohydrate metabolic process;cellular catabolic process;cellular ketone metabolic process;cellular metabolic process…	acetyltransferase activity;catalytic activity;dihydrolipoamide S-acyltransferase activity;dihydrolipoyllysine-residue acetyltransferase activity;S-acetyltransferase activity;S-acyltransferase activity;transferase activity;transferase activity, transferring acyl groups;transferase activity, transferring acyl groups other than amino-acyl groups	cell part;cytoplasmic part;intracellular organelle part;intracellular part;macromolecular complex;mitochondrial part;mitochondrial pyruvate dehydrogenase complex;organelle part;protein complex;pyruvate dehydrogenase complex	2	2	7	4	4	7	2	2	8	5	5	8	2.6	4	12.5	7.9	11.4	12.7	0.0614919	-0.0474456
DLD	Dihydrolipoyl dehydrogenase, mitochondrial;Dihydrolipoyl dehydrogenase	P09622;E9PEX6;B4DT69;B4DHG0;F2Z2E3;F8WDM5	P09622;E9PEX6;B4DT69;B4DHG0	6	0.803423	1.02014	1.17416	1.06671	1.49183	1.14215	-0.162976	-0.303922	0.186253	0.226821			acetyl-CoA catabolic process;acetyl-CoA metabolic process;amine catabolic process;amine metabolic process;anatomical structure morphogenesis;aspartate family amino acid catabolic process;aspartate family amino acid metabolic process;biological regulation;branched chain family amino acid catabolic process;branched chain family amino acid metabolic process;carboxylic acid catabolic process;carboxyl…	binding;catalytic activity;coenzyme binding;cofactor binding;dihydrolipoyl dehydrogenase activity;flavin adenine dinucleotide binding;oxidoreductase activity;oxidoreductase activity, acting on a sulfur group of donors;oxidoreductase activity, acting on a sulfur group of donors, NAD or NADP as acceptor;oxidoreductase activity, acting on NADH or NADPH	acrosomal matrix;cell part;cytoplasmic part;cytoplasmic vesicle part;intracellular membrane-bounded organelle;intracellular organelle;intracellular organelle lumen;intracellular organelle part;intracellular part;membrane-bounded organelle;membrane-enclosed lumen;mitochondrial matrix;mitochondrial part;mitochondrion;nucleus;organelle;organelle lumen;organelle part;vacuolar part	2	5	3	4	3	5	2	5	3	4	5	7	4.5	12	7.5	9.4	7.5	11.8	0.633483	-0.305787
DLST	Dihydrolipoyllysine-residue succinyltransferase component of 2-oxoglutarate dehydrogenase complex, mitochondrial	P36957;B7Z5W8;Q86SW4;G3V3F0;G3V5M3;H0YJF9	P36957;B7Z5W8	6	NaN	1.05796	1.03674	NaN	NaN	NaN	NaN	NaN	0.015003	NaN			acetyl-CoA catabolic process;acetyl-CoA metabolic process;amine catabolic process;amine metabolic process;aspartate family amino acid catabolic process;aspartate family amino acid metabolic process;carboxylic acid catabolic process;carboxylic acid metabolic process;catabolic process;cellular amine metabolic process;cellular amino acid catabolic process;cellular amino acid metabolic process;cellul…	catalytic activity;dihydrolipoyllysine-residue succinyltransferase activity;S-acyltransferase activity;S-succinyltransferase activity;succinyltransferase activity;transferase activity;transferase activity, transferring acyl groups;transferase activity, transferring acyl groups other than amino-acyl groups	cell part;cytoplasmic part;intracellular membrane-bounded organelle;intracellular organelle;intracellular organelle lumen;intracellular organelle part;intracellular part;macromolecular complex;membrane-bounded organelle;membrane-enclosed lumen;mitochondrial matrix;mitochondrial part;mitochondrion;nucleus;organelle;organelle lumen;organelle part;oxoglutarate dehydrogenase complex;protein complex	1	2	4	2	3	6	1	2	4	2	3	6	1.8	4.2	9.9	3.8	6.2	13.5	0	NaN
DNAJA1	DnaJ homolog subfamily A member 1	P31689;P31689-2;B7Z5C0	P31689;P31689-2;B7Z5C0	3	0.998595	1.16673	1.20185	1.29888	1.22122	1.36982	-0.154792	-0.2082	0.108638	0.074324			androgen receptor signaling pathway;biological regulation;cell motility;cellular component movement;cellular macromolecule metabolic process;cellular metabolic process;cellular process;cellular protein metabolic process;cellular response to stimulus;gamete generation;intracellular receptor mediated signaling pathway;locomotion;macromolecule metabolic process;male gamete generation;metabolic proce…	adenyl nucleotide binding;adenyl ribonucleotide binding;ATP binding;binding;cation binding;ion binding;lipoprotein particle receptor binding;low-density lipoprotein particle receptor binding;metal ion binding;nucleotide binding;protein binding;purine nucleotide binding;purine ribonucleoside triphosphate binding;purine ribonucleotide binding;receptor binding;ribonucleotide binding	cell part;membrane	3	2	3	5	7	3	4	3	5	6	8	6	11.8	6.5	9.6	21.2	27.2	9.6	1.03676	-0.211291
DNAJB1	DnaJ homolog subfamily B member 1	P25685;B4DX52;M0R080;M0QXK0;M0QYT3;M0QZD0;M0R1D6;M0R128	P25685;B4DX52;M0R080	8	0.744506	0.841549	0.788952	0.825009	0.779083	0.797768	-0.0160312	-0.01622	0.048578	0.023095			cellular macromolecule metabolic process;cellular metabolic process;cellular process;cellular protein metabolic process;chaperone cofactor-dependent protein refolding;chaperone mediated protein folding requiring cofactor;chaperone-mediated protein folding;'de novo' posttranslational protein folding;'de novo' protein folding;macromolecule metabolic process;metabolic process;primary metabolic proce…		cell part;cytoplasm;intracellular non-membrane-bounded organelle;intracellular organelle;intracellular organelle part;intracellular part;non-membrane-bounded organelle;nuclear part;nucleolus;organelle;organelle part	3	3	5	5	6	8	3	3	3	4	6	6	8.2	8.2	15.9	13.2	20	24.7	0.113384	-0.0176289
DNM1	Dynamin-1	Q05193;Q05193-4;Q05193-3;Q05193-2;Q05193-5;Q6P2G1;E5RIK2	Q05193;Q05193-4;Q05193-3;Q05193-2;Q05193-5	7	1.49666	1.40599	1.30048	1.45505	1.41705	1.49827	-0.0494826	-0.0562928	0.098181	0.040636			catabolic process;cellular catabolic process;cellular component organization;cellular component organization at cellular level;cellular component organization or biogenesis;cellular component organization or biogenesis at cellular level;cellular macromolecule metabolic process;cellular membrane organization;cellular metabolic process;cellular nitrogen compound catabolic process;cellular nitrogen …	binding;catalytic activity;GTP binding;GTPase activity;guanyl nucleotide binding;guanyl ribonucleotide binding;hydrolase activity;hydrolase activity, acting on acid anhydrides;hydrolase activity, acting on acid anhydrides, in phosphorus-containing anhydrides;lipid binding;nucleoside-triphosphatase activity;nucleotide binding;phospholipid binding;purine nucleotide binding;purine ribonucleoside tri…	cell part;cytoplasmic part;cytoskeletal part;intracellular membrane-bounded organelle;intracellular organelle;intracellular organelle part;intracellular part;macromolecular complex;membrane coat;membrane part;membrane-bounded organelle;microtubule;mitochondrion;organelle;organelle part;protein complex	4	5	7	5	5	6	4	5	8	7	4	5	4.1	5.2	10.3	5.3	6.4	6.5	0.389761	-0.0582947
DNM1L	Dynamin-1-like protein	O00429-6;J3KPI2;O00429;O00429-2;G8JLD5;O00429-3;O00429-5;O00429-4;B4DGC9;F8VZ52;F8VUJ9;F8W1W3;B4DPZ9;B4DDQ3;F8VYL3;F8VR28;H0YHY4	O00429-6;J3KPI2;O00429;O00429-2;G8JLD5;O00429-3;O00429-5;O00429-4;B4DGC9	17	0.904602	0.899962	0.907406	0.992865	1.12838	0.935588	-0.134315	-0.172696	0.00376	0.099005			anatomical structure morphogenesis;apoptotic mitochondrial changes;biological regulation;catabolic process;cell part morphogenesis;cellular catabolic process;cellular component assembly;cellular component assembly at cellular level;cellular component disassembly;cellular component disassembly at cellular level;cellular component disassembly involved in apoptosis;cellular component morphogenesis;c…	binding;catalytic activity;GTP binding;GTPase activity;guanyl nucleotide binding;guanyl ribonucleotide binding;hydrolase activity;hydrolase activity, acting on acid anhydrides;hydrolase activity, acting on acid anhydrides, in phosphorus-containing anhydrides;nucleoside-triphosphatase activity;nucleotide binding;purine nucleotide binding;purine ribonucleoside triphosphate binding;purine ribonucleo…	cell part;cytoplasmic part;cytoskeletal part;cytosol;endomembrane system;Golgi apparatus;intracellular membrane-bounded organelle;intracellular organelle;intracellular organelle part;intracellular part;macromolecular complex;membrane;membrane-bounded organelle;microbody;microtubule;mitochondrial membrane;mitochondrial outer membrane;mitochondrial part;organelle;organelle membrane;organelle outer …	6	6	7	6	5	7	4	7	8	7	6	7	11.5	10.8	10.7	8.9	6.9	10	0.988204	-0.168251
DNM2	Dynamin-2	F5H4R9;P50570;P50570-4;P50570-5;P50570-2;P50570-3;K7EMQ3	F5H4R9;P50570;P50570-4;P50570-5;P50570-2;P50570-3	7	0.622324	0.90652	1.06075	0.735248	NaN	0.916408	0.134498	0.0638501	0.222401	0.128099			antigen processing and presentation;antigen processing and presentation of exogenous antigen;antigen processing and presentation of exogenous peptide antigen;antigen processing and presentation of exogenous peptide antigen via MHC class II;antigen processing and presentation of peptide antigen;antigen processing and presentation of peptide antigen via MHC class II;antigen processing and presentat…	binding;catalytic activity;cytoskeletal protein binding;enzyme binding;GTP binding;GTPase activity;guanyl nucleotide binding;guanyl ribonucleotide binding;hydrolase activity;hydrolase activity, acting on acid anhydrides;hydrolase activity, acting on acid anhydrides, in phosphorus-containing anhydrides;lipid binding;microtubule binding;nucleoside-triphosphatase activity;nucleotide binding;phosphol…	cell junction;cell part;cytoplasmic part;cytoplasmic vesicle membrane;cytoplasmic vesicle part;cytoskeletal part;cytosol;endocytic vesicle membrane;Golgi apparatus part;Golgi membrane;intracellular organelle part;intracellular part;macromolecular complex;membrane;microtubule;midbody;organelle membrane;organelle part;plasma membrane;postsynaptic density;postsynaptic membrane;protein complex;synaps…	2	3	4	1	2	4	2	3	5	2	1	4	6.2	9	8.3	5.4	6.4	6.8	0.0397391	0.0378952
DNMT1	Cytosine-specific methyltransferase;DNA (cytosine-5)-methyltransferase 1	P26358-2;F5GX68;P26358;P26358-3;K7ENW7;K7ENQ6;K7ELB1;K7EJL0;K7ER10;K7ERQ1	P26358-2;F5GX68;P26358;P26358-3;K7ENW7	10	NaN	0.724876	0.998694	NaN	NaN	NaN	NaN	NaN	0.193619	NaN			biological regulation;biosynthetic process;cellular biosynthetic process;cellular component organization;cellular component organization at cellular level;cellular component organization or biogenesis;cellular component organization or biogenesis at cellular level;cellular macromolecule biosynthetic process;cellular macromolecule metabolic process;cellular metabolic process;cellular nitrogen comp…	binding;catalytic activity;cation binding;DNA (cytosine-5-)-methyltransferase activity;DNA binding;DNA-methyltransferase activity;ion binding;metal ion binding;methyl-CpG binding;methyltransferase activity;nucleic acid binding;nucleotide binding;RNA binding;S-adenosylmethionine-dependent methyltransferase activity;sequence-specific DNA binding;transferase activity;transferase activity, transferri…	cell part;centromeric heterochromatin;chromatin;chromosomal part;heterochromatin;intracellular membrane-bounded organelle;intracellular organelle;intracellular organelle part;intracellular part;membrane-bounded organelle;nucleus;organelle;organelle part;replication fork	0	2	6	3	1	5	0	3	6	2	2	4	0	1.2	3.9	1.5	0.7	3.4	0	NaN
DPYSL2	Dihydropyrimidinase-related protein 2	Q16555;Q16555-2;E5RFU4	Q16555;Q16555-2	3	1.16794	1.06707	1.26741	1.15698	1.18086	1.08513	0.0136047	0.033105	0.100169	0.049828			anatomical structure development;axon guidance;biological regulation;catabolic process;cellular aromatic compound metabolic process;cellular catabolic process;cellular component organization;cellular component organization at cellular level;cellular component organization or biogenesis;cellular component organization or biogenesis at cellular level;cellular metabolic process;cellular nitrogen com…	catalytic activity;dihydropyrimidinase activity;hydrolase activity;hydrolase activity, acting on carbon-nitrogen (but not peptide) bonds;hydrolase activity, acting on carbon-nitrogen (but not peptide) bonds, in cyclic amides	axon;cell body;cell part;cell projection;cell projection part;cytoplasmic part;cytosol;dendrite;growth cone;intracellular membrane-bounded organelle;intracellular organelle;intracellular part;macromolecular complex;membrane-bounded organelle;mitochondrion;neuron projection;neuronal cell body;organelle;protein complex;site of polarized growth	4	3	3	5	5	4	3	3	3	5	5	4	10.8	8.7	9.4	16.4	16.4	11.5	0.140038	0.0304798
DPYSL3	Dihydropyrimidinase-related protein 3	Q14195-2;Q14195;F5GWI3;H0YBT4;D6RF19;Q14117	Q14195-2;Q14195	6	0.640662	0.550547	0.716935	0.734249	0.725521	0.710726	-0.179452	-0.185854	0.08329	0.011891			actin crosslink formation;actin cytoskeleton organization;actin filament bundle assembly;actin filament organization;actin filament-based process;amine metabolic process;anatomical structure development;axon guidance;beta-alanine metabolic process;biological regulation;carboxylic acid metabolic process;catabolic process;cell development;cellular amine metabolic process;cellular amino acid metabol…	amine binding;amino acid binding;binding;carbohydrate binding;carboxylic acid binding;catalytic activity;cation binding;chondroitin sulfate binding;dihydropyrimidinase activity;glycosaminoglycan binding;hydrolase activity;hydrolase activity, acting on carbon-nitrogen (but not peptide) bonds;hydrolase activity, acting on carbon-nitrogen (but not peptide) bonds, in cyclic amides;ion binding;metal i…	cell body;cell part;cell projection;cell projection part;cytoplasmic part;cytoskeletal part;cytosol;extracellular region part;extracellular space;filamentous actin;growth cone;intracellular organelle part;intracellular part;lamellipodium;macromolecular complex;organelle part;protein complex;site of polarized growth	7	6	11	11	15	12	7	6	11	12	14	12	13.7	13	20.8	22.1	32.2	23.1	0.807122	-0.194102
DRG1	Developmentally-regulated GTP-binding protein 1	Q9Y295;F8WEE0;H0YI06	Q9Y295	3	NaN	1.00456	0.83351	NaN	NaN	NaN	NaN	NaN	0.120948	NaN			biosynthetic process;cellular biosynthetic process;cellular macromolecule biosynthetic process;cellular macromolecule metabolic process;cellular metabolic process;cellular nitrogen compound metabolic process;cellular process;developmental process;macromolecule biosynthetic process;macromolecule metabolic process;metabolic process;multicellular organismal development;multicellular organismal proce…	binding;GTP binding;guanyl nucleotide binding;guanyl ribonucleotide binding;nucleotide binding;protein binding;purine nucleotide binding;purine ribonucleoside triphosphate binding;purine ribonucleotide binding;ribonucleotide binding;transcription factor binding	cell part;cytoplasm;cytoskeleton;intermediate filament cytoskeleton;intracellular membrane-bounded organelle;intracellular non-membrane-bounded organelle;intracellular organelle;intracellular part;macromolecular complex;membrane-bounded organelle;non-membrane-bounded organelle;nucleus;organelle;polysome;ribonucleoprotein complex	2	4	3	3	4	4	1	3	3	2	4	4	5.4	11.2	11.4	7.9	13.4	13.6	0	NaN
DSG2	Desmoglein-2	Q14126;J3KSI6	Q14126	2	NaN	1.31459	1.08312	NaN	NaN	NaN	NaN	NaN	0.163676	NaN			biological adhesion;cell adhesion;cell-cell adhesion;cellular component disassembly;cellular component disassembly at cellular level;cellular component disassembly involved in apoptosis;cellular component organization;cellular component organization at cellular level;cellular component organization or biogenesis;cellular component organization or biogenesis at cellular level;cellular process;homo…	binding;calcium ion binding;cation binding;ion binding;metal ion binding	anchoring junction;cell junction;cell part;cell-cell junction;desmosome;integral to membrane;intrinsic to membrane;membrane;membrane part;plasma membrane	1	1	7	4	4	7	1	2	8	4	3	8	0.7	1.5	9.9	4.5	4.5	8.6	0	NaN
DSP	Desmoplakin	P15924;P15924-2	P15924;P15924-2	2	1.69912	0.884289	1.44011	1.95995	1.82421	1.91131	-0.408385	-0.50136	0.416327	0.068772			adherens junction organization;anatomical structure development;anatomical structure morphogenesis;biological adhesion;cardiac muscle tissue morphogenesis;cell adhesion;cell differentiation;cell junction organization;cell-cell adhesion;cell-cell junction organization;cellular component disassembly;cellular component disassembly at cellular level;cellular component disassembly involved in apoptosi…	binding;binding, bridging;protein binding;protein binding, bridging;structural constituent of cytoskeleton;structural molecule activity	anchoring junction;basolateral plasma membrane;cell junction;cell part;cell-cell contact zone;cell-cell junction;cornified envelope;cytoplasmic part;cytoskeletal part;cytoskeleton;desmosome;intercalated disc;intermediate filament;intracellular membrane-bounded organelle;intracellular non-membrane-bounded organelle;intracellular organelle;intracellular organelle part;intracellular part;macromolecu…	3	2	4	4	5	3	2	2	4	4	4	3	0.9	0.7	1.2	1.4	2	0.8	0.907413	-0.553034
DSTN	Destrin	P60981;P60981-2;F6RFD5	P60981;P60981-2;F6RFD5	3	1.10136	0.984541	NaN	1.02114	0.963087	1.29272	0.0304912	-0.066722	0.082602	0.175968			actin cytoskeleton organization;actin filament depolymerization;actin filament organization;actin filament severing;actin filament-based process;actin polymerization or depolymerization;biological regulation;cellular component disassembly;cellular component disassembly at cellular level;cellular component movement;cellular component organization;cellular component organization at cellular level;c…		actin cytoskeleton;cell cortex part;cell part;cortical actin cytoskeleton;cortical cytoskeleton;cytoplasmic part;cytoskeletal part;cytoskeleton;intracellular non-membrane-bounded organelle;intracellular organelle;intracellular organelle part;intracellular part;non-membrane-bounded organelle;organelle;organelle part	2	2	1	4	5	2	2	2	1	5	6	2	12.1	12.1	6.7	21.8	31.5	12.1	0.113652	-0.0570406
DTYMK	Thymidylate kinase	P23919;H7C312;H7BZ20;G5E9E9;H7C3A4	P23919;H7C312	5	0.744259	0.940505	0.810092	0.587719	0.64889	0.8169	0.320112	0.280866	0.099878	0.118669			2'-deoxyribonucleotide biosynthetic process;2'-deoxyribonucleotide metabolic process;biosynthetic process;cell cycle;cell differentiation;cell proliferation;cellular biosynthetic process;cellular developmental process;cellular metabolic process;cellular nitrogen compound biosynthetic process;cellular nitrogen compound metabolic process;cellular process;cellular response to chemical stimulus;cellu…	adenyl nucleotide binding;adenyl ribonucleotide binding;ATP binding;binding;catalytic activity;kinase activity;nucleobase-containing compound kinase activity;nucleoside phosphate kinase activity;nucleotide binding;nucleotide kinase activity;phosphotransferase activity, phosphate group as acceptor;purine nucleotide binding;purine ribonucleoside triphosphate binding;purine ribonucleotide binding;ri…	cell part;cytoplasmic part;cytosol;intracellular organelle lumen;intracellular organelle part;intracellular part;membrane-enclosed lumen;mitochondrial intermembrane space;mitochondrial matrix;mitochondrial part;organelle envelope lumen;organelle lumen;organelle part	2	2	4	4	4	7	2	2	5	4	4	6	10.8	9.4	17.9	18.9	20.8	34	0.771882	0.288023
DUT		P33316-2;H0YKC5;H0YNW5;H0YNJ9;H0YMM5;H0YMP1	P33316-2;H0YKC5;H0YNW5;H0YNJ9;H0YMM5	6	1.26576	1.20404	1.21907	1.19863	1.22569	1.16651	0.0244035	0.0388621	0.032186	0.029626			2'-deoxyribonucleotide metabolic process;cellular metabolic process;cellular nitrogen compound metabolic process;cellular process;deoxyribonucleoside triphosphate metabolic process;deoxyribonucleotide metabolic process;dUTP metabolic process;heterocycle metabolic process;metabolic process;nitrogen compound metabolic process;nucleobase-containing compound metabolic process;nucleobase-containing sm…	catalytic activity;dUTP diphosphatase activity;hydrolase activity;hydrolase activity, acting on acid anhydrides;hydrolase activity, acting on acid anhydrides, in phosphorus-containing anhydrides;nucleoside-triphosphate diphosphatase activity;pyrophosphatase activity		3	3	7	6	7	8	5	4	10	9	9	11	23.8	23.8	57.3	48.8	58.5	58.5	0.577779	0.0388301
DYNC1H1	Cytoplasmic dynein 1 heavy chain 1	Q14204;H0YJ21	Q14204	2	0.999191	0.981048	0.964073	0.931948	0.846722	0.860514	0.189126	0.157839	0.017562	0.045747			antigen processing and presentation;antigen processing and presentation of exogenous antigen;antigen processing and presentation of exogenous peptide antigen;antigen processing and presentation of exogenous peptide antigen via MHC class II;antigen processing and presentation of peptide antigen;antigen processing and presentation of peptide antigen via MHC class II;antigen processing and presentat…	adenyl nucleotide binding;adenyl ribonucleotide binding;ATP binding;ATPase activity;ATPase activity, coupled;binding;catalytic activity;hydrolase activity;hydrolase activity, acting on acid anhydrides;hydrolase activity, acting on acid anhydrides, in phosphorus-containing anhydrides;microtubule motor activity;motor activity;nucleoside-triphosphatase activity;nucleotide binding;purine nucleotide b…	cell part;centrosome;cytoplasmic dynein complex;cytoplasmic part;cytoskeletal part;cytosol;dynein complex;extracellular membrane-bounded organelle;extracellular organelle;extracellular region part;extracellular vesicular exosome;Golgi apparatus;intracellular membrane-bounded organelle;intracellular non-membrane-bounded organelle;intracellular organelle;intracellular organelle part;intracellular p…	24	30	52	55	50	55	23	30	53	61	52	57	5.5	7.2	13.2	13.9	12.8	13.4	1.60776	0.158964
DYNC1LI2	Cytoplasmic dynein 1 light intermediate chain 2	O43237;B4DZP4;J3KRI4;J3KRZ2;B4E2E0;E7EPL8;H3BUM4	O43237;B4DZP4;J3KRI4;J3KRZ2	7	1.13013	1.19552	NaN	1.1246	1.17312	NaN	0.0174349	0.0174349	0.046234	0.03431			antigen processing and presentation;antigen processing and presentation of exogenous antigen;antigen processing and presentation of exogenous peptide antigen;antigen processing and presentation of exogenous peptide antigen via MHC class II;antigen processing and presentation of peptide antigen;antigen processing and presentation of peptide antigen via MHC class II;antigen processing and presentat…	adenyl nucleotide binding;adenyl ribonucleotide binding;ATP binding;binding;catalytic activity;hydrolase activity;hydrolase activity, acting on acid anhydrides;hydrolase activity, acting on acid anhydrides, in phosphorus-containing anhydrides;motor activity;nucleoside-triphosphatase activity;nucleotide binding;purine nucleotide binding;purine ribonucleoside triphosphate binding;purine ribonucleot…	cell part;centrosome;cytoplasmic dynein complex;cytoplasmic part;cytoskeletal part;cytosol;dynein complex;intracellular non-membrane-bounded organelle;intracellular organelle;intracellular organelle part;intracellular part;macromolecular complex;microtubule;microtubule associated complex;microtubule organizing center;non-membrane-bounded organelle;organelle;organelle part;protein complex	2	3	1	2	3	1	2	3	1	2	3	1	6.7	6.9	3.3	6.7	8.1	3.3	0.11516	0.0171862
DYNLL2;DYNLL1	Dynein light chain 2, cytoplasmic;Dynein light chain 1, cytoplasmic	Q96FJ2;P63167	Q96FJ2;P63167	2	1.10042	NaN	0.949865	0.918748	1.00181	1.13883	0.0332212	0.00754507	0.106459	0.11114			actin cytoskeleton organization;actin filament-based process;anatomical structure morphogenesis;antigen processing and presentation;antigen processing and presentation of exogenous antigen;antigen processing and presentation of exogenous peptide antigen;antigen processing and presentation of exogenous peptide antigen via MHC class II;antigen processing and presentation of peptide antigen;antigen …	catalytic activity;enzyme regulator activity;hydrolase activity;hydrolase activity, acting on acid anhydrides;hydrolase activity, acting on acid anhydrides, in phosphorus-containing anhydrides;motor activity;nitric-oxide synthase regulator activity;nucleoside-triphosphatase activity;pyrophosphatase activity	cell part;centrosome;chromosomal part;cytoplasmic dynein complex;cytoplasmic part;cytoskeletal part;cytosol;dynein complex;intracellular membrane-bounded organelle;intracellular non-membrane-bounded organelle;intracellular organelle;intracellular organelle part;intracellular part;kinetochore;macromolecular complex;membrane;membrane-bounded organelle;microtubule;microtubule associated complex;micr…	2	1	3	2	2	3	4	1	4	4	4	3	20.2	7.9	32.6	20.2	20.2	32.6	0.0216126	0.00929147
ECH1	Delta(3,5)-Delta(2,4)-dienoyl-CoA isomerase, mitochondrial	Q13011;M0R248;M0QZW4	Q13011;M0R248	3	1.4254	1.41536	1.51768	1.18561	1.30012	1.27245	0.163752	0.213776	0.056401	0.059752			carboxylic acid catabolic process;carboxylic acid metabolic process;catabolic process;cellular catabolic process;cellular ketone metabolic process;cellular lipid catabolic process;cellular lipid metabolic process;cellular metabolic process;cellular process;fatty acid beta-oxidation;fatty acid catabolic process;fatty acid metabolic process;fatty acid oxidation;lipid catabolic process;lipid metabol…	catalytic activity;isomerase activity	cell part;cytoplasmic part;intracellular membrane-bounded organelle;intracellular organelle;intracellular part;membrane-bounded organelle;microbody;mitochondrion;organelle;peroxisome	3	3	3	4	3	4	3	4	4	5	4	5	10.1	10.1	12.2	14.6	10.4	15.5	1.8527	0.214172
ECHS1	Enoyl-CoA hydratase, mitochondrial	P30084	P30084	1	0.724754	0.949278	0.865681	0.830655	0.843039	0.799503	0.0595874	0.0382889	0.113475	0.022432			carboxylic acid catabolic process;carboxylic acid metabolic process;catabolic process;cellular catabolic process;cellular ketone metabolic process;cellular lipid catabolic process;cellular lipid metabolic process;cellular metabolic process;cellular process;fatty acid beta-oxidation;fatty acid catabolic process;fatty acid metabolic process;fatty acid oxidation;lipid catabolic process;lipid metabol…	carbon-oxygen lyase activity;catalytic activity;enoyl-CoA hydratase activity;hydro-lyase activity;lyase activity	cell part;cytoplasmic part;intracellular organelle lumen;intracellular organelle part;intracellular part;membrane-enclosed lumen;mitochondrial matrix;mitochondrial part;organelle lumen;organelle part	3	3	4	8	8	5	3	4	6	10	9	8	15.9	14.8	20	31.7	31.7	23.1	0.0909066	0.0297357
ECM29	Proteasome-associated protein ECM29 homolog	J3KN16;Q5VYK3;R4GMY1;F6XAQ5;Q5VYK5;R4GMY3	J3KN16;Q5VYK3	6	0.842748	0.725387	0.632392	0.650232	0.692876	0.663671	0.128281	0.132967	0.105413	0.021802			catabolic process;cellular catabolic process;cellular macromolecule catabolic process;cellular macromolecule metabolic process;cellular metabolic process;cellular process;ER-associated protein catabolic process;macromolecule catabolic process;macromolecule metabolic process;metabolic process;modification-dependent macromolecule catabolic process;modification-dependent protein catabolic process;pr…		cell part;centrosome;coated vesicle;cytoplasmic membrane-bounded vesicle;cytoplasmic part;cytoplasmic vesicle;cytoskeletal part;early endosome;endocytic vesicle;endoplasmic reticulum;endoplasmic reticulum-Golgi intermediate compartment;endosome;ER to Golgi transport vesicle;intracellular membrane-bounded organelle;intracellular non-membrane-bounded organelle;intracellular organelle;intracellular …	2	2	5	4	5	7	2	2	4	4	4	7	1	0.8	2.7	2.1	2.8	3.8	0.430932	0.12355
EDF1	Endothelial differentiation-related factor 1	O60869;O60869-2	O60869;O60869-2	2	0.801226	0.854989	0.911325	0.887326	0.805326	0.808879	0.0799828	0.0375756	0.055055	0.046351			biological regulation;biosynthetic process;cell differentiation;cellular biosynthetic process;cellular developmental process;cellular macromolecule biosynthetic process;cellular macromolecule metabolic process;cellular metabolic process;cellular nitrogen compound metabolic process;cellular process;developmental process;endothelial cell differentiation;epithelial cell differentiation;macromolecule…	binding;DNA binding;nucleic acid binding;protein binding transcription factor activity;sequence-specific DNA binding;transcription coactivator activity;transcription cofactor activity;transcription factor binding transcription factor activity	cell part;cytoplasm;intracellular membrane-bounded organelle;intracellular non-membrane-bounded organelle;intracellular organelle;intracellular organelle part;intracellular part;membrane-bounded organelle;non-membrane-bounded organelle;nuclear part;nucleolus;nucleus;organelle;organelle part	4	3	3	3	2	3	3	3	3	3	3	3	30.4	22.3	25	25	18.2	25	0.203011	0.0370402
EDIL3	EGF-like repeat and discoidin I-like domain-containing protein 3	O43854;O43854-2	O43854;O43854-2	2	NaN	0.917593	1.07912	NaN	NaN	NaN	NaN	NaN	0.114218	NaN			biological adhesion;biological regulation;cell adhesion;cellular process;developmental process;multicellular organismal development;multicellular organismal process;positive regulation of biological process;positive regulation of cell adhesion;positive regulation of cell-substrate adhesion;positive regulation of cellular process;regulation of biological process;regulation of cell adhesion;regulat…	binding;calcium ion binding;cation binding;integrin binding;ion binding;metal ion binding;protein binding;protein complex binding;receptor binding	extracellular membrane-bounded organelle;extracellular organelle;extracellular region part;extracellular vesicular exosome;membrane-bounded organelle;membrane-bounded vesicle;organelle;vesicle	2	2	2	4	4	3	1	2	2	4	4	3	4	4.6	5.8	10.4	11.7	8.3	0	NaN
EEF1A1;EEF1A1P5	Elongation factor 1-alpha 1;Putative elongation factor 1-alpha-like 3	P68104;Q5VTE0;Q5JR01;A6PW80	P68104;Q5VTE0	4	1.03418	1.05481	1.03282	1.04727	1.06591	1.02597	-0.0181426	-0.00798918	0.01232	0.019983			biological regulation;biosynthetic process;catabolic process;cellular biosynthetic process;cellular catabolic process;cellular macromolecule biosynthetic process;cellular macromolecule metabolic process;cellular metabolic process;cellular nitrogen compound catabolic process;cellular nitrogen compound metabolic process;cellular process;GTP catabolic process;GTP metabolic process;heterocycle catabo…	binding;catalytic activity;GTP binding;GTPase activity;guanyl nucleotide binding;guanyl ribonucleotide binding;hydrolase activity;hydrolase activity, acting on acid anhydrides;hydrolase activity, acting on acid anhydrides, in phosphorus-containing anhydrides;nucleic acid binding;nucleoside-triphosphatase activity;nucleotide binding;purine nucleotide binding;purine ribonucleoside triphosphate bind…	cell part;cytoplasm;cytoplasmic part;cytosol;eukaryotic translation elongation factor 1 complex;intracellular membrane-bounded organelle;intracellular organelle;intracellular part;macromolecular complex;membrane-bounded organelle;nucleus;organelle;protein complex	13	15	16	17	19	16	37	22	38	52	46	31	40.3	49.6	49.8	53	61.9	49.6	0.157871	-0.00788082
EEF1A2	Elongation factor 1-alpha 2	Q05639	Q05639	1	1.59584	1.97615	1.53058	1.4637	1.76295	1.55178	0.0404004	0.0946903	0.240633	0.153787			biological regulation;catabolic process;cellular catabolic process;cellular metabolic process;cellular nitrogen compound catabolic process;cellular nitrogen compound metabolic process;cellular process;GTP catabolic process;GTP metabolic process;heterocycle catabolic process;heterocycle metabolic process;metabolic process;negative regulation of apoptosis;negative regulation of biological process;n…	binding;catalytic activity;GTP binding;GTPase activity;guanyl nucleotide binding;guanyl ribonucleotide binding;hydrolase activity;hydrolase activity, acting on acid anhydrides;hydrolase activity, acting on acid anhydrides, in phosphorus-containing anhydrides;nucleic acid binding;nucleoside-triphosphatase activity;nucleotide binding;purine nucleotide binding;purine ribonucleoside triphosphate bind…	cell body;cell part;cytoplasmic part;eukaryotic translation elongation factor 1 complex;intracellular membrane-bounded organelle;intracellular organelle;intracellular part;macromolecular complex;membrane-bounded organelle;neuronal cell body;nucleus;organelle;protein complex	3	4	4	5	3	5	3	4	4	6	4	5	28.3	36.7	29.2	36.9	35.9	35.2	0.257171	0.0898534
EEF1B2	Elongation factor 1-beta	P24534;C9JZW3;F2Z2G2;F8WF65	P24534	4	0.867652	0.876624	0.977301	0.90421	0.995354	1.06028	-0.183252	-0.121079	0.060881	0.078401				binding;nucleic acid binding;RNA binding;translation elongation factor activity;translation factor activity, nucleic acid binding	cell part;cytoplasmic part;cytosol;eukaryotic translation elongation factor 1 complex;intracellular part;macromolecular complex;protein complex	4	4	4	4	5	4	6	4	6	7	8	7	24.4	24.4	24.4	24.4	38.7	24.4	0.625073	-0.120121
EEF1D	Elongation factor 1-delta	E9PRY8;P29692-2;P29692;E9PK01;P29692-4;E9PI39;E9PQ49;E9PL12;E9PPR1;H0YCK7;E9PIZ1;E9PMW7;E9PK06;E9PK72	E9PRY8;P29692-2;P29692;E9PK01;P29692-4;E9PI39;E9PQ49;E9PL12;E9PPR1;H0YCK7;E9PIZ1;E9PMW7	14	0.960112	0.980367	0.949865	0.961916	0.971864	1.03796	-0.0175506	-0.0400666	0.015522	0.041333			biological regulation;biosynthetic process;cellular biosynthetic process;cellular macromolecule biosynthetic process;cellular macromolecule metabolic process;cellular metabolic process;cellular nitrogen compound metabolic process;cellular process;macromolecule biosynthetic process;macromolecule metabolic process;metabolic process;nitrogen compound metabolic process;nucleic acid metabolic process;…	binding;DNA binding;molecular transducer activity;nucleic acid binding;RNA binding;signal transducer activity;translation elongation factor activity;translation factor activity, nucleic acid binding	cell part;cytoplasmic part;cytosol;eukaryotic translation elongation factor 1 complex;intracellular membrane-bounded organelle;intracellular organelle;intracellular part;macromolecular complex;membrane-bounded organelle;nucleus;organelle;protein complex	10	8	9	8	8	8	16	8	12	14	13	14	18.8	15.2	15.4	15.2	15.2	13.5	0.460742	-0.0393656
EEF1G	Elongation factor 1-gamma	P26641;B4DTG2	P26641;B4DTG2	2	1.10289	1.09058	1.06867	1.0833	1.10127	1.10774	-0.0140719	-0.013284	0.017333	0.012662			multi-organism process;response to biotic stimulus;response to other organism;response to stimulus;response to virus	binding;nucleic acid binding;RNA binding;translation elongation factor activity;translation factor activity, nucleic acid binding	cell part;cytoplasmic part;cytosol;eukaryotic translation elongation factor 1 complex;intracellular part;macromolecular complex;protein complex	15	14	13	13	14	12	27	15	21	29	21	22	32.5	27.9	31.1	27.9	30.7	26.1	0.335099	-0.0133424
EEF2	Elongation factor 2	P13639	P13639	1	1.15619	1.14774	1.12942	1.20826	1.22397	1.2323	-0.0927789	-0.0940137	0.013684	0.012208		+	biosynthetic process;cellular biosynthetic process;cellular macromolecule biosynthetic process;cellular macromolecule metabolic process;cellular metabolic process;cellular process;macromolecule biosynthetic process;macromolecule metabolic process;metabolic process;translational elongation	binding;catalytic activity;GTP binding;GTPase activity;guanyl nucleotide binding;guanyl ribonucleotide binding;hydrolase activity;hydrolase activity, acting on acid anhydrides;hydrolase activity, acting on acid anhydrides, in phosphorus-containing anhydrides;nucleic acid binding;nucleoside-triphosphatase activity;nucleotide binding;purine nucleotide binding;purine ribonucleoside triphosphate bind…	cell part;cytoplasmic part;cytosol;intracellular part;macromolecular complex;polysome;ribonucleoprotein complex	31	29	32	35	37	33	54	38	48	72	79	55	38.1	35.1	40.2	42.5	48.4	43.4	2.71216	-0.0940346
EFHD2	EF-hand domain-containing protein D2	Q96C19;H0Y4Y4;Q9BUP0;Q9BUP0-2;Q8WYH2;C9JTV4	Q96C19	6	0.844511	0.736987	0.695338	0.676213	0.613836	1.25793	0.124162	-0.162324	0.076972	0.355234			cell projection organization;cellular component organization;cellular component organization at cellular level;cellular component organization or biogenesis;cellular component organization or biogenesis at cellular level;cellular process;neuron projection development	binding;calcium ion binding;cation binding;ion binding;metal ion binding	cell part;cytoplasmic part;intracellular organelle part;intracellular part;membrane;membrane part;membrane raft;mitochondrial inner membrane;mitochondrial membrane;mitochondrial part;organelle inner membrane;organelle membrane;organelle part	2	3	3	2	2	2	3	4	2	4	2	2	7.5	12.1	11.2	10.4	7.9	8.3	0.0965069	-0.0902807
EFTUD2	116 kDa U5 small nuclear ribonucleoprotein component	Q15029;K7EJ81;Q15029-2;K7EP67;K7EJ74	Q15029;K7EJ81;Q15029-2	5	1.00677	0.986159	0.947987	1.05423	1.05188	0.982798	-0.093084	-0.0708329	0.029825	0.04058			catabolic process;cellular catabolic process;cellular macromolecule metabolic process;cellular metabolic process;cellular nitrogen compound catabolic process;cellular nitrogen compound metabolic process;cellular process;GTP catabolic process;GTP metabolic process;heterocycle catabolic process;heterocycle metabolic process;macromolecule metabolic process;metabolic process;mRNA metabolic process;mR…	binding;catalytic activity;GTP binding;GTPase activity;guanyl nucleotide binding;guanyl ribonucleotide binding;hydrolase activity;hydrolase activity, acting on acid anhydrides;hydrolase activity, acting on acid anhydrides, in phosphorus-containing anhydrides;nucleoside-triphosphatase activity;nucleotide binding;purine nucleotide binding;purine ribonucleoside triphosphate binding;purine ribonucleo…	Cajal body;catalytic step 2 spliceosome;cell part;cytoplasm;intracellular organelle part;intracellular part;macromolecular complex;nuclear body;nuclear part;nuclear speck;nucleoplasm part;organelle part;ribonucleoprotein complex;spliceosomal complex	12	14	19	17	17	18	12	14	22	17	16	24	15.1	19.1	25.6	23.6	23.4	25.1	0.776597	-0.0705219
EGFR	Epidermal growth factor receptor	P00533;E9PFD7;Q504U8;P00533-3;P00533-4;P00533-2;C9JYS6	P00533;E9PFD7;Q504U8;P00533-3;P00533-4;P00533-2	7	1.09514	1.06026	1.20617	1.27025	1.29935	1.44973	-0.246667	-0.257816	0.076196	0.096332			activation of phospholipase A2 activity;activation of phospholipase A2 activity by calcium-mediated signaling;activation of phospholipase C activity;anatomical structure development;anatomical structure morphogenesis;axon guidance;biological adhesion;biological regulation;calcium-mediated signaling;cell adhesion;cell migration;cell morphogenesis;cell motility;cell proliferation;cell surface recep…	actin binding;actin filament binding;adenyl nucleotide binding;adenyl ribonucleotide binding;ATP binding;binding;catalytic activity;cytoskeletal protein binding;DNA binding;double-stranded DNA binding;epidermal growth factor-activated receptor activity;kinase activity;MAP kinase kinase kinase activity;molecular transducer activity;nucleic acid binding;nucleotide binding;phosphotransferase activit…	basolateral plasma membrane;cell part;cytoplasm;cytoplasmic membrane-bounded vesicle;cytoplasmic part;cytoplasmic vesicle;endocytic vesicle;endoplasmic reticulum membrane;endoplasmic reticulum part;endosomal part;endosome;endosome membrane;extracellular region part;extracellular space;Golgi apparatus part;Golgi membrane;integral to membrane;intracellular membrane-bounded organelle;intracellular o…	4	2	5	5	8	4	4	2	5	6	8	4	4	2.6	3.9	5.3	7.6	3.2	1.47173	-0.257569
EHD2	EH domain-containing protein 2	Q9NZN4;B4DNU6;C9IZH1;C9JIJ3	Q9NZN4;B4DNU6	4	1.10229	0.770776	1.00972	1.0825	1.00706	0.955275	0.00380697	-0.0788979	0.171059	0.063979			actin cytoskeleton organization;actin filament-based process;biological regulation;blood coagulation;catabolic process;cellular catabolic process;cellular component organization;cellular component organization at cellular level;cellular component organization or biogenesis;cellular component organization or biogenesis at cellular level;cellular membrane organization;cellular metabolic process;cel…	adenyl nucleotide binding;adenyl ribonucleotide binding;ATP binding;binding;calcium ion binding;catalytic activity;cation binding;GTP binding;GTPase activity;guanyl nucleotide binding;guanyl ribonucleotide binding;hydrolase activity;hydrolase activity, acting on acid anhydrides;hydrolase activity, acting on acid anhydrides, in phosphorus-containing anhydrides;ion binding;metal ion binding;nucleic…	cell part;cytoplasmic membrane-bounded vesicle;cytoplasmic part;cytoplasmic vesicle;early endosome;endocytic vesicle;endosomal part;endosome;endosome membrane;intracellular membrane-bounded organelle;intracellular organelle;intracellular organelle part;intracellular part;lipid particle;membrane;membrane-bounded organelle;membrane-bounded vesicle;nucleus;organelle;organelle membrane;organelle part…	3	3	6	4	7	5	3	4	4	6	6	4	5.2	5.2	11.8	6.8	12.9	9.8	0.22194	-0.0932185
EHD4	EH domain-containing protein 4	Q9H223	Q9H223	1	1.44617	NaN	0.840859	NaN	NaN	NaN	NaN	NaN	0.42802	NaN			biological regulation;catabolic process;cellular catabolic process;cellular component assembly;cellular component organization;cellular component organization or biogenesis;cellular membrane organization;cellular metabolic process;cellular nitrogen compound catabolic process;cellular nitrogen compound metabolic process;cellular process;cellular response to chemical stimulus;cellular response to g…	adenyl nucleotide binding;adenyl ribonucleotide binding;ATP binding;binding;calcium ion binding;catalytic activity;cation binding;GTP binding;GTPase activity;guanyl nucleotide binding;guanyl ribonucleotide binding;hydrolase activity;hydrolase activity, acting on acid anhydrides;hydrolase activity, acting on acid anhydrides, in phosphorus-containing anhydrides;ion binding;metal ion binding;nucleic…	cell part;cytoplasmic part;early endosome membrane;endoplasmic reticulum;endosomal part;endosome membrane;intracellular membrane-bounded organelle;intracellular organelle;intracellular organelle part;intracellular part;membrane;membrane-bounded organelle;nucleus;organelle;organelle membrane;organelle part;perinuclear region of cytoplasm;plasma membrane;recycling endosome membrane	2	1	3	1	2	3	2	1	3	0	1	3	4.4	1.7	6.1	1.7	4.8	6.5	0	NaN
EIF2A	Eukaryotic translation initiation factor 2A	Q9BY44;B4DQ14;F8WAE5;B4DF96;C9IZE1;Q9BY44-2;H7C5Q3;H7C5R5;F8WAT3;F8WF18	Q9BY44;B4DQ14;F8WAE5;B4DF96;C9IZE1	10	1.24167	1.35165	1.24945	1.33099	1.36027	1.35442	-0.116381	-0.0742341	0.061373	0.015495			biological regulation;cellular component assembly;cellular component assembly at cellular level;cellular component organization;cellular component organization at cellular level;cellular component organization or biogenesis;cellular component organization or biogenesis at cellular level;cellular macromolecular complex assembly;cellular macromolecular complex subunit organization;cellular macromol…	binding;nucleic acid binding;ribonucleoprotein binding;ribosome binding;RNA binding;translation factor activity, nucleic acid binding;translation initiation factor activity;tRNA binding	cell part;cytoplasmic part;eukaryotic translation initiation factor 2 complex;intracellular part;macromolecular complex;protein complex	7	4	12	11	8	10	8	4	14	15	10	12	13.3	7.7	25.6	22.6	17.4	21.5	0.863129	-0.0752555
EIF2B1	Translation initiation factor eIF-2B subunit alpha	Q14232;J3KMX9;B4DGX0;H0YGG4;F5H0D0	Q14232;J3KMX9;B4DGX0;H0YGG4;F5H0D0	5	NaN	1.11784	0.756528	NaN	NaN	NaN	NaN	NaN	0.255486	NaN			anatomical structure development;biological regulation;cell development;cellular developmental process;cellular metabolic process;cellular process;cellular response to stimulus;cellular response to stress;developmental process;glial cell development;metabolic process;negative regulation of biological process;negative regulation of biosynthetic process;negative regulation of cellular biosynthetic …	binding;enzyme regulator activity;GDP binding;GTP binding;guanyl nucleotide binding;guanyl ribonucleotide binding;nucleic acid binding;nucleotide binding;purine nucleotide binding;purine ribonucleoside triphosphate binding;purine ribonucleotide binding;ribonucleotide binding;RNA binding;translation factor activity, nucleic acid binding;translation initiation factor activity	cell part;cytoplasmic part;cytosol;eukaryotic translation initiation factor 2B complex;intracellular part;macromolecular complex;membrane;plasma membrane;protein complex	1	3	4	4	4	5	1	3	3	4	4	5	2.3	12.1	14.1	14.4	13.4	20.7	0	NaN
EIF2S1	Eukaryotic translation initiation factor 2 subunit 1	P05198;G3V4T5;H0YJS4	P05198;G3V4T5;H0YJS4	3	0.894896	0.938887	0.957214	1.02658	0.98847	0.935666	-0.0742462	-0.080284	0.032028	0.045654			activation of signaling protein activity involved in unfolded protein response;biological regulation;cellular macromolecule metabolic process;cellular metabolic process;cellular process;cellular protein metabolic process;cellular response to stimulus;cellular response to stress;macromolecule metabolic process;macromolecule modification;metabolic process;phosphate-containing compound metabolic pro…	binding;nucleic acid binding;ribonucleoprotein binding;ribosome binding;RNA binding;translation factor activity, nucleic acid binding;translation initiation factor activity	cell part;cytoplasmic part;cytosol;eukaryotic translation initiation factor 2 complex;intracellular membrane-bounded organelle;intracellular non-membrane-bounded organelle;intracellular organelle;intracellular part;macromolecular complex;membrane-bounded organelle;non-membrane-bounded organelle;nucleus;organelle;polysome;protein complex;ribonucleoprotein complex;RNA granule;stress granule	7	8	8	10	10	9	8	9	9	11	12	10	20	22.2	26	29.5	31.7	28.3	0.75842	-0.0798169
EIF2S2	Eukaryotic translation initiation factor 2 subunit 2	P20042	P20042	1	0.923247	1.10174	0.89083	0.916964	0.897178	1.0135	0.00985202	0.0443029	0.113574	0.062237				binding;cation binding;ion binding;metal ion binding;nucleic acid binding;RNA binding;translation factor activity, nucleic acid binding;translation initiation factor activity	cell part;cytoplasmic part;cytosol;eukaryotic translation initiation factor 2 complex;intracellular part;macromolecular complex;protein complex	3	4	3	4	8	6	3	4	6	6	10	8	8.1	10.2	10.2	11.4	24.6	19.5	0.135213	0.040017
EIF2S3;EIF2S3L	Eukaryotic translation initiation factor 2 subunit 3;Putative eukaryotic translation initiation factor 2 subunit 3-like protein	P41091;Q2VIR3;F8W810;Q2VIR3-2;H7BZU1	P41091;Q2VIR3;F8W810;Q2VIR3-2	5	0.972117	0.969039	0.998775	1.03987	1.02977	1.0135	-0.0831218	-0.0686169	0.016352	0.013305			catabolic process;cellular catabolic process;cellular metabolic process;cellular nitrogen compound catabolic process;cellular nitrogen compound metabolic process;cellular process;GTP catabolic process;GTP metabolic process;heterocycle catabolic process;heterocycle metabolic process;metabolic process;nitrogen compound metabolic process;nucleobase-containing compound catabolic process;nucleobase-co…	binding;catalytic activity;GTP binding;GTPase activity;guanyl nucleotide binding;guanyl ribonucleotide binding;hydrolase activity;hydrolase activity, acting on acid anhydrides;hydrolase activity, acting on acid anhydrides, in phosphorus-containing anhydrides;nucleic acid binding;nucleoside-triphosphatase activity;nucleotide binding;purine nucleotide binding;purine ribonucleoside triphosphate bind…	cell part;cytoplasmic part;cytosol;intracellular part	9	9	12	16	12	12	12	10	16	17	14	18	30.7	26.3	32.8	47.7	33.9	34.1	1.76048	-0.0686693
EIF3A	Eukaryotic translation initiation factor 3 subunit A	Q14152;F5H335	Q14152;F5H335	2	1.07709	1.03164	1.0632	1.08321	1.06858	1.09361	-0.026907	-0.0330344	0.02329	0.012577			cellular component assembly;cellular component assembly at cellular level;cellular component organization;cellular component organization at cellular level;cellular component organization or biogenesis;cellular component organization or biogenesis at cellular level;cellular macromolecular complex assembly;cellular macromolecular complex subunit organization;cellular process;formation of translati…	binding;nucleic acid binding;RNA binding;structural molecule activity;translation factor activity, nucleic acid binding;translation initiation factor activity	cell part;cytoplasm;cytoplasmic part;cytosol;eukaryotic translation initiation factor 3 complex;intracellular non-membrane-bounded organelle;intracellular organelle;intracellular organelle part;intracellular part;macromolecular complex;non-membrane-bounded organelle;nuclear part;nucleolus;organelle;organelle part;protein complex	16	13	19	21	19	19	15	14	25	24	21	21	12.4	11.3	15.2	15.5	15.3	15.3	0.73062	-0.0332038
EIF3B	Eukaryotic translation initiation factor 3 subunit B	P55884-2;P55884;C9JZG1;C9JQN7	P55884-2;P55884	4	0.982674	0.994421	0.984894	1.07305	1.06935	0.978705	-0.118695	-0.0754893	0.006241	0.053434			biological regulation;posttranscriptional regulation of gene expression;regulation of biological process;regulation of biosynthetic process;regulation of cellular biosynthetic process;regulation of cellular macromolecule biosynthetic process;regulation of cellular metabolic process;regulation of cellular process;regulation of cellular protein metabolic process;regulation of gene expression;regula…	binding;nucleic acid binding;nucleotide binding;protein binding;protein complex scaffold;RNA binding;structural molecule activity;translation factor activity, nucleic acid binding;translation initiation factor activity	cell part;cytoplasmic part;cytosol;eukaryotic translation initiation factor 3 complex;intracellular part;macromolecular complex;protein complex	9	11	14	14	14	15	9	11	16	13	15	16	10.3	12.7	17.6	17.8	17.3	18.7	0.782003	-0.0742132
EIF3CL;EIF3C	Eukaryotic translation initiation factor 3 subunit C	B5ME19;Q99613;H3BRV0;H3BPE4;H3BPE3;H3BTY8	B5ME19;Q99613;H3BRV0	6	0.988038	1.11213	1.13007	1.11327	1.07374	1.09634	0.020634	-0.0235258	0.077347	0.019834			cellular process;translational initiation	binding;nucleic acid binding;RNA binding;translation factor activity, nucleic acid binding;translation initiation factor activity	cell part;cytoplasmic part;cytosol;eukaryotic translation initiation factor 3 complex;intracellular part;macromolecular complex;protein complex	7	9	15	14	13	12	6	10	17	13	15	15	8.2	10	13.9	15.8	14.8	13.1	0.153894	-0.0259205
EIF3D	Eukaryotic translation initiation factor 3 subunit D	O15371;B4DVY1;B0QYA5;B0QYA7;B0QYA6;B0QYA3;B0QYA4;B0QYA8	O15371;B4DVY1	8	0.882381	0.763204	1.0285	1.05566	0.981415	1.14624	-0.258665	-0.251484	0.132874	0.082548			cellular component assembly;cellular component assembly at cellular level;cellular component organization;cellular component organization at cellular level;cellular component organization or biogenesis;cellular component organization or biogenesis at cellular level;cellular macromolecular complex assembly;cellular macromolecular complex subunit organization;cellular process;formation of translati…	binding;nucleic acid binding;RNA binding;translation factor activity, nucleic acid binding;translation initiation factor activity	cell part;cytoplasmic part;cytosol;eukaryotic translation initiation factor 3 complex;intracellular part;macromolecular complex;protein complex	3	3	8	8	7	8	3	3	8	9	7	7	6.6	6	13.9	19.5	13.9	13.1	0.86053	-0.259277
EIF3E	Eukaryotic translation initiation factor 3 subunit E	P60228;E5RGA2;H0YBR5;H0YAW4;E5RHS5;E5RIT4;E5RII3;E5RJ25;E5RIP5	P60228;E5RGA2	9	1.08322	0.997402	1.03005	0.994113	1.127	1.08016	-0.0685358	-0.0414199	0.043318	0.067401			biological regulation;catabolic process;cellular catabolic process;cellular macromolecule catabolic process;cellular macromolecule metabolic process;cellular metabolic process;cellular nitrogen compound metabolic process;cellular process;macromolecule catabolic process;macromolecule metabolic process;metabolic process;mRNA catabolic process;mRNA metabolic process;negative regulation of biological…	binding;nucleic acid binding;RNA binding;translation factor activity, nucleic acid binding;translation initiation factor activity	cell part;cytoplasm;cytoplasmic part;cytosol;eukaryotic translation initiation factor 3 complex;intracellular membrane-bounded organelle;intracellular organelle;intracellular organelle part;intracellular part;macromolecular complex;membrane-bounded organelle;nuclear body;nuclear part;nucleoplasm;nucleoplasm part;nucleus;organelle;organelle part;PML body;protein complex	7	7	10	10	10	10	7	7	10	11	10	11	14.6	17.1	23.6	22.7	22.7	22.7	0.251988	-0.0403095
EIF3EIP;EIF3L	Eukaryotic translation initiation factor 3 subunit L	B0QY89;Q9Y262;Q9Y262-2;B0QY90;C9K0Q7;C9JHP4;H7C3A0;H0Y7E6	B0QY89;Q9Y262;Q9Y262-2;B0QY90	8	1.069	1.06937	0.977056	0.96361	1.02564	1.18815	0.0597428	-0.0284129	0.053194	0.115956			cellular process;translational initiation	binding;nucleic acid binding;RNA binding;translation factor activity, nucleic acid binding;translation initiation factor activity	cell part;cytoplasmic part;eukaryotic translation initiation factor 3 complex;fibrillar center;intracellular organelle part;intracellular part;macromolecular complex;nuclear part;nucleolar part;nucleoplasm;organelle part;protein complex	8	9	12	12	11	10	9	9	15	11	10	13	14.5	14.8	20.6	21.9	20.6	17.5	0.0857841	-0.0240712
EIF3F	Eukaryotic translation initiation factor 3 subunit F	B3KSH1;O00303;B4DEW9;H0YDT6;E9PQV8	B3KSH1;O00303;B4DEW9	5	1.00856	1.08496	1.00882	1.12326	1.15927	1.03065	-0.155026	-0.0948607	0.044037	0.066351			macromolecule metabolic process;metabolic process;primary metabolic process;protein metabolic process;proteolysis	binding;catalytic activity;cysteine-type peptidase activity;hydrolase activity;nucleic acid binding;peptidase activity;peptidase activity, acting on L-amino acid peptides;RNA binding;translation factor activity, nucleic acid binding;translation initiation factor activity	cell part;cytoplasmic part;cytosol;eukaryotic translation initiation factor 3 complex;intracellular part;macromolecular complex;protein complex	8	8	9	10	9	10	10	8	12	13	12	12	27.4	27.2	30.4	35.2	30.4	35.2	0.694396	-0.0939529
EIF3G	Eukaryotic translation initiation factor 3 subunit G	O75821;K7EL20;K7ER90;K7EP16;K7ENA8;K7EL60	O75821;K7EL20;K7ER90;K7EP16;K7ENA8	6	0.906134	0.888463	0.836286	0.802096	0.945706	0.785751	0.147537	0.0543852	0.036317	0.088012			cellular process;translational initiation	binding;nucleic acid binding;nucleotide binding;RNA binding;translation factor activity, nucleic acid binding;translation initiation factor activity	cell part;cytoplasmic part;cytosol;eukaryotic translation initiation factor 3 complex;intracellular membrane-bounded organelle;intracellular organelle;intracellular part;macromolecular complex;membrane-bounded organelle;nucleus;organelle;perinuclear region of cytoplasm;protein complex	2	5	6	4	6	7	2	5	6	4	6	7	7.2	12.2	24.1	19.4	24.1	24.1	0.254412	0.058598
EIF3I	Eukaryotic translation initiation factor 3 subunit I	Q13347;Q5TFK1	Q13347	2	1.04619	1.08505	1.01837	0.975473	1.09112	1.02607	0.0280116	0.0263218	0.03349	0.057974			cellular process;translational initiation	binding;nucleic acid binding;RNA binding;translation factor activity, nucleic acid binding;translation initiation factor activity	cell part;cytoplasmic part;cytosol;eukaryotic translation initiation factor 3 complex;intracellular part;macromolecular complex;protein complex	4	4	10	7	9	7	4	5	11	7	11	8	12.6	14.2	41.5	32	38.8	22.8	0.195503	0.0273502
EIF3J	Eukaryotic translation initiation factor 3 subunit J	O75822;F5H425;B4DUI3;H0YLP3;H0YGJ7	O75822;F5H425;B4DUI3	5	0.968711	0.937013	1.166	1.18837	1.08467	1.13552	-0.229214	-0.150112	0.124072	0.051855			cellular process;translational initiation	binding;nucleic acid binding;RNA binding;translation factor activity, nucleic acid binding;translation initiation factor activity	cell part;cytoplasmic part;cytosol;eukaryotic translation initiation factor 3 complex;intracellular part;macromolecular complex;protein complex	2	2	2	3	3	2	2	2	2	3	3	2	7.8	7.8	12	15.5	15.5	12	0.672469	-0.155914
EIF3M	Eukaryotic translation initiation factor 3 subunit M	Q7L2H7;B4E2Q4;H0YCQ8;J3KNJ2;E9PN86;E9PRY0;E7ESM3;E9PRI2	Q7L2H7;B4E2Q4;H0YCQ8;J3KNJ2	8	1.06424	NaN	0.899649	1.32715	1.09516	1.05112	-0.157436	-0.237688	0.116381	0.148297			cellular process;translational initiation	binding;nucleic acid binding;RNA binding;translation factor activity, nucleic acid binding;translation initiation factor activity	cell part;cytoplasmic part;eukaryotic translation initiation factor 3 complex;intracellular part;macromolecular complex;protein complex	3	1	6	4	7	5	3	1	6	4	7	5	11.2	3.2	21.4	13.4	24.1	17.9	0.617385	-0.235174
EIF3S3;EIF3H	Eukaryotic translation initiation factor 3 subunit H	B3KS98;O15372;E5RJT0;E5RGU4;E5RFH0;E5RFW7	B3KS98;O15372	6	1.1143	NaN	1.01951	1.27569	1.24101	1.22421	-0.218078	-0.22499	0.067022	0.026251			biological regulation;cellular process;posttranscriptional regulation of gene expression;regulation of biological process;regulation of biosynthetic process;regulation of cellular biosynthetic process;regulation of cellular macromolecule biosynthetic process;regulation of cellular metabolic process;regulation of cellular process;regulation of cellular protein metabolic process;regulation of gene …	binding;nucleic acid binding;RNA binding;translation factor activity, nucleic acid binding;translation initiation factor activity	cell part;cytoplasm;cytoplasmic part;cytosol;eukaryotic translation initiation factor 3 complex;intracellular part;macromolecular complex;protein complex	3	0	3	3	5	5	3	0	3	2	4	5	7.7	0	7.4	9	13.7	13.7	1.63014	-0.226203
EIF4A1	Eukaryotic initiation factor 4A-I	P60842;P60842-2;J3KT12;J3QS69;J3QL43;J3KTB5;J3KSZ0;J3QR64;Q14240-2;Q14240;E7EQG2;J3KS25;J3QLN6;J3QKZ9;J3KTN0;Q9NZE6;B4E102;J3KS93;J3KSN7;J3KT04;J3QL52;E7EMV8;J3QQP0	P60842;P60842-2;J3KT12;J3QS69;J3QL43;J3KTB5;J3KSZ0;J3QR64	23	1.02031	1.02858	1.03731	1.01026	1.05094	1.06077	-0.0310287	-0.0166227	0.008506	0.026779			biological regulation;catabolic process;cell surface receptor linked signaling pathway;cellular catabolic process;cellular macromolecule catabolic process;cellular macromolecule metabolic process;cellular metabolic process;cellular nitrogen compound metabolic process;cellular process;cellular response to chemical stimulus;cellular response to cytokine stimulus;cellular response to organic substan…	adenyl nucleotide binding;adenyl ribonucleotide binding;ATP binding;ATPase activity;ATPase activity, coupled;ATP-dependent helicase activity;binding;catalytic activity;helicase activity;hydrolase activity;hydrolase activity, acting on acid anhydrides;hydrolase activity, acting on acid anhydrides, in phosphorus-containing anhydrides;mRNA binding;nucleic acid binding;nucleoside-triphosphatase activ…	cell part;cytoplasmic part;cytosol;eukaryotic translation initiation factor 4F complex;intracellular part;macromolecular complex;protein complex	21	21	25	25	21	25	38	33	42	41	32	42	54.9	53.9	60.8	65	58.9	60.8	0.29187	-0.0163343
EIF4A3	Eukaryotic initiation factor 4A-III	P38919;I3L3H2;F8WE11;E9PBH4;C9JUF0	P38919	5	0.921459	0.913249	0.889116	0.858161	0.875495	0.8503	0.0897601	0.0760524	0.016812	0.012891			biological regulation;catabolic process;cell surface receptor linked signaling pathway;cellular catabolic process;cellular macromolecule catabolic process;cellular macromolecule metabolic process;cellular metabolic process;cellular nitrogen compound metabolic process;cellular process;cellular response to chemical stimulus;cellular response to cytokine stimulus;cellular response to organic substan…	adenyl nucleotide binding;adenyl ribonucleotide binding;ATP binding;ATPase activity;ATPase activity, coupled;ATP-dependent helicase activity;ATP-dependent RNA helicase activity;binding;catalytic activity;helicase activity;hydrolase activity;hydrolase activity, acting on acid anhydrides;hydrolase activity, acting on acid anhydrides, in phosphorus-containing anhydrides;mRNA binding;nucleic acid bin…	catalytic step 2 spliceosome;cell part;cytoplasmic part;cytosol;exon-exon junction complex;intracellular organelle part;intracellular part;macromolecular complex;nuclear body;nuclear part;nuclear speck;nucleoplasm part;organelle part;protein complex;ribonucleoprotein complex;spliceosomal complex	13	12	14	15	13	13	14	12	17	17	13	16	37	31.9	43.1	43.3	41.1	40.9	1.72869	0.0759939
EIF4B	Eukaryotic translation initiation factor 4B	E7EX17;P23588;B4DS13;F8VX11;F8VP89;F8VSC7;F8W0K0;F8VYE9;F8VRU1	E7EX17;P23588;B4DS13;F8VX11;F8VP89	9	1.09361	1.11435	1.00465	1.13379	1.14782	1.12197	-0.0520488	-0.0833065	0.058275	0.012941			biological regulation;catabolic process;cell surface receptor linked signaling pathway;cellular catabolic process;cellular macromolecule catabolic process;cellular macromolecule metabolic process;cellular metabolic process;cellular nitrogen compound metabolic process;cellular process;cellular response to chemical stimulus;cellular response to endogenous stimulus;cellular response to hormone stimu…	binding;nucleic acid binding;nucleotide binding;RNA binding;translation factor activity, nucleic acid binding;translation initiation factor activity	cell part;cytoplasmic part;cytosol;eukaryotic translation initiation factor 4F complex;intracellular part;macromolecular complex;protein complex	5	5	5	7	6	5	5	5	7	7	7	6	7.5	8.4	9.6	11	9.7	9.6	0.836795	-0.0846959
EIF4E	Eukaryotic translation initiation factor 4E	P06730-2;D6RBW1;P06730-3;P06730;H0Y8J7	P06730-2;D6RBW1;P06730-3;P06730;H0Y8J7	5	1.06356	0.981219	1.08737	1.08473	0.886939	1.17694	-0.0284405	-0.00756459	0.055699	0.14817			anatomical structure development;biological regulation;catabolic process;cell cycle process;cell surface receptor linked signaling pathway;cellular catabolic process;cellular macromolecule catabolic process;cellular macromolecule metabolic process;cellular metabolic process;cellular nitrogen compound metabolic process;cellular process;cellular response to chemical stimulus;cellular response to cy…	binding;nucleic acid binding;RNA binding;RNA cap binding;translation factor activity, nucleic acid binding;translation initiation factor activity	cell part;cytoplasm;cytoplasmic mRNA processing body;cytoplasmic part;cytosol;eukaryotic translation initiation factor 4F complex;intracellular non-membrane-bounded organelle;intracellular organelle;intracellular part;macromolecular complex;mRNA cap binding complex;non-membrane-bounded organelle;organelle;protein complex;ribonucleoprotein complex;RNA cap binding complex;RNA granule;RNAi effector …	2	2	3	3	4	3	2	2	4	3	2	4	8.5	8.5	11.3	11.3	15.7	11.3	0.00260902	0.00103319
EIF4G1	Eukaryotic translation initiation factor 4 gamma 1	Q04637-9;Q04637-8;Q04637;E7EUU4;Q04637-3;E9PGM1;Q04637-4;E7EX73;Q04637-5;Q04637-7;Q04637-6;C9JF13;C9J6B6;C9K073;C9J2Z7;H7C044;H7C0V6;C9JHW9;F8WCF2	Q04637-9;Q04637-8;Q04637;E7EUU4;Q04637-3;E9PGM1;Q04637-4;E7EX73;Q04637-5;Q04637-7;Q04637-6	19	1.19041	1.24671	1.14722	1.21281	1.25727	1.28142	-0.0788326	-0.0657578	0.049889	0.034803			biological regulation;catabolic process;cell death;cell surface receptor linked signaling pathway;cellular catabolic process;cellular macromolecule catabolic process;cellular macromolecule metabolic process;cellular metabolic process;cellular nitrogen compound metabolic process;cellular process;cellular response to chemical stimulus;cellular response to cytokine stimulus;cellular response to endo…	binding;DNA binding;nucleic acid binding;RNA binding;translation factor activity, nucleic acid binding;translation initiation factor activity	cell part;cytoplasm;cytoplasmic part;cytosol;eukaryotic translation initiation factor 4F complex;intracellular part;macromolecular complex;protein complex	16	16	22	26	21	19	15	16	24	29	22	25	11	11.3	16.6	19.6	15	13.9	0.725254	-0.0662193
EIF4G2	Eukaryotic translation initiation factor 4 gamma 2	P78344;D3DQV9;P78344-2;H0Y3P2;E9PKF8;H0YCH5;H0YD77;H0YE22;H0YEC5;H0YCF8;H0YDC0;H0YEN8;H0YD99	P78344;D3DQV9;P78344-2;H0Y3P2	13	1.065	1.05524	1.04123	1.10302	1.17209	1.08445	-0.063886	-0.0876714	0.011947	0.046181			biological regulation;cell cycle arrest;cell cycle process;cell death;cell surface receptor linked signaling pathway;cellular macromolecule metabolic process;cellular metabolic process;cellular nitrogen compound metabolic process;cellular process;cellular response to chemical stimulus;cellular response to cytokine stimulus;cellular response to organic substance;cellular response to stimulus;cytok…	binding;DNA binding;nucleic acid binding;RNA binding;translation factor activity, nucleic acid binding;translation initiation factor activity	cell part;cytoplasm;cytoplasmic part;cytosol;eukaryotic translation initiation factor 4F complex;intracellular part;macromolecular complex;protein complex	10	6	13	11	12	13	10	6	15	12	12	14	11.5	6.4	16.8	14.6	15.3	16.5	1.15728	-0.0869255
EIF4H	Eukaryotic translation initiation factor 4H	Q15056;Q15056-2	Q15056;Q15056-2	2	1.05096	0.992803	1.04891	1.04085	1.0752	0.967682	0.0111298	0.00417417	0.033	0.054915			biological regulation;developmental growth;developmental process;growth;interaction with host;interspecies interaction between organisms;multi-organism process;posttranscriptional regulation of gene expression;regulation of biological process;regulation of biosynthetic process;regulation of cellular biosynthetic process;regulation of cellular macromolecule biosynthetic process;regulation of cellu…	binding;nucleic acid binding;nucleotide binding;RNA binding;translation factor activity, nucleic acid binding;translation initiation factor activity	cell part;cytoplasmic part;cytosol;eukaryotic translation initiation factor 4F complex;intracellular part;macromolecular complex;perinuclear region of cytoplasm;protein complex	3	4	4	5	5	5	6	5	5	7	6	6	17.3	29	26.2	29.8	31.9	31.9	0.0326322	0.00506592
EIF5	Eukaryotic translation initiation factor 5	P55010;H0YN40;H0YLZ1;H0YM54;H0YMJ8;H0YK11;H0YK29	P55010;H0YN40;H0YLZ1;H0YM54;H0YMJ8	7	1.10749	0.900473	0.884053	0.877738	0.887369	0.908221	0.0211488	0.113438	0.124531	0.015582			biological regulation;cellular macromolecule metabolic process;cellular metabolic process;cellular nitrogen compound metabolic process;cellular process;macromolecule metabolic process;metabolic process;nitrogen compound metabolic process;nucleic acid metabolic process;nucleobase-containing compound metabolic process;posttranscriptional regulation of gene expression;primary metabolic process;regul…	binding;catalytic activity;GTP binding;GTPase activity;guanyl nucleotide binding;guanyl ribonucleotide binding;hydrolase activity;hydrolase activity, acting on acid anhydrides;hydrolase activity, acting on acid anhydrides, in phosphorus-containing anhydrides;nucleic acid binding;nucleoside-triphosphatase activity;nucleotide binding;purine nucleotide binding;purine ribonucleoside triphosphate bind…	cell part;cytoplasm;cytoplasmic part;cytosol;intracellular part	5	3	5	8	7	6	5	3	8	10	8	7	12.5	6.5	11.6	18.8	16.5	13.9	0.430386	0.105889
EIF5A;EIF5AL1	Eukaryotic translation initiation factor 5A-1;Eukaryotic translation initiation factor 5A-1-like	P63241-2;P63241;I3L504;I3L397;Q6IS14;Q9GZV4;C9J4W5;C9J7B5;F8WCJ1	P63241-2;P63241;I3L504;I3L397;Q6IS14	9	1.00404	1.01648	1.00351	1.05191	1.01747	1.02568	-0.0307596	-0.0334902	0.007339	0.017989			amine biosynthetic process;amine metabolic process;biological regulation;biosynthetic process;carboxylic acid biosynthetic process;carboxylic acid metabolic process;cellular amine metabolic process;cellular amino acid biosynthetic process;cellular amino acid metabolic process;cellular biosynthetic process;cellular ketone metabolic process;cellular macromolecule metabolic process;cellular metaboli…	binding;nucleic acid binding;ribonucleoprotein binding;ribosome binding;RNA binding;snRNA binding;translation elongation factor activity;translation factor activity, nucleic acid binding;U6 snRNA binding	annulate lamellae;cell part;cytoplasmic part;cytosol;endoplasmic reticulum membrane;endoplasmic reticulum part;intracellular organelle part;intracellular part;macromolecular complex;membrane;membrane part;nuclear part;nuclear pore;organelle membrane;organelle part;pore complex;protein complex	5	8	9	11	11	9	18	9	14	22	25	18	29.9	55.4	42.4	56.5	56.5	56	0.99799	-0.0333701
EIF5B	Eukaryotic translation initiation factor 5B	O60841	O60841	1	1.14503	0.906605	1.0476	1.0751	0.974531	0.900044	0.104313	0.0713609	0.119876	0.08785			biological regulation;catabolic process;cellular catabolic process;cellular metabolic process;cellular nitrogen compound catabolic process;cellular nitrogen compound metabolic process;cellular process;GTP catabolic process;GTP metabolic process;heterocycle catabolic process;heterocycle metabolic process;metabolic process;nitrogen compound metabolic process;nucleobase-containing compound catabolic…	binding;catalytic activity;GTP binding;GTPase activity;guanyl nucleotide binding;guanyl ribonucleotide binding;hydrolase activity;hydrolase activity, acting on acid anhydrides;hydrolase activity, acting on acid anhydrides, in phosphorus-containing anhydrides;nucleic acid binding;nucleoside-triphosphatase activity;nucleotide binding;purine nucleotide binding;purine ribonucleoside triphosphate bind…	cell part;cytoplasmic part;cytosol;intracellular part	2	2	5	4	4	4	2	2	5	4	3	5	1.8	2	6.4	5.1	4.7	4.9	0.21684	0.0685715
EIF6	Eukaryotic translation initiation factor 6	P56537;P56537-2;B7ZBH1;F8WDS6;F8WD20	P56537;P56537-2;B7ZBH1	5	1.00873	0.976279	0.946681	0.978148	0.898468	0.908445	0.103894	0.0740214	0.031034	0.043411			cellular component assembly;cellular component assembly at cellular level;cellular component biogenesis;cellular component biogenesis at cellular level;cellular component organization;cellular component organization at cellular level;cellular component organization or biogenesis;cellular component organization or biogenesis at cellular level;cellular localization;cellular macromolecular complex a…	binding;nucleic acid binding;ribonucleoprotein binding;ribosomal large subunit binding;ribosome binding;RNA binding;translation factor activity, nucleic acid binding;translation initiation factor activity	cell part;cytoplasm;cytoskeletal part;intermediate filament;intracellular membrane-bounded organelle;intracellular organelle;intracellular organelle part;intracellular part;lamin filament;macromolecular complex;membrane-bounded organelle;nuclear part;nucleus;organelle;organelle part;protein complex	2	4	6	4	4	5	2	4	7	2	3	7	9.8	26.9	42.9	22.9	22.9	35.5	0.731704	0.0745714
ELAC2	Zinc phosphodiesterase ELAC protein 2	Q9BQ52;G5E9D5;Q9BQ52-4;E7ES68;Q9BQ52-2;Q9BQ52-3;H7C2I4;J3QLK4;J3QL08;J3QRS2	Q9BQ52;G5E9D5;Q9BQ52-4;E7ES68;Q9BQ52-2;Q9BQ52-3	10	1.06058	0.837528	0.79457	0.966375	0.881518	0.833848	-0.073852	0.00587002	0.142802	0.067128			cellular macromolecule metabolic process;cellular metabolic process;cellular nitrogen compound metabolic process;cellular process;macromolecule metabolic process;metabolic process;ncRNA metabolic process;ncRNA processing;nitrogen compound metabolic process;nucleic acid metabolic process;nucleic acid phosphodiester bond hydrolysis;nucleobase-containing compound metabolic process;primary metabolic …	binding;catalytic activity;cation binding;endonuclease activity;hydrolase activity;hydrolase activity, acting on ester bonds;ion binding;metal ion binding;nuclease activity	cell part;cytoplasmic part;intracellular membrane-bounded organelle;intracellular organelle;intracellular part;membrane-bounded organelle;mitochondrion;nucleus;organelle	3	8	7	4	6	5	4	9	9	4	6	5	3.9	10.5	11.7	6.4	10.5	7.9	0.00712808	-0.00308971
ELAVL1	ELAV-like protein 1	B4DVB8;Q15717;M0QZR9;M0R055;B1AM49;B1APY8;P26378-3;P26378;B1APY9;P26378-5;P26378-2;P26378-4;Q12926;Q12926-2;B1AM48	B4DVB8;Q15717;M0QZR9	15	1.10894	1.06733	1.02564	1.10159	1.06806	1.07548	-0.010978	-0.0193464	0.041648	0.01761			3'-UTR-mediated mRNA stabilization;biological regulation;cellular macromolecule metabolic process;cellular metabolic process;cellular nitrogen compound metabolic process;cellular process;developmental process;gene expression;macromolecule metabolic process;metabolic process;mRNA metabolic process;mRNA processing;mRNA stabilization;multicellular organismal development;multicellular organismal proc…	AU-rich element binding;binding;mRNA 3'-UTR AU-rich region binding;mRNA 3'-UTR binding;mRNA binding;nucleic acid binding;nucleotide binding;RNA binding	cell part;cytoplasmic part;cytosol;intracellular organelle part;intracellular part;nuclear part;nucleoplasm;organelle part	5	4	9	5	5	8	5	4	10	6	4	9	15.9	12.7	29.2	15	15.9	25.5	0.220916	-0.0199524
EMD	Emerin	P50402;Q5HY57;F8WEQ1	P50402;Q5HY57	3	0.787195	0.833627	0.776108	0.777586	0.829504	0.735149	0.017718	0.0332991	0.030516	0.047257			anaphase;anatomical structure development;biological regulation;cell cycle phase;cell cycle process;cell differentiation;cellular component disassembly;cellular component disassembly at cellular level;cellular component organization;cellular component organization at cellular level;cellular component organization or biogenesis;cellular component organization or biogenesis at cellular level;cellul…	actin binding;beta-tubulin binding;binding;cytoskeletal protein binding;protein binding;tubulin binding	cell part;cytoplasmic part;cytoskeletal part;endoplasmic reticulum;integral to membrane;intracellular membrane-bounded organelle;intracellular organelle;intracellular organelle part;intracellular part;intrinsic to membrane;macromolecular complex;membrane;membrane part;membrane-bounded organelle;microtubule;nuclear inner membrane;nuclear membrane;nuclear outer membrane;nuclear part;organelle;organ…	4	5	8	7	6	9	4	5	10	8	7	10	24	27.2	40.9	40.6	36.6	44.9	0.226301	0.0343638
[truncated: 920 more rows]
